# Supplementary material for: Mechanism of Action of MAO’s Molecular Cousin
Source: ACS Catal. 2025 Oct 10;15(21):17658–71. doi: 10.1021/acscatal.5c05698 (PMC12606257; doi:10.1021/acscatal.5c05698)
Supplement: Supplementary file 2 [file cs5c05698_si_002.zip]

Archive with 801 entries (703 files):
- Raw_NMR_data/Raw_NMR_data/
- Raw_NMR_data/Raw_NMR_data/(Me2SiCp2)ZrCl2-AlHAl_DMA/
- Raw_NMR_data/Raw_NMR_data/(Me2SiCp2)ZrCl2-AlHAl_DMA/1/
- Raw_NMR_data/Raw_NMR_data/(Me2SiCp2)ZrCl2-AlHAl_DMA/1/acqu
- Raw_NMR_data/Raw_NMR_data/(Me2SiCp2)ZrCl2-AlHAl_DMA/1/acqus
- Raw_NMR_data/Raw_NMR_data/(Me2SiCp2)ZrCl2-AlHAl_DMA/1/audita.txt
- Raw_NMR_data/Raw_NMR_data/(Me2SiCp2)ZrCl2-AlHAl_DMA/1/fid
- Raw_NMR_data/Raw_NMR_data/(Me2SiCp2)ZrCl2-AlHAl_DMA/1/format.temp
- Raw_NMR_data/Raw_NMR_data/(Me2SiCp2)ZrCl2-AlHAl_DMA/1/fq1list
- Raw_NMR_data/Raw_NMR_data/(Me2SiCp2)ZrCl2-AlHAl_DMA/1/pdata/
- Raw_NMR_data/Raw_NMR_data/(Me2SiCp2)ZrCl2-AlHAl_DMA/1/pdata/1/
- Raw_NMR_data/Raw_NMR_data/(Me2SiCp2)ZrCl2-AlHAl_DMA/1/pdata/1/assocs
- Raw_NMR_data/Raw_NMR_data/(Me2SiCp2)ZrCl2-AlHAl_DMA/1/pdata/1/auditp.txt
- Raw_NMR_data/Raw_NMR_data/(Me2SiCp2)ZrCl2-AlHAl_DMA/1/pdata/1/integrals.txt
- Raw_NMR_data/Raw_NMR_data/(Me2SiCp2)ZrCl2-AlHAl_DMA/1/pdata/1/intrng
- Raw_NMR_data/Raw_NMR_data/(Me2SiCp2)ZrCl2-AlHAl_DMA/1/pdata/1/outd
- Raw_NMR_data/Raw_NMR_data/(Me2SiCp2)ZrCl2-AlHAl_DMA/1/pdata/1/proc
- Raw_NMR_data/Raw_NMR_data/(Me2SiCp2)ZrCl2-AlHAl_DMA/1/pdata/1/procs
- Raw_NMR_data/Raw_NMR_data/(Me2SiCp2)ZrCl2-AlHAl_DMA/1/pdata/1/title
- Raw_NMR_data/Raw_NMR_data/(Me2SiCp2)ZrCl2-AlHAl_DMA/1/pulseprogram
- Raw_NMR_data/Raw_NMR_data/(Me2SiCp2)ZrCl2-AlHAl_DMA/1/scon2
- Raw_NMR_data/Raw_NMR_data/(Me2SiCp2)ZrCl2-AlHAl_DMA/1/shimvalues
- Raw_NMR_data/Raw_NMR_data/(Me2SiCp2)ZrCl2-AlHAl_DMA/1/specpar
- Raw_NMR_data/Raw_NMR_data/(Me2SiCp2)ZrCl2-AlHAl_DMA/1/uxnmr.info
- Raw_NMR_data/Raw_NMR_data/(Me2SiCp2)ZrCl2-AlHAl_DMA/1/uxnmr.par
- Raw_NMR_data/Raw_NMR_data/(Me2SiCp2)ZrCl2-AlHAl_DMA/2/
- Raw_NMR_data/Raw_NMR_data/(Me2SiCp2)ZrCl2-AlHAl_DMA/2/acqu
- Raw_NMR_data/Raw_NMR_data/(Me2SiCp2)ZrCl2-AlHAl_DMA/2/acqus
- Raw_NMR_data/Raw_NMR_data/(Me2SiCp2)ZrCl2-AlHAl_DMA/2/audita.txt
- Raw_NMR_data/Raw_NMR_data/(Me2SiCp2)ZrCl2-AlHAl_DMA/2/cpdprg2
- Raw_NMR_data/Raw_NMR_data/(Me2SiCp2)ZrCl2-AlHAl_DMA/2/fid
- Raw_NMR_data/Raw_NMR_data/(Me2SiCp2)ZrCl2-AlHAl_DMA/2/format.temp
- Raw_NMR_data/Raw_NMR_data/(Me2SiCp2)ZrCl2-AlHAl_DMA/2/fq1list
- Raw_NMR_data/Raw_NMR_data/(Me2SiCp2)ZrCl2-AlHAl_DMA/2/pdata/
- Raw_NMR_data/Raw_NMR_data/(Me2SiCp2)ZrCl2-AlHAl_DMA/2/pdata/1/
- Raw_NMR_data/Raw_NMR_data/(Me2SiCp2)ZrCl2-AlHAl_DMA/2/pdata/1/auditp.txt
- Raw_NMR_data/Raw_NMR_data/(Me2SiCp2)ZrCl2-AlHAl_DMA/2/pdata/1/intrng
- Raw_NMR_data/Raw_NMR_data/(Me2SiCp2)ZrCl2-AlHAl_DMA/2/pdata/1/outd
- Raw_NMR_data/Raw_NMR_data/(Me2SiCp2)ZrCl2-AlHAl_DMA/2/pdata/1/proc
- Raw_NMR_data/Raw_NMR_data/(Me2SiCp2)ZrCl2-AlHAl_DMA/2/pdata/1/procs
- Raw_NMR_data/Raw_NMR_data/(Me2SiCp2)ZrCl2-AlHAl_DMA/2/pdata/1/title
- Raw_NMR_data/Raw_NMR_data/(Me2SiCp2)ZrCl2-AlHAl_DMA/2/pulseprogram
- Raw_NMR_data/Raw_NMR_data/(Me2SiCp2)ZrCl2-AlHAl_DMA/2/scon2
- Raw_NMR_data/Raw_NMR_data/(Me2SiCp2)ZrCl2-AlHAl_DMA/2/shimvalues
- Raw_NMR_data/Raw_NMR_data/(Me2SiCp2)ZrCl2-AlHAl_DMA/2/specpar
- Raw_NMR_data/Raw_NMR_data/(Me2SiCp2)ZrCl2-AlHAl_DMA/2/uxnmr.info
- Raw_NMR_data/Raw_NMR_data/(Me2SiCp2)ZrCl2-AlHAl_DMA/2/uxnmr.par
- Raw_NMR_data/Raw_NMR_data/(Me2SiCp2)ZrCl2-AlHAl_DMA/3/
- Raw_NMR_data/Raw_NMR_data/(Me2SiCp2)ZrCl2-AlHAl_DMA/3/acqu
- Raw_NMR_data/Raw_NMR_data/(Me2SiCp2)ZrCl2-AlHAl_DMA/3/acqu2
- Raw_NMR_data/Raw_NMR_data/(Me2SiCp2)ZrCl2-AlHAl_DMA/3/acqu2s
- Raw_NMR_data/Raw_NMR_data/(Me2SiCp2)ZrCl2-AlHAl_DMA/3/acqus
- Raw_NMR_data/Raw_NMR_data/(Me2SiCp2)ZrCl2-AlHAl_DMA/3/audita.txt
- Raw_NMR_data/Raw_NMR_data/(Me2SiCp2)ZrCl2-AlHAl_DMA/3/cpdprg2
- Raw_NMR_data/Raw_NMR_data/(Me2SiCp2)ZrCl2-AlHAl_DMA/3/format.ased
- Raw_NMR_data/Raw_NMR_data/(Me2SiCp2)ZrCl2-AlHAl_DMA/3/format.temp
- Raw_NMR_data/Raw_NMR_data/(Me2SiCp2)ZrCl2-AlHAl_DMA/3/fq1list
- Raw_NMR_data/Raw_NMR_data/(Me2SiCp2)ZrCl2-AlHAl_DMA/3/pdata/
- Raw_NMR_data/Raw_NMR_data/(Me2SiCp2)ZrCl2-AlHAl_DMA/3/pdata/1/
- Raw_NMR_data/Raw_NMR_data/(Me2SiCp2)ZrCl2-AlHAl_DMA/3/pdata/1/auditp.txt
- Raw_NMR_data/Raw_NMR_data/(Me2SiCp2)ZrCl2-AlHAl_DMA/3/pdata/1/clevels
- Raw_NMR_data/Raw_NMR_data/(Me2SiCp2)ZrCl2-AlHAl_DMA/3/pdata/1/curdat2
- Raw_NMR_data/Raw_NMR_data/(Me2SiCp2)ZrCl2-AlHAl_DMA/3/pdata/1/outd
- Raw_NMR_data/Raw_NMR_data/(Me2SiCp2)ZrCl2-AlHAl_DMA/3/pdata/1/parm.txt
- Raw_NMR_data/Raw_NMR_data/(Me2SiCp2)ZrCl2-AlHAl_DMA/3/pdata/1/proc
- Raw_NMR_data/Raw_NMR_data/(Me2SiCp2)ZrCl2-AlHAl_DMA/3/pdata/1/proc2
- Raw_NMR_data/Raw_NMR_data/(Me2SiCp2)ZrCl2-AlHAl_DMA/3/pdata/1/proc2s
- Raw_NMR_data/Raw_NMR_data/(Me2SiCp2)ZrCl2-AlHAl_DMA/3/pdata/1/procs
- Raw_NMR_data/Raw_NMR_data/(Me2SiCp2)ZrCl2-AlHAl_DMA/3/pdata/1/title
- Raw_NMR_data/Raw_NMR_data/(Me2SiCp2)ZrCl2-AlHAl_DMA/3/pulseprogram
- Raw_NMR_data/Raw_NMR_data/(Me2SiCp2)ZrCl2-AlHAl_DMA/3/scon2
- Raw_NMR_data/Raw_NMR_data/(Me2SiCp2)ZrCl2-AlHAl_DMA/3/ser
- Raw_NMR_data/Raw_NMR_data/(Me2SiCp2)ZrCl2-AlHAl_DMA/3/shimvalues
- Raw_NMR_data/Raw_NMR_data/(Me2SiCp2)ZrCl2-AlHAl_DMA/3/specpar
- Raw_NMR_data/Raw_NMR_data/(Me2SiCp2)ZrCl2-AlHAl_DMA/3/spnam3
- Raw_NMR_data/Raw_NMR_data/(Me2SiCp2)ZrCl2-AlHAl_DMA/3/spnam7
- Raw_NMR_data/Raw_NMR_data/(Me2SiCp2)ZrCl2-AlHAl_DMA/3/uxnmr.info
- Raw_NMR_data/Raw_NMR_data/(Me2SiCp2)ZrCl2-AlHAl_DMA/3/uxnmr.par
- Raw_NMR_data/Raw_NMR_data/(Me2SiCp2)ZrCl2-AlHAl_DMA/4/
- Raw_NMR_data/Raw_NMR_data/(Me2SiCp2)ZrCl2-AlHAl_DMA/4/acqu
- Raw_NMR_data/Raw_NMR_data/(Me2SiCp2)ZrCl2-AlHAl_DMA/4/acqu2
- Raw_NMR_data/Raw_NMR_data/(Me2SiCp2)ZrCl2-AlHAl_DMA/4/acqu2s
- Raw_NMR_data/Raw_NMR_data/(Me2SiCp2)ZrCl2-AlHAl_DMA/4/acqus
- Raw_NMR_data/Raw_NMR_data/(Me2SiCp2)ZrCl2-AlHAl_DMA/4/audita.txt
- Raw_NMR_data/Raw_NMR_data/(Me2SiCp2)ZrCl2-AlHAl_DMA/4/cpdprg2
- Raw_NMR_data/Raw_NMR_data/(Me2SiCp2)ZrCl2-AlHAl_DMA/4/format.ased
- Raw_NMR_data/Raw_NMR_data/(Me2SiCp2)ZrCl2-AlHAl_DMA/4/format.temp
- Raw_NMR_data/Raw_NMR_data/(Me2SiCp2)ZrCl2-AlHAl_DMA/4/fq1list
- Raw_NMR_data/Raw_NMR_data/(Me2SiCp2)ZrCl2-AlHAl_DMA/4/pdata/
- Raw_NMR_data/Raw_NMR_data/(Me2SiCp2)ZrCl2-AlHAl_DMA/4/pdata/1/
- Raw_NMR_data/Raw_NMR_data/(Me2SiCp2)ZrCl2-AlHAl_DMA/4/pdata/1/auditp.txt
- Raw_NMR_data/Raw_NMR_data/(Me2SiCp2)ZrCl2-AlHAl_DMA/4/pdata/1/clevels
- Raw_NMR_data/Raw_NMR_data/(Me2SiCp2)ZrCl2-AlHAl_DMA/4/pdata/1/curdat2
- Raw_NMR_data/Raw_NMR_data/(Me2SiCp2)ZrCl2-AlHAl_DMA/4/pdata/1/outd
- Raw_NMR_data/Raw_NMR_data/(Me2SiCp2)ZrCl2-AlHAl_DMA/4/pdata/1/parm.txt
- Raw_NMR_data/Raw_NMR_data/(Me2SiCp2)ZrCl2-AlHAl_DMA/4/pdata/1/proc
- Raw_NMR_data/Raw_NMR_data/(Me2SiCp2)ZrCl2-AlHAl_DMA/4/pdata/1/proc2
- Raw_NMR_data/Raw_NMR_data/(Me2SiCp2)ZrCl2-AlHAl_DMA/4/pdata/1/proc2s
- Raw_NMR_data/Raw_NMR_data/(Me2SiCp2)ZrCl2-AlHAl_DMA/4/pdata/1/procs
- Raw_NMR_data/Raw_NMR_data/(Me2SiCp2)ZrCl2-AlHAl_DMA/4/pdata/1/title
- Raw_NMR_data/Raw_NMR_data/(Me2SiCp2)ZrCl2-AlHAl_DMA/4/pulseprogram
- Raw_NMR_data/Raw_NMR_data/(Me2SiCp2)ZrCl2-AlHAl_DMA/4/scon2
- Raw_NMR_data/Raw_NMR_data/(Me2SiCp2)ZrCl2-AlHAl_DMA/4/ser
- Raw_NMR_data/Raw_NMR_data/(Me2SiCp2)ZrCl2-AlHAl_DMA/4/shimvalues
- Raw_NMR_data/Raw_NMR_data/(Me2SiCp2)ZrCl2-AlHAl_DMA/4/specpar
- Raw_NMR_data/Raw_NMR_data/(Me2SiCp2)ZrCl2-AlHAl_DMA/4/spnam3
- Raw_NMR_data/Raw_NMR_data/(Me2SiCp2)ZrCl2-AlHAl_DMA/4/spnam7
- Raw_NMR_data/Raw_NMR_data/(Me2SiCp2)ZrCl2-AlHAl_DMA/4/uxnmr.info
- Raw_NMR_data/Raw_NMR_data/(Me2SiCp2)ZrCl2-AlHAl_DMA/4/uxnmr.par
- Raw_NMR_data/Raw_NMR_data/(Me2SiCp2)ZrCl2-AlHAl_DMA/5/
- Raw_NMR_data/Raw_NMR_data/(Me2SiCp2)ZrCl2-AlHAl_DMA/5/acqu
- Raw_NMR_data/Raw_NMR_data/(Me2SiCp2)ZrCl2-AlHAl_DMA/5/acqu2
- Raw_NMR_data/Raw_NMR_data/(Me2SiCp2)ZrCl2-AlHAl_DMA/5/acqu2s
- Raw_NMR_data/Raw_NMR_data/(Me2SiCp2)ZrCl2-AlHAl_DMA/5/acqus
- Raw_NMR_data/Raw_NMR_data/(Me2SiCp2)ZrCl2-AlHAl_DMA/5/audita.txt
- Raw_NMR_data/Raw_NMR_data/(Me2SiCp2)ZrCl2-AlHAl_DMA/5/format.temp
- Raw_NMR_data/Raw_NMR_data/(Me2SiCp2)ZrCl2-AlHAl_DMA/5/pdata/
- Raw_NMR_data/Raw_NMR_data/(Me2SiCp2)ZrCl2-AlHAl_DMA/5/pdata/1/
- Raw_NMR_data/Raw_NMR_data/(Me2SiCp2)ZrCl2-AlHAl_DMA/5/pdata/1/auditp.txt
- Raw_NMR_data/Raw_NMR_data/(Me2SiCp2)ZrCl2-AlHAl_DMA/5/pdata/1/clevels
- Raw_NMR_data/Raw_NMR_data/(Me2SiCp2)ZrCl2-AlHAl_DMA/5/pdata/1/curdat2
- Raw_NMR_data/Raw_NMR_data/(Me2SiCp2)ZrCl2-AlHAl_DMA/5/pdata/1/outd
- Raw_NMR_data/Raw_NMR_data/(Me2SiCp2)ZrCl2-AlHAl_DMA/5/pdata/1/parm.txt
- Raw_NMR_data/Raw_NMR_data/(Me2SiCp2)ZrCl2-AlHAl_DMA/5/pdata/1/proc
- Raw_NMR_data/Raw_NMR_data/(Me2SiCp2)ZrCl2-AlHAl_DMA/5/pdata/1/proc2
- Raw_NMR_data/Raw_NMR_data/(Me2SiCp2)ZrCl2-AlHAl_DMA/5/pdata/1/proc2s
- Raw_NMR_data/Raw_NMR_data/(Me2SiCp2)ZrCl2-AlHAl_DMA/5/pdata/1/procs
- Raw_NMR_data/Raw_NMR_data/(Me2SiCp2)ZrCl2-AlHAl_DMA/5/pdata/1/title
- Raw_NMR_data/Raw_NMR_data/(Me2SiCp2)ZrCl2-AlHAl_DMA/5/pulseprogram
- Raw_NMR_data/Raw_NMR_data/(Me2SiCp2)ZrCl2-AlHAl_DMA/5/scon2
- Raw_NMR_data/Raw_NMR_data/(Me2SiCp2)ZrCl2-AlHAl_DMA/5/ser
- Raw_NMR_data/Raw_NMR_data/(Me2SiCp2)ZrCl2-AlHAl_DMA/5/shimvalues
- Raw_NMR_data/Raw_NMR_data/(Me2SiCp2)ZrCl2-AlHAl_DMA/5/specpar
- Raw_NMR_data/Raw_NMR_data/(Me2SiCp2)ZrCl2-AlHAl_DMA/5/uxnmr.info
- Raw_NMR_data/Raw_NMR_data/(Me2SiCp2)ZrCl2-AlHAl_DMA/5/uxnmr.par
- Raw_NMR_data/Raw_NMR_data/(Me2SiCp2)ZrCl2-AlHAl_DMA/6/
- Raw_NMR_data/Raw_NMR_data/(Me2SiCp2)ZrCl2-AlHAl_DMA/6/acqu
- Raw_NMR_data/Raw_NMR_data/(Me2SiCp2)ZrCl2-AlHAl_DMA/6/acqu2
- Raw_NMR_data/Raw_NMR_data/(Me2SiCp2)ZrCl2-AlHAl_DMA/6/acqu2s
- Raw_NMR_data/Raw_NMR_data/(Me2SiCp2)ZrCl2-AlHAl_DMA/6/acqus
- Raw_NMR_data/Raw_NMR_data/(Me2SiCp2)ZrCl2-AlHAl_DMA/6/audita.txt
- Raw_NMR_data/Raw_NMR_data/(Me2SiCp2)ZrCl2-AlHAl_DMA/6/format.ased
- Raw_NMR_data/Raw_NMR_data/(Me2SiCp2)ZrCl2-AlHAl_DMA/6/format.temp
- Raw_NMR_data/Raw_NMR_data/(Me2SiCp2)ZrCl2-AlHAl_DMA/6/pdata/
- Raw_NMR_data/Raw_NMR_data/(Me2SiCp2)ZrCl2-AlHAl_DMA/6/pdata/1/
- Raw_NMR_data/Raw_NMR_data/(Me2SiCp2)ZrCl2-AlHAl_DMA/6/pdata/1/auditp.txt
- Raw_NMR_data/Raw_NMR_data/(Me2SiCp2)ZrCl2-AlHAl_DMA/6/pdata/1/clevels
- Raw_NMR_data/Raw_NMR_data/(Me2SiCp2)ZrCl2-AlHAl_DMA/6/pdata/1/curdat2
- Raw_NMR_data/Raw_NMR_data/(Me2SiCp2)ZrCl2-AlHAl_DMA/6/pdata/1/outd
- Raw_NMR_data/Raw_NMR_data/(Me2SiCp2)ZrCl2-AlHAl_DMA/6/pdata/1/parm.txt
- Raw_NMR_data/Raw_NMR_data/(Me2SiCp2)ZrCl2-AlHAl_DMA/6/pdata/1/proc
- Raw_NMR_data/Raw_NMR_data/(Me2SiCp2)ZrCl2-AlHAl_DMA/6/pdata/1/proc2
- Raw_NMR_data/Raw_NMR_data/(Me2SiCp2)ZrCl2-AlHAl_DMA/6/pdata/1/proc2s
- Raw_NMR_data/Raw_NMR_data/(Me2SiCp2)ZrCl2-AlHAl_DMA/6/pdata/1/procs
- Raw_NMR_data/Raw_NMR_data/(Me2SiCp2)ZrCl2-AlHAl_DMA/6/pdata/1/title
- Raw_NMR_data/Raw_NMR_data/(Me2SiCp2)ZrCl2-AlHAl_DMA/6/pulseprogram
- Raw_NMR_data/Raw_NMR_data/(Me2SiCp2)ZrCl2-AlHAl_DMA/6/scon2
- Raw_NMR_data/Raw_NMR_data/(Me2SiCp2)ZrCl2-AlHAl_DMA/6/ser
- Raw_NMR_data/Raw_NMR_data/(Me2SiCp2)ZrCl2-AlHAl_DMA/6/shimvalues
- Raw_NMR_data/Raw_NMR_data/(Me2SiCp2)ZrCl2-AlHAl_DMA/6/specpar
- Raw_NMR_data/Raw_NMR_data/(Me2SiCp2)ZrCl2-AlHAl_DMA/6/uxnmr.info
- Raw_NMR_data/Raw_NMR_data/(Me2SiCp2)ZrCl2-AlHAl_DMA/6/uxnmr.par
- Raw_NMR_data/Raw_NMR_data/(Me2SiCp2)ZrCl2-AlHAl_DMA/7/
- Raw_NMR_data/Raw_NMR_data/(Me2SiCp2)ZrCl2-AlHAl_DMA/7/acqu
- Raw_NMR_data/Raw_NMR_data/(Me2SiCp2)ZrCl2-AlHAl_DMA/7/acqu2
- Raw_NMR_data/Raw_NMR_data/(Me2SiCp2)ZrCl2-AlHAl_DMA/7/acqu2s
- Raw_NMR_data/Raw_NMR_data/(Me2SiCp2)ZrCl2-AlHAl_DMA/7/acqus
- Raw_NMR_data/Raw_NMR_data/(Me2SiCp2)ZrCl2-AlHAl_DMA/7/audita.txt
- Raw_NMR_data/Raw_NMR_data/(Me2SiCp2)ZrCl2-AlHAl_DMA/7/format.ased
- Raw_NMR_data/Raw_NMR_data/(Me2SiCp2)ZrCl2-AlHAl_DMA/7/format.temp
- Raw_NMR_data/Raw_NMR_data/(Me2SiCp2)ZrCl2-AlHAl_DMA/7/pdata/
- Raw_NMR_data/Raw_NMR_data/(Me2SiCp2)ZrCl2-AlHAl_DMA/7/pdata/1/
- Raw_NMR_data/Raw_NMR_data/(Me2SiCp2)ZrCl2-AlHAl_DMA/7/pdata/1/auditp.txt
- Raw_NMR_data/Raw_NMR_data/(Me2SiCp2)ZrCl2-AlHAl_DMA/7/pdata/1/clevels
- Raw_NMR_data/Raw_NMR_data/(Me2SiCp2)ZrCl2-AlHAl_DMA/7/pdata/1/curdat2
- Raw_NMR_data/Raw_NMR_data/(Me2SiCp2)ZrCl2-AlHAl_DMA/7/pdata/1/outd
- Raw_NMR_data/Raw_NMR_data/(Me2SiCp2)ZrCl2-AlHAl_DMA/7/pdata/1/parm.txt
- Raw_NMR_data/Raw_NMR_data/(Me2SiCp2)ZrCl2-AlHAl_DMA/7/pdata/1/proc
- Raw_NMR_data/Raw_NMR_data/(Me2SiCp2)ZrCl2-AlHAl_DMA/7/pdata/1/proc2
- Raw_NMR_data/Raw_NMR_data/(Me2SiCp2)ZrCl2-AlHAl_DMA/7/pdata/1/proc2s
- Raw_NMR_data/Raw_NMR_data/(Me2SiCp2)ZrCl2-AlHAl_DMA/7/pdata/1/procs
- Raw_NMR_data/Raw_NMR_data/(Me2SiCp2)ZrCl2-AlHAl_DMA/7/pdata/1/title
- Raw_NMR_data/Raw_NMR_data/(Me2SiCp2)ZrCl2-AlHAl_DMA/7/pulseprogram
- Raw_NMR_data/Raw_NMR_data/(Me2SiCp2)ZrCl2-AlHAl_DMA/7/scon2
- Raw_NMR_data/Raw_NMR_data/(Me2SiCp2)ZrCl2-AlHAl_DMA/7/ser
- Raw_NMR_data/Raw_NMR_data/(Me2SiCp2)ZrCl2-AlHAl_DMA/7/shimvalues
- Raw_NMR_data/Raw_NMR_data/(Me2SiCp2)ZrCl2-AlHAl_DMA/7/specpar
- Raw_NMR_data/Raw_NMR_data/(Me2SiCp2)ZrCl2-AlHAl_DMA/7/uxnmr.info
- Raw_NMR_data/Raw_NMR_data/(Me2SiCp2)ZrCl2-AlHAl_DMA/7/uxnmr.par
- Raw_NMR_data/Raw_NMR_data/1_HMDSO/
- Raw_NMR_data/Raw_NMR_data/1_HMDSO/1/
- Raw_NMR_data/Raw_NMR_data/1_HMDSO/1/acqu
- Raw_NMR_data/Raw_NMR_data/1_HMDSO/1/acqus
- Raw_NMR_data/Raw_NMR_data/1_HMDSO/1/audita.txt
- Raw_NMR_data/Raw_NMR_data/1_HMDSO/1/fid
- Raw_NMR_data/Raw_NMR_data/1_HMDSO/1/format.temp
- Raw_NMR_data/Raw_NMR_data/1_HMDSO/1/pdata/
- Raw_NMR_data/Raw_NMR_data/1_HMDSO/1/pdata/1/
- Raw_NMR_data/Raw_NMR_data/1_HMDSO/1/pdata/1/assocs
- Raw_NMR_data/Raw_NMR_data/1_HMDSO/1/pdata/1/auditp.txt
- Raw_NMR_data/Raw_NMR_data/1_HMDSO/1/pdata/1/integrals.txt
- Raw_NMR_data/Raw_NMR_data/1_HMDSO/1/pdata/1/intrng
- Raw_NMR_data/Raw_NMR_data/1_HMDSO/1/pdata/1/outd
- Raw_NMR_data/Raw_NMR_data/1_HMDSO/1/pdata/1/parm.txt
- Raw_NMR_data/Raw_NMR_data/1_HMDSO/1/pdata/1/proc
- Raw_NMR_data/Raw_NMR_data/1_HMDSO/1/pdata/1/procs
- Raw_NMR_data/Raw_NMR_data/1_HMDSO/1/pdata/1/title
- Raw_NMR_data/Raw_NMR_data/1_HMDSO/1/pulseprogram
- Raw_NMR_data/Raw_NMR_data/1_HMDSO/1/scon2
- Raw_NMR_data/Raw_NMR_data/1_HMDSO/1/shimvalues
- Raw_NMR_data/Raw_NMR_data/1_HMDSO/1/specpar
- Raw_NMR_data/Raw_NMR_data/1_HMDSO/1/uxnmr.info
- Raw_NMR_data/Raw_NMR_data/1_HMDSO/1/uxnmr.par
- Raw_NMR_data/Raw_NMR_data/1_HMDSO/2/
- Raw_NMR_data/Raw_NMR_data/1_HMDSO/2/acqu
- Raw_NMR_data/Raw_NMR_data/1_HMDSO/2/acqus
- Raw_NMR_data/Raw_NMR_data/1_HMDSO/2/audita.txt
- Raw_NMR_data/Raw_NMR_data/1_HMDSO/2/cpdprg2
- Raw_NMR_data/Raw_NMR_data/1_HMDSO/2/fid
- Raw_NMR_data/Raw_NMR_data/1_HMDSO/2/format.temp
- Raw_NMR_data/Raw_NMR_data/1_HMDSO/2/pdata/
- Raw_NMR_data/Raw_NMR_data/1_HMDSO/2/pdata/1/
- Raw_NMR_data/Raw_NMR_data/1_HMDSO/2/pdata/1/assocs
- Raw_NMR_data/Raw_NMR_data/1_HMDSO/2/pdata/1/auditc.txt
- Raw_NMR_data/Raw_NMR_data/1_HMDSO/2/pdata/1/auditp.txt
- Raw_NMR_data/Raw_NMR_data/1_HMDSO/2/pdata/1/intrng
- Raw_NMR_data/Raw_NMR_data/1_HMDSO/2/pdata/1/outd
- Raw_NMR_data/Raw_NMR_data/1_HMDSO/2/pdata/1/proc
- Raw_NMR_data/Raw_NMR_data/1_HMDSO/2/pdata/1/procs
- Raw_NMR_data/Raw_NMR_data/1_HMDSO/2/pdata/1/title
- Raw_NMR_data/Raw_NMR_data/1_HMDSO/2/pulseprogram
- Raw_NMR_data/Raw_NMR_data/1_HMDSO/2/scon2
- Raw_NMR_data/Raw_NMR_data/1_HMDSO/2/shimvalues
- Raw_NMR_data/Raw_NMR_data/1_HMDSO/2/specpar
- Raw_NMR_data/Raw_NMR_data/1_HMDSO/2/uxnmr.info
- Raw_NMR_data/Raw_NMR_data/1_HMDSO/2/uxnmr.par
- Raw_NMR_data/Raw_NMR_data/1_HMDSO/3/
- Raw_NMR_data/Raw_NMR_data/1_HMDSO/3/acqu
- Raw_NMR_data/Raw_NMR_data/1_HMDSO/3/acqu2
- Raw_NMR_data/Raw_NMR_data/1_HMDSO/3/acqu2s
- Raw_NMR_data/Raw_NMR_data/1_HMDSO/3/acqus
- Raw_NMR_data/Raw_NMR_data/1_HMDSO/3/audita.txt
- Raw_NMR_data/Raw_NMR_data/1_HMDSO/3/cpdprg2
- Raw_NMR_data/Raw_NMR_data/1_HMDSO/3/format.temp
- Raw_NMR_data/Raw_NMR_data/1_HMDSO/3/fq1list
- Raw_NMR_data/Raw_NMR_data/1_HMDSO/3/pdata/
- Raw_NMR_data/Raw_NMR_data/1_HMDSO/3/pdata/1/
- Raw_NMR_data/Raw_NMR_data/1_HMDSO/3/pdata/1/auditp.txt
- Raw_NMR_data/Raw_NMR_data/1_HMDSO/3/pdata/1/clevels
- Raw_NMR_data/Raw_NMR_data/1_HMDSO/3/pdata/1/curdat2
- Raw_NMR_data/Raw_NMR_data/1_HMDSO/3/pdata/1/outd
- Raw_NMR_data/Raw_NMR_data/1_HMDSO/3/pdata/1/parm.txt
- Raw_NMR_data/Raw_NMR_data/1_HMDSO/3/pdata/1/proc
- Raw_NMR_data/Raw_NMR_data/1_HMDSO/3/pdata/1/proc2
- Raw_NMR_data/Raw_NMR_data/1_HMDSO/3/pdata/1/proc2s
- Raw_NMR_data/Raw_NMR_data/1_HMDSO/3/pdata/1/procs
- Raw_NMR_data/Raw_NMR_data/1_HMDSO/3/pdata/1/title
- Raw_NMR_data/Raw_NMR_data/1_HMDSO/3/pulseprogram
- Raw_NMR_data/Raw_NMR_data/1_HMDSO/3/scon2
- Raw_NMR_data/Raw_NMR_data/1_HMDSO/3/ser
- Raw_NMR_data/Raw_NMR_data/1_HMDSO/3/shimvalues
- Raw_NMR_data/Raw_NMR_data/1_HMDSO/3/specpar
- Raw_NMR_data/Raw_NMR_data/1_HMDSO/3/spnam3
- Raw_NMR_data/Raw_NMR_data/1_HMDSO/3/spnam7
- Raw_NMR_data/Raw_NMR_data/1_HMDSO/3/uxnmr.info
- Raw_NMR_data/Raw_NMR_data/1_HMDSO/3/uxnmr.par
- Raw_NMR_data/Raw_NMR_data/1_HMDSO/4/
- Raw_NMR_data/Raw_NMR_data/1_HMDSO/4/acqu
- Raw_NMR_data/Raw_NMR_data/1_HMDSO/4/acqu2
- Raw_NMR_data/Raw_NMR_data/1_HMDSO/4/acqu2s
- Raw_NMR_data/Raw_NMR_data/1_HMDSO/4/acqus
- Raw_NMR_data/Raw_NMR_data/1_HMDSO/4/audita.txt
- Raw_NMR_data/Raw_NMR_data/1_HMDSO/4/format.temp
- Raw_NMR_data/Raw_NMR_data/1_HMDSO/4/pdata/
- Raw_NMR_data/Raw_NMR_data/1_HMDSO/4/pdata/1/
- Raw_NMR_data/Raw_NMR_data/1_HMDSO/4/pdata/1/auditp.txt
- Raw_NMR_data/Raw_NMR_data/1_HMDSO/4/pdata/1/clevels
- Raw_NMR_data/Raw_NMR_data/1_HMDSO/4/pdata/1/curdat2
- Raw_NMR_data/Raw_NMR_data/1_HMDSO/4/pdata/1/outd
- Raw_NMR_data/Raw_NMR_data/1_HMDSO/4/pdata/1/parm.txt
- Raw_NMR_data/Raw_NMR_data/1_HMDSO/4/pdata/1/proc
- Raw_NMR_data/Raw_NMR_data/1_HMDSO/4/pdata/1/proc2
- Raw_NMR_data/Raw_NMR_data/1_HMDSO/4/pdata/1/proc2s
- Raw_NMR_data/Raw_NMR_data/1_HMDSO/4/pdata/1/procs
- Raw_NMR_data/Raw_NMR_data/1_HMDSO/4/pdata/1/title
- Raw_NMR_data/Raw_NMR_data/1_HMDSO/4/pulseprogram
- Raw_NMR_data/Raw_NMR_data/1_HMDSO/4/scon2
- Raw_NMR_data/Raw_NMR_data/1_HMDSO/4/ser
- Raw_NMR_data/Raw_NMR_data/1_HMDSO/4/shimvalues
- Raw_NMR_data/Raw_NMR_data/1_HMDSO/4/specpar
- Raw_NMR_data/Raw_NMR_data/1_HMDSO/4/uxnmr.info
- Raw_NMR_data/Raw_NMR_data/1_HMDSO/4/uxnmr.par
- Raw_NMR_data/Raw_NMR_data/2_DEA/
- Raw_NMR_data/Raw_NMR_data/2_DEA/1/
- Raw_NMR_data/Raw_NMR_data/2_DEA/1/acqu
- Raw_NMR_data/Raw_NMR_data/2_DEA/1/acqus
- Raw_NMR_data/Raw_NMR_data/2_DEA/1/audita.txt
- Raw_NMR_data/Raw_NMR_data/2_DEA/1/fid
- Raw_NMR_data/Raw_NMR_data/2_DEA/1/format.temp
- Raw_NMR_data/Raw_NMR_data/2_DEA/1/fq1list
[truncated: 501 more entries]
