# Supplementary material for: Mechanism of Action of MAO’s Molecular Cousin
Source: ACS Catal. 2025 Oct 10;15(21):17658–71. doi: 10.1021/acscatal.5c05698 (PMC12606257; doi:10.1021/acscatal.5c05698)
Supplement: Supplementary file 2 [file cs5c05698_si_002.zip › Raw_NMR_data/Raw_NMR_data/(Me2SiCp2)ZrCl2-AlHAl_DMA/1/pdata/1/assocs]

##TITLE= Parameter file, TopSpin 3.7.0
##JCAMPDX= 5.0
##DATATYPE= Parameter Values
##NPOINTS= 1	$$ modification sequence number
##ORIGIN= Bruker BioSpin GmbH
##OWNER= Francesco
$$ 2025-09-07 15:31:52.560 +0200  Francesco@F56rancesco
$$ C:/Users/zakgr/Documents/OneDrive - Università di Napoli Federico II/LSP Cloud/Projects/Ongoing/DPI #857/Manuscripts/Paper6_Al-H-Al_Mechanism/(Me2SiCp2)ZrCl2-AlHAl_DMA/1/pdata/1/assocs
$$ process C:\Bruker\TopSpin3.7.0\prog\mod\dirdata.exe
##$MULTDISP= <C:/Users/zakgr/Documents/OneDrive - Università di Napoli Federico II/LSP Cloud/Projects/Ongoing/DPI #857/Manuscripts/Paper6_Al-H-Al_Mechanism/DPI857_ATTIVAZIONI/915/pdata/1|C:/Users/zakgr/Documents/OneDrive - Università di Napoli Federico II/LSP Cloud/Projects/Ongoing/DPI #857/Manuscripts/Paper6_Al-H-Al_Mechanism/DPI857_ATTIVAZIONI/913/pdata/1|C:/Users/zakgr/Documents/OneDrive - Università di Napoli Federico II/LSP Cloud/Projects/Ongoing/DPI #857/Manuscripts/Paper6_Al-H-Al_Mechanism/DPI857_ATTIVAZIONI/902/pdata/1|C:/Users/zakgr/Documents/OneDrive - Università di Napoli Federico II/LSP Cloud/Projects/Ongoing/DPI #857/Manuscripts/Paper6_Al-H-Al_Mechanism/DPI857_ATTIVAZIONI/919/pdata/1>
##END=
