# Supplementary material for: Mechanism of Action of MAO’s Molecular Cousin
Source: ACS Catal. 2025 Oct 10;15(21):17658–71. doi: 10.1021/acscatal.5c05698 (PMC12606257; doi:10.1021/acscatal.5c05698)
Supplement: Supplementary file 2 [file cs5c05698_si_002.zip › Raw_NMR_data/Raw_NMR_data/(Me2SiCp2)ZrCl2-AlHAl_DMA/1/pdata/1/auditp.txt]

##TITLE= Audit trail, TopSpin 3.7.0
##JCAMPDX= 5.01
##ORIGIN= Bruker BioSpin GmbH
##OWNER= Francesco
$$ C:/Users/zakgr/Documents/OneDrive - Universit� di Napoli Federico II/LSP Cloud/Projects/Ongoing/DPI #857/Manuscripts/Paper6_Al-H-Al_Mechanism/(Me2SiCp2)ZrCl2-AlHAl_DMA/1/pdata/1/auditp.txt
##AUDIT TRAIL=  $$ (NUMBER, WHEN, WHO, WHERE, PROCESS, VERSION, WHAT)
(   1,<2024-02-28 15:51:35.505 +0100>,<nmrsu>,<AV400>,<go>,<TOPSPIN 3.2>,
      <created by zg
	started at 2024-02-28 15:50:29.440 +0100,
	POWCHK enabled, PULCHK disabled,
       configuration hash MD5:
       85 7C 0F 26 B5 9B 3A 7E D8 DE D1 B4 F9 F0 AA 81
       data hash MD5: 64K
       DE BB 12 20 16 D4 3B 8D 45 5E 70 55 42 B8 97 9C>)
(   2,<2024-02-28 15:56:12.524 +0100>,<nmrsu>,<AV400>,<proc1d>,<TOPSPIN 3.2>,
      <Start of raw data processing
       efp LB = 0.2 FT_mod = 6 PKNL = 1 PHC0 = -83.2962 PHC1 = -41.85482 SI = 64K 
       data hash MD5: 64K
       8A 8B 7B A2 BE 00 7B 63 C8 C6 F0 68 32 1B 3D 5B>)
(   3,<2024-02-28 15:56:15.184 +0100>,<nmrsu>,<AV400>,<proc1d>,<TOPSPIN 3.2>,
      <abs ABSG = 5 
       data hash MD5: 64K
       B4 C1 7E 23 EB 2D C6 A6 F4 F7 60 DC 7D CB 43 BC>)
(   4,<2024-02-28 16:50:06.700 +0100>,<nmrsu>,<AV400>,<dataserver>,<TOPSPIN 3.2>,
      <new intrng file generated by interactive integration
       data hash MD5: 64K
       B4 C1 7E 23 EB 2D C6 A6 F4 F7 60 DC 7D CB 43 BC>)
(   5,<2024-02-28 17:22:57.295 +0100>,<nmrsu>,<AV400>,<dataserver>,<TOPSPIN 3.2>,
      <new intrng file generated by interactive integration
       data hash MD5: 64K
       B4 C1 7E 23 EB 2D C6 A6 F4 F7 60 DC 7D CB 43 BC>)
$$ D:/NMR/ATTIVAZIONI/917/pdata/1/auditp.txt
(   6,<2024-02-29T12:29:50.396+0100>,<gemel>,<LAPTOP-91AO81A9>,<audit>,<TopSpin 4.3.0>,
      <user comment:
       TITLE=Me2SiZrCp2Cl2 + AlHAL_DMA
       sciolto cat in tubo screw cap, aggiunto soluzione di AlHAl in C6D5Cl
       con siringa gas tight in bagno N2/acetone
       1H NMR C6D5Cl
       T= 298K
       
       provo ad alzare la TTITLE_END
       data hash MD5: 64K
       B4 C1 7E 23 EB 2D C6 A6 F4 F7 60 DC 7D CB 43 BC>)
(   7,<2024-02-29T12:29:50.616+0100>,<gemel>,<LAPTOP-91AO81A9>,<audit>,<TopSpin 4.3.0>,
      <user comment:
       TITLE=Me2SiZrCp2Cl2 + AlHAL_DMA
       sciolto cat in tubo screw cap, aggiunto soluzione di AlHAl in C6D5Cl
       con siringa gas tight in bagno N2/acetone
       1H NMR C6D5Cl
       T= 298K
       
       provo ad alzare la TTITLE_END
       data hash MD5: 64K
       B4 C1 7E 23 EB 2D C6 A6 F4 F7 60 DC 7D CB 43 BC>)
(   8,<2024-02-29T12:30:55.639+0100>,<gemel>,<LAPTOP-91AO81A9>,<audit>,<TopSpin 4.3.0>,
      <user comment:
       TITLE=Me2SiZrCp2Cl2 + AlHAL_DMA
       sciolto cat in tubo screw cap, aggiunto soluzione di AlHAl in C6D5Cl
       con siringa gas tight in bagno N2/acetone
       1H NMR C6D5Cl
       T= 298KTITLE_END
       data hash MD5: 64K
       B4 C1 7E 23 EB 2D C6 A6 F4 F7 60 DC 7D CB 43 BC>)
(   9,<2024-02-29T12:30:55.796+0100>,<gemel>,<LAPTOP-91AO81A9>,<audit>,<TopSpin 4.3.0>,
      <user comment:
       TITLE=Me2SiZrCp2Cl2 + AlHAL_DMA
       sciolto cat in tubo screw cap, aggiunto soluzione di AlHAl in C6D5Cl
       con siringa gas tight in bagno N2/acetone
       1H NMR C6D5Cl
       T= 298KTITLE_END
       data hash MD5: 64K
       B4 C1 7E 23 EB 2D C6 A6 F4 F7 60 DC 7D CB 43 BC>)
$$ C:/Users/itlan/Documents/NMR_Spectra_misc/temp/917/pdata/1/auditp.txt
(  10,<2025-04-16 14:57:31.710 +0200>,<Francesco>,<Zaccaria>,<dataserver>,<TopSpin 3.7.0>,
      <INTEGRAL 2025-04-16 14:57:00.751 +0200
       DEFINE [-5.335;-5.785]
       data hash MD5: 64K
       B4 C1 7E 23 EB 2D C6 A6 F4 F7 60 DC 7D CB 43 BC>)
(  11,<2025-04-16 14:57:31.718 +0200>,<Francesco>,<Zaccaria>,<dataserver>,<TopSpin 3.7.0>,
      <INTEGRAL 2025-04-16 14:57:03.875 +0200
       BIAS_SLOPE_CHANGED [-5.335;-5.785]
       data hash MD5: 64K
       B4 C1 7E 23 EB 2D C6 A6 F4 F7 60 DC 7D CB 43 BC>)
(  12,<2025-04-16 14:57:31.724 +0200>,<Francesco>,<Zaccaria>,<dataserver>,<TopSpin 3.7.0>,
      <INTEGRAL 2025-04-16 14:57:24.831 +0200
       DEFINE [-1.187;-1.723]
       data hash MD5: 64K
       B4 C1 7E 23 EB 2D C6 A6 F4 F7 60 DC 7D CB 43 BC>)
(  13,<2025-04-16 14:57:31.730 +0200>,<Francesco>,<Zaccaria>,<dataserver>,<TopSpin 3.7.0>,
      <INTEGRAL 2025-04-16 14:57:27.108 +0200
       BIAS_SLOPE_CHANGED [-1.187;-1.723]
       data hash MD5: 64K
       B4 C1 7E 23 EB 2D C6 A6 F4 F7 60 DC 7D CB 43 BC>)
(  14,<2025-04-16 15:00:55.169 +0200>,<Francesco>,<Zaccaria>,<dataserver>,<TopSpin 3.7.0>,
      <INTEGRAL 2025-04-16 15:00:00.105 +0200
       DEFINE [2.121;2.050]
       data hash MD5: 64K
       B4 C1 7E 23 EB 2D C6 A6 F4 F7 60 DC 7D CB 43 BC>)
(  15,<2025-04-16 15:00:55.177 +0200>,<Francesco>,<Zaccaria>,<dataserver>,<TopSpin 3.7.0>,
      <INTEGRAL 2025-04-16 15:00:38.371 +0200
       DEFINE [1.218;1.146]
       data hash MD5: 64K
       B4 C1 7E 23 EB 2D C6 A6 F4 F7 60 DC 7D CB 43 BC>)
(  16,<2025-04-16 15:00:55.183 +0200>,<Francesco>,<Zaccaria>,<dataserver>,<TopSpin 3.7.0>,
      <INTEGRAL 2025-04-16 15:00:41.026 +0200
       BIAS_SLOPE_CHANGED [1.218;1.146]
       data hash MD5: 64K
       B4 C1 7E 23 EB 2D C6 A6 F4 F7 60 DC 7D CB 43 BC>)
(  17,<2025-04-16 15:05:17.536 +0200>,<Francesco>,<Zaccaria>,<dataserver>,<TopSpin 3.7.0>,
      <INTEGRAL 2025-04-16 15:02:58.996 +0200
       DEFINE [0.239;0.189]
       data hash MD5: 64K
       B4 C1 7E 23 EB 2D C6 A6 F4 F7 60 DC 7D CB 43 BC>)
(  18,<2025-04-16 15:05:17.545 +0200>,<Francesco>,<Zaccaria>,<dataserver>,<TopSpin 3.7.0>,
      <INTEGRAL 2025-04-16 15:03:02.726 +0200
       BIAS_SLOPE_CHANGED [0.239;0.189]
       data hash MD5: 64K
       B4 C1 7E 23 EB 2D C6 A6 F4 F7 60 DC 7D CB 43 BC>)
(  19,<2025-04-16 15:05:17.553 +0200>,<Francesco>,<Zaccaria>,<dataserver>,<TopSpin 3.7.0>,
      <INTEGRAL 2025-04-16 15:03:29.185 +0200
       DEFINE [5.885;5.819]
       data hash MD5: 64K
       B4 C1 7E 23 EB 2D C6 A6 F4 F7 60 DC 7D CB 43 BC>)
(  20,<2025-04-16 15:28:15.057 +0200>,<Francesco>,<Zaccaria>,<dataserver>,<TopSpin 3.7.0>,
      <INTEGRAL 2025-04-16 15:20:31.438 +0200
       DEFINE [0.131;-0.015]
       data hash MD5: 64K
       B4 C1 7E 23 EB 2D C6 A6 F4 F7 60 DC 7D CB 43 BC>)
(  21,<2025-04-16 15:28:15.064 +0200>,<Francesco>,<Zaccaria>,<dataserver>,<TopSpin 3.7.0>,
      <INTEGRAL 2025-04-16 15:20:36.466 +0200
       DEFINE [1.028;0.859]
       data hash MD5: 64K
       B4 C1 7E 23 EB 2D C6 A6 F4 F7 60 DC 7D CB 43 BC>)
(  22,<2025-04-16 15:28:15.071 +0200>,<Francesco>,<Zaccaria>,<dataserver>,<TopSpin 3.7.0>,
      <INTEGRAL 2025-04-16 15:20:37.911 +0200
       DEFINE [1.877;1.648]
       data hash MD5: 64K
       B4 C1 7E 23 EB 2D C6 A6 F4 F7 60 DC 7D CB 43 BC>)
(  23,<2025-04-16 15:28:15.076 +0200>,<Francesco>,<Zaccaria>,<dataserver>,<TopSpin 3.7.0>,
      <INTEGRAL 2025-04-16 15:20:47.520 +0200
       DEFINE [2.702;2.566]
       data hash MD5: 64K
       B4 C1 7E 23 EB 2D C6 A6 F4 F7 60 DC 7D CB 43 BC>)
(  24,<2025-04-16 15:28:15.083 +0200>,<Francesco>,<Zaccaria>,<dataserver>,<TopSpin 3.7.0>,
      <INTEGRAL 2025-04-16 15:27:18.223 +0200
       DEFINE [1.628;1.588]
       data hash MD5: 64K
       B4 C1 7E 23 EB 2D C6 A6 F4 F7 60 DC 7D CB 43 BC>)
(  25,<2025-04-16 15:28:15.089 +0200>,<Francesco>,<Zaccaria>,<dataserver>,<TopSpin 3.7.0>,
      <INTEGRAL 2025-04-16 15:27:30.808 +0200
       DEFINE [4.711;4.652]
       data hash MD5: 64K
       B4 C1 7E 23 EB 2D C6 A6 F4 F7 60 DC 7D CB 43 BC>)
(  26,<2025-04-16 15:36:02.819 +0200>,<Francesco>,<Zaccaria>,<dataserver>,<TopSpin 3.7.0>,
      <INTEGRAL 2025-04-16 15:33:56.706 +0200
       DEFINE [-3.957;-4.154]
       data hash MD5: 64K
       B4 C1 7E 23 EB 2D C6 A6 F4 F7 60 DC 7D CB 43 BC>)
(  27,<2025-04-16 15:36:02.827 +0200>,<Francesco>,<Zaccaria>,<dataserver>,<TopSpin 3.7.0>,
      <INTEGRAL 2025-04-16 15:33:58.442 +0200
       DEFINE [-3.431;-3.647]
       data hash MD5: 64K
       B4 C1 7E 23 EB 2D C6 A6 F4 F7 60 DC 7D CB 43 BC>)
(  28,<2025-04-16 15:36:02.833 +0200>,<Francesco>,<Zaccaria>,<dataserver>,<TopSpin 3.7.0>,
      <INTEGRAL 2025-04-16 15:34:16.283 +0200
       DEFINE [5.424;5.331]
       data hash MD5: 64K
       B4 C1 7E 23 EB 2D C6 A6 F4 F7 60 DC 7D CB 43 BC>)
(  29,<2025-04-16 15:36:02.839 +0200>,<Francesco>,<Zaccaria>,<dataserver>,<TopSpin 3.7.0>,
      <INTEGRAL 2025-04-16 15:34:43.614 +0200
       DEFINE [6.875;6.772]
       data hash MD5: 64K
       B4 C1 7E 23 EB 2D C6 A6 F4 F7 60 DC 7D CB 43 BC>)
(  30,<2025-04-16 15:36:02.844 +0200>,<Francesco>,<Zaccaria>,<dataserver>,<TopSpin 3.7.0>,
      <INTEGRAL 2025-04-16 15:34:55.392 +0200
       DEFINE [6.252;6.152]
       data hash MD5: 64K
       B4 C1 7E 23 EB 2D C6 A6 F4 F7 60 DC 7D CB 43 BC>)
(  31,<2025-04-16 15:36:02.850 +0200>,<Francesco>,<Zaccaria>,<dataserver>,<TopSpin 3.7.0>,
      <INTEGRAL 2025-04-16 15:35:46.684 +0200
       BIAS_SLOPE_CHANGED [-3.957;-4.154]
       data hash MD5: 64K
       B4 C1 7E 23 EB 2D C6 A6 F4 F7 60 DC 7D CB 43 BC>)
(  32,<2025-04-16 15:36:02.856 +0200>,<Francesco>,<Zaccaria>,<dataserver>,<TopSpin 3.7.0>,
      <INTEGRAL 2025-04-16 15:35:56.103 +0200
       BIAS_SLOPE_CHANGED [-3.431;-3.647]
       data hash MD5: 64K
       B4 C1 7E 23 EB 2D C6 A6 F4 F7 60 DC 7D CB 43 BC>)
$$ C:/Users/zakgr/Documents/OneDrive - Universit� di Napoli Federico II/LSP Cloud/Projects/Ongoing/DPI #857/Manuscripts/Paper6_Al-H-Al_Mechanism/DPI857_ATTIVAZIONI/917/pdata/1/auditp.txt
(  33,<2025-04-17 18:04:03.592 +0200>,<Francesco>,<F56rancesco>,<dataserver>,<TopSpin 3.7.0>,
      <INTEGRAL 2025-04-17 18:02:02.843 +0200
       DELETE [6.875;6.772]
       data hash MD5: 64K
       B4 C1 7E 23 EB 2D C6 A6 F4 F7 60 DC 7D CB 43 BC>)
(  34,<2025-04-17 18:04:03.607 +0200>,<Francesco>,<F56rancesco>,<dataserver>,<TopSpin 3.7.0>,
      <INTEGRAL 2025-04-17 18:02:02.843 +0200
       DELETE [6.252;6.152]
       data hash MD5: 64K
       B4 C1 7E 23 EB 2D C6 A6 F4 F7 60 DC 7D CB 43 BC>)
(  35,<2025-04-17 18:04:03.607 +0200>,<Francesco>,<F56rancesco>,<dataserver>,<TopSpin 3.7.0>,
      <INTEGRAL 2025-04-17 18:02:02.843 +0200
       DELETE [5.885;5.819]
       data hash MD5: 64K
       B4 C1 7E 23 EB 2D C6 A6 F4 F7 60 DC 7D CB 43 BC>)
(  36,<2025-04-17 18:04:03.607 +0200>,<Francesco>,<F56rancesco>,<dataserver>,<TopSpin 3.7.0>,
      <INTEGRAL 2025-04-17 18:02:02.843 +0200
       DELETE [5.424;5.331]
       data hash MD5: 64K
       B4 C1 7E 23 EB 2D C6 A6 F4 F7 60 DC 7D CB 43 BC>)
(  37,<2025-04-17 18:04:03.607 +0200>,<Francesco>,<F56rancesco>,<dataserver>,<TopSpin 3.7.0>,
      <INTEGRAL 2025-04-17 18:02:02.843 +0200
       DELETE [4.711;4.652]
       data hash MD5: 64K
       B4 C1 7E 23 EB 2D C6 A6 F4 F7 60 DC 7D CB 43 BC>)
(  38,<2025-04-17 18:04:03.607 +0200>,<Francesco>,<F56rancesco>,<dataserver>,<TopSpin 3.7.0>,
      <INTEGRAL 2025-04-17 18:02:02.843 +0200
       DELETE [2.702;2.566]
       data hash MD5: 64K
       B4 C1 7E 23 EB 2D C6 A6 F4 F7 60 DC 7D CB 43 BC>)
(  39,<2025-04-17 18:04:03.624 +0200>,<Francesco>,<F56rancesco>,<dataserver>,<TopSpin 3.7.0>,
      <INTEGRAL 2025-04-17 18:02:02.843 +0200
       DELETE [2.121;2.050]
       data hash MD5: 64K
       B4 C1 7E 23 EB 2D C6 A6 F4 F7 60 DC 7D CB 43 BC>)
(  40,<2025-04-17 18:04:03.627 +0200>,<Francesco>,<F56rancesco>,<dataserver>,<TopSpin 3.7.0>,
      <INTEGRAL 2025-04-17 18:02:02.843 +0200
       DELETE [1.877;1.648]
       data hash MD5: 64K
       B4 C1 7E 23 EB 2D C6 A6 F4 F7 60 DC 7D CB 43 BC>)
(  41,<2025-04-17 18:04:03.632 +0200>,<Francesco>,<F56rancesco>,<dataserver>,<TopSpin 3.7.0>,
      <INTEGRAL 2025-04-17 18:02:02.843 +0200
       DELETE [1.628;1.588]
       data hash MD5: 64K
       B4 C1 7E 23 EB 2D C6 A6 F4 F7 60 DC 7D CB 43 BC>)
(  42,<2025-04-17 18:04:03.632 +0200>,<Francesco>,<F56rancesco>,<dataserver>,<TopSpin 3.7.0>,
      <INTEGRAL 2025-04-17 18:02:02.843 +0200
       DELETE [1.218;1.146]
       data hash MD5: 64K
       B4 C1 7E 23 EB 2D C6 A6 F4 F7 60 DC 7D CB 43 BC>)
(  43,<2025-04-17 18:04:03.640 +0200>,<Francesco>,<F56rancesco>,<dataserver>,<TopSpin 3.7.0>,
      <INTEGRAL 2025-04-17 18:02:02.843 +0200
       DELETE [1.028;0.859]
       data hash MD5: 64K
       B4 C1 7E 23 EB 2D C6 A6 F4 F7 60 DC 7D CB 43 BC>)
(  44,<2025-04-17 18:04:03.642 +0200>,<Francesco>,<F56rancesco>,<dataserver>,<TopSpin 3.7.0>,
      <INTEGRAL 2025-04-17 18:02:02.843 +0200
       DELETE [0.239;0.189]
       data hash MD5: 64K
       B4 C1 7E 23 EB 2D C6 A6 F4 F7 60 DC 7D CB 43 BC>)
(  45,<2025-04-17 18:04:03.642 +0200>,<Francesco>,<F56rancesco>,<dataserver>,<TopSpin 3.7.0>,
      <INTEGRAL 2025-04-17 18:02:02.843 +0200
       DELETE [0.131;-0.015]
       data hash MD5: 64K
       B4 C1 7E 23 EB 2D C6 A6 F4 F7 60 DC 7D CB 43 BC>)
(  46,<2025-04-17 18:04:03.642 +0200>,<Francesco>,<F56rancesco>,<dataserver>,<TopSpin 3.7.0>,
      <INTEGRAL 2025-04-17 18:02:02.843 +0200
       DELETE [-1.187;-1.723]
       data hash MD5: 64K
       B4 C1 7E 23 EB 2D C6 A6 F4 F7 60 DC 7D CB 43 BC>)
(  47,<2025-04-17 18:04:03.642 +0200>,<Francesco>,<F56rancesco>,<dataserver>,<TopSpin 3.7.0>,
      <INTEGRAL 2025-04-17 18:02:02.843 +0200
       DELETE [-3.431;-3.647]
       data hash MD5: 64K
       B4 C1 7E 23 EB 2D C6 A6 F4 F7 60 DC 7D CB 43 BC>)
(  48,<2025-04-17 18:04:03.654 +0200>,<Francesco>,<F56rancesco>,<dataserver>,<TopSpin 3.7.0>,
      <INTEGRAL 2025-04-17 18:02:02.843 +0200
       DELETE [-3.957;-4.154]
       data hash MD5: 64K
       B4 C1 7E 23 EB 2D C6 A6 F4 F7 60 DC 7D CB 43 BC>)
(  49,<2025-04-17 18:04:03.654 +0200>,<Francesco>,<F56rancesco>,<dataserver>,<TopSpin 3.7.0>,
      <INTEGRAL 2025-04-17 18:02:02.843 +0200
       DELETE [-5.335;-5.785]
       data hash MD5: 64K
       B4 C1 7E 23 EB 2D C6 A6 F4 F7 60 DC 7D CB 43 BC>)
(  50,<2025-04-17 18:04:03.654 +0200>,<Francesco>,<F56rancesco>,<dataserver>,<TopSpin 3.7.0>,
      <INTEGRAL 2025-04-17 18:02:07.585 +0200
       DEFINE [-5.377;-5.763]
       data hash MD5: 64K
       B4 C1 7E 23 EB 2D C6 A6 F4 F7 60 DC 7D CB 43 BC>)
(  51,<2025-04-17 18:04:03.665 +0200>,<Francesco>,<F56rancesco>,<dataserver>,<TopSpin 3.7.0>,
      <INTEGRAL 2025-04-17 18:02:09.719 +0200
       DEFINE [-1.261;-1.697]
       data hash MD5: 64K
       B4 C1 7E 23 EB 2D C6 A6 F4 F7 60 DC 7D CB 43 BC>)
(  52,<2025-04-17 18:04:03.665 +0200>,<Francesco>,<F56rancesco>,<dataserver>,<TopSpin 3.7.0>,
      <INTEGRAL 2025-04-17 18:02:17.630 +0200
       DEFINE [0.417;0.400]
       data hash MD5: 64K
       B4 C1 7E 23 EB 2D C6 A6 F4 F7 60 DC 7D CB 43 BC>)
(  53,<2025-04-17 18:04:03.672 +0200>,<Francesco>,<F56rancesco>,<dataserver>,<TopSpin 3.7.0>,
      <INTEGRAL 2025-04-17 18:02:21.330 +0200
       DEFINE [0.238;0.186]
       data hash MD5: 64K
       B4 C1 7E 23 EB 2D C6 A6 F4 F7 60 DC 7D CB 43 BC>)
(  54,<2025-04-17 18:04:03.672 +0200>,<Francesco>,<F56rancesco>,<dataserver>,<TopSpin 3.7.0>,
      <INTEGRAL 2025-04-17 18:02:23.435 +0200
       DEFINE [0.497;0.465]
       data hash MD5: 64K
       B4 C1 7E 23 EB 2D C6 A6 F4 F7 60 DC 7D CB 43 BC>)
(  55,<2025-04-17 18:04:03.672 +0200>,<Francesco>,<F56rancesco>,<dataserver>,<TopSpin 3.7.0>,
      <INTEGRAL 2025-04-17 18:02:31.852 +0200
       DEFINE [1.229;1.125]
       data hash MD5: 64K
       B4 C1 7E 23 EB 2D C6 A6 F4 F7 60 DC 7D CB 43 BC>)
(  56,<2025-04-17 18:04:03.683 +0200>,<Francesco>,<F56rancesco>,<dataserver>,<TopSpin 3.7.0>,
      <INTEGRAL 2025-04-17 18:02:42.594 +0200
       DEFINE [2.123;2.047]
       data hash MD5: 64K
       B4 C1 7E 23 EB 2D C6 A6 F4 F7 60 DC 7D CB 43 BC>)
(  57,<2025-04-17 18:04:03.686 +0200>,<Francesco>,<F56rancesco>,<dataserver>,<TopSpin 3.7.0>,
      <INTEGRAL 2025-04-17 18:03:40.588 +0200
       DEFINE [5.675;5.528]
       data hash MD5: 64K
       B4 C1 7E 23 EB 2D C6 A6 F4 F7 60 DC 7D CB 43 BC>)
(  58,<2025-04-17 18:04:03.688 +0200>,<Francesco>,<F56rancesco>,<dataserver>,<TopSpin 3.7.0>,
      <INTEGRAL 2025-04-17 18:03:43.124 +0200
       DEFINE [5.820;5.744]
       data hash MD5: 64K
       B4 C1 7E 23 EB 2D C6 A6 F4 F7 60 DC 7D CB 43 BC>)
(  59,<2025-04-17 18:04:03.688 +0200>,<Francesco>,<F56rancesco>,<dataserver>,<TopSpin 3.7.0>,
      <INTEGRAL 2025-04-17 18:03:46.065 +0200
       DEFINE [5.890;5.823]
       data hash MD5: 64K
       B4 C1 7E 23 EB 2D C6 A6 F4 F7 60 DC 7D CB 43 BC>)
(  60,<2025-04-17 18:04:03.688 +0200>,<Francesco>,<F56rancesco>,<dataserver>,<TopSpin 3.7.0>,
      <INTEGRAL 2025-04-17 18:03:50.897 +0200
       BIAS_SLOPE_CHANGED [5.820;5.744]
       data hash MD5: 64K
       B4 C1 7E 23 EB 2D C6 A6 F4 F7 60 DC 7D CB 43 BC>)
(  61,<2025-04-17 18:04:03.688 +0200>,<Francesco>,<F56rancesco>,<dataserver>,<TopSpin 3.7.0>,
      <INTEGRAL 2025-04-17 18:03:58.307 +0200
       BIAS_SLOPE_CHANGED [5.675;5.528]
       data hash MD5: 64K
       B4 C1 7E 23 EB 2D C6 A6 F4 F7 60 DC 7D CB 43 BC>)
(  62,<2025-04-17 18:43:13.645 +0200>,<Francesco>,<F56rancesco>,<dataserver>,<TopSpin 3.7.0>,
      <INTEGRAL 2025-04-17 18:41:15.006 +0200
       DEFINE [0.120;-0.004]
       data hash MD5: 64K
       B4 C1 7E 23 EB 2D C6 A6 F4 F7 60 DC 7D CB 43 BC>)
(  63,<2025-04-17 18:43:13.645 +0200>,<Francesco>,<F56rancesco>,<dataserver>,<TopSpin 3.7.0>,
      <INTEGRAL 2025-04-17 18:41:37.218 +0200
       DEFINE [1.882;1.671]
       data hash MD5: 64K
       B4 C1 7E 23 EB 2D C6 A6 F4 F7 60 DC 7D CB 43 BC>)
(  64,<2025-04-17 18:43:13.645 +0200>,<Francesco>,<F56rancesco>,<dataserver>,<TopSpin 3.7.0>,
      <INTEGRAL 2025-04-17 18:41:41.995 +0200
       DEFINE [2.703;2.547]
       data hash MD5: 64K
       B4 C1 7E 23 EB 2D C6 A6 F4 F7 60 DC 7D CB 43 BC>)
(  65,<2025-04-17 18:43:13.661 +0200>,<Francesco>,<F56rancesco>,<dataserver>,<TopSpin 3.7.0>,
      <INTEGRAL 2025-04-17 18:41:49.349 +0200
       DEFINE [1.026;0.873]
       data hash MD5: 64K
       B4 C1 7E 23 EB 2D C6 A6 F4 F7 60 DC 7D CB 43 BC>)
(  66,<2025-04-17 18:43:13.661 +0200>,<Francesco>,<F56rancesco>,<dataserver>,<TopSpin 3.7.0>,
      <INTEGRAL 2025-04-17 18:43:07.947 +0200
       DEFINE [7.181;7.106]
       data hash MD5: 64K
       B4 C1 7E 23 EB 2D C6 A6 F4 F7 60 DC 7D CB 43 BC>)
(  67,<2025-04-17 18:43:13.661 +0200>,<Francesco>,<F56rancesco>,<dataserver>,<TopSpin 3.7.0>,
      <INTEGRAL 2025-04-17 18:43:08.978 +0200
       DEFINE [7.101;7.010]
       data hash MD5: 64K
       B4 C1 7E 23 EB 2D C6 A6 F4 F7 60 DC 7D CB 43 BC>)
(  68,<2025-04-17 19:04:42.993 +0200>,<Francesco>,<F56rancesco>,<dataserver>,<TopSpin 3.7.0>,
      <INTEGRAL 2025-04-17 18:53:03.601 +0200
       DEFINE [0.390;0.358]
       data hash MD5: 64K
       B4 C1 7E 23 EB 2D C6 A6 F4 F7 60 DC 7D CB 43 BC>)
(  69,<2025-04-17 19:04:42.993 +0200>,<Francesco>,<F56rancesco>,<dataserver>,<TopSpin 3.7.0>,
      <INTEGRAL 2025-04-17 18:53:15.972 +0200
       DEFINE [-3.423;-3.672]
       data hash MD5: 64K
       B4 C1 7E 23 EB 2D C6 A6 F4 F7 60 DC 7D CB 43 BC>)
(  70,<2025-04-17 19:04:43.001 +0200>,<Francesco>,<F56rancesco>,<dataserver>,<TopSpin 3.7.0>,
      <INTEGRAL 2025-04-17 18:53:19.505 +0200
       BIAS_SLOPE_CHANGED [-3.423;-3.672]
       data hash MD5: 64K
       B4 C1 7E 23 EB 2D C6 A6 F4 F7 60 DC 7D CB 43 BC>)
(  71,<2025-04-17 19:04:43.001 +0200>,<Francesco>,<F56rancesco>,<dataserver>,<TopSpin 3.7.0>,
      <INTEGRAL 2025-04-17 18:53:25.308 +0200
       DEFINE [-3.946;-4.131]
       data hash MD5: 64K
       B4 C1 7E 23 EB 2D C6 A6 F4 F7 60 DC 7D CB 43 BC>)
(  72,<2025-04-17 19:04:43.010 +0200>,<Francesco>,<F56rancesco>,<dataserver>,<TopSpin 3.7.0>,
      <INTEGRAL 2025-04-17 18:53:28.772 +0200
       BIAS_SLOPE_CHANGED [-3.946;-4.131]
       data hash MD5: 64K
       B4 C1 7E 23 EB 2D C6 A6 F4 F7 60 DC 7D CB 43 BC>)
(  73,<2025-04-17 19:04:43.012 +0200>,<Francesco>,<F56rancesco>,<dataserver>,<TopSpin 3.7.0>,
      <INTEGRAL 2025-04-17 19:04:15.438 +0200
       DEFINE [0.528;0.498]
       data hash MD5: 64K
       B4 C1 7E 23 EB 2D C6 A6 F4 F7 60 DC 7D CB 43 BC>)
(  74,<2025-04-17 19:04:43.012 +0200>,<Francesco>,<F56rancesco>,<dataserver>,<TopSpin 3.7.0>,
      <INTEGRAL 2025-04-17 19:04:25.264 +0200
       DEFINE [5.424;5.334]
       data hash MD5: 64K
       B4 C1 7E 23 EB 2D C6 A6 F4 F7 60 DC 7D CB 43 BC>)
(  75,<2025-04-17 19:04:43.012 +0200>,<Francesco>,<F56rancesco>,<dataserver>,<TopSpin 3.7.0>,
      <INTEGRAL 2025-04-17 19:04:32.907 +0200
       DEFINE [6.237;6.146]
       data hash MD5: 64K
       B4 C1 7E 23 EB 2D C6 A6 F4 F7 60 DC 7D CB 43 BC>)
(  76,<2025-04-17 19:04:43.026 +0200>,<Francesco>,<F56rancesco>,<dataserver>,<TopSpin 3.7.0>,
      <INTEGRAL 2025-04-17 19:04:40.049 +0200
       DEFINE [6.819;6.773]
       data hash MD5: 64K
       B4 C1 7E 23 EB 2D C6 A6 F4 F7 60 DC 7D CB 43 BC>)
(  77,<2025-04-17 19:07:29.470 +0200>,<Francesco>,<F56rancesco>,<dataserver>,<TopSpin 3.7.0>,
      <INTEGRAL 2025-04-17 19:05:52.494 +0200
       DEFINE [1.639;1.579]
       data hash MD5: 64K
       B4 C1 7E 23 EB 2D C6 A6 F4 F7 60 DC 7D CB 43 BC>)
(  78,<2025-04-17 19:07:29.472 +0200>,<Francesco>,<F56rancesco>,<dataserver>,<TopSpin 3.7.0>,
      <INTEGRAL 2025-04-17 19:06:01.756 +0200
       DEFINE [4.718;4.648]
       data hash MD5: 64K
       B4 C1 7E 23 EB 2D C6 A6 F4 F7 60 DC 7D CB 43 BC>)
(  79,<2025-09-07 15:31:52.588 +0200>,<Francesco>,<F56rancesco>,<dirdata>,<TopSpin 3.7.0>,
      <wrpa from 1 917 "DPI857_ATTIVAZIONI" "C:\Users\zakgr\Documents\OneDrive - Universit� di Napoli Federico II\LSP Cloud\Projects\Ongoing\DPI #857\Manuscripts\Paper6_Al-H-Al_Mechanism"
       data hash MD5: 64K
       B4 C1 7E 23 EB 2D C6 A6 F4 F7 60 DC 7D CB 43 BC>)
$$ C:\Users\zakgr\Documents\OneDrive - Universit� di Napoli Federico II\LSP Cloud\Projects\Ongoing\DPI #857\Manuscripts\Paper6_Al-H-Al_Mechanism/(Me2SiCp2)ZrCl2-AlHAl_DMA/1/pdata/1/auditp.txt
(  80,<2025-09-07 15:34:29.867 +0200>,<Francesco>,<F56rancesco>,<audit>,<TopSpin 3.7.0>,
      <user comment:
       TITLE=1H NMRTITLE_END
       data hash MD5: 64K
       B4 C1 7E 23 EB 2D C6 A6 F4 F7 60 DC 7D CB 43 BC>)
(  81,<2025-09-07 15:34:30.704 +0200>,<Francesco>,<F56rancesco>,<audit>,<TopSpin 3.7.0>,
      <user comment:
       TITLE=1H NMRTITLE_END
       data hash MD5: 64K
       B4 C1 7E 23 EB 2D C6 A6 F4 F7 60 DC 7D CB 43 BC>)
##END=

$$ hash MD5
$$ 00 9D 91 4C 2D 86 2B F8 29 1A 30 00 6F EE B1 38
