# Supplementary material for: Mechanism of Action of MAO’s Molecular Cousin
Source: ACS Catal. 2025 Oct 10;15(21):17658–71. doi: 10.1021/acscatal.5c05698 (PMC12606257; doi:10.1021/acscatal.5c05698)
Supplement: Supplementary file 2 [file cs5c05698_si_002.zip › Raw_NMR_data/Raw_NMR_data/(Me2SiCp2)ZrCl2-AlHAl_DMA/1/pdata/1/integrals.txt]

   Current data set:
   NAME =	DPI857_ATTIVAZIONI	EXPNO =	917	PROCNO = 1
   DU   =	C:/Users/zakgr/Documents/OneDrive - Universit� di Napoli Federico II/LSP Cloud/Projects/Ongoing/DPI #857/Manuscripts/Paper6_Al-H-Al_Mechanism

   Number   Integrated Region     Integral
     1      7.181      7.106        78.27798
     2      7.101      7.010        49.82642
     3      6.819      6.773         4.20639
     4      6.237      6.146         1.92324
     5      5.890      5.823        13.43830
     6      5.820      5.744        16.16204
     7      5.675      5.528        32.84064
     8      5.424      5.334         2.02713
     9      4.718      4.648         1.52030
    10      2.703      2.547       100.61060
    11      2.123      2.047         4.33742
    12      1.882      1.671        32.49991
    13      1.639      1.579         6.00000
    14      1.229      1.125        43.80626
    15      1.026      0.873       207.63515
    16      0.528      0.498         3.05410
    17      0.497      0.465        20.54610
    18      0.417      0.400         6.74726
    19      0.390      0.358         3.47119
    20      0.238      0.186        21.20815
    21      0.120     -0.004        67.46660
    22     -1.261     -1.697         7.12979
    23     -3.423     -3.672         0.64274
    24     -3.946     -4.131         0.92302
    25     -5.377     -5.763         3.25239
