# Supplementary material for: Mechanism of Action of MAO’s Molecular Cousin
Source: ACS Catal. 2025 Oct 10;15(21):17658–71. doi: 10.1021/acscatal.5c05698 (PMC12606257; doi:10.1021/acscatal.5c05698)
Supplement: Supplementary file 2 [file cs5c05698_si_002.zip › Raw_NMR_data/Raw_NMR_data/(Me2SiCp2)ZrCl2-AlHAl_DMA/1/pdata/1/intrng]

A 1.0 #regions in PPM
# low field   high field  bias        slope
  7.180908247727  7.105692988510945  -0.0  -0.0  # for region 1
  7.1013949736986  7.010062158936249  -0.0  -0.0  # for region 2
  6.8185914732457595  6.772574457620018  -0.0  -0.0  # for region 3
  6.236616698575201  6.146355533399405  -0.0  -0.0  # for region 4
  5.889523050111086  5.822727520798133  -0.0  -0.0  # for region 5
  5.820424226683893  5.7444155209139804  584000.0  -2946.1077844311358  # for region 6
  5.675316697486788  5.527905874175443  172000.0  433.4365325077401  # for region 7
  5.424266211993041  5.334005046817246  -0.0  -0.0  # for region 8
  4.718261645128548  4.648181372133307  -0.0  -0.0  # for region 9
  2.7027247375615824  2.546979831264378  -0.0  -0.0  # for region 10
  2.1227895158176735  2.0471444551203843  -0.0  -0.0  # for region 11
  1.8815243225399607  1.6707180857336439  -0.0  -0.0  # for region 12
  1.63878378597596  1.5786803429505967  -0.0  -0.0  # for region 13
  1.2292322363309478  1.1252202778721752  -0.0  -0.0  # for region 14
  1.0257139283411825  0.8731153837873563  -0.0  -0.0  # for region 15
  0.5284250598171202  0.49840090869114745  -0.0  -0.0  # for region 16
  0.49735404907362757  0.46460146535414476  -0.0  -0.0  # for region 17
  0.41716756603752486  0.4001825906576455  -0.0  -0.0  # for region 18
  0.3899336587233831  0.35764101617900357  -0.0  -0.0  # for region 19
  0.23775949663031953  0.18620450373854106  -0.0  -0.0  # for region 20
  0.12009280697143646  -0.0036391759688314076  -0.0  -0.0  # for region 21
  -1.2612596841163026  -1.6966411409108983  -0.0  -0.0  # for region 22
  -3.4229449420853864  -3.6724995487004786  -32000.0  -0.0  # for region 23
  -3.945660672157539  -4.131140447344432  -23125.0  14.932266009852217  # for region 24
  -5.377185414844593  -5.763193716744956  -0.0  -0.0  # for region 25
