# Supplementary material for: Mechanism of Action of MAO’s Molecular Cousin
Source: ACS Catal. 2025 Oct 10;15(21):17658–71. doi: 10.1021/acscatal.5c05698 (PMC12606257; doi:10.1021/acscatal.5c05698)
Supplement: Supplementary file 2 [file cs5c05698_si_002.zip › Raw_NMR_data/Raw_NMR_data/(Me2SiCp2)ZrCl2-AlHAl_DMA/2/pdata/1/auditp.txt]

##TITLE= Audit trail, TopSpin 3.7.0
##JCAMPDX= 5.01
##ORIGIN= Bruker BioSpin GmbH
##OWNER= Francesco
$$ C:/Users/zakgr/Documents/OneDrive - Università di Napoli Federico II/LSP Cloud/Projects/Ongoing/DPI #857/Manuscripts/Paper6_Al-H-Al_Mechanism/(Me2SiCp2)ZrCl2-AlHAl_DMA/2/pdata/1/auditp.txt
##AUDIT TRAIL=  $$ (NUMBER, WHEN, WHO, WHERE, PROCESS, VERSION, WHAT)
(   1,<2024-02-29 07:46:44.270 +0100>,<nmrsu>,<AV400>,<go>,<TOPSPIN 3.2>,
      <created by zg
	started at 2024-02-29 06:09:52.746 +0100,
	POWCHK enabled, PULCHK disabled,
       terminated by command 'halt'
       configuration hash MD5:
       85 7C 0F 26 B5 9B 3A 7E D8 DE D1 B4 F9 F0 AA 81
       data hash MD5: 128K
       69 F2 E7 99 F4 81 EF 6B 83 F4 9B 56 57 8D 7A 11>)
(   2,<2024-02-29 08:00:41.649 +0100>,<nmrsu>,<AV400>,<proc1d>,<TOPSPIN 3.2>,
      <Start of raw data processing
       efp LB = 1 FT_mod = 6 PKNL = 1 PHC0 = 10.66898 PHC1 = -101.3685 SI = 128K 
       data hash MD5: 128K
       A2 21 31 88 39 51 75 DA F2 6B 90 44 89 86 22 0C>)
(   3,<2024-02-29 08:00:46.243 +0100>,<nmrsu>,<AV400>,<proc1d>,<TOPSPIN 3.2>,
      <abs ABSG = 5 
       data hash MD5: 128K
       6A 96 B3 6F 3C EC 9C C5 63 FD 1E 9A F4 A5 9E C1>)
$$ D:/NMR/ATTIVAZIONI/933/pdata/1/auditp.txt
(   4,<2024-02-29T12:37:48.435+0100>,<gemel>,<LAPTOP-91AO81A9>,<audit>,<TopSpin 4.3.0>,
      <user comment:
       TITLE=Me2SiZrCp2Cl2 + AlHAL_DMA
       sciolto cat in tubo screw cap, aggiunto soluzione di AlHAl in C6D5Cl
       con siringa gas tight in bagno N2/acetone
       13 C NMR C6D5Cl
       T= 298KTITLE_END
       data hash MD5: 128K
       6A 96 B3 6F 3C EC 9C C5 63 FD 1E 9A F4 A5 9E C1>)
(   5,<2024-02-29T12:37:48.624+0100>,<gemel>,<LAPTOP-91AO81A9>,<audit>,<TopSpin 4.3.0>,
      <user comment:
       TITLE=Me2SiZrCp2Cl2 + AlHAL_DMA
       sciolto cat in tubo screw cap, aggiunto soluzione di AlHAl in C6D5Cl
       con siringa gas tight in bagno N2/acetone
       13 C NMR C6D5Cl
       T= 298KTITLE_END
       data hash MD5: 128K
       6A 96 B3 6F 3C EC 9C C5 63 FD 1E 9A F4 A5 9E C1>)
(   6,<2024-02-29T12:37:48.796+0100>,<gemel>,<LAPTOP-91AO81A9>,<audit>,<TopSpin 4.3.0>,
      <user comment:
       TITLE=Me2SiZrCp2Cl2 + AlHAL_DMA
       sciolto cat in tubo screw cap, aggiunto soluzione di AlHAl in C6D5Cl
       con siringa gas tight in bagno N2/acetone
       13 C NMR C6D5Cl
       T= 298KTITLE_END
       data hash MD5: 128K
       6A 96 B3 6F 3C EC 9C C5 63 FD 1E 9A F4 A5 9E C1>)
(   7,<2025-09-07 15:33:29.267 +0200>,<Francesco>,<F56rancesco>,<dirdata>,<TopSpin 3.7.0>,
      <wrpa from 1 933 "DPI857_ATTIVAZIONI" "C:\Users\zakgr\Documents\OneDrive - Università di Napoli Federico II\LSP Cloud\Projects\Ongoing\DPI #857\Manuscripts\Paper6_Al-H-Al_Mechanism"
       data hash MD5: 128K
       6A 96 B3 6F 3C EC 9C C5 63 FD 1E 9A F4 A5 9E C1>)
$$ C:\Users\zakgr\Documents\OneDrive - Università di Napoli Federico II\LSP Cloud\Projects\Ongoing\DPI #857\Manuscripts\Paper6_Al-H-Al_Mechanism/(Me2SiCp2)ZrCl2-AlHAl_DMA/2/pdata/1/auditp.txt
(   8,<2025-09-07 15:34:46.005 +0200>,<Francesco>,<F56rancesco>,<audit>,<TopSpin 3.7.0>,
      <user comment:
       TITLE=13CTITLE_END
       data hash MD5: 128K
       6A 96 B3 6F 3C EC 9C C5 63 FD 1E 9A F4 A5 9E C1>)
(   9,<2025-09-07 15:34:46.843 +0200>,<Francesco>,<F56rancesco>,<audit>,<TopSpin 3.7.0>,
      <user comment:
       TITLE=13CTITLE_END
       data hash MD5: 128K
       6A 96 B3 6F 3C EC 9C C5 63 FD 1E 9A F4 A5 9E C1>)
##END=

$$ hash MD5
$$ A5 1F 2B 9C DF 94 22 E4 93 C9 49 C1 FF AF EC EA
