# Supplementary material for: Mechanism of Action of MAO’s Molecular Cousin
Source: ACS Catal. 2025 Oct 10;15(21):17658–71. doi: 10.1021/acscatal.5c05698 (PMC12606257; doi:10.1021/acscatal.5c05698)
Supplement: Supplementary file 2 [file cs5c05698_si_002.zip › Raw_NMR_data/Raw_NMR_data/(Me2SiCp2)ZrCl2-AlHAl_DMA/2/shimvalues]

# Thu Feb 29 06:18:18 2024
#$$PROBEID=11
#$$PROBEINFO=5 mm PABBO BB/19F-1H/D Z-GRD Z116098/0183
#$$PICSINFO=Z116098_0183_11.par
#$$SHIMID=292722
#
# Active Shim Gradients
#
Z           		252             
Z2          		-1531           
Z3          		1279            
Z4          		1276            
Z5          		-142            
Z6          		249             
Z7          		6327            
Z8          		5645            
X           		-5              
XZ          		1347            
XZ2         		-1467           
XZ3         		-553            
XZ4         		-340            
XZ5         		10284           
Y           		1549            
YZ          		2842            
YZ2         		5468            
YZ3         		231             
YZ4         		-1636           
YZ5         		1077            
XY          		213             
XYZ         		2771            
XYZ2        		559             
XYZ3        		-189            
XYZ4        		-164            
XYZ5        		7304            
(X2-Y2)     		585             
(X2-Y2)Z    		-8              
(X2-Y2)Z2   		-730            
(X2-Y2)Z3   		-1537           
(X2-Y2)Z4   		1341            
(X2-Y2)Z5   		11522           
X3          		1687            
X3Z         		-2955           
Y3          		-147            
Y3Z         		-85             
#
# Lock Parameter
#
FIELD		-1590.411
LOCKPHASE		267.385 
LOCKPOWER		-20.000 
LOCKGAIN		112.744 
LOCKDC		-75.000 
LOCKSHIFT		7.140   
LOOPGAIN		-10.000 
LOOPTIME		0.400   
LOOPFILTER		100.000 
#
IEEE64_VERSION_CODE 1
#
# Shim currents 
#
SHIM_SETTING [1 ]  1003.37568376   
SHIM_SETTING [2 ]  -4085.99707476  
SHIM_SETTING [3 ]  -2534.99062387  
SHIM_SETTING [4 ]  4491.58218306   
SHIM_SETTING [5 ]  -3122.60810993  
SHIM_SETTING [6 ]  -1222.17829468  
SHIM_SETTING [7 ]  12956.46930964  
SHIM_SETTING [8 ]  -706.82989781   
SHIM_SETTING [9 ]  2327.44172035   
SHIM_SETTING [10]  -1233.82597501  
SHIM_SETTING [11]  0.00000000      
SHIM_SETTING [12]  -61.39800000    
SHIM_SETTING [13]  -231.76900000   
SHIM_SETTING [14]  2251.28800000   
SHIM_SETTING [15]  2738.80392202   
SHIM_SETTING [16]  -6094.99407799  
SHIM_SETTING [17]  4777.25385020   
SHIM_SETTING [18]  -2213.28085020  
SHIM_SETTING [19]  10313.91810660  
SHIM_SETTING [20]  -9949.74965425  
SHIM_SETTING [21]  2523.89100000   
SHIM_SETTING [22]  -1981.92900000  
SHIM_SETTING [23]  4602.58800000   
SHIM_SETTING [24]  -5043.91800000  
SHIM_SETTING [25]  11368.00800000  
SHIM_SETTING [26]  -8599.90300000  
SHIM_SETTING [27]  -614.58800000   
SHIM_SETTING [28]  9297.65266056   
SHIM_SETTING [29]  7553.41108167   
SHIM_SETTING [30]  -7914.57091833  
SHIM_SETTING [31]  1024.71549436   
SHIM_SETTING [32]  2446.68766056   
SHIM_SETTING [33]  5404.69254321   
SHIM_SETTING [34]  -4163.73945679  
SHIM_SETTING [35]  4485.63700000   
SHIM_SETTING [36]  -4550.81200000  
SHIM_SETTING [37]  -3932.65465930  
SHIM_SETTING [38]  -443.92977012   
SHIM_SETTING [39]  -1716.94049437  
SHIM_SETTING [40]  0.00000000      
