# Supplementary material for: Mechanism of Action of MAO’s Molecular Cousin
Source: ACS Catal. 2025 Oct 10;15(21):17658–71. doi: 10.1021/acscatal.5c05698 (PMC12606257; doi:10.1021/acscatal.5c05698)
Supplement: Supplementary file 2 [file cs5c05698_si_002.zip › Raw_NMR_data/Raw_NMR_data/(Me2SiCp2)ZrCl2-AlHAl_DMA/3/acqu2s]

##TITLE= Parameter file, TopSpin 3.7.0
##JCAMPDX= 5.0
##DATATYPE= Parameter Values
##NPOINTS= 1	$$ modification sequence number
##ORIGIN= Bruker BioSpin GmbH
##OWNER= Francesco
$$ 2025-09-07 15:33:07.559 +0200  Francesco@F56rancesco
$$ C:/Users/zakgr/Documents/OneDrive - Universit� di Napoli Federico II/LSP Cloud/Projects/Ongoing/DPI #857/Manuscripts/Paper6_Al-H-Al_Mechanism/(Me2SiCp2)ZrCl2-AlHAl_DMA/3/acqu2s
$$ process C:\Bruker\TopSpin3.7.0\prog\mod\dirdata.exe
##$ACQT0= 0
##$BF1= 100.612769
##$FnILOOP= 0
##$FnMODE= 6
##$NUC1= <13C>
##$NusJSP= 0
##$NusT2= 1
##$NusTD= 512
##$O1= 3018.38307
##$ProjAngle= 0
##$SFO1= 100.61578738307
##$SW= 99.9879088033756
##$SW_h= 10060.3621730382
##$TD= 475
##END=
