# Supplementary material for: Mechanism of Action of MAO’s Molecular Cousin
Source: ACS Catal. 2025 Oct 10;15(21):17658–71. doi: 10.1021/acscatal.5c05698 (PMC12606257; doi:10.1021/acscatal.5c05698)
Supplement: Supplementary file 2 [file cs5c05698_si_002.zip › Raw_NMR_data/Raw_NMR_data/(Me2SiCp2)ZrCl2-AlHAl_DMA/3/pdata/1/auditp.txt]

##TITLE= Audit trail, TopSpin 3.7.0
##JCAMPDX= 5.01
##ORIGIN= Bruker BioSpin GmbH
##OWNER= Francesco
$$ C:/Users/zakgr/Documents/OneDrive - Università di Napoli Federico II/LSP Cloud/Projects/Ongoing/DPI #857/Manuscripts/Paper6_Al-H-Al_Mechanism/(Me2SiCp2)ZrCl2-AlHAl_DMA/3/pdata/1/auditp.txt
##AUDIT TRAIL=  $$ (NUMBER, WHEN, WHO, WHERE, PROCESS, VERSION, WHAT)
(   1,<2024-02-28 17:41:10.783 +0100>,<nmrsu>,<AV400>,<go>,<TOPSPIN 3.2>,
      <acquisition in progress>)
(   2,<2024-02-28 18:02:07.544 +0100>,<nmrsu>,<AV400>,<proc2d>,<TOPSPIN 3.2>,
      <Start of raw data processing
       xfb F2: SI = 2K WDW = 4 SSB = 2 FT_mod = 6 PKNL = 1 PHC0 = -191.3759 PHC1 = 1.825 F1: SI = 1K WDW = 4 SSB = 2 FT_mod = 6 FCOR = 0.5 PHC0 = -43.07778 PHC1 = 56.125
       data hash MD5: 2K * 1K
       E2 EF 19 84 79 A3 AD F2 19 B2 ED 60 8A 3D 17 06>)
(   3,<2024-02-28 18:02:20.275 +0100>,<nmrsu>,<AV400>,<proc2d>,<TOPSPIN 3.2>,
      <abs2 F2: ABSG = 5 ABSF1 = 3.49999 ABSF2 = -0.49999
       data hash MD5: 2K * 1K
       DD 11 96 86 68 5C D5 DF C5 93 4C CF 04 0D B8 EB>)
(   4,<2024-02-28 18:02:21.373 +0100>,<nmrsu>,<AV400>,<proc2d>,<TOPSPIN 3.2>,
      <abs1 F1: ABSG = 5 ABSF1 = 79.99545 ABSF2 = -19.99545
       data hash MD5: 2K * 1K
       8A 72 B5 E9 8A 6A 89 90 05 0F 68 DE C1 39 85 4C>)
$$ D:/NMR/ATTIVAZIONI/922/pdata/1/auditp.txt
(   5,<2024-02-29T12:32:36.832+0100>,<gemel>,<LAPTOP-91AO81A9>,<audit>,<TopSpin 4.3.0>,
      <user comment:
       TITLE=Me2SiZrCp2Cl2 + AlHAL_DMA
       sciolto cat in tubo screw cap, aggiunto soluzione di AlHAl in C6D5Cl
       con siringa gas tight in bagno N2/acetone
       1H 13C HSQC NMR C6D5Cl
       T= 298KTITLE_END
       data hash MD5: 2K * 1K
       8A 72 B5 E9 8A 6A 89 90 05 0F 68 DE C1 39 85 4C>)
(   6,<2024-02-29T12:32:36.894+0100>,<gemel>,<LAPTOP-91AO81A9>,<audit>,<TopSpin 4.3.0>,
      <user comment:
       TITLE=Me2SiZrCp2Cl2 + AlHAL_DMA
       sciolto cat in tubo screw cap, aggiunto soluzione di AlHAl in C6D5Cl
       con siringa gas tight in bagno N2/acetone
       1H 13C HSQC NMR C6D5Cl
       T= 298KTITLE_END
       data hash MD5: 2K * 1K
       8A 72 B5 E9 8A 6A 89 90 05 0F 68 DE C1 39 85 4C>)
(   7,<2024-02-29T15:06:29.395+0100>,<gemel>,<LAPTOP-91AO81A9>,<proc2d>,<TopSpin 4.3.0>,
      <abs2 F2: ABSG = 5 ABSF1 = 3.49999 ABSF2 = -0.49999
       data hash MD5: 2K * 1K
       90 59 CD FE 82 C4 62 85 B3 F9 6D 54 0D 6C 62 C7>)
(   8,<2024-02-29T15:06:29.803+0100>,<gemel>,<LAPTOP-91AO81A9>,<proc2d>,<TopSpin 4.3.0>,
      <abs1 F1: ABSG = 5 ABSF1 = 79.99545 ABSF2 = -19.99545
       data hash MD5: 2K * 1K
       BC 53 40 A5 6E AD DC 57 70 C4 7C BD E4 4D A7 30>)
(   9,<2024-02-29T15:06:55.897+0100>,<gemel>,<LAPTOP-91AO81A9>,<proc2d>,<TopSpin 4.3.0>,
      <pk2 fgphup F2: PHC0 = -12.49111 PHC1 = 5
       data hash MD5: 2K * 1K
       E2 19 F3 94 0C F6 F9 82 9C 22 D6 63 51 C1 96 CF>)
(  10,<2024-02-29T15:07:13.987+0100>,<gemel>,<LAPTOP-91AO81A9>,<proc2d>,<TopSpin 4.3.0>,
      <pk1 fgphup F1: PHC0 = 35.93142 PHC1 = -36.475
       data hash MD5: 2K * 1K
       04 EA 2E 37 99 45 32 A5 42 DA A5 39 D1 A0 FA 65>)
(  11,<2024-02-29T15:07:21.694+0100>,<gemel>,<LAPTOP-91AO81A9>,<proc2d>,<TopSpin 4.3.0>,
      <abs2 F2: ABSG = 5 ABSF1 = 3.49999 ABSF2 = -0.49999
       data hash MD5: 2K * 1K
       58 C2 6D 8E 45 F0 F2 45 BB 27 C5 ED 09 3F 2C A3>)
(  12,<2024-02-29T15:07:22.933+0100>,<gemel>,<LAPTOP-91AO81A9>,<proc2d>,<TopSpin 4.3.0>,
      <abs1 F1: ABSG = 5 ABSF1 = 79.99545 ABSF2 = -19.99545
       data hash MD5: 2K * 1K
       A9 37 1B 6D B0 5F 38 2A 8C 4C 1F F2 2E B8 35 D6>)
(  13,<2025-09-07 15:33:07.752 +0200>,<Francesco>,<F56rancesco>,<dirdata>,<TopSpin 3.7.0>,
      <wrpa from 1 922 "DPI857_ATTIVAZIONI" "C:\Users\zakgr\Documents\OneDrive - Università di Napoli Federico II\LSP Cloud\Projects\Ongoing\DPI #857\Manuscripts\Paper6_Al-H-Al_Mechanism"
       data hash MD5: 2K * 1K
       A9 37 1B 6D B0 5F 38 2A 8C 4C 1F F2 2E B8 35 D6>)
$$ C:\Users\zakgr\Documents\OneDrive - Università di Napoli Federico II\LSP Cloud\Projects\Ongoing\DPI #857\Manuscripts\Paper6_Al-H-Al_Mechanism/(Me2SiCp2)ZrCl2-AlHAl_DMA/3/pdata/1/auditp.txt
(  14,<2025-09-07 15:35:04.672 +0200>,<Francesco>,<F56rancesco>,<audit>,<TopSpin 3.7.0>,
      <user comment:
       TITLE=1H 13C HSQCTITLE_END
       data hash MD5: 2K * 1K
       A9 37 1B 6D B0 5F 38 2A 8C 4C 1F F2 2E B8 35 D6>)
(  15,<2025-09-07 15:35:05.702 +0200>,<Francesco>,<F56rancesco>,<audit>,<TopSpin 3.7.0>,
      <user comment:
       TITLE=1H 13C HSQCTITLE_END
       data hash MD5: 2K * 1K
       A9 37 1B 6D B0 5F 38 2A 8C 4C 1F F2 2E B8 35 D6>)
##END=

$$ hash MD5
$$ 51 B5 38 2A 45 76 08 08 E6 BA 5A AF 8E A8 B8 00
