# Supplementary material for: Mechanism of Action of MAO’s Molecular Cousin
Source: ACS Catal. 2025 Oct 10;15(21):17658–71. doi: 10.1021/acscatal.5c05698 (PMC12606257; doi:10.1021/acscatal.5c05698)
Supplement: Supplementary file 2 [file cs5c05698_si_002.zip › Raw_NMR_data/Raw_NMR_data/(Me2SiCp2)ZrCl2-AlHAl_DMA/3/pdata/1/clevels]

##TITLE= Parameter file, TopSpin 3.7.0
##JCAMPDX= 5.0
##DATATYPE= Parameter Values
##NPOINTS= 1	$$ modification sequence number
##ORIGIN= Bruker BioSpin GmbH
##OWNER= Francesco
$$ 2025-09-07 15:33:07.695 +0200  Francesco@F56rancesco
$$ C:/Users/zakgr/Documents/OneDrive - Universit� di Napoli Federico II/LSP Cloud/Projects/Ongoing/DPI #857/Manuscripts/Paper6_Al-H-Al_Mechanism/(Me2SiCp2)ZrCl2-AlHAl_DMA/3/pdata/1/clevels
$$ process C:\Bruker\TopSpin3.7.0\prog\mod\dirdata.exe
##$LEVELS= (0..255)
-100534.2 -91394.7 -83086.1 -75532.8 -68666.2 -62423.8 -56748.9 -51589.9
-46899.9 -42636.3 -38760.3 -35236.6 -32033.3 -29121.2 -26473.8 -24067.1
-21879.2 -19890.2 -18082 -16438.1 -14943.8 -13585.2 -12350.2 -11227.5 -10206.8
-9278.9 -8435.4 -7668.5 -6971.4 -6337.6 -5761.5 -5237.7 5237.7 5761.5 6337.6
6971.4 7668.5 8435.4 9278.9 10206.8 11227.5 12350.2 13585.2 14943.8 16438.1
18082 19890.2 21879.2 24067.1 26473.8 29121.2 32033.3 35236.6 38760.3 42636.3
46899.9 51589.9 56748.9 62423.8 68666.2 75532.8 83086.1 91394.7 100534.2
0 0 0 0 0 0 0 0 0 0 0 0 0 0 0 0 0 0 0 0 0 0 0 0 0 0 0 0 0 0 0 0 0 0 0 0
0 0 0 0 0 0 0 0 0 0 0 0 0 0 0 0 0 0 0 0 0 0 0 0 0 0 0 0 0 0 0 0 0 0 0 0
0 0 0 0 0 0 0 0 0 0 0 0 0 0 0 0 0 0 0 0 0 0 0 0 0 0 0 0 0 0 0 0 0 0 0 0
0 0 0 0 0 0 0 0 0 0 0 0 0 0 0 0 0 0 0 0 0 0 0 0 0 0 0 0 0 0 0 0 0 0 0 0
0 0 0 0 0 0 0 0 0 0 0 0 0 0 0 0 0 0 0 0 0 0 0 0 0 0 0 0 0 0 0 0 0 0 0 0
0 0 0 0 0 0 0 0 0 0 0 0
##$LEVSIGN= 3
##$MAXLEV= 64
##$METHOD= 0
##$NEGBASE= -5237.7
##$NEGINCR= 1.1
##$POSBASE= 5237.7
##$POSINCR= 1.1
##END=
