# Supplementary material for: Mechanism of Action of MAO’s Molecular Cousin
Source: ACS Catal. 2025 Oct 10;15(21):17658–71. doi: 10.1021/acscatal.5c05698 (PMC12606257; doi:10.1021/acscatal.5c05698)
Supplement: Supplementary file 2 [file cs5c05698_si_002.zip › Raw_NMR_data/Raw_NMR_data/(Me2SiCp2)ZrCl2-AlHAl_DMA/3/shimvalues]

# Wed Feb 28 17:41:42 2024
#$$PROBEID=11
#$$PROBEINFO=5 mm PABBO BB/19F-1H/D Z-GRD Z116098/0183
#$$PICSINFO=Z116098_0183_11.par
#$$SHIMID=292722
#
# Active Shim Gradients
#
Z           		260             
Z2          		-1539           
Z3          		1279            
Z4          		1276            
Z5          		-142            
Z6          		249             
Z7          		6327            
Z8          		5645            
X           		-5              
XZ          		1315            
XZ2         		-1467           
XZ3         		-553            
XZ4         		-340            
XZ5         		10284           
Y           		1589            
YZ          		2858            
YZ2         		5468            
YZ3         		231             
YZ4         		-1636           
YZ5         		1077            
XY          		325             
XYZ         		2771            
XYZ2        		559             
XYZ3        		-189            
XYZ4        		-164            
XYZ5        		7304            
(X2-Y2)     		585             
(X2-Y2)Z    		-8              
(X2-Y2)Z2   		-730            
(X2-Y2)Z3   		-1537           
(X2-Y2)Z4   		1341            
(X2-Y2)Z5   		11522           
X3          		1687            
X3Z         		-2955           
Y3          		-147            
Y3Z         		-85             
#
# Lock Parameter
#
FIELD		-1590.140
LOCKPHASE		267.385 
LOCKPOWER		-20.000 
LOCKGAIN		112.744 
LOCKDC		-75.000 
LOCKSHIFT		7.140   
LOOPGAIN		-10.000 
LOOPTIME		0.400   
LOOPFILTER		100.000 
#
IEEE64_VERSION_CODE 1
#
# Shim currents 
#
SHIM_SETTING [1 ]  1007.25568376   
SHIM_SETTING [2 ]  -4093.99707476  
SHIM_SETTING [3 ]  -2534.52623655  
SHIM_SETTING [4 ]  4491.66380028   
SHIM_SETTING [5 ]  -3122.10486985  
SHIM_SETTING [6 ]  -1222.75764319  
SHIM_SETTING [7 ]  12952.83503757  
SHIM_SETTING [8 ]  -710.10364006   
SHIM_SETTING [9 ]  2325.29668172   
SHIM_SETTING [10]  -1235.36893652  
SHIM_SETTING [11]  0.00000000      
SHIM_SETTING [12]  -61.39800000    
SHIM_SETTING [13]  -231.76900000   
SHIM_SETTING [14]  2251.28800000   
SHIM_SETTING [15]  2706.80392202   
SHIM_SETTING [16]  -6062.99407798  
SHIM_SETTING [17]  4761.92632958   
SHIM_SETTING [18]  -2197.95332958  
SHIM_SETTING [19]  10308.24968924  
SHIM_SETTING [20]  -9944.08123689  
SHIM_SETTING [21]  2523.89100000   
SHIM_SETTING [22]  -1981.92900000  
SHIM_SETTING [23]  4602.58800000   
SHIM_SETTING [24]  -5043.91800000  
SHIM_SETTING [25]  11368.00800000  
SHIM_SETTING [26]  -8599.90300000  
SHIM_SETTING [27]  -614.58800000   
SHIM_SETTING [28]  9349.77577982   
SHIM_SETTING [29]  7597.22252753   
SHIM_SETTING [30]  -7870.75947247  
SHIM_SETTING [31]  1072.37925468   
SHIM_SETTING [32]  2466.81077982   
SHIM_SETTING [33]  5477.15014291   
SHIM_SETTING [34]  -4091.28185709  
SHIM_SETTING [35]  4597.63700000   
SHIM_SETTING [36]  -4438.81200000  
SHIM_SETTING [37]  -3916.55791504  
SHIM_SETTING [38]  -422.16460849   
SHIM_SETTING [39]  -1684.60425468  
SHIM_SETTING [40]  0.00000000      
