# Supplementary material for: Mechanism of Action of MAO’s Molecular Cousin
Source: ACS Catal. 2025 Oct 10;15(21):17658–71. doi: 10.1021/acscatal.5c05698 (PMC12606257; doi:10.1021/acscatal.5c05698)
Supplement: Supplementary file 2 [file cs5c05698_si_002.zip › Raw_NMR_data/Raw_NMR_data/(Me2SiCp2)ZrCl2-AlHAl_DMA/4/pdata/1/auditp.txt]

##TITLE= Audit trail, TopSpin 3.7.0
##JCAMPDX= 5.01
##ORIGIN= Bruker BioSpin GmbH
##OWNER= Francesco
$$ C:/Users/zakgr/Documents/OneDrive - Università di Napoli Federico II/LSP Cloud/Projects/Ongoing/DPI #857/Manuscripts/Paper6_Al-H-Al_Mechanism/(Me2SiCp2)ZrCl2-AlHAl_DMA/4/pdata/1/auditp.txt
##AUDIT TRAIL=  $$ (NUMBER, WHEN, WHO, WHERE, PROCESS, VERSION, WHAT)
(   1,<2024-02-28 18:03:55.163 +0100>,<nmrsu>,<AV400>,<go>,<TOPSPIN 3.2>,
      <acquisition in progress>)
(   2,<2024-02-28 18:23:58.603 +0100>,<nmrsu>,<AV400>,<proc2d>,<TOPSPIN 3.2>,
      <Start of raw data processing
       xfb F2: SI = 2K WDW = 4 SSB = 2 FT_mod = 6 PKNL = 1 PHC0 = -191.3759 PHC1 = 1.825 F1: SI = 1K WDW = 4 SSB = 2 FT_mod = 6 FCOR = 0.5 PHC0 = -43.07778 PHC1 = 56.125
       data hash MD5: 2K * 1K
       5C D8 66 1A 6C 11 76 49 34 BA 60 3D 31 05 BB 1C>)
$$ D:/NMR/ATTIVAZIONI/923/pdata/1/auditp.txt
(   3,<2024-02-29T12:33:15.113+0100>,<gemel>,<LAPTOP-91AO81A9>,<audit>,<TopSpin 4.3.0>,
      <user comment:
       TITLE=Me2SiZrCp2Cl2 + AlHAL_DMA
       sciolto cat in tubo screw cap, aggiunto soluzione di AlHAl in C6D5Cl
       con siringa gas tight in bagno N2/acetone
       1H 13C HSQC NMR C6D5Cl
       T= 298KTITLE_END
       data hash MD5: 2K * 1K
       5C D8 66 1A 6C 11 76 49 34 BA 60 3D 31 05 BB 1C>)
(   4,<2024-02-29T12:33:15.333+0100>,<gemel>,<LAPTOP-91AO81A9>,<audit>,<TopSpin 4.3.0>,
      <user comment:
       TITLE=Me2SiZrCp2Cl2 + AlHAL_DMA
       sciolto cat in tubo screw cap, aggiunto soluzione di AlHAl in C6D5Cl
       con siringa gas tight in bagno N2/acetone
       1H 13C HSQC NMR C6D5Cl
       T= 298KTITLE_END
       data hash MD5: 2K * 1K
       5C D8 66 1A 6C 11 76 49 34 BA 60 3D 31 05 BB 1C>)
(   5,<2024-02-29T12:33:15.506+0100>,<gemel>,<LAPTOP-91AO81A9>,<audit>,<TopSpin 4.3.0>,
      <user comment:
       TITLE=Me2SiZrCp2Cl2 + AlHAL_DMA
       sciolto cat in tubo screw cap, aggiunto soluzione di AlHAl in C6D5Cl
       con siringa gas tight in bagno N2/acetone
       1H 13C HSQC NMR C6D5Cl
       T= 298KTITLE_END
       data hash MD5: 2K * 1K
       5C D8 66 1A 6C 11 76 49 34 BA 60 3D 31 05 BB 1C>)
$$ C:/Users/zakgr/Documents/OneDrive - Università di Napoli Federico II/LSP Cloud/Projects/Ongoing/DPI #857/Manuscripts/Paper6_Al-H-Al_Mechanism/DPI857_ATTIVAZIONI/923/pdata/1/auditp.txt
(   6,<2025-07-03 14:36:30.024 +0200>,<Francesco>,<F56rancesco>,<proc2d>,<TopSpin 3.7.0>,
      <pk2 fgphup F2: PHC0 = -7.078006 PHC1 = -7.55625
       data hash MD5: 2K * 1K
       A5 51 42 15 A0 70 C0 52 44 39 1E 17 F8 BE D0 44>)
(   7,<2025-07-03 14:36:45.006 +0200>,<Francesco>,<F56rancesco>,<proc2d>,<TopSpin 3.7.0>,
      <pk1 fgphup F1: PHC0 = 36.11279 PHC1 = -82.16875
       data hash MD5: 2K * 1K
       7F D7 FC 4B 74 59 AA 7B 20 92 63 64 48 E7 12 7F>)
(   8,<2025-09-07 15:33:16.020 +0200>,<Francesco>,<F56rancesco>,<dirdata>,<TopSpin 3.7.0>,
      <wrpa from 1 923 "DPI857_ATTIVAZIONI" "C:\Users\zakgr\Documents\OneDrive - Università di Napoli Federico II\LSP Cloud\Projects\Ongoing\DPI #857\Manuscripts\Paper6_Al-H-Al_Mechanism"
       data hash MD5: 2K * 1K
       7F D7 FC 4B 74 59 AA 7B 20 92 63 64 48 E7 12 7F>)
$$ C:\Users\zakgr\Documents\OneDrive - Università di Napoli Federico II\LSP Cloud\Projects\Ongoing\DPI #857\Manuscripts\Paper6_Al-H-Al_Mechanism/(Me2SiCp2)ZrCl2-AlHAl_DMA/4/pdata/1/auditp.txt
(   9,<2025-09-07 15:35:23.643 +0200>,<Francesco>,<F56rancesco>,<audit>,<TopSpin 3.7.0>,
      <user comment:
       TITLE=1H 13C HSQCTITLE_END
       data hash MD5: 2K * 1K
       7F D7 FC 4B 74 59 AA 7B 20 92 63 64 48 E7 12 7F>)
(  10,<2025-09-07 15:35:24.426 +0200>,<Francesco>,<F56rancesco>,<audit>,<TopSpin 3.7.0>,
      <user comment:
       TITLE=1H 13C HSQCTITLE_END
       data hash MD5: 2K * 1K
       7F D7 FC 4B 74 59 AA 7B 20 92 63 64 48 E7 12 7F>)
##END=

$$ hash MD5
$$ B5 4C 92 19 26 FB DA E0 8D 14 61 B4 55 2A 82 2F
