# Supplementary material for: Mechanism of Action of MAO’s Molecular Cousin
Source: ACS Catal. 2025 Oct 10;15(21):17658–71. doi: 10.1021/acscatal.5c05698 (PMC12606257; doi:10.1021/acscatal.5c05698)
Supplement: Supplementary file 2 [file cs5c05698_si_002.zip › Raw_NMR_data/Raw_NMR_data/(Me2SiCp2)ZrCl2-AlHAl_DMA/4/pdata/1/clevels]

##TITLE= Parameter file, TopSpin 3.7.0
##JCAMPDX= 5.0
##DATATYPE= Parameter Values
##NPOINTS= 1	$$ modification sequence number
##ORIGIN= Bruker BioSpin GmbH
##OWNER= Francesco
$$ 2025-09-07 15:33:15.951 +0200  Francesco@F56rancesco
$$ C:/Users/zakgr/Documents/OneDrive - Universit� di Napoli Federico II/LSP Cloud/Projects/Ongoing/DPI #857/Manuscripts/Paper6_Al-H-Al_Mechanism/(Me2SiCp2)ZrCl2-AlHAl_DMA/4/pdata/1/clevels
$$ process C:\Bruker\TopSpin3.7.0\prog\mod\dirdata.exe
##$LEVELS= (0..255)
-934.031140222598 -849.118965001982 -771.926416280716 -701.751118606458
-637.955731290973 -579.959586797601 -527.235903537087 -479.305282391164
-435.731990440326 -396.120244691585 -360.109566738184 -327.371995555419
-297.611158432578 -270.555767496537 -245.95961971175 -223.599738744142
-203.272658688867 -184.793495002253 -167.994086365685 -152.721136549483
-138.838072549028 -126.215753904164 -114.741763379796 -104.311116285296
-94.8281186106221 -86.2072960943784 -78.3706070196381 -71.2455840778261
-64.7690506409542 -58.8806172852098 -53.5282561993083 -48.6617977080824
48.6617977080824 53.5282561993083 58.8806172852098 64.7690506409542 71.2455840778261
78.3706070196381 86.2072960943784 94.8281186106221 104.311116285296 114.741763379796
126.215753904164 138.838072549028 152.721136549483 167.994086365685 184.793495002253
203.272658688867 223.599738744142 245.95961971175 270.555767496537 297.611158432578
327.371995555419 360.109566738184 396.120244691585 435.731990440326 479.305282391164
527.235903537087 579.959586797601 637.955731290973 701.751118606458 771.926416280716
849.118965001982 934.031140222598 0 0 0 0 0 0 0 0 0 0 0 0 0 0 0 0 0 0 0
0 0 0 0 0 0 0 0 0 0 0 0 0 0 0 0 0 0 0 0 0 0 0 0 0 0 0 0 0 0 0 0 0 0 0 0
0 0 0 0 0 0 0 0 0 0 0 0 0 0 0 0 0 0 0 0 0 0 0 0 0 0 0 0 0 0 0 0 0 0 0 0
0 0 0 0 0 0 0 0 0 0 0 0 0 0 0 0 0 0 0 0 0 0 0 0 0 0 0 0 0 0 0 0 0 0 0 0
0 0 0 0 0 0 0 0 0 0 0 0 0 0 0 0 0 0 0 0 0 0 0 0 0 0 0 0 0 0 0 0 0 0 0 0
0 0 0 0 0 0 0 0 0 0 0 0 0 0 0 0 0 0 0 0 0 0 0 0 0 0 0 0 0
##$LEVSIGN= 3
##$MAXLEV= 64
##$METHOD= 0
##$NEGBASE= -5237.7
##$NEGINCR= 1.1
##$POSBASE= 5237.7
##$POSINCR= 1.1
##END=
