# Supplementary material for: Mechanism of Action of MAO’s Molecular Cousin
Source: ACS Catal. 2025 Oct 10;15(21):17658–71. doi: 10.1021/acscatal.5c05698 (PMC12606257; doi:10.1021/acscatal.5c05698)
Supplement: Supplementary file 2 [file cs5c05698_si_002.zip › Raw_NMR_data/Raw_NMR_data/(Me2SiCp2)ZrCl2-AlHAl_DMA/4/pdata/1/parm.txt]

Current Data Parameters
NAME     DPI857_ATTIVAZIONI              
EXPNO               923              
PROCNO                1              

F2 - Acquisition Parameters
Date_          20240228              
Time              18.04              
INSTRUM           spect              
PROBHD   5 mm PABBO BB/              
PULPROG  hsqcedetgpsisp2.2              
TD                  512              
SOLVENT          C6D5Cl              
NS                    4              
DS                   32              
SWH            1200.384 Hz           
FIDRES         2.344500 Hz           
AQ            0.2132651 sec          
RG                31.18              
DW              416.533 usec         
DE                 6.50 usec         
TE                298.0 K            
CNST2       125.0000000              
CNST17       -0.5000000              
D0           0.00000300 sec          
D1           0.50000000 sec          
D4           0.00200000 sec          
D11          0.03000000 sec          
D16          0.00020000 sec          
D21          0.00360000 sec          
D24          0.00089000 sec          
IN0          0.00004970 sec          

======== CHANNEL f1 ========
SFO1        400.1326008 MHz          
NUC1                 1H              
P1                 9.75 usec         
P2                19.50 usec         
P28             1000.00 usec         
PLW1        17.00000000 W            

======== CHANNEL f2 ========
SFO2        100.6248425 MHz          
NUC2                13C              
CPDPRG[2           garp              
P3                 9.00 usec         
P14              500.00 usec         
P24             2000.00 usec         
PCPD2             80.00 usec         
PLW0                  0 W            
PLW2        76.00000000 W            
PLW12        0.99000001 W            
SPNAM[3] Crp60,0.5,20.1              
SPOAL3            0.500              
SPOFFS3               0 Hz           
SPW3         9.68070030 W            
SPNAM[7]    Crp60comp.4              
SPOAL7            0.500              
SPOFFS7               0 Hz           
SPW7         9.68070030 W            

====== GRADIENT CHANNEL =====
GPNAM[1]     SMSQ10.100              
GPNAM[2]     SMSQ10.100              
GPNAM[3]     SMSQ10.100              
GPNAM[4]     SMSQ10.100              
GPZ1              80.00 %            
GPZ2              20.10 %            
GPZ3              11.00 %            
GPZ4              -5.00 %            
P16             1000.00 usec         
P19              600.00 usec         

F1 - Acquisition parameters
TD                  512              
SFO1           100.6248 MHz          
FIDRES        39.298290 Hz           
SW               99.979 ppm          
FnMODE    Echo-Antiecho              

F2 - Processing parameters
SI                 2048              
SF          400.1300000 MHz          
WDW               QSINE              
SSB                   2              
LB                    0 Hz           
GB                    0              
PC                 1.40              

F1 - Processing parameters
SI                 1024              
MC2       echo-antiecho              
SF          100.6127690 MHz          
WDW               QSINE              
SSB                   2              
LB                    0 Hz           
GB                    0              
