# Supplementary material for: Mechanism of Action of MAO’s Molecular Cousin
Source: ACS Catal. 2025 Oct 10;15(21):17658–71. doi: 10.1021/acscatal.5c05698 (PMC12606257; doi:10.1021/acscatal.5c05698)
Supplement: Supplementary file 2 [file cs5c05698_si_002.zip › Raw_NMR_data/Raw_NMR_data/(Me2SiCp2)ZrCl2-AlHAl_DMA/4/pdata/1/proc2s]

##TITLE= Parameter file, TopSpin 3.7.0
##JCAMPDX= 5.0
##DATATYPE= Parameter Values
##NPOINTS= 1	$$ modification sequence number
##ORIGIN= Bruker BioSpin GmbH
##OWNER= Francesco
$$ 2025-09-07 15:33:15.966 +0200  Francesco@F56rancesco
$$ C:/Users/zakgr/Documents/OneDrive - Universit� di Napoli Federico II/LSP Cloud/Projects/Ongoing/DPI #857/Manuscripts/Paper6_Al-H-Al_Mechanism/(Me2SiCp2)ZrCl2-AlHAl_DMA/4/pdata/1/proc2s
$$ process C:\Bruker\TopSpin3.7.0\prog\mod\dirdata.exe
##$ABSF1= 0
##$ABSF2= 0
##$ABSG= 0
##$ABSL= 0
##$ALPHA= 0
##$AQORDER= 0
##$ASSFAC= 0
##$ASSFACI= 0
##$ASSFACX= 0
##$ASSWID= 0
##$AUNMP= <>
##$AXLEFT= 0
##$AXNAME= <F1>
##$AXNUC= <13C>
##$AXRIGHT= 0
##$AXTYPE= 0
##$AXUNIT= <>
##$AZFE= 0.1
##$AZFW= 0.5
##$BCFW= 0
##$BC_mod= 0
##$BYTORDP= 0
##$COROFFS= 0
##$CY= -3
##$DATMOD= 1
##$DC= 0
##$DFILT= <>
##$DTYPP= 0
##$ERETIC= no
##$F1P= 140
##$F2P= 90
##$FCOR= 0.5
##$FTSIZE= 1024
##$FT_mod= 6
##$GAMMA= 0
##$GB= 0
##$INTBC= 1
##$INTSCL= 1
##$ISEN= 128
##$LB= 0
##$LEV0= 0
##$LPBIN= 0
##$MAXI= 10000
##$MC2= 5
##$MEAN= 0
##$ME_mod= 0
##$MI= 0
##$MddCEXP= no
##$MddCT_SP= no
##$MddF180= no
##$MddLAMBDA= 0
##$MddMEMORY= 0
##$MddMERGE= 0
##$MddNCOMP= 0
##$MddNITER= 0
##$MddNOISE= 0
##$MddPHASE= 0
##$MddSEED= 0
##$MddSRSIZE= 0
##$Mdd_CsALG= 0
##$Mdd_CsLAMBDA= 0
##$Mdd_CsNITER= 0
##$Mdd_CsNORM= 0
##$Mdd_CsVE= yes
##$Mdd_CsZF= 0
##$Mdd_LrLAMBDA= 0
##$Mdd_LrNITER= 0
##$Mdd_LrRANK= 0
##$Mdd_LrZF= 0
##$Mdd_mod= 0
##$NCOEF= 0
##$NC_proc= -16
##$NLEV= 6
##$NOISF1= 0
##$NOISF2= 0
##$NSP= 0
##$NTH_PI= 0
##$NZP= 0
##$OFFSET= 169.9955
##$PC= 4
##$PHC0= -6.964993
##$PHC1= -26.04375
##$PH_mod= 1
##$PKNL= no
##$PPARMOD= 1
##$PPDIAG= 0
##$PPIPTYP= 0
##$PPMPNUM= 0
##$PPRESOL= 1
##$PSCAL= 1
##$PSIGN= 0
##$PYNMP= <proc.py>
##$RDF1= 0
##$RDF2= 0
##$RDFWHM= 0
##$RDINT= 0
##$RDPOS= 0
##$REVERSE= no
##$SF= 100.612769
##$SI= 1024
##$SIGF1= 0
##$SIGF2= 0
##$SINO= 0
##$SIOLD= 1024
##$SPECTYP= <>
##$SREF_mod= 1
##$SREGLST= <>
##$SSB= 2
##$STSI= 1024
##$STSR= 0
##$SW_p= 10060.3621730382
##$SYMM= 0
##$S_DEV= 2909683
##$TDeff= 390
##$TDoff= 0
##$TI= <>
##$TILT= no
##$TM1= 0
##$TM2= 0
##$TOPLEV= 0
##$USERP1= <>
##$USERP10= <user>
##$USERP2= <>
##$USERP3= <>
##$USERP4= <>
##$USERP5= <>
##$USERP6= <userUSERP5 DEF user processing parameter 5$80004 255>
##$WDW= 4
##$XDIM= 1024
##$YMAX_p= 351551056
##$YMIN_p= -32727527
##END=
