# Supplementary material for: Mechanism of Action of MAO’s Molecular Cousin
Source: ACS Catal. 2025 Oct 10;15(21):17658–71. doi: 10.1021/acscatal.5c05698 (PMC12606257; doi:10.1021/acscatal.5c05698)
Supplement: Supplementary file 2 [file cs5c05698_si_002.zip › Raw_NMR_data/Raw_NMR_data/(Me2SiCp2)ZrCl2-AlHAl_DMA/5/pdata/1/auditp.txt]

##TITLE= Audit trail, TopSpin 3.7.0
##JCAMPDX= 5.01
##ORIGIN= Bruker BioSpin GmbH
##OWNER= Francesco
$$ C:/Users/zakgr/Documents/OneDrive - Universit� di Napoli Federico II/LSP Cloud/Projects/Ongoing/DPI #857/Manuscripts/Paper6_Al-H-Al_Mechanism/(Me2SiCp2)ZrCl2-AlHAl_DMA/5/pdata/1/auditp.txt
##AUDIT TRAIL=  $$ (NUMBER, WHEN, WHO, WHERE, PROCESS, VERSION, WHAT)
(   1,<2024-02-28 21:14:18.607 +0100>,<nmrsu>,<AV400>,<go>,<TOPSPIN 3.2>,
      <created by zg
	started at 2024-02-28 18:56:04.290 +0100,
	POWCHK enabled, PULCHK disabled,
       configuration hash MD5:
       85 7C 0F 26 B5 9B 3A 7E D8 DE D1 B4 F9 F0 AA 81
       data hash MD5: 2K * 1K
       74 11 FC 46 BE E6 79 EB B9 54 5A A8 94 1D 50 52>)
(   2,<2025-04-17 18:39:10.677 +0200>,<Francesco>,<F56rancesco>,<proc2d>,<TopSpin 3.7.0>,
      <Start of raw data processing
       xfb F2: SI = 4K WDW = 4 SSB = 2 FT_mod = 6 PKNL = 1 PHC0 = 83.91881 PHC1 = -25.55 F1: SI = 2K WDW = 4 SSB = 2 FT_mod = 4 FCOR = 1 PHC0 = 88.9561 PHC1 = -179.1875
       data hash MD5: 4K * 2K
       94 73 B0 C1 6D EA E3 33 C3 BF 11 FF 08 B2 A1 7A>)
(   3,<2025-04-17 18:39:11.033 +0200>,<Francesco>,<F56rancesco>,<proc2d>,<TopSpin 3.7.0>,
      <abs2 F2: ABSG = 5 ABSF1 = 8.009579 ABSF2 = -7.009579
       data hash MD5: 4K * 2K
       8D 87 00 81 73 21 D9 3C 98 96 95 81 58 BE D2 A4>)
(   4,<2025-04-17 18:39:11.547 +0200>,<Francesco>,<F56rancesco>,<proc2d>,<TopSpin 3.7.0>,
      <abs1 F1: ABSG = 5 ABSF1 = 8.009579 ABSF2 = -7.009579
       data hash MD5: 4K * 2K
       D9 1A 1E 0E D2 70 BF 47 AF 84 05 9D 4A B3 66 58>)
(   5,<2025-09-07 15:34:16.754 +0200>,<Francesco>,<F56rancesco>,<dirdata>,<TopSpin 3.7.0>,
      <wrpa from 1 928 "DPI857_ATTIVAZIONI" "C:\Users\zakgr\Documents\OneDrive - Universit� di Napoli Federico II\LSP Cloud\Projects\Ongoing\DPI #857\Manuscripts\Paper6_Al-H-Al_Mechanism"
       data hash MD5: 4K * 2K
       D9 1A 1E 0E D2 70 BF 47 AF 84 05 9D 4A B3 66 58>)
(   6,<2025-09-07 15:35:44.061 +0200>,<Francesco>,<F56rancesco>,<audit>,<TopSpin 3.7.0>,
      <user comment:
       TITLE=1H NOESYTITLE_END
       data hash MD5: 4K * 2K
       D9 1A 1E 0E D2 70 BF 47 AF 84 05 9D 4A B3 66 58>)
(   7,<2025-09-07 15:35:44.701 +0200>,<Francesco>,<F56rancesco>,<audit>,<TopSpin 3.7.0>,
      <user comment:
       TITLE=1H NOESYTITLE_END
       data hash MD5: 4K * 2K
       D9 1A 1E 0E D2 70 BF 47 AF 84 05 9D 4A B3 66 58>)
##END=

$$ hash MD5
$$ 3D E0 46 75 20 59 E2 7F BE 28 93 CE 43 24 9E 71
