# Supplementary material for: Mechanism of Action of MAO’s Molecular Cousin
Source: ACS Catal. 2025 Oct 10;15(21):17658–71. doi: 10.1021/acscatal.5c05698 (PMC12606257; doi:10.1021/acscatal.5c05698)
Supplement: Supplementary file 2 [file cs5c05698_si_002.zip › Raw_NMR_data/Raw_NMR_data/(Me2SiCp2)ZrCl2-AlHAl_DMA/5/pdata/1/clevels]

##TITLE= Parameter file, TopSpin 3.7.0
##JCAMPDX= 5.0
##DATATYPE= Parameter Values
##NPOINTS= 1	$$ modification sequence number
##ORIGIN= Bruker BioSpin GmbH
##OWNER= Francesco
$$ 2025-09-07 15:34:16.557 +0200  Francesco@F56rancesco
$$ C:/Users/zakgr/Documents/OneDrive - Universit� di Napoli Federico II/LSP Cloud/Projects/Ongoing/DPI #857/Manuscripts/Paper6_Al-H-Al_Mechanism/(Me2SiCp2)ZrCl2-AlHAl_DMA/5/pdata/1/clevels
$$ process C:\Bruker\TopSpin3.7.0\prog\mod\dirdata.exe
##$LEVELS= (0..255)
-308875.4 -280795.8 -255268.9 -232062.6 -210966 -191787.3 -174352.1 -158501.9
-144092.6 -130993.3 -119084.8 -108258.9 -98417.2 -89470.2 -81336.5 -73942.3
-67220.3 -61109.3 -55553.9 -50503.6 -45912.4 -41738.5 -37944.1 -34494.6
-31358.8 -28508 -25916.3 -23560.3 -21418.5 -19471.3 -17701.2 -16092 16092
17701.2 19471.3 21418.5 23560.3 25916.3 28508 31358.8 34494.6 37944.1 41738.5
45912.4 50503.6 55553.9 61109.3 67220.3 73942.3 81336.5 89470.2 98417.2
108258.9 119084.8 130993.3 144092.6 158501.9 174352.1 191787.3 210966 232062.6
255268.9 280795.8 308875.4 0 0 0 0 0 0 0 0 0 0 0 0 0 0 0 0 0 0 0 0 0 0
0 0 0 0 0 0 0 0 0 0 0 0 0 0 0 0 0 0 0 0 0 0 0 0 0 0 0 0 0 0 0 0 0 0 0 0
0 0 0 0 0 0 0 0 0 0 0 0 0 0 0 0 0 0 0 0 0 0 0 0 0 0 0 0 0 0 0 0 0 0 0 0
0 0 0 0 0 0 0 0 0 0 0 0 0 0 0 0 0 0 0 0 0 0 0 0 0 0 0 0 0 0 0 0 0 0 0 0
0 0 0 0 0 0 0 0 0 0 0 0 0 0 0 0 0 0 0 0 0 0 0 0 0 0 0 0 0 0 0 0 0 0 0 0
0 0 0 0 0 0 0 0 0 0 0 0 0 0 0 0 0 0 0 0 0 0 0 0 0 0
##$LEVSIGN= 3
##$MAXLEV= 64
##$METHOD= 0
##$NEGBASE= -16092
##$NEGINCR= 1.1
##$POSBASE= 16092
##$POSINCR= 1.1
##END=
