# Supplementary material for: Mechanism of Action of MAO’s Molecular Cousin
Source: ACS Catal. 2025 Oct 10;15(21):17658–71. doi: 10.1021/acscatal.5c05698 (PMC12606257; doi:10.1021/acscatal.5c05698)
Supplement: Supplementary file 2 [file cs5c05698_si_002.zip › Raw_NMR_data/Raw_NMR_data/(Me2SiCp2)ZrCl2-AlHAl_DMA/6/audita.txt]

##TITLE= Audit trail, TopSpin 3.7.0
##JCAMPDX= 5.01
##ORIGIN= Bruker BioSpin GmbH
##OWNER= Francesco
$$ C:/Users/zakgr/Documents/OneDrive - Universit� di Napoli Federico II/LSP Cloud/Projects/Ongoing/DPI #857/Manuscripts/Paper6_Al-H-Al_Mechanism/(Me2SiCp2)ZrCl2-AlHAl_DMA/6/audita.txt
##AUDIT TRAIL=  $$ (NUMBER, WHEN, WHO, WHERE, PROCESS, VERSION, WHAT)
(   1,<2024-02-28 15:27:19.426 +0100>,<nmrsu>,<AV400>,<go>,<TOPSPIN 3.2>,
      <created by zg
	started at 2024-02-28 15:11:09.683 +0100,
	POWCHK enabled, PULCHK disabled,
       configuration hash MD5:
       85 7C 0F 26 B5 9B 3A 7E D8 DE D1 B4 F9 F0 AA 81
       data hash MD5: 512 * 512
       1E 3C 5A B3 33 4F EC 1C 71 B7 DB 83 B3 E8 13 27>)
(   2,<2025-09-07 15:31:39.227 +0200>,<Francesco>,<F56rancesco>,<dirdata>,<TopSpin 3.7.0>,
      <wrpa from 1 914 "DPI857_ATTIVAZIONI" "C:\Users\zakgr\Documents\OneDrive - Universit� di Napoli Federico II\LSP Cloud\Projects\Ongoing\DPI #857\Manuscripts\Paper6_Al-H-Al_Mechanism"
       data hash MD5: 512 * 512
       1E 3C 5A B3 33 4F EC 1C 71 B7 DB 83 B3 E8 13 27>)
##END=

$$ hash MD5
$$ 03 AC 8B A0 D2 D2 0A CA 22 5E C4 DA 60 3C 31 74
