# Supplementary material for: Mechanism of Action of MAO’s Molecular Cousin
Source: ACS Catal. 2025 Oct 10;15(21):17658–71. doi: 10.1021/acscatal.5c05698 (PMC12606257; doi:10.1021/acscatal.5c05698)
Supplement: Supplementary file 2 [file cs5c05698_si_002.zip › Raw_NMR_data/Raw_NMR_data/(Me2SiCp2)ZrCl2-AlHAl_DMA/6/pdata/1/auditp.txt]

##TITLE= Audit trail, TopSpin 3.7.0
##JCAMPDX= 5.01
##ORIGIN= Bruker BioSpin GmbH
##OWNER= Francesco
$$ C:/Users/zakgr/Documents/OneDrive - Università di Napoli Federico II/LSP Cloud/Projects/Ongoing/DPI #857/Manuscripts/Paper6_Al-H-Al_Mechanism/(Me2SiCp2)ZrCl2-AlHAl_DMA/6/pdata/1/auditp.txt
##AUDIT TRAIL=  $$ (NUMBER, WHEN, WHO, WHERE, PROCESS, VERSION, WHAT)
(   1,<2024-02-28 15:11:09.683 +0100>,<nmrsu>,<AV400>,<go>,<TOPSPIN 3.2>,
      <acquisition in progress>)
(   2,<2024-02-28 15:25:51.772 +0100>,<nmrsu>,<AV400>,<proc2d>,<TOPSPIN 3.2>,
      <Start of raw data processing
       xfb F2: SI = 2K WDW = 3 SSB = 0 FT_mod = 6 PKNL = 1 F1: SI = 2K WDW = 3 SSB = 0 FT_mod = 6 FCOR = 0.5 PH_mod = 2
       data hash MD5: 2K * 2K
       73 9C 06 D0 9D D4 0D 91 25 34 EC BC EE A6 E6 7C>)
(   3,<2024-02-28 15:26:05.024 +0100>,<nmrsu>,<AV400>,<proc2d>,<TOPSPIN 3.2>,
      <abs2 F2: ABSG = 5 ABSF1 = 7.499993 ABSF2 = 4.500008
       data hash MD5: 2K * 2K
       7B 08 73 80 F8 DA DF 76 42 A4 8E 7A A0 69 E3 BB>)
(   4,<2024-02-28 15:26:06.445 +0100>,<nmrsu>,<AV400>,<proc2d>,<TOPSPIN 3.2>,
      <abs1 F1: ABSG = 5 ABSF1 = 7.500113 ABSF2 = 4.499887
       data hash MD5: 2K * 2K
       84 CF A7 B2 13 4B 8E 67 75 8D 75 AD ED 3E 70 D9>)
$$ D:/NMR/ATTIVAZIONI/914/pdata/1/auditp.txt
(   5,<2024-02-29T12:26:06.121+0100>,<gemel>,<LAPTOP-91AO81A9>,<audit>,<TopSpin 4.3.0>,
      <user comment:
       TITLE=Me2SiZrCp2Cl2 + AlHAL_DMA
       sciolto cat in tubo screw cap, aggiunto soluzione di AlHAl in C6D5Cl
       con siringa gas tight in bagno N2/acetone
       1H COSY NMR C6D5Cl
       T= 298KTITLE_END
       data hash MD5: 2K * 2K
       84 CF A7 B2 13 4B 8E 67 75 8D 75 AD ED 3E 70 D9>)
(   6,<2024-02-29T16:59:24.037+0100>,<gemel>,<LAPTOP-91AO81A9>,<proc2d>,<TopSpin 4.3.0>,
      <Start of raw data processing
       xfb F2: SI = 2K WDW = 3 SSB = 0 FT_mod = 6 PKNL = 1 F1: SI = 2K WDW = 3 SSB = 0 FT_mod = 6 FCOR = 0.5 PH_mod = 2
       data hash MD5: 2K * 2K
       90 85 C8 8E DB 0F 6A 63 5C FF 50 C8 6B 58 04 34>)
(   7,<2024-02-29T16:59:31.630+0100>,<gemel>,<LAPTOP-91AO81A9>,<proc2d>,<TopSpin 4.3.0>,
      <abs2 F2: ABSG = 5 ABSF1 = 7.499993 ABSF2 = 4.500008
       data hash MD5: 2K * 2K
       0D F9 5A 71 D1 37 EE E7 1A 04 69 9D 74 E9 00 93>)
(   8,<2024-02-29T16:59:32.667+0100>,<gemel>,<LAPTOP-91AO81A9>,<proc2d>,<TopSpin 4.3.0>,
      <abs1 F1: ABSG = 5 ABSF1 = 7.500113 ABSF2 = 4.499887
       data hash MD5: 2K * 2K
       40 13 79 F0 8A 37 E0 B0 31 58 1E E4 19 B0 4C 3C>)
(   9,<2025-09-07 15:31:39.355 +0200>,<Francesco>,<F56rancesco>,<dirdata>,<TopSpin 3.7.0>,
      <wrpa from 1 914 "DPI857_ATTIVAZIONI" "C:\Users\zakgr\Documents\OneDrive - Università di Napoli Federico II\LSP Cloud\Projects\Ongoing\DPI #857\Manuscripts\Paper6_Al-H-Al_Mechanism"
       data hash MD5: 2K * 2K
       40 13 79 F0 8A 37 E0 B0 31 58 1E E4 19 B0 4C 3C>)
$$ C:\Users\zakgr\Documents\OneDrive - Università di Napoli Federico II\LSP Cloud\Projects\Ongoing\DPI #857\Manuscripts\Paper6_Al-H-Al_Mechanism/(Me2SiCp2)ZrCl2-AlHAl_DMA/6/pdata/1/auditp.txt
(  10,<2025-09-07 15:36:00.854 +0200>,<Francesco>,<F56rancesco>,<audit>,<TopSpin 3.7.0>,
      <user comment:
       TITLE=1H COSYTITLE_END
       data hash MD5: 2K * 2K
       40 13 79 F0 8A 37 E0 B0 31 58 1E E4 19 B0 4C 3C>)
(  11,<2025-09-07 15:36:01.563 +0200>,<Francesco>,<F56rancesco>,<audit>,<TopSpin 3.7.0>,
      <user comment:
       TITLE=1H COSYTITLE_END
       data hash MD5: 2K * 2K
       40 13 79 F0 8A 37 E0 B0 31 58 1E E4 19 B0 4C 3C>)
##END=

$$ hash MD5
$$ AB 17 8D D9 FD 00 F2 36 8B 00 AC AB 69 94 C8 B1
