# Supplementary material for: Mechanism of Action of MAO’s Molecular Cousin
Source: ACS Catal. 2025 Oct 10;15(21):17658–71. doi: 10.1021/acscatal.5c05698 (PMC12606257; doi:10.1021/acscatal.5c05698)
Supplement: Supplementary file 2 [file cs5c05698_si_002.zip › Raw_NMR_data/Raw_NMR_data/(Me2SiCp2)ZrCl2-AlHAl_DMA/6/pdata/1/curdat2]

##TITLE= Parameter file, TopSpin 3.7.0
##JCAMPDX= 5.0
##DATATYPE= Parameter Values
##NPOINTS= 27	$$ modification sequence number
##ORIGIN= Bruker BioSpin GmbH
##OWNER= nmrsu
$$ 2025-09-07 15:36:07.908 +0200  Francesco@F56rancesco
$$ C:/Users/zakgr/Documents/OneDrive - Universit� di Napoli Federico II/LSP Cloud/Projects/Ongoing/DPI #857/Manuscripts/Paper6_Al-H-Al_Mechanism/(Me2SiCp2)ZrCl2-AlHAl_DMA/6/pdata/1/curdat2
$$ process C:\Bruker\TopSpin3.7.0\prog\mod\dataserver.exe
##$DATPATH2= <>
##$DATPATH3= <>
##$DU2= <>
##$DU3= <>
##$EXPNO2= 0
##$EXPNO3= 0
##$NAME2= <>
##$NAME3= <>
##$PROCNO2= 0
##$PROCNO3= 0
##$TYPE= <>
##$USER2= <>
##$USER3= <>
##END=
