# Supplementary material for: Mechanism of Action of MAO’s Molecular Cousin
Source: ACS Catal. 2025 Oct 10;15(21):17658–71. doi: 10.1021/acscatal.5c05698 (PMC12606257; doi:10.1021/acscatal.5c05698)
Supplement: Supplementary file 2 [file cs5c05698_si_002.zip › Raw_NMR_data/Raw_NMR_data/(Me2SiCp2)ZrCl2-AlHAl_DMA/6/pdata/1/parm.txt]

Current Data Parameters
NAME     DPI857_ATTIVAZIONI              
EXPNO               914              
PROCNO                1              

F2 - Acquisition Parameters
Date_          20240228              
Time              15.11              
INSTRUM           spect              
PROBHD   5 mm PABBO BB/              
PULPROG        cosygpqf              
TD                  512              
SOLVENT          C6D5Cl              
NS                    2              
DS                   16              
SWH            1200.384 Hz           
FIDRES         2.344500 Hz           
AQ            0.2132651 sec          
RG                31.18              
DW              416.533 usec         
DE                 6.50 usec         
TE                298.0 K            
D0           0.00000300 sec          
D1           0.50000000 sec          
D13          0.00000400 sec          
D16          0.00020000 sec          
IN0          0.00083300 sec          

======== CHANNEL f1 ========
SFO1        400.1324008 MHz          
NUC1                 1H              
P0                 5.20 usec         
P1                10.40 usec         
PLW1        17.00000000 W            

====== GRADIENT CHANNEL =====
GPNAM[1]     SMSQ10.100              
GPZ1              10.00 %            
P16             1000.00 usec         

F1 - Acquisition parameters
TD                  512              
SFO1           400.1324 MHz          
FIDRES         4.689376 Hz           
SW                3.000 ppm          
FnMODE               QF              

F2 - Processing parameters
SI                 2048              
SF          400.1300000 MHz          
WDW                SINE              
SSB                   0              
LB                    0 Hz           
GB                    0              
PC                 1.00              

F1 - Processing parameters
SI                 2048              
MC2                  QF              
SF          400.1300000 MHz          
WDW                SINE              
SSB                   0              
LB                    0 Hz           
GB                    0              
