# Supplementary material for: Mechanism of Action of MAO’s Molecular Cousin
Source: ACS Catal. 2025 Oct 10;15(21):17658–71. doi: 10.1021/acscatal.5c05698 (PMC12606257; doi:10.1021/acscatal.5c05698)
Supplement: Supplementary file 2 [file cs5c05698_si_002.zip › Raw_NMR_data/Raw_NMR_data/(Me2SiCp2)ZrCl2-AlHAl_DMA/6/shimvalues]

# Wed Feb 28 15:11:26 2024
#$$PROBEID=11
#$$PROBEINFO=5 mm PABBO BB/19F-1H/D Z-GRD Z116098/0183
#$$PICSINFO=Z116098_0183_11.par
#$$SHIMID=292722
#
# Active Shim Gradients
#
Z           		232             
Z2          		-1527           
Z3          		1307            
Z4          		1276            
Z5          		-142            
Z6          		249             
Z7          		6327            
Z8          		5645            
X           		7               
XZ          		1347            
XZ2         		-1467           
XZ3         		-553            
XZ4         		-340            
XZ5         		10284           
Y           		1617            
YZ          		2894            
YZ2         		5468            
YZ3         		231             
YZ4         		-1636           
YZ5         		1077            
XY          		375             
XYZ         		2771            
XYZ2        		559             
XYZ3        		-189            
XYZ4        		-164            
XYZ5        		7304            
(X2-Y2)     		585             
(X2-Y2)Z    		-8              
(X2-Y2)Z2   		-730            
(X2-Y2)Z3   		-1537           
(X2-Y2)Z4   		1341            
(X2-Y2)Z5   		11522           
X3          		1687            
X3Z         		-2955           
Y3          		-147            
Y3Z         		-85             
#
# Lock Parameter
#
FIELD		-1590.538
LOCKPHASE		267.385 
LOCKPOWER		-20.000 
LOCKGAIN		112.744 
LOCKDC		-75.000 
LOCKSHIFT		7.140   
LOOPGAIN		-10.000 
LOOPTIME		0.400   
LOOPFILTER		100.000 
#
IEEE64_VERSION_CODE 1
#
# Shim currents 
#
SHIM_SETTING [1 ]  996.03493702    
SHIM_SETTING [2 ]  -4081.99707476  
SHIM_SETTING [3 ]  -2508.15159218  
SHIM_SETTING [4 ]  4491.54137444   
SHIM_SETTING [5 ]  -3121.13147232  
SHIM_SETTING [6 ]  -1223.61687806  
SHIM_SETTING [7 ]  12972.09601774  
SHIM_SETTING [8 ]  -719.00259875   
SHIM_SETTING [9 ]  2336.67898100   
SHIM_SETTING [10]  -1241.21923559  
SHIM_SETTING [11]  0.00000000      
SHIM_SETTING [12]  -61.39800000    
SHIM_SETTING [13]  -231.76900000   
SHIM_SETTING [14]  2251.28800000   
SHIM_SETTING [15]  2749.64085780   
SHIM_SETTING [16]  -6084.15714221  
SHIM_SETTING [17]  4789.25385020   
SHIM_SETTING [18]  -2201.28085020  
SHIM_SETTING [19]  10319.59739249  
SHIM_SETTING [20]  -9944.07036837  
SHIM_SETTING [21]  2523.89100000   
SHIM_SETTING [22]  -1981.92900000  
SHIM_SETTING [23]  4602.58800000   
SHIM_SETTING [24]  -5043.91800000  
SHIM_SETTING [25]  11368.00800000  
SHIM_SETTING [26]  -8599.90300000  
SHIM_SETTING [27]  -614.58800000   
SHIM_SETTING [28]  9411.06196330   
SHIM_SETTING [29]  7615.99886146   
SHIM_SETTING [30]  -7851.98313854  
SHIM_SETTING [31]  1117.62271538   
SHIM_SETTING [32]  2456.09696330   
SHIM_SETTING [33]  5508.20339993   
SHIM_SETTING [34]  -4060.22860007  
SHIM_SETTING [35]  4645.63700000   
SHIM_SETTING [36]  -4390.81200000  
SHIM_SETTING [37]  -3909.68321752  
SHIM_SETTING [38]  -402.53597190   
SHIM_SETTING [39]  -1673.84771538  
SHIM_SETTING [40]  0.00000000      
