# Supplementary material for: Mechanism of Action of MAO’s Molecular Cousin
Source: ACS Catal. 2025 Oct 10;15(21):17658–71. doi: 10.1021/acscatal.5c05698 (PMC12606257; doi:10.1021/acscatal.5c05698)
Supplement: Supplementary file 2 [file cs5c05698_si_002.zip › Raw_NMR_data/Raw_NMR_data/(Me2SiCp2)ZrCl2-AlHAl_DMA/7/pdata/1/auditp.txt]

##TITLE= Audit trail, TopSpin 3.7.0
##JCAMPDX= 5.01
##ORIGIN= Bruker BioSpin GmbH
##OWNER= Francesco
$$ C:/Users/zakgr/Documents/OneDrive - Università di Napoli Federico II/LSP Cloud/Projects/Ongoing/DPI #857/Manuscripts/Paper6_Al-H-Al_Mechanism/(Me2SiCp2)ZrCl2-AlHAl_DMA/5/pdata/1/auditp.txt
##AUDIT TRAIL=  $$ (NUMBER, WHEN, WHO, WHERE, PROCESS, VERSION, WHAT)
(   1,<2024-02-28 17:28:59.918 +0100>,<nmrsu>,<AV400>,<go>,<TOPSPIN 3.2>,
      <acquisition in progress>)
(   2,<2024-02-28 17:34:56.145 +0100>,<nmrsu>,<AV400>,<proc2d>,<TOPSPIN 3.2>,
      <Start of raw data processing
       xfb F2: SI = 2K WDW = 3 SSB = 0 FT_mod = 6 PKNL = 1 F1: SI = 2K WDW = 3 SSB = 0 FT_mod = 6 FCOR = 0.5 PH_mod = 2
       data hash MD5: 2K * 2K
       7C 82 B9 B5 55 89 C2 81 8E 85 3F 44 C5 27 36 88>)
(   3,<2024-02-28 17:35:26.817 +0100>,<nmrsu>,<AV400>,<proc2d>,<TOPSPIN 3.2>,
      <abs2 F2: ABSG = 5 ABSF1 = 3.49999 ABSF2 = -0.49999
       data hash MD5: 2K * 2K
       BA 55 D8 2F C5 73 6E 85 99 BB 5A 6E 75 7C FB 11>)
(   4,<2024-02-28 17:35:28.535 +0100>,<nmrsu>,<AV400>,<proc2d>,<TOPSPIN 3.2>,
      <abs1 F1: ABSG = 5 ABSF1 = 3.49999 ABSF2 = -0.49999
       data hash MD5: 2K * 2K
       20 88 AB FE 72 BA F3 F9 C2 CC 6D 5B 9E 15 2F 2B>)
(   5,<2024-02-28 17:35:29.686 +0100>,<nmrsu>,<AV400>,<proc2d>,<TOPSPIN 3.2>,
      <syma
       data hash MD5: 2K * 2K
       0E 37 AA 3F 09 77 E4 C0 D1 67 4E 85 7A 13 A3 CD>)
$$ D:/NMR/ATTIVAZIONI/920/pdata/1/auditp.txt
(   6,<2024-02-29T12:31:29.068+0100>,<gemel>,<LAPTOP-91AO81A9>,<audit>,<TopSpin 4.3.0>,
      <user comment:
       TITLE=Me2SiZrCp2Cl2 + AlHAL_DMA
       sciolto cat in tubo screw cap, aggiunto soluzione di AlHAl in C6D5Cl
       con siringa gas tight in bagno N2/acetone
       1H COSY NMR C6D5Cl
       T= 298KTITLE_END
       data hash MD5: 2K * 2K
       0E 37 AA 3F 09 77 E4 C0 D1 67 4E 85 7A 13 A3 CD>)
(   7,<2024-02-29T12:31:29.178+0100>,<gemel>,<LAPTOP-91AO81A9>,<audit>,<TopSpin 4.3.0>,
      <user comment:
       TITLE=Me2SiZrCp2Cl2 + AlHAL_DMA
       sciolto cat in tubo screw cap, aggiunto soluzione di AlHAl in C6D5Cl
       con siringa gas tight in bagno N2/acetone
       1H COSY NMR C6D5Cl
       T= 298KTITLE_END
       data hash MD5: 2K * 2K
       0E 37 AA 3F 09 77 E4 C0 D1 67 4E 85 7A 13 A3 CD>)
(   8,<2025-09-07 15:31:09.682 +0200>,<Francesco>,<F56rancesco>,<dirdata>,<TopSpin 3.7.0>,
      <wrpa from 1 920 "DPI857_ATTIVAZIONI" "C:\Users\zakgr\Documents\OneDrive - Università di Napoli Federico II\LSP Cloud\Projects\Ongoing\DPI #857\Manuscripts\Paper6_Al-H-Al_Mechanism"
       data hash MD5: 2K * 2K
       0E 37 AA 3F 09 77 E4 C0 D1 67 4E 85 7A 13 A3 CD>)
$$ C:\Users\zakgr\Documents\OneDrive - Università di Napoli Federico II\LSP Cloud\Projects\Ongoing\DPI #857\Manuscripts\Paper6_Al-H-Al_Mechanism/(Me2SiCp2)ZrCl2-AlHAl_DMA/7/pdata/1/auditp.txt
(   9,<2025-09-07 15:36:18.766 +0200>,<Francesco>,<F56rancesco>,<audit>,<TopSpin 3.7.0>,
      <user comment:
       TITLE=1H COSYTITLE_END
       data hash MD5: 2K * 2K
       0E 37 AA 3F 09 77 E4 C0 D1 67 4E 85 7A 13 A3 CD>)
(  10,<2025-09-07 15:36:20.071 +0200>,<Francesco>,<F56rancesco>,<audit>,<TopSpin 3.7.0>,
      <user comment:
       TITLE=1H COSYTITLE_END
       data hash MD5: 2K * 2K
       0E 37 AA 3F 09 77 E4 C0 D1 67 4E 85 7A 13 A3 CD>)
##END=

$$ hash MD5
$$ 57 6B 87 CA 14 6D 80 AD 79 2B EF 28 9C 41 54 9B
