# Supplementary material for: Mechanism of Action of MAO’s Molecular Cousin
Source: ACS Catal. 2025 Oct 10;15(21):17658–71. doi: 10.1021/acscatal.5c05698 (PMC12606257; doi:10.1021/acscatal.5c05698)
Supplement: Supplementary file 2 [file cs5c05698_si_002.zip › Raw_NMR_data/Raw_NMR_data/(Me2SiCp2)ZrCl2-AlHAl_DMA/7/pdata/1/clevels]

##TITLE= Parameter file, TopSpin 3.7.0
##JCAMPDX= 5.0
##DATATYPE= Parameter Values
##NPOINTS= 1	$$ modification sequence number
##ORIGIN= Bruker BioSpin GmbH
##OWNER= Francesco
$$ 2025-09-07 15:31:09.579 +0200  Francesco@F56rancesco
$$ C:/Users/zakgr/Documents/OneDrive - Universit� di Napoli Federico II/LSP Cloud/Projects/Ongoing/DPI #857/Manuscripts/Paper6_Al-H-Al_Mechanism/(Me2SiCp2)ZrCl2-AlHAl_DMA/5/pdata/1/clevels
$$ process C:\Bruker\TopSpin3.7.0\prog\mod\dirdata.exe
##$LEVELS= (0..255)
-2410.02968752206 -2190.93593752005 -1991.75937501823 -1810.69062501657
-1646.08281251507 -1496.4390625137 -1360.39843751245 -1236.72656251132
-1124.29687501029 -1022.08750000935 -929.170312508504 -844.700000007731
-767.909375007028 -698.100000006389 -634.635937505808 -576.94218750528
-524.4921875048 -476.810937504364 -433.465625003967 -394.059375003607 -358.235937503279
-325.668750002981 -296.06250000271 -269.148437502463 -244.679687502239
-222.435937502036 -202.214062501851 -183.831250001682 -167.11875000153
-151.92656250139 -138.115625001264 -125.559375001149 125.559375001149 138.115625001264
151.92656250139 167.11875000153 183.831250001682 202.214062501851 222.435937502036
244.679687502239 269.148437502463 296.06250000271 325.668750002981 358.235937503279
394.059375003607 433.465625003967 476.810937504364 524.4921875048 576.94218750528
634.635937505808 698.100000006389 767.909375007028 844.700000007731 929.170312508504
1022.08750000935 1124.29687501029 1236.72656251132 1360.39843751245 1496.4390625137
1646.08281251507 1810.69062501657 1991.75937501823 2190.93593752005 2410.02968752206
0 0 0 0 0 0 0 0 0 0 0 0 0 0 0 0 0 0 0 0 0 0 0 0 0 0 0 0 0 0 0 0 0 0 0 0
0 0 0 0 0 0 0 0 0 0 0 0 0 0 0 0 0 0 0 0 0 0 0 0 0 0 0 0 0 0 0 0 0 0 0 0
0 0 0 0 0 0 0 0 0 0 0 0 0 0 0 0 0 0 0 0 0 0 0 0 0 0 0 0 0 0 0 0 0 0 0 0
0 0 0 0 0 0 0 0 0 0 0 0 0 0 0 0 0 0 0 0 0 0 0 0 0 0 0 0 0 0 0 0 0 0 0 0
0 0 0 0 0 0 0 0 0 0 0 0 0 0 0 0 0 0 0 0 0 0 0 0 0 0 0 0 0 0 0 0 0 0 0 0
0 0 0 0 0 0 0 0 0 0 0 0
##$LEVSIGN= 3
##$MAXLEV= 64
##$METHOD= 0
##$NEGBASE= -8035.8
##$NEGINCR= 1.1
##$POSBASE= 8035.8
##$POSINCR= 1.1
##END=
