# Supplementary material for: Mechanism of Action of MAO’s Molecular Cousin
Source: ACS Catal. 2025 Oct 10;15(21):17658–71. doi: 10.1021/acscatal.5c05698 (PMC12606257; doi:10.1021/acscatal.5c05698)
Supplement: Supplementary file 2 [file cs5c05698_si_002.zip › Raw_NMR_data/Raw_NMR_data/1_HMDSO/1/audita.txt]

##TITLE= Audit trail, TopSpin 3.7.0
##JCAMPDX= 5.01
##ORIGIN= Bruker BioSpin GmbH
##OWNER= Francesco
$$ C:/Users/zakgr/Documents/OneDrive - Universit� di Napoli Federico II/LSP Cloud/Projects/Ongoing/DPI #857/Manuscripts/Paper6_Al-H-Al_Mechanism/1_HMDSO/1/audita.txt
##AUDIT TRAIL=  $$ (NUMBER, WHEN, WHO, WHERE, PROCESS, VERSION, WHAT)
(   1,<2023-10-01 08:22:48.239 +0200>,<nmrsu>,<AV400>,<go>,<TOPSPIN 3.2>,
      <created by zg
	started at 2023-10-01 08:20:42.335 +0200,
	POWCHK enabled, PULCHK disabled,
       configuration hash MD5:
       8B 31 3F F7 BA 93 47 66 2F 78 F6 E7 2F AD BA 9E
       data hash MD5: 64K
       5F 41 60 8D 51 F1 67 9A 16 89 4E 01 6E D8 DA 27>)
(   2,<2025-09-07 15:11:26.653 +0200>,<Francesco>,<F56rancesco>,<dirdata>,<TopSpin 3.7.0>,
      <wrpa from 1 110 "DPI857_ATTIVAZIONI" "C:\Users\zakgr\Documents\OneDrive - Universit� di Napoli Federico II\LSP Cloud\Projects\Ongoing\DPI #857\Manuscripts\Paper6_Al-H-Al_Mechanism"
       data hash MD5: 64K
       5F 41 60 8D 51 F1 67 9A 16 89 4E 01 6E D8 DA 27>)
##END=

$$ hash MD5
$$ C3 03 A1 84 B5 C3 0D 48 75 1D 24 B2 1E 70 CD C7
