# Supplementary material for: Mechanism of Action of MAO’s Molecular Cousin
Source: ACS Catal. 2025 Oct 10;15(21):17658–71. doi: 10.1021/acscatal.5c05698 (PMC12606257; doi:10.1021/acscatal.5c05698)
Supplement: Supplementary file 2 [file cs5c05698_si_002.zip › Raw_NMR_data/Raw_NMR_data/1_HMDSO/1/pdata/1/auditp.txt]

##TITLE= Audit trail, TopSpin 3.7.0
##JCAMPDX= 5.01
##ORIGIN= Bruker BioSpin GmbH
##OWNER= Francesco
$$ C:/Users/zakgr/Documents/OneDrive - Università di Napoli Federico II/LSP Cloud/Projects/Ongoing/DPI #857/Manuscripts/Paper6_Al-H-Al_Mechanism/1_HMDSO/1/pdata/1/auditp.txt
##AUDIT TRAIL=  $$ (NUMBER, WHEN, WHO, WHERE, PROCESS, VERSION, WHAT)
(   1,<2023-10-01 08:22:48.239 +0200>,<nmrsu>,<AV400>,<go>,<TOPSPIN 3.2>,
      <created by zg
	started at 2023-10-01 08:20:42.335 +0200,
	POWCHK enabled, PULCHK disabled,
       configuration hash MD5:
       8B 31 3F F7 BA 93 47 66 2F 78 F6 E7 2F AD BA 9E
       data hash MD5: 64K
       5F 41 60 8D 51 F1 67 9A 16 89 4E 01 6E D8 DA 27>)
(   2,<2023-10-01 14:32:23.163 +0200>,<nmrsu>,<AV400>,<proc1d>,<TOPSPIN 3.2>,
      <Start of raw data processing
       fp FT_mod = 6 PKNL = 1 PHC0 = -90.95376 PHC1 = -29.86071 SI = 64K 
       data hash MD5: 64K
       EE E9 4B 7F 4B 43 5B 61 28 8F DB 32 AA 7A B0 D3>)
(   3,<2023-10-01 14:32:25.165 +0200>,<nmrsu>,<AV400>,<proc1d>,<TOPSPIN 3.2>,
      <abs ABSG = 5 
       data hash MD5: 64K
       69 17 BE C2 32 FB BF 14 6B 9A 85 A4 A6 D6 38 C1>)
$$ D:/NMR/ATTIVAZIONI/110/pdata/1/auditp.txt
(   4,<2023-10-04T14:59:48.114+0200>,<gemel>,<LAPTOP-91AO81A9>,<dataserver>,<TopSpin 4.3.0>,
      <Spectrum calibrated, SF was set. Old value: 400.130000 New value: 400.130063. Peak list modified: Yes
       data hash MD5: 64K
       69 17 BE C2 32 FB BF 14 6B 9A 85 A4 A6 D6 38 C1>)
(   5,<2023-10-04T14:59:48.114+0200>,<gemel>,<LAPTOP-91AO81A9>,<dataserver>,<TopSpin 4.3.0>,
      <Spectrum calibrated, OFFSET was set. Old value: 15.012770 New value: 14.855679. Peak list modified: Yes
       data hash MD5: 64K
       69 17 BE C2 32 FB BF 14 6B 9A 85 A4 A6 D6 38 C1>)
(   6,<2023-10-04T15:00:18.133+0200>,<gemel>,<LAPTOP-91AO81A9>,<cprserver>,<TopSpin 4.3.0>,
      <changed parameter F1 SR to 62.86>)
(   7,<2023-10-04T15:07:11.629+0200>,<gemel>,<LAPTOP-91AO81A9>,<dataserver>,<TopSpin 4.3.0>,
      <INTEGRAL DELETE [7.553;6.671]
       data hash MD5: 64K
       69 17 BE C2 32 FB BF 14 6B 9A 85 A4 A6 D6 38 C1>)
(   8,<2023-10-04T15:07:11.629+0200>,<gemel>,<LAPTOP-91AO81A9>,<dataserver>,<TopSpin 4.3.0>,
      <INTEGRAL DELETE [5.605;5.277]
       data hash MD5: 64K
       69 17 BE C2 32 FB BF 14 6B 9A 85 A4 A6 D6 38 C1>)
(   9,<2023-10-04T15:07:11.645+0200>,<gemel>,<LAPTOP-91AO81A9>,<dataserver>,<TopSpin 4.3.0>,
      <INTEGRAL DELETE [2.251;1.977]
       data hash MD5: 64K
       69 17 BE C2 32 FB BF 14 6B 9A 85 A4 A6 D6 38 C1>)
(  10,<2023-10-04T15:07:11.645+0200>,<gemel>,<LAPTOP-91AO81A9>,<dataserver>,<TopSpin 4.3.0>,
      <INTEGRAL DELETE [1.977;1.662]
       data hash MD5: 64K
       69 17 BE C2 32 FB BF 14 6B 9A 85 A4 A6 D6 38 C1>)
(  11,<2023-10-04T15:07:11.676+0200>,<gemel>,<LAPTOP-91AO81A9>,<dataserver>,<TopSpin 4.3.0>,
      <INTEGRAL DELETE [1.488;-0.188]
       data hash MD5: 64K
       69 17 BE C2 32 FB BF 14 6B 9A 85 A4 A6 D6 38 C1>)
(  12,<2023-10-04T15:07:11.692+0200>,<gemel>,<LAPTOP-91AO81A9>,<dataserver>,<TopSpin 4.3.0>,
      <INTEGRAL DEFINE [5.346;5.184]
       data hash MD5: 64K
       69 17 BE C2 32 FB BF 14 6B 9A 85 A4 A6 D6 38 C1>)
(  13,<2023-10-04T15:07:11.692+0200>,<gemel>,<LAPTOP-91AO81A9>,<dataserver>,<TopSpin 4.3.0>,
      <INTEGRAL DEFINE [2.083;1.781]
       data hash MD5: 64K
       69 17 BE C2 32 FB BF 14 6B 9A 85 A4 A6 D6 38 C1>)
(  14,<2023-10-04T15:07:11.707+0200>,<gemel>,<LAPTOP-91AO81A9>,<dataserver>,<TopSpin 4.3.0>,
      <INTEGRAL DEFINE [1.147;0.958]
       data hash MD5: 64K
       69 17 BE C2 32 FB BF 14 6B 9A 85 A4 A6 D6 38 C1>)
(  15,<2023-10-04T15:07:11.707+0200>,<gemel>,<LAPTOP-91AO81A9>,<dataserver>,<TopSpin 4.3.0>,
      <INTEGRAL DEFINE [0.626;0.468]
       data hash MD5: 64K
       69 17 BE C2 32 FB BF 14 6B 9A 85 A4 A6 D6 38 C1>)
(  16,<2023-10-04T15:07:11.717+0200>,<gemel>,<LAPTOP-91AO81A9>,<dataserver>,<TopSpin 4.3.0>,
      <INTEGRAL DEFINE [0.453;0.377]
       data hash MD5: 64K
       69 17 BE C2 32 FB BF 14 6B 9A 85 A4 A6 D6 38 C1>)
(  17,<2025-09-07 15:11:26.686 +0200>,<Francesco>,<F56rancesco>,<dirdata>,<TopSpin 3.7.0>,
      <wrpa from 1 110 "DPI857_ATTIVAZIONI" "C:\Users\zakgr\Documents\OneDrive - Università di Napoli Federico II\LSP Cloud\Projects\Ongoing\DPI #857\Manuscripts\Paper6_Al-H-Al_Mechanism"
       data hash MD5: 64K
       69 17 BE C2 32 FB BF 14 6B 9A 85 A4 A6 D6 38 C1>)
$$ C:\Users\zakgr\Documents\OneDrive - Università di Napoli Federico II\LSP Cloud\Projects\Ongoing\DPI #857\Manuscripts\Paper6_Al-H-Al_Mechanism/1_HMDSO/1/pdata/1/auditp.txt
(  18,<2025-09-07 15:14:28.131 +0200>,<Francesco>,<F56rancesco>,<audit>,<TopSpin 3.7.0>,
      <user comment:
       TITLE=1HTITLE_END
       data hash MD5: 64K
       69 17 BE C2 32 FB BF 14 6B 9A 85 A4 A6 D6 38 C1>)
(  19,<2025-09-07 15:14:29.536 +0200>,<Francesco>,<F56rancesco>,<audit>,<TopSpin 3.7.0>,
      <user comment:
       TITLE=1HTITLE_END
       data hash MD5: 64K
       69 17 BE C2 32 FB BF 14 6B 9A 85 A4 A6 D6 38 C1>)
##END=

$$ hash MD5
$$ 3F 60 FF 84 61 29 17 DD 86 17 B9 BA 93 69 CA F2
