# Supplementary material for: Mechanism of Action of MAO’s Molecular Cousin
Source: ACS Catal. 2025 Oct 10;15(21):17658–71. doi: 10.1021/acscatal.5c05698 (PMC12606257; doi:10.1021/acscatal.5c05698)
Supplement: Supplementary file 2 [file cs5c05698_si_002.zip › Raw_NMR_data/Raw_NMR_data/1_HMDSO/1/pdata/1/integrals.txt]

   Current data set:
   NAME =	ATTIVAZIONI	EXPNO =	110	PROCNO = 1
   DU   =	D:/NMR

   Number   Integrated Region     Integral
     1      5.346      5.184         3.79367
     2      2.083      1.781         2.00000
     3      1.147      0.958        12.10627
     4      0.626      0.468         6.01576
     5      0.453      0.377         3.94695
