# Supplementary material for: Mechanism of Action of MAO’s Molecular Cousin
Source: ACS Catal. 2025 Oct 10;15(21):17658–71. doi: 10.1021/acscatal.5c05698 (PMC12606257; doi:10.1021/acscatal.5c05698)
Supplement: Supplementary file 2 [file cs5c05698_si_002.zip › Raw_NMR_data/Raw_NMR_data/1_HMDSO/1/pdata/1/intrng]

A 1.0 #regions in PPM
# low field   high field  bias        slope
  5.34596204824547  5.184092281047599  -0.0  -0.0  # for region 1
  2.0827988945927456  1.7809439823329274  -0.0  -0.0  # for region 2
  1.1470486665873092  0.9583893464249228  -0.0  -0.0  # for region 3
  0.6263489429391228  0.4678751140027182  -0.0  -0.0  # for region 4
  0.4527823683897273  0.37731864032477275  -0.0  -0.0  # for region 5
