# Supplementary material for: Mechanism of Action of MAO’s Molecular Cousin
Source: ACS Catal. 2025 Oct 10;15(21):17658–71. doi: 10.1021/acscatal.5c05698 (PMC12606257; doi:10.1021/acscatal.5c05698)
Supplement: Supplementary file 2 [file cs5c05698_si_002.zip › Raw_NMR_data/Raw_NMR_data/1_HMDSO/1/pdata/1/parm.txt]

Current Data Parameters
NAME     DPI857_ATTIVAZIONI              
EXPNO               110              
PROCNO                1              

F2 - Acquisition Parameters
Date_          20231001              
Time               8.22              
INSTRUM           spect              
PROBHD   5 mm PABBO BB/              
PULPROG              zg              
TD                65536              
SOLVENT          C6D5Cl              
NS                    1              
DS                    0              
SWH            8012.820 Hz           
FIDRES         0.122266 Hz           
AQ            4.0894465 sec          
RG                31.18              
DW               62.400 usec         
DE                 6.50 usec         
TE                223.0 K            
D1         120.00000000 sec          
TD0                   1              

======== CHANNEL f1 ========
SFO1        400.1320007 MHz          
NUC1                 1H              
P1                 9.75 usec         
PLW1        17.00000000 W            

F2 - Processing parameters
SI                65536              
SF          400.1300629 MHz          
WDW                  no              
SSB                   0              
LB                    0 Hz           
GB                    0              
PC                 1.00              
