# Supplementary material for: Mechanism of Action of MAO’s Molecular Cousin
Source: ACS Catal. 2025 Oct 10;15(21):17658–71. doi: 10.1021/acscatal.5c05698 (PMC12606257; doi:10.1021/acscatal.5c05698)
Supplement: Supplementary file 2 [file cs5c05698_si_002.zip › Raw_NMR_data/Raw_NMR_data/1_HMDSO/2/pdata/1/auditp.txt]

##TITLE= Audit trail, TopSpin 3.7.0
##JCAMPDX= 5.01
##ORIGIN= Bruker BioSpin GmbH
##OWNER= Francesco
$$ C:/Users/zakgr/Documents/OneDrive - Universit� di Napoli Federico II/LSP Cloud/Projects/Ongoing/DPI #857/Manuscripts/Paper6_Al-H-Al_Mechanism/1_HMDSO/2/pdata/1/auditp.txt
##AUDIT TRAIL=  $$ (NUMBER, WHEN, WHO, WHERE, PROCESS, VERSION, WHAT)
(   1,<2023-10-01 08:16:18.080 +0200>,<nmrsu>,<AV400>,<go>,<TOPSPIN 3.2>,
      <created by zg
	started at 2023-10-01 00:37:30.335 +0200,
	POWCHK enabled, PULCHK disabled,
       terminated by command 'halt'
       configuration hash MD5:
       8B 31 3F F7 BA 93 47 66 2F 78 F6 E7 2F AD BA 9E
       data hash MD5: 128K
       82 11 AE 68 CA 37 E8 C3 69 CB 76 48 B6 60 BC CE>)
(   2,<2023-10-01 10:21:19.985 +0200>,<nmrsu>,<AV400>,<proc1d>,<TOPSPIN 3.2>,
      <Start of raw data processing
       efp LB = 1 FT_mod = 6 PKNL = 1 PHC0 = 7.907031 PHC1 = -92.92246 SI = 128K 
       data hash MD5: 128K
       CE 2B BB 8B 3B D9 DC 3F 26 73 35 6E 49 B3 B0 D3>)
(   3,<2023-10-01 10:21:22.937 +0200>,<nmrsu>,<AV400>,<proc1d>,<TOPSPIN 3.2>,
      <abs ABSG = 5 
       data hash MD5: 128K
       27 8A EC 9E 54 73 74 D9 16 18 8C BD 4D 3D 4D A8>)
(   4,<2025-09-07 15:11:55.742 +0200>,<Francesco>,<F56rancesco>,<dirdata>,<TopSpin 3.7.0>,
      <wrpa from 1 105 "DPI857_ATTIVAZIONI" "C:\Users\zakgr\Documents\OneDrive - Universit� di Napoli Federico II\LSP Cloud\Projects\Ongoing\DPI #857\Manuscripts\Paper6_Al-H-Al_Mechanism"
       data hash MD5: 128K
       27 8A EC 9E 54 73 74 D9 16 18 8C BD 4D 3D 4D A8>)
(   5,<2025-09-07 15:14:09.825 +0200>,<Francesco>,<F56rancesco>,<audit>,<TopSpin 3.7.0>,
      <user comment:
       TITLE=13CTITLE_END
       data hash MD5: 128K
       27 8A EC 9E 54 73 74 D9 16 18 8C BD 4D 3D 4D A8>)
##END=

$$ hash MD5
$$ 81 7A 90 CE F6 36 B9 D1 DB D5 38 F7 DA 67 B4 50
