# Supplementary material for: Mechanism of Action of MAO’s Molecular Cousin
Source: ACS Catal. 2025 Oct 10;15(21):17658–71. doi: 10.1021/acscatal.5c05698 (PMC12606257; doi:10.1021/acscatal.5c05698)
Supplement: Supplementary file 2 [file cs5c05698_si_002.zip › Raw_NMR_data/Raw_NMR_data/1_HMDSO/2/shimvalues]

# Sun Oct 01 00:45:56 2023
#$$PROBEID=11
#$$PROBEINFO=5 mm PABBO BB/19F-1H/D Z-GRD Z116098/0183
#$$PICSINFO=Z116098_0183_11.par
#$$SHIMID=292722
#
# Active Shim Gradients
#
Z           		140             
Z2          		-1570           
Z3          		1252            
Z4          		1029            
Z5          		99              
Z6          		-127            
Z7          		6327            
Z8          		5645            
X           		17              
XZ          		1185            
XZ2         		-1317           
XZ3         		-651            
XZ4         		-333            
XZ5         		10284           
Y           		1700            
YZ          		2588            
YZ2         		5504            
YZ3         		54              
YZ4         		-1491           
YZ5         		1077            
XY          		574             
XYZ         		2850            
XYZ2        		541             
XYZ3        		-189            
XYZ4        		-164            
XYZ5        		7304            
(X2-Y2)     		482             
(X2-Y2)Z    		67              
(X2-Y2)Z2   		-697            
(X2-Y2)Z3   		-1537           
(X2-Y2)Z4   		1341            
(X2-Y2)Z5   		11522           
X3          		1687            
X3Z         		-2955           
Y3          		-147            
Y3Z         		-85             
#
# Lock Parameter
#
FIELD		-1600.355
LOCKPHASE		291.306 
LOCKPOWER		-20.000 
LOCKGAIN		117.101 
LOCKDC		-75.000 
LOCKSHIFT		7.140   
LOOPGAIN		-10.000 
LOOPTIME		0.400   
LOOPFILTER		100.000 
#
IEEE64_VERSION_CODE 1
#
# Shim currents 
#
SHIM_SETTING [1 ]  953.55853642    
SHIM_SETTING [2 ]  -4080.67528621  
SHIM_SETTING [3 ]  -2359.61396451  
SHIM_SETTING [4 ]  5039.29605641   
SHIM_SETTING [5 ]  -3045.39669534  
SHIM_SETTING [6 ]  -1605.81124610  
SHIM_SETTING [7 ]  12482.90002686  
SHIM_SETTING [8 ]  -1512.57425996  
SHIM_SETTING [9 ]  2184.12761883   
SHIM_SETTING [10]  -1533.74547056  
SHIM_SETTING [11]  0.00000000      
SHIM_SETTING [12]  -61.39800000    
SHIM_SETTING [13]  -231.76900000   
SHIM_SETTING [14]  2251.28800000   
SHIM_SETTING [15]  2661.55616973   
SHIM_SETTING [16]  -5669.53983027  
SHIM_SETTING [17]  4716.86858794   
SHIM_SETTING [18]  -2315.37558794  
SHIM_SETTING [19]  10185.18447483  
SHIM_SETTING [20]  -9881.69626015  
SHIM_SETTING [21]  2564.81200000   
SHIM_SETTING [22]  -2090.49900000  
SHIM_SETTING [23]  4527.39700000   
SHIM_SETTING [24]  -5224.48800000  
SHIM_SETTING [25]  11335.55800000  
SHIM_SETTING [26]  -8665.76200000  
SHIM_SETTING [27]  -614.58800000   
SHIM_SETTING [28]  9143.06272935   
SHIM_SETTING [29]  7716.94316697   
SHIM_SETTING [30]  -7786.10583303  
SHIM_SETTING [31]  1062.57737779   
SHIM_SETTING [32]  3121.24272935   
SHIM_SETTING [33]  5698.84962851   
SHIM_SETTING [34]  -4026.49637149  
SHIM_SETTING [35]  4915.37900000   
SHIM_SETTING [36]  -4231.68100000  
SHIM_SETTING [37]  -3590.82600151  
SHIM_SETTING [38]  -442.48883084   
SHIM_SETTING [39]  -1789.32437779  
SHIM_SETTING [40]  0.00000000      
