# Supplementary material for: Mechanism of Action of MAO’s Molecular Cousin
Source: ACS Catal. 2025 Oct 10;15(21):17658–71. doi: 10.1021/acscatal.5c05698 (PMC12606257; doi:10.1021/acscatal.5c05698)
Supplement: Supplementary file 3 [file cs5c05698_si_003.cif]

data_global
_audit_creation_method                  'APEX3 v2018.7-2'

_publ_requested_journal                 ?

_publ_contact_author_name               ?
_publ_contact_author_address            
;
;
_publ_contact_author_email              ?
_publ_contact_author_fax                ?
_publ_contact_author_phone              ?

_publ_section_title                     
;
;
_publ_section_abstract                  
;
;
_publ_section_references                
;
;
_publ_section_comment                   
;
;

data_(Me2SiCp2Zr)2ClDibalH
_chemical_name_systematic               ?
_chemical_name_common                   ?
_chemical_formula_moiety                ?
_chemical_formula_sum                   
    'C59.02 H51.51 Al B Cl1.50 F20 Si2 Zr2'
_chemical_formula_iupac                 ?
_chemical_formula_weight                1470.37

_chemical_melting_point                 ?

_space_group_crystal_system             monoclinic
_space_group_name_H-M_alt               'P 1 21/n 1'
_space_group_name_Hall                  '-P 2yn'
loop_
    _space_group_symop_operation_xyz
    'x, y, z'
    '-x+1/2, y+1/2, -z+1/2'
    '-x, -y, -z'
    'x-1/2, -y-1/2, z-1/2'

_cell_length_a                          13.2904(7)
_cell_length_b                          15.5335(8)
_cell_length_c                          29.3592(16)
_cell_angle_alpha                       90
_cell_angle_beta                        102.145(2)
_cell_angle_gamma                       90
_cell_volume                            5925.4(5)
_cell_formula_units_Z                   4
_cell_measurement_reflns_used           9703
_cell_measurement_theta_min             2.5002
_cell_measurement_theta_max             27.4849
_cell_measurement_temperature           146.(2)

_exptl_crystal_description              Cube
_exptl_crystal_colour                   green
_exptl_crystal_size_max                 0.200
_exptl_crystal_size_mid                 0.160
_exptl_crystal_size_min                 0.080
_exptl_crystal_density_diffrn           1.648
_exptl_crystal_density_meas             ?
_exptl_crystal_density_method           'not measured'
_exptl_crystal_F_000                    2949

_exptl_absorpt_coefficient_mu           0.578
_exptl_absorpt_correction_type          Multi-Scan
_exptl_absorpt_process_details          
;
SADABS-2016/2 - Bruker AXS area detector scaling and absorption correction
;
_exptl_absorpt_correction_T_min         0.6667
_exptl_absorpt_correction_T_max         0.7457

_exptl_special_details                  
;
; 

_diffrn_ambient_temperature             146.(2)

_diffrn_source                          
    'Incoatec ImuS3.0 microfocus sealed-tube'
_diffrn_source_type                     ?

_diffrn_radiation_type                  Mo-Ka
_diffrn_radiation_wavelength            0.71073
_diffrn_radiation_monochromator         'multilayer optics'

_diffrn_measurement_device_type         'Bruker D8 Venture'
_diffrn_measurement_method              'omega- and phi-scans'

_diffrn_detector_area_resol_mean        7.3910

_diffrn_reflns_number                   195300
_diffrn_reflns_av_R_equivalents         0.1309
_diffrn_reflns_av_unetI/netI            0.0579
_diffrn_reflns_theta_min                2.27
_diffrn_reflns_theta_max                28.30
_diffrn_reflns_theta_full               28.30
_diffrn_measured_fraction_theta_max     0.996
_diffrn_measured_fraction_theta_full    0.996
_diffrn_reflns_limit_h_min              -17
_diffrn_reflns_limit_h_max              17
_diffrn_reflns_limit_k_min              -20
_diffrn_reflns_limit_k_max              20
_diffrn_reflns_limit_l_min              -39
_diffrn_reflns_limit_l_max              39

_refine_special_details                 
;
;

_reflns_number_total                    14679
_reflns_number_gt                       10347
_reflns_threshold_expression            'I > 2\s(I)'

_refine_ls_structure_factor_coef        Fsqd
_refine_ls_matrix_type                  full
_refine_ls_R_factor_all                 0.1411
_refine_ls_R_factor_gt                  0.0936
_refine_ls_wR_factor_gt                 0.1609
_refine_ls_wR_factor_ref                0.1866
_refine_ls_goodness_of_fit_ref          1.111
_refine_ls_restrained_S_all             1.105
_refine_ls_number_reflns                14679
_refine_ls_number_parameters            808
_refine_ls_number_restraints            162
_refine_ls_number_constraints           ?
_refine_ls_hydrogen_treatment           mixed
_refine_ls_weighting_scheme             calc
_refine_ls_weighting_details            
    'w=1/[\s^2^(Fo^2^)+(0.0042P)^2^+65.1061P] where P=(Fo^2^+2Fc^2^)/3'

_atom_sites_solution_hydrogens          mixed
_atom_sites_solution_primary            ?
_atom_sites_solution_secondary          ?

_refine_ls_shift/su_max                 0.000
_refine_ls_shift/su_mean                0.000
_refine_diff_density_max                1.252
_refine_diff_density_min                -1.322
_refine_ls_extinction_method            none
_refine_ls_extinction_coef              ?

loop_
    _atom_type_symbol
    _atom_type_description
    _atom_type_scat_dispersion_real
    _atom_type_scat_dispersion_imag
    _atom_type_scat_source
    C C 0.0033 0.0016 'International Tables Vol C Tables 4.2.6.8 and 6.1.1.4'
    H H 0.0000 0.0000 'International Tables Vol C Tables 4.2.6.8 and 6.1.1.4'
    Al Al 0.0645 0.0514
     'International Tables Vol C Tables 4.2.6.8 and 6.1.1.4'
    B B 0.0013 0.0007 'International Tables Vol C Tables 4.2.6.8 and 6.1.1.4'
    Cl Cl 0.1484 0.1585
     'International Tables Vol C Tables 4.2.6.8 and 6.1.1.4'
    F F 0.0171 0.0103 'International Tables Vol C Tables 4.2.6.8 and 6.1.1.4'
    Si Si 0.0817 0.0704
     'International Tables Vol C Tables 4.2.6.8 and 6.1.1.4'
    Zr Zr -2.9673 0.5597
     'International Tables Vol C Tables 4.2.6.8 and 6.1.1.4'

_computing_data_collection              'Bruker Instrument Service vV6.2.10'
_computing_cell_refinement              'SAINT V8.38A (Bruker AXS Inc., 2017)'
_computing_data_reduction               'SAINT V8.38A (Bruker AXS Inc., 2017)'
_computing_structure_solution           'SHELXT 2014/5 (Sheldrick, 2014)'
_computing_structure_refinement         'SHELXL-2018/3 (Sheldrick, 2018)'
_computing_molecular_graphics           'shelXle (C.B. Huebschle, rev 924)'
_computing_publication_material         ?

loop_
    _atom_site_type_symbol
    _atom_site_label
    _atom_site_fract_x
    _atom_site_fract_y
    _atom_site_fract_z
    _atom_site_U_iso_or_equiv
    _atom_site_adp_type
    _atom_site_calc_flag
    _atom_site_refinement_flags_adp
    _atom_site_refinement_flags_occupancy
    _atom_site_refinement_flags_posn
    _atom_site_occupancy
    _atom_site_disorder_assembly
    _atom_site_disorder_group
    Zr Zr1 0.78164(5) 0.30261(4) 0.43994(2) 0.02843(15) Uani d . . . 1.0 . .
    F F1 0.5032(3) 0.6866(2) 0.30124(12) 0.0316(8) Uani d . . . 1.0 . .
    B B1 0.5259(6) 0.7584(5) 0.4014(2) 0.0262(14) Uani d . . . 1.0 . .
    Cl Cl1 0.58703(12) 0.30441(11) 0.44161(6) 0.0345(4) Uani d . . . 1.0 . .
    C C1 0.8007(6) 0.1746(5) 0.3050(3) 0.0403(17) Uani d . . . 1.0 . .
    H H01D 0.784751 0.131021 0.327028 0.048 Uiso calc U . R 1.0 . .
    H H01E 0.751037 0.166029 0.275093 0.048 Uiso calc U . R 1.0 . .
    Al Al1 0.77366(16) 0.28888(13) 0.32906(7) 0.0304(4) Uani d . . . 1.0 . .
    C C2 0.9075(7) 0.1549(5) 0.2967(3) 0.050(2) Uani d . . . 1.0 . .
    H H2A 0.92459 0.200512 0.275538 0.06 Uiso calc U . R 1.0 . .
    F F2 0.3555(3) 0.5839(3) 0.25823(13) 0.0383(9) Uani d . . . 1.0 . .
    Zr Zr2 0.54432(5) 0.29238(4) 0.35139(2) 0.02809(15) Uani d . . . 1.0 . .
    C C3 0.9888(7) 0.1572(7) 0.3403(4) 0.070(3) Uani d . . . 1.0 . .
    H H02P 0.986165 0.212582 0.355964 0.105 Uiso calc U . R 1.0 . .
    H H02Q 1.056522 0.150083 0.332527 0.105 Uiso calc U . R 1.0 . .
    H H02R 0.977122 0.110436 0.360972 0.105 Uiso calc U . R 1.0 . .
    F F3 0.2114(3) 0.5210(3) 0.30295(14) 0.0420(10) Uani d . . . 1.0 . .
    Si Si04 0.33032(15) 0.28953(13) 0.26917(7) 0.0350(4) Uani d . . . 1.0 . .
    F F4 0.2180(3) 0.5669(3) 0.39270(14) 0.0401(10) Uani d . . . 1.0 . .
    C C4 0.9092(8) 0.0689(5) 0.2720(4) 0.070(3) Uani d . . . 1.0 . .
    H H02V 0.859316 0.070065 0.242225 0.105 Uiso calc U . R 1.0 . .
    H H02W 0.891077 0.022673 0.291563 0.105 Uiso calc U . R 1.0 . .
    H H02X 0.978245 0.058486 0.266338 0.105 Uiso calc U . R 1.0 . .
    C C30 0.5082(6) 0.4073(4) 0.2918(3) 0.0362(16) Uani d . . . 1.0 . .
    H H01C 0.528657 0.406138 0.260876 0.043 Uiso calc U . R 1.0 . .
    C C31 0.1998(6) 0.2961(5) 0.2800(3) 0.0438(18) Uani d . . . 1.0 . .
    H H02M 0.167749 0.350141 0.267217 0.066 Uiso calc U . R 1.0 . .
    H H02N 0.202851 0.294132 0.313592 0.066 Uiso calc U . R 1.0 . .
    H H02O 0.159026 0.247415 0.264874 0.066 Uiso calc U . R 1.0 . .
    C C32 0.3415(7) 0.2838(6) 0.2076(3) 0.050(2) Uani d . . . 1.0 . .
    H H02G 0.297581 0.23738 0.191904 0.075 Uiso calc U . R 1.0 . .
    H H02H 0.41322 0.272348 0.206069 0.075 Uiso calc U . R 1.0 . .
    H H02I 0.319648 0.33868 0.192188 0.075 Uiso calc U . R 1.0 . .
    C C33 0.4429(5) 0.6871(4) 0.3722(2) 0.0276(13) Uani d . . . 1.0 . .
    C C34 0.4352(5) 0.6596(4) 0.3264(2) 0.0270(13) Uani d . . . 1.0 . .
    C C35 0.3580(5) 0.6062(4) 0.3029(2) 0.0304(14) Uani d . . . 1.0 . .
    C C36 0.2854(5) 0.5749(4) 0.3250(2) 0.0310(14) Uani d . . . 1.0 . .
    C C37 0.2891(5) 0.5981(4) 0.3701(2) 0.0298(14) Uani d . . . 1.0 . .
    C C38 0.3635(5) 0.6547(4) 0.3919(2) 0.0287(13) Uani d . . . 1.0 . .
    C C39 0.6254(5) 0.7720(4) 0.3763(2) 0.0265(13) Uani d . . . 1.0 . .
    C C40 0.6647(5) 0.8496(4) 0.3638(2) 0.0329(15) Uani d . . . 1.0 . .
    C C41 0.7483(5) 0.8548(5) 0.3428(2) 0.0378(17) Uani d . . . 1.0 . .
    C C42 0.7974(5) 0.7820(5) 0.3322(2) 0.0386(17) Uani d . . . 1.0 . .
    C C43 0.7634(5) 0.7034(5) 0.3452(2) 0.0373(16) Uani d . . . 1.0 . .
    C C44 0.6826(5) 0.7014(4) 0.3671(2) 0.0300(13) Uani d . . . 1.0 . .
    C C45 0.5820(5) 0.7289(4) 0.4543(2) 0.0258(13) Uani d . . . 1.0 . .
    C C46 0.5824(5) 0.6488(4) 0.4751(2) 0.0280(13) Uani d . . . 1.0 . .
    C C47 0.6370(5) 0.6278(4) 0.5191(2) 0.0309(14) Uani d . . . 1.0 . .
    C C48 0.6995(5) 0.6891(5) 0.5447(2) 0.0356(15) Uani d . . . 1.0 . .
    C C49 0.7030(5) 0.7701(5) 0.5262(2) 0.0357(15) Uani d . . . 1.0 . .
    C C50 0.6463(5) 0.7879(4) 0.4828(2) 0.0317(14) Uani d . . . 1.0 . .
    C C51 0.4538(5) 0.8456(4) 0.3988(2) 0.0304(14) Uani d . . . 1.0 . .
    C C52 0.4157(5) 0.8831(5) 0.3562(2) 0.0334(15) Uani d . . . 1.0 . .
    C C53 0.3470(6) 0.9510(4) 0.3488(3) 0.0375(16) Uani d . . . 1.0 . .
    C C54 0.3131(6) 0.9844(5) 0.3860(3) 0.0422(18) Uani d . . . 1.0 . .
    C C55 0.3494(6) 0.9517(5) 0.4294(3) 0.0421(18) Uani d . . . 1.0 . .
    C C56 0.4187(5) 0.8823(4) 0.4353(2) 0.0347(15) Uani d . . . 1.0 . .
    Si Si06 0.97295(16) 0.30570(15) 0.53361(7) 0.0399(5) Uani d . . . 1.0 . .
    F F6 0.6242(3) 0.9252(2) 0.37242(15) 0.0416(10) Uani d . . . 1.0 . .
    C C6 0.9187(6) 0.4068(5) 0.2920(3) 0.0393(17) Uani d . . . 1.0 . .
    H H6 0.938852 0.353514 0.277014 0.047 Uiso calc U . R 1.0 . .
    C C5 0.8067(5) 0.3954(5) 0.2985(2) 0.0347(15) Uani d . . . 1.0 . .
    H H01A 0.760335 0.398683 0.267416 0.042 Uiso calc U . R 1.0 . .
    H H01B 0.790205 0.444876 0.316889 0.042 Uiso calc U . R 1.0 . .
    F F5 0.3579(3) 0.6803(2) 0.43545(13) 0.0337(9) Uani d . . . 1.0 . .
    C C7 0.9943(6) 0.4194(6) 0.3387(3) 0.050(2) Uani d . . . 1.0 . .
    H H02D 0.976689 0.472107 0.353583 0.075 Uiso calc U . R 1.0 . .
    H H02E 1.064412 0.424066 0.333338 0.075 Uiso calc U . R 1.0 . .
    H H02F 0.990012 0.369978 0.358935 0.075 Uiso calc U . R 1.0 . .
    F F7 0.7820(4) 0.9329(3) 0.33172(17) 0.0567(13) Uani d . . . 1.0 . .
    F F8 0.8768(3) 0.7868(4) 0.31047(16) 0.0560(13) Uani d . . . 1.0 . .
    C C8 0.9291(7) 0.4832(5) 0.2606(3) 0.048(2) Uani d . . . 1.0 . .
    H H02A 0.91097 0.536354 0.274956 0.072 Uiso calc U . R 1.0 . .
    H H02B 0.882728 0.47531 0.230173 0.072 Uiso calc U . R 1.0 . .
    H H02C 1.000244 0.486989 0.256474 0.072 Uiso calc U . R 1.0 . .
    C C29 0.5629(5) 0.4497(4) 0.3322(3) 0.0353(16) Uani d . . . 1.0 . .
    H H29 0.629342 0.481567 0.334897 0.042 Uiso calc U . R 1.0 . .
    C C9 0.8979(5) 0.2171(5) 0.4995(2) 0.0351(15) Uani d . . . 1.0 . .
    F F9 0.8117(3) 0.6306(3) 0.33653(16) 0.0479(11) Uani d . . . 1.0 . .
    C C10 0.9110(5) 0.1860(4) 0.4556(3) 0.0350(15) Uani d . . . 1.0 . .
    H H10 0.977552 0.185455 0.444856 0.042 Uiso calc U . R 1.0 . .
    F F10 0.6542(3) 0.6212(2) 0.37908(14) 0.0362(9) Uani d . . . 1.0 . .
    C C11 0.8199(6) 0.1428(5) 0.4332(3) 0.0390(16) Uani d . . . 1.0 . .
    H H11 0.810636 0.108956 0.40363 0.047 Uiso calc U . R 1.0 . .
    F F11 0.5278(3) 0.5822(2) 0.45199(13) 0.0329(8) Uani d . . . 1.0 . .
    C C12 0.7486(6) 0.1493(4) 0.4624(3) 0.0364(16) Uani d . . . 1.0 . .
    H H12 0.67987 0.120417 0.457171 0.044 Uiso calc U . R 1.0 . .
    F F12 0.6320(3) 0.5480(3) 0.53646(14) 0.0412(10) Uani d . . . 1.0 . .
    C C14 0.8988(5) 0.3934(5) 0.4971(2) 0.0334(15) Uani d . . . 1.0 . .
    F F14 0.7660(4) 0.8292(3) 0.55037(15) 0.0519(12) Uani d . . . 1.0 . .
    C C13 0.7948(5) 0.1955(5) 0.5021(2) 0.0358(16) Uani d . . . 1.0 . .
    H H13 0.765255 0.202415 0.530572 0.043 Uiso calc U . R 1.0 . .
    F F13 0.7566(3) 0.6699(3) 0.58702(14) 0.0469(11) Uani d . . . 1.0 . .
    C C16 0.8268(6) 0.4584(4) 0.4265(2) 0.0385(17) Uani d . . . 1.0 . .
    H H16 0.820537 0.487302 0.395572 0.046 Uiso calc U . R 1.0 . .
    F F16 0.4436(3) 0.8533(3) 0.31773(13) 0.0396(10) Uani d . . . 1.0 . .
    C C17 0.7543(6) 0.4612(4) 0.4551(2) 0.0385(17) Uani d . . . 1.0 . .
    H H17 0.686828 0.492131 0.447773 0.046 Uiso calc U . R 1.0 . .
    F F17 0.3121(4) 0.9835(3) 0.30594(15) 0.0506(12) Uani d . . . 1.0 . .
    C C18 0.7968(5) 0.4200(5) 0.4976(2) 0.0356(15) Uani d . . . 1.0 . .
    H H18 0.765335 0.419571 0.525712 0.043 Uiso calc U . R 1.0 . .
    F F18 0.2453(4) 1.0503(3) 0.38025(18) 0.0565(13) Uani d . . . 1.0 . .
    C C19 1.1080(5) 0.3059(6) 0.5277(3) 0.054(2) Uani d . . . 1.0 . .
    H H02S 1.11077 0.30086 0.494669 0.081 Uiso calc U . R 1.0 . .
    H H02T 1.144311 0.257101 0.544925 0.081 Uiso calc U . R 1.0 . .
    H H02U 1.141008 0.359754 0.540224 0.081 Uiso calc U . R 1.0 . .
    F F19 0.3193(4) 0.9845(3) 0.46688(17) 0.0525(12) Uani d . . . 1.0 . .
    C C25 0.5008(6) 0.1647(5) 0.2998(3) 0.0432(18) Uani d . . . 1.0 . .
    H H25 0.521749 0.156361 0.269304 0.052 Uiso calc U . R 1.0 . .
    C C15 0.9156(6) 0.4171(5) 0.4523(3) 0.0377(16) Uani d . . . 1.0 . .
    H H15 0.98309 0.413173 0.442484 0.045 Uiso calc U . R 1.0 . .
    F F15 0.6553(3) 0.8683(2) 0.46627(14) 0.0396(10) Uani d . . . 1.0 . .
    C C20 0.9563(6) 0.3036(6) 0.5943(3) 0.053(2) Uani d . . . 1.0 . .
    H H02J 0.882983 0.298393 0.594624 0.079 Uiso calc U . R 1.0 . .
    H H02K 0.9835 0.356907 0.610022 0.079 Uiso calc U . R 1.0 . .
    H H02L 0.993602 0.254233 0.610522 0.079 Uiso calc U . R 1.0 . .
    F F20 0.4470(3) 0.8525(3) 0.47932(14) 0.0402(10) Uani d . . . 1.0 . .
    C C24 0.5534(7) 0.1306(5) 0.3431(3) 0.052(2) Uani d . . . 1.0 . .
    H H24 0.617759 0.095409 0.348228 0.062 Uiso calc U . R 1.0 . .
    C C21 0.4063(6) 0.2024(5) 0.3054(3) 0.0382(16) Uani d . . . 1.0 . .
    C C22 0.4040(5) 0.1907(4) 0.3540(3) 0.0386(16) Uani d . . . 1.0 . .
    H H22 0.343419 0.202984 0.36818 0.046 Uiso calc U . R 1.0 . .
    C C23 0.4918(6) 0.1446(4) 0.3757(3) 0.0415(18) Uani d . . . 1.0 . .
    H H23 0.505489 0.121687 0.408262 0.05 Uiso calc U . R 1.0 . .
    C C28 0.5018(5) 0.4484(4) 0.3655(3) 0.0355(16) Uani d . . . 1.0 . .
    H H28 0.517646 0.478544 0.396259 0.043 Uiso calc U . R 1.0 . .
    C C27 0.4112(5) 0.4024(4) 0.3473(2) 0.0332(15) Uani d . . . 1.0 . .
    H H27 0.350234 0.398088 0.362226 0.04 Uiso calc U . R 1.0 . .
    C C26 0.4122(5) 0.3784(4) 0.3004(2) 0.0309(14) Uani d . . . 1.0 . .
    H H1 0.691(6) 0.296(5) 0.374(3) 0.046 Uiso d U . . 1.0 . .
    Cl Cl61_1 0.9630(6) -0.0562(5) 0.4246(2) 0.0747(15) Uani d U P D 0.503(5)
     A 1
    C C61_1 0.9902(11) -0.0156(9) 0.4796(5) 0.0747(15) Uani d U P D 0.503(5) A
     1
    C C62_1 0.9188(15) -0.0228(15) 0.5074(6) 0.0747(15) Uani d U P D 0.503(5)
     A 1
    H H62_1 0.845(3) -0.053(5) 0.4940(14) 0.09 Uiso d U P D 0.503(5) A 1
    C C63_1 0.9419(14) 0.0092(12) 0.5523(5) 0.0747(15) Uani d U P D 0.503(5) A
     1
    H H63_1 0.884(3) 0.009(5) 0.5733(14) 0.09 Uiso d U P D 0.503(5) A 1
    C C64_1 1.0342(16) 0.0518(16) 0.5681(7) 0.0747(15) Uani d U P D 0.503(5) A
     1
    H H64_1 1.051(3) 0.078(5) 0.6031(12) 0.09 Uiso d U P D 0.503(5) A 1
    C C65_1 1.1058(14) 0.0580(11) 0.5404(5) 0.0747(15) Uani d U P D 0.503(5) A
     1
    H H65_1 1.1789(19) 0.0892(18) 0.5534(9) 0.09 Uiso d U P D 0.503(5) A 1
    C C66_1 1.0836(14) 0.0244(16) 0.4957(6) 0.0747(15) Uani d U P D 0.503(5) A
     1
    H H66_1 1.139(3) 0.029(5) 0.4739(14) 0.09 Uiso d U P D 0.503(5) A 1
    H H3 0.845(8) 0.298(7) 0.389(4) 0.112 Uiso d U . . 1.0 . .
    H H2 0.637(8) 0.285(7) 0.312(4) 0.112 Uiso d U . . 1.0 . .

loop_
    _atom_site_aniso_label
    _atom_site_aniso_U_11
    _atom_site_aniso_U_22
    _atom_site_aniso_U_33
    _atom_site_aniso_U_12
    _atom_site_aniso_U_13
    _atom_site_aniso_U_23
    Zr1 0.0328(3) 0.0266(3) 0.0274(3) 0.0048(3) 0.0098(2) 0.0035(3)
    F1 0.036(2) 0.034(2) 0.0273(18) -0.0060(17) 0.0132(16) -0.0025(16)
    B1 0.028(4) 0.025(3) 0.026(3) -0.002(3) 0.007(3) -0.004(3)
    Cl1 0.0349(8) 0.0370(9) 0.0349(8) 0.0056(7) 0.0150(7) 0.0042(7)
    C1 0.051(4) 0.034(4) 0.040(4) 0.002(3) 0.019(3) -0.005(3)
    Al1 0.0372(11) 0.0254(10) 0.0316(10) -0.0008(8) 0.0137(8) -0.0008(8)
    C2 0.062(5) 0.031(4) 0.067(6) -0.005(4) 0.036(5) -0.009(4)
    F2 0.042(2) 0.039(2) 0.034(2) -0.0032(18) 0.0073(17) -0.0078(18)
    Zr2 0.0305(3) 0.0206(3) 0.0341(3) 0.0000(3) 0.0090(3) 0.0005(3)
    C3 0.065(6) 0.070(7) 0.079(7) 0.032(5) 0.021(5) -0.010(6)
    F3 0.037(2) 0.041(2) 0.046(2) -0.0095(19) 0.0056(18) -0.0069(19)
    Si04 0.0378(10) 0.0302(10) 0.0364(10) -0.0039(8) 0.0064(8) -0.0054(8)
    F4 0.035(2) 0.046(2) 0.042(2) -0.0078(19) 0.0136(18) 0.0008(19)
    C4 0.089(7) 0.030(4) 0.111(8) -0.015(5) 0.066(7) -0.019(5)
    C30 0.042(4) 0.027(3) 0.042(4) 0.002(3) 0.012(3) 0.010(3)
    C31 0.042(4) 0.046(4) 0.041(4) 0.001(4) 0.002(3) -0.006(4)
    C32 0.055(5) 0.052(5) 0.041(4) -0.012(4) 0.007(4) -0.008(4)
    C33 0.034(3) 0.018(3) 0.031(3) 0.001(2) 0.009(3) 0.001(2)
    C34 0.030(3) 0.024(3) 0.027(3) 0.003(3) 0.008(3) 0.001(2)
    C35 0.032(3) 0.033(4) 0.026(3) 0.005(3) 0.005(3) 0.002(3)
    C36 0.028(3) 0.025(3) 0.037(4) -0.004(3) 0.001(3) -0.002(3)
    C37 0.026(3) 0.028(3) 0.036(4) -0.002(3) 0.009(3) 0.002(3)
    C38 0.032(3) 0.028(3) 0.027(3) 0.002(3) 0.007(3) 0.001(3)
    C39 0.034(3) 0.022(3) 0.024(3) -0.001(2) 0.005(3) -0.001(2)
    C40 0.037(4) 0.030(3) 0.031(3) -0.003(3) 0.006(3) 0.004(3)
    C41 0.031(4) 0.041(4) 0.040(4) -0.009(3) 0.006(3) 0.019(3)
    C42 0.034(4) 0.053(5) 0.032(4) 0.001(3) 0.012(3) 0.012(3)
    C43 0.037(4) 0.045(4) 0.031(3) 0.007(3) 0.008(3) -0.003(3)
    C44 0.036(3) 0.026(3) 0.026(3) 0.001(3) 0.002(3) -0.002(3)
    C45 0.030(3) 0.022(3) 0.030(3) 0.002(2) 0.017(3) 0.001(2)
    C46 0.032(3) 0.025(3) 0.028(3) 0.000(3) 0.010(3) -0.003(3)
    C47 0.037(4) 0.023(3) 0.036(4) 0.006(3) 0.014(3) 0.007(3)
    C48 0.042(4) 0.041(4) 0.024(3) 0.001(3) 0.008(3) 0.000(3)
    C49 0.039(4) 0.034(4) 0.034(4) -0.004(3) 0.009(3) -0.005(3)
    C50 0.041(4) 0.025(3) 0.031(3) -0.003(3) 0.011(3) 0.001(3)
    C51 0.032(3) 0.023(3) 0.037(4) -0.001(3) 0.009(3) -0.001(3)
    C52 0.038(4) 0.034(4) 0.029(3) -0.005(3) 0.007(3) -0.003(3)
    C53 0.045(4) 0.026(3) 0.041(4) 0.003(3) 0.007(3) 0.002(3)
    C54 0.042(4) 0.025(4) 0.061(5) 0.010(3) 0.015(4) 0.004(3)
    C55 0.058(5) 0.025(3) 0.049(4) 0.008(3) 0.023(4) -0.002(3)
    C56 0.039(4) 0.027(3) 0.042(4) 0.000(3) 0.017(3) 0.000(3)
    Si06 0.0355(10) 0.0452(12) 0.0372(11) 0.0095(9) 0.0037(8) 0.0020(9)
    F6 0.051(3) 0.023(2) 0.053(3) 0.0001(18) 0.015(2) 0.0063(18)
    C6 0.045(4) 0.030(4) 0.048(4) -0.003(3) 0.023(3) 0.000(3)
    C5 0.043(4) 0.034(4) 0.030(3) 0.000(3) 0.013(3) 0.005(3)
    F5 0.038(2) 0.035(2) 0.032(2) 0.0002(17) 0.0159(16) -0.0049(16)
    C7 0.043(4) 0.057(5) 0.054(5) -0.002(4) 0.018(4) 0.013(4)
    F7 0.057(3) 0.052(3) 0.062(3) -0.017(2) 0.014(2) 0.023(2)
    F8 0.039(2) 0.083(4) 0.053(3) 0.001(2) 0.024(2) 0.018(3)
    C8 0.058(5) 0.044(5) 0.047(5) -0.007(4) 0.021(4) 0.005(4)
    C29 0.033(4) 0.023(3) 0.046(4) -0.001(3) 0.002(3) 0.001(3)
    C9 0.037(4) 0.039(4) 0.029(3) 0.007(3) 0.007(3) 0.012(3)
    F9 0.043(2) 0.053(3) 0.052(3) 0.012(2) 0.021(2) -0.007(2)
    C10 0.039(4) 0.019(3) 0.048(4) 0.008(3) 0.013(3) 0.007(3)
    F10 0.040(2) 0.0241(19) 0.047(2) 0.0027(17) 0.0139(18) -0.0032(17)
    C11 0.046(4) 0.029(4) 0.042(4) 0.008(3) 0.009(3) 0.003(3)
    F11 0.043(2) 0.0211(18) 0.033(2) -0.0017(16) 0.0058(17) -0.0024(15)
    C12 0.037(4) 0.025(3) 0.047(4) 0.007(3) 0.010(3) 0.014(3)
    F12 0.050(3) 0.032(2) 0.042(2) 0.0055(19) 0.0102(19) 0.0087(18)
    C14 0.035(4) 0.034(4) 0.031(3) -0.002(3) 0.007(3) -0.003(3)
    F14 0.063(3) 0.045(3) 0.042(2) -0.017(2) -0.002(2) -0.007(2)
    C13 0.039(4) 0.039(4) 0.031(3) 0.010(3) 0.011(3) 0.015(3)
    F13 0.053(3) 0.056(3) 0.029(2) -0.001(2) 0.0010(19) 0.006(2)
    C16 0.058(5) 0.024(3) 0.033(4) -0.006(3) 0.008(3) -0.002(3)
    F16 0.051(2) 0.035(2) 0.032(2) 0.0090(19) 0.0054(18) 0.0016(17)
    C17 0.051(4) 0.027(4) 0.036(4) 0.010(3) 0.007(3) -0.002(3)
    F17 0.061(3) 0.037(2) 0.048(3) 0.015(2) -0.001(2) 0.006(2)
    C18 0.038(4) 0.036(4) 0.033(4) 0.009(3) 0.007(3) -0.004(3)
    F18 0.057(3) 0.033(2) 0.083(4) 0.022(2) 0.024(3) 0.009(2)
    C19 0.027(4) 0.061(6) 0.071(6) 0.004(4) 0.003(4) 0.004(5)
    F19 0.071(3) 0.035(2) 0.063(3) 0.012(2) 0.039(3) 0.002(2)
    C25 0.040(4) 0.032(4) 0.058(5) -0.002(3) 0.014(4) -0.013(4)
    C15 0.042(4) 0.032(4) 0.041(4) -0.009(3) 0.015(3) -0.005(3)
    F15 0.055(3) 0.023(2) 0.041(2) -0.0078(18) 0.0109(19) -0.0012(17)
    C20 0.051(5) 0.061(6) 0.042(4) 0.017(4) 0.000(4) 0.000(4)
    F20 0.055(3) 0.035(2) 0.036(2) 0.0070(19) 0.0212(19) 0.0013(18)
    C24 0.056(5) 0.027(4) 0.070(6) 0.000(4) 0.008(4) -0.017(4)
    C21 0.045(4) 0.027(3) 0.043(4) -0.011(3) 0.011(3) -0.011(3)
    C22 0.036(4) 0.023(3) 0.056(5) -0.009(3) 0.010(3) 0.004(3)
    C23 0.043(4) 0.019(3) 0.060(5) -0.005(3) 0.006(4) 0.009(3)
    C28 0.035(4) 0.028(3) 0.039(4) 0.011(3) -0.002(3) -0.005(3)
    C27 0.032(3) 0.027(3) 0.040(4) 0.003(3) 0.005(3) -0.001(3)
    C26 0.028(3) 0.024(3) 0.039(4) -0.001(3) 0.005(3) 0.001(3)
    Cl61_1 0.098(3) 0.052(2) 0.067(3) 0.022(2) 0.003(2) 0.0086(19)
    C61_1 0.098(3) 0.052(2) 0.067(3) 0.022(2) 0.003(2) 0.0086(19)
    C62_1 0.098(3) 0.052(2) 0.067(3) 0.022(2) 0.003(2) 0.0086(19)
    C63_1 0.098(3) 0.052(2) 0.067(3) 0.022(2) 0.003(2) 0.0086(19)
    C64_1 0.098(3) 0.052(2) 0.067(3) 0.022(2) 0.003(2) 0.0086(19)
    C65_1 0.098(3) 0.052(2) 0.067(3) 0.022(2) 0.003(2) 0.0086(19)
    C66_1 0.098(3) 0.052(2) 0.067(3) 0.022(2) 0.003(2) 0.0086(19)

_geom_special_details                   
;

All esds (except the esd in the dihedral angle between two l.s. planes)
are estimated using the full covariance matrix.  The cell esds are taken
into account individually in the estimation of esds in distances, angles
and torsion angles; correlations between esds in cell parameters are only
used when they are defined by crystal symmetry.  An approximate (isotropic)
treatment of cell esds is used for estimating esds involving l.s. planes.
;

loop_
    _geom_bond_atom_site_label_1
    _geom_bond_atom_site_label_2
    _geom_bond_site_symmetry_2
    _geom_bond_distance
    _geom_bond_publ_flag
    Zr1 C13 . 2.449(6) ?
    Zr1 C9 . 2.463(6) ?
    Zr1 C18 . 2.468(7) ?
    Zr1 C10 . 2.473(6) ?
    Zr1 C14 . 2.475(7) ?
    Zr1 C15 . 2.489(7) ?
    Zr1 C12 . 2.534(7) ?
    Zr1 C17 . 2.543(7) ?
    Zr1 C16 . 2.544(7) ?
    Zr1 C11 . 2.550(7) ?
    Zr1 Cl1 . 2.5973(17) ?
    Zr1 Al1 . 3.242(2) ?
    Zr1 H1 . 2.05(7) ?
    Zr1 H3 . 1.88(11) ?
    F1 C34 . 1.349(7) ?
    B1 C45 . 1.639(9) ?
    B1 C51 . 1.651(10) ?
    B1 C39 . 1.659(9) ?
    B1 C33 . 1.669(9) ?
    Cl1 Zr2 . 2.5961(18) ?
    C1 C2 . 1.521(11) ?
    C1 Al1 . 1.971(7) ?
    C1 H01D . 0.99 ?
    C1 H01E . 0.99 ?
    Al1 C5 . 1.975(7) ?
    Al1 Zr2 . 3.250(2) ?
    Al1 H1 . 1.90(7) ?
    Al1 H3 . 1.81(11) ?
    Al1 H2 . 1.79(11) ?
    C2 C3 . 1.491(13) ?
    C2 C4 . 1.523(11) ?
    C2 H2A . 1.0 ?
    F2 C35 . 1.349(7) ?
    Zr2 C27 . 2.445(7) ?
    Zr2 C26 . 2.451(7) ?
    Zr2 C22 . 2.457(7) ?
    Zr2 C21 . 2.469(7) ?
    Zr2 C30 . 2.476(7) ?
    Zr2 C25 . 2.489(7) ?
    Zr2 C24 . 2.530(8) ?
    Zr2 C29 . 2.532(7) ?
    Zr2 C28 . 2.542(7) ?
    Zr2 C23 . 2.545(7) ?
    Zr2 H1 . 1.92(7) ?
    Zr2 H2 . 1.86(11) ?
    C3 H02P . 0.98 ?
    C3 H02Q . 0.98 ?
    C3 H02R . 0.98 ?
    F3 C36 . 1.348(7) ?
    Si04 C31 . 1.830(8) ?
    Si04 C32 . 1.846(8) ?
    Si04 C26 . 1.873(7) ?
    Si04 C21 . 1.880(8) ?
    F4 C37 . 1.354(7) ?
    C4 H02V . 0.98 ?
    C4 H02W . 0.98 ?
    C4 H02X . 0.98 ?
    C30 C29 . 1.417(10) ?
    C30 C26 . 1.425(9) ?
    C30 H01C . 1.0 ?
    C31 H02M . 0.98 ?
    C31 H02N . 0.98 ?
    C31 H02O . 0.98 ?
    C32 H02G . 0.98 ?
    C32 H02H . 0.98 ?
    C32 H02I . 0.98 ?
    C33 C34 . 1.393(9) ?
    C33 C38 . 1.400(9) ?
    C34 C35 . 1.385(9) ?
    C35 C36 . 1.361(9) ?
    C36 C37 . 1.365(9) ?
    C37 C38 . 1.375(9) ?
    C38 F5 . 1.355(7) ?
    C39 C40 . 1.393(9) ?
    C39 C44 . 1.394(9) ?
    C40 F6 . 1.337(8) ?
    C40 C41 . 1.381(9) ?
    C41 F7 . 1.356(8) ?
    C41 C42 . 1.373(11) ?
    C42 F8 . 1.345(8) ?
    C42 C43 . 1.384(11) ?
    C43 F9 . 1.350(8) ?
    C43 C44 . 1.363(9) ?
    C44 F10 . 1.369(7) ?
    C45 C46 . 1.386(9) ?
    C45 C50 . 1.404(9) ?
    C46 F11 . 1.361(7) ?
    C46 C47 . 1.379(9) ?
    C47 F12 . 1.349(7) ?
    C47 C48 . 1.378(10) ?
    C48 F13 . 1.347(8) ?
    C48 C49 . 1.375(10) ?
    C49 F14 . 1.341(8) ?
    C49 C50 . 1.364(9) ?
    C50 F15 . 1.353(7) ?
    C51 C52 . 1.377(9) ?
    C51 C56 . 1.379(9) ?
    C52 F16 . 1.342(8) ?
    C52 C53 . 1.382(10) ?
    C53 F17 . 1.345(8) ?
    C53 C54 . 1.367(10) ?
    C54 F18 . 1.350(8) ?
    C54 C55 . 1.362(11) ?
    C55 F19 . 1.348(8) ?
    C55 C56 . 1.405(10) ?
    C56 F20 . 1.350(8) ?
    Si06 C19 . 1.840(8) ?
    Si06 C20 . 1.841(8) ?
    Si06 C9 . 1.864(8) ?
    Si06 C14 . 1.880(7) ?
    C6 C8 . 1.526(10) ?
    C6 C7 . 1.532(11) ?
    C6 C5 . 1.550(10) ?
    C6 H6 . 1.0 ?
    C5 H01A . 0.99 ?
    C5 H01B . 0.99 ?
    C7 H02D . 0.98 ?
    C7 H02E . 0.98 ?
    C7 H02F . 0.98 ?
    C8 H02A . 0.98 ?
    C8 H02B . 0.98 ?
    C8 H02C . 0.98 ?
    C29 C28 . 1.397(10) ?
    C29 H29 . 1.0 ?
    C9 C10 . 1.420(10) ?
    C9 C13 . 1.428(10) ?
    C10 C11 . 1.418(10) ?
    C10 H10 . 1.0 ?
    C11 C12 . 1.409(10) ?
    C11 H11 . 1.0 ?
    C12 C13 . 1.398(10) ?
    C12 H12 . 1.0 ?
    C14 C18 . 1.420(9) ?
    C14 C15 . 1.428(10) ?
    C13 H13 . 1.0 ?
    C16 C17 . 1.407(10) ?
    C16 C15 . 1.414(10) ?
    C16 H16 . 1.0 ?
    C17 C18 . 1.411(10) ?
    C17 H17 . 1.0 ?
    C18 H18 . 1.0 ?
    C19 H02S . 0.98 ?
    C19 H02T . 0.98 ?
    C19 H02U . 0.98 ?
    C25 C24 . 1.418(12) ?
    C25 C21 . 1.426(10) ?
    C25 H25 . 1.0 ?
    C15 H15 . 1.0 ?
    C20 H02J . 0.98 ?
    C20 H02K . 0.98 ?
    C20 H02L . 0.98 ?
    C24 C23 . 1.402(12) ?
    C24 H24 . 1.0 ?
    C21 C22 . 1.444(10) ?
    C22 C23 . 1.403(10) ?
    C22 H22 . 1.0 ?
    C23 H23 . 1.0 ?
    C28 C27 . 1.405(9) ?
    C28 H28 . 1.0 ?
    C27 C26 . 1.432(9) ?
    C27 H27 . 1.0 ?
    Cl61_1 C64_1 3_756 0.22(2) ?
    Cl61_1 C63_1 3_756 1.49(2) ?
    Cl61_1 C65_1 3_756 1.51(2) ?
    Cl61_1 C61_1 . 1.698(17) ?
    Cl61_1 H64_1 3_756 0.87(2) ?
    C61_1 C61_1 3_756 1.27(3) ?
    C61_1 C62_1 3_756 1.33(3) ?
    C61_1 C66_1 3_756 1.34(3) ?
    C61_1 C62_1 . 1.380(14) ?
    C61_1 C66_1 . 1.380(14) ?
    C61_1 C63_1 3_756 1.43(3) ?
    C61_1 C65_1 3_756 1.45(3) ?
    C61_1 C64_1 3_756 1.48(2) ?
    C62_1 C66_1 3_756 0.09(3) ?
    C62_1 C63_1 . 1.381(14) ?
    C62_1 C65_1 3_756 1.48(3) ?
    C62_1 H62_1 . 1.081(15) ?
    C63_1 C64_1 . 1.385(15) ?
    C63_1 C66_1 3_756 1.47(3) ?
    C63_1 H63_1 . 1.083(16) ?
    C64_1 C65_1 . 1.380(15) ?
    C64_1 H64_1 . 1.086(16) ?
    C65_1 C66_1 . 1.386(14) ?
    C65_1 H65_1 . 1.080(15) ?
    C66_1 H66_1 . 1.08(2) ?

loop_
    _geom_angle_atom_site_label_1
    _geom_angle_atom_site_label_2
    _geom_angle_atom_site_label_3
    _geom_angle_site_symmetry_1
    _geom_angle_site_symmetry_3
    _geom_angle
    _geom_angle_publ_flag
    C13 Zr1 C9 . . 33.8(2) ?
    C13 Zr1 C18 . . 90.4(2) ?
    C9 Zr1 C18 . . 87.9(2) ?
    C13 Zr1 C10 . . 55.0(2) ?
    C9 Zr1 C10 . . 33.4(2) ?
    C18 Zr1 C10 . . 117.4(2) ?
    C13 Zr1 C14 . . 86.9(2) ?
    C9 Zr1 C14 . . 67.4(2) ?
    C18 Zr1 C14 . . 33.4(2) ?
    C10 Zr1 C14 . . 88.7(2) ?
    C13 Zr1 C15 . . 116.1(2) ?
    C9 Zr1 C15 . . 87.7(2) ?
    C18 Zr1 C15 . . 54.5(2) ?
    C10 Zr1 C15 . . 92.8(2) ?
    C14 Zr1 C15 . . 33.4(2) ?
    C13 Zr1 C12 . . 32.5(2) ?
    C9 Zr1 C12 . . 55.0(2) ?
    C18 Zr1 C12 . . 120.6(2) ?
    C10 Zr1 C12 . . 54.2(2) ?
    C14 Zr1 C12 . . 118.6(2) ?
    C15 Zr1 C12 . . 142.4(2) ?
    C13 Zr1 C17 . . 121.2(2) ?
    C9 Zr1 C17 . . 119.3(2) ?
    C18 Zr1 C17 . . 32.7(2) ?
    C10 Zr1 C17 . . 142.8(2) ?
    C14 Zr1 C17 . . 54.7(2) ?
    C15 Zr1 C17 . . 53.6(3) ?
    C12 Zr1 C17 . . 145.7(2) ?
    C13 Zr1 C16 . . 141.2(2) ?
    C9 Zr1 C16 . . 119.3(2) ?
    C18 Zr1 C16 . . 54.3(2) ?
    C10 Zr1 C16 . . 123.2(2) ?
    C14 Zr1 C16 . . 55.1(2) ?
    C15 Zr1 C16 . . 32.6(2) ?
    C12 Zr1 C16 . . 173.7(2) ?
    C17 Zr1 C16 . . 32.1(2) ?
    C13 Zr1 C11 . . 54.0(2) ?
    C9 Zr1 C11 . . 54.9(2) ?
    C18 Zr1 C11 . . 141.6(2) ?
    C10 Zr1 C11 . . 32.8(2) ?
    C14 Zr1 C11 . . 120.0(2) ?
    C15 Zr1 C11 . . 124.0(2) ?
    C12 Zr1 C11 . . 32.2(2) ?
    C17 Zr1 C11 . . 174.1(2) ?
    C16 Zr1 C11 . . 148.9(2) ?
    C13 Zr1 Cl1 . . 84.75(17) ?
    C9 Zr1 Cl1 . . 118.09(17) ?
    C18 Zr1 Cl1 . . 85.23(17) ?
    C10 Zr1 Cl1 . . 131.34(17) ?
    C14 Zr1 Cl1 . . 117.90(17) ?
    C15 Zr1 Cl1 . . 132.39(18) ?
    C12 Zr1 Cl1 . . 77.14(17) ?
    C17 Zr1 Cl1 . . 78.85(19) ?
    C16 Zr1 Cl1 . . 105.15(19) ?
    C11 Zr1 Cl1 . . 103.17(18) ?
    C13 Zr1 Al1 . . 133.34(18) ?
    C9 Zr1 Al1 . . 124.05(17) ?
    C18 Zr1 Al1 . . 135.93(18) ?
    C10 Zr1 Al1 . . 90.75(17) ?
    C14 Zr1 Al1 . . 126.93(17) ?
    C15 Zr1 Al1 . . 93.69(17) ?
    C12 Zr1 Al1 . . 103.20(18) ?
    C17 Zr1 Al1 . . 105.30(16) ?
    C16 Zr1 Al1 . . 82.27(16) ?
    C11 Zr1 Al1 . . 79.80(17) ?
    Cl1 Zr1 Al1 . . 101.38(5) ?
    C13 Zr1 H1 . . 127.(2) ?
    C9 Zr1 H1 . . 143.(2) ?
    C18 Zr1 H1 . . 129.(2) ?
    C10 Zr1 H1 . . 113.(2) ?
    C14 Zr1 H1 . . 146.(2) ?
    C15 Zr1 H1 . . 116.(2) ?
    C12 Zr1 H1 . . 96.(2) ?
    C17 Zr1 H1 . . 98.(2) ?
    C16 Zr1 H1 . . 91.(2) ?
    C11 Zr1 H1 . . 88.(2) ?
    Cl1 Zr1 H1 . . 68.(2) ?
    Al1 Zr1 H1 . . 33.(2) ?
    C13 Zr1 H3 . . 127.(3) ?
    C9 Zr1 H3 . . 103.(3) ?
    C18 Zr1 H3 . . 127.(4) ?
    C10 Zr1 H3 . . 73.(3) ?
    C14 Zr1 H3 . . 104.(3) ?
    C15 Zr1 H3 . . 74.(3) ?
    C12 Zr1 H3 . . 108.(4) ?
    C17 Zr1 H3 . . 106.(4) ?
    C16 Zr1 H3 . . 76.(4) ?
    C11 Zr1 H3 . . 77.(4) ?
    Cl1 Zr1 H3 . . 129.(3) ?
    Al1 Zr1 H3 . . 28.(3) ?
    H1 Zr1 H3 . . 61.(4) ?
    C45 B1 C51 . . 114.7(5) ?
    C45 B1 C39 . . 102.2(5) ?
    C51 B1 C39 . . 112.6(5) ?
    C45 B1 C33 . . 114.9(5) ?
    C51 B1 C33 . . 101.9(5) ?
    C39 B1 C33 . . 111.0(5) ?
    Zr2 Cl1 Zr1 . . 89.13(5) ?
    C2 C1 Al1 . . 119.1(5) ?
    C2 C1 H01D . . 107.6 ?
    Al1 C1 H01D . . 107.6 ?
    C2 C1 H01E . . 107.6 ?
    Al1 C1 H01E . . 107.6 ?
    H01D C1 H01E . . 107.0 ?
    C1 Al1 C5 . . 121.1(3) ?
    C1 Al1 Zr1 . . 116.7(2) ?
    C5 Al1 Zr1 . . 115.9(2) ?
    C1 Al1 Zr2 . . 109.7(2) ?
    C5 Al1 Zr2 . . 112.7(2) ?
    Zr1 Al1 Zr2 . . 68.30(4) ?
    C1 Al1 H1 . . 119.(2) ?
    C5 Al1 H1 . . 119.(2) ?
    Zr1 Al1 H1 . . 36.(2) ?
    Zr2 Al1 H1 . . 32.(2) ?
    C1 Al1 H3 . . 109.(4) ?
    C5 Al1 H3 . . 105.(4) ?
    Zr1 Al1 H3 . . 29.(3) ?
    Zr2 Al1 H3 . . 97.(3) ?
    H1 Al1 H3 . . 65.(4) ?
    C1 Al1 H2 . . 97.(4) ?
    C5 Al1 H2 . . 102.(4) ?
    Zr1 Al1 H2 . . 96.(3) ?
    Zr2 Al1 H2 . . 28.(3) ?
    H1 Al1 H2 . . 60.(4) ?
    H3 Al1 H2 . . 125.(5) ?
    C3 C2 C1 . . 113.0(7) ?
    C3 C2 C4 . . 110.4(8) ?
    C1 C2 C4 . . 111.2(7) ?
    C3 C2 H2A . . 107.3 ?
    C1 C2 H2A . . 107.3 ?
    C4 C2 H2A . . 107.3 ?
    C27 Zr2 C26 . . 34.0(2) ?
    C27 Zr2 C22 . . 84.5(2) ?
    C26 Zr2 C22 . . 85.3(2) ?
    C27 Zr2 C21 . . 85.5(2) ?
    C26 Zr2 C21 . . 67.7(2) ?
    C22 Zr2 C21 . . 34.1(2) ?
    C27 Zr2 C30 . . 55.3(2) ?
    C26 Zr2 C30 . . 33.6(2) ?
    C22 Zr2 C30 . . 116.8(2) ?
    C21 Zr2 C30 . . 90.6(2) ?
    C27 Zr2 C25 . . 117.0(2) ?
    C26 Zr2 C25 . . 91.0(2) ?
    C22 Zr2 C25 . . 55.0(3) ?
    C21 Zr2 C25 . . 33.4(2) ?
    C30 Zr2 C25 . . 99.1(3) ?
    C27 Zr2 C24 . . 137.6(3) ?
    C26 Zr2 C24 . . 121.7(3) ?
    C22 Zr2 C24 . . 54.3(3) ?
    C21 Zr2 C24 . . 55.2(3) ?
    C30 Zr2 C24 . . 130.8(3) ?
    C25 Zr2 C24 . . 32.8(3) ?
    C27 Zr2 C29 . . 54.4(2) ?
    C26 Zr2 C29 . . 55.1(2) ?
    C22 Zr2 C29 . . 137.5(2) ?
    C21 Zr2 C29 . . 121.4(2) ?
    C30 Zr2 C29 . . 32.8(2) ?
    C25 Zr2 C29 . . 130.9(3) ?
    C24 Zr2 C29 . . 158.2(3) ?
    C27 Zr2 C28 . . 32.7(2) ?
    C26 Zr2 C28 . . 54.9(2) ?
    C22 Zr2 C28 . . 114.3(2) ?
    C21 Zr2 C28 . . 117.6(2) ?
    C30 Zr2 C28 . . 53.9(2) ?
    C25 Zr2 C28 . . 145.8(2) ?
    C24 Zr2 C28 . . 168.3(3) ?
    C29 Zr2 C28 . . 32.0(2) ?
    C27 Zr2 C23 . . 113.9(2) ?
    C26 Zr2 C23 . . 117.4(2) ?
    C22 Zr2 C23 . . 32.5(2) ?
    C21 Zr2 C23 . . 55.0(3) ?
    C30 Zr2 C23 . . 145.6(2) ?
    C25 Zr2 C23 . . 53.8(3) ?
    C24 Zr2 C23 . . 32.1(3) ?
    C29 Zr2 C23 . . 168.1(2) ?
    C28 Zr2 C23 . . 136.9(3) ?
    C27 Zr2 Cl1 . . 90.00(17) ?
    C26 Zr2 Cl1 . . 124.00(17) ?
    C22 Zr2 Cl1 . . 91.09(19) ?
    C21 Zr2 Cl1 . . 125.18(18) ?
    C30 Zr2 Cl1 . . 129.62(18) ?
    C25 Zr2 Cl1 . . 130.7(2) ?
    C24 Zr2 Cl1 . . 99.5(2) ?
    C29 Zr2 Cl1 . . 98.46(17) ?
    C28 Zr2 Cl1 . . 76.92(17) ?
    C23 Zr2 Cl1 . . 78.04(19) ?
    C27 Zr2 Al1 . . 134.57(17) ?
    C26 Zr2 Al1 . . 117.86(16) ?
    C22 Zr2 Al1 . . 138.20(18) ?
    C21 Zr2 Al1 . . 120.03(17) ?
    C30 Zr2 Al1 . . 85.40(17) ?
    C25 Zr2 Al1 . . 88.38(18) ?
    C24 Zr2 Al1 . . 84.2(2) ?
    C29 Zr2 Al1 . . 80.30(17) ?
    C28 Zr2 Al1 . . 107.40(17) ?
    C23 Zr2 Al1 . . 111.46(18) ?
    Cl1 Zr2 Al1 . . 101.19(5) ?
    C27 Zr2 H1 . . 132.(2) ?
    C26 Zr2 H1 . . 138.(2) ?
    C22 Zr2 H1 . . 137.(2) ?
    C21 Zr2 H1 . . 142.(2) ?
    C30 Zr2 H1 . . 105.(2) ?
    C25 Zr2 H1 . . 109.(2) ?
    C24 Zr2 H1 . . 90.(2) ?
    C29 Zr2 H1 . . 85.(2) ?
    C28 Zr2 H1 . . 99.(2) ?
    C23 Zr2 H1 . . 104.(2) ?
    Cl1 Zr2 H1 . . 70.(2) ?
    Al1 Zr2 H1 . . 31.(2) ?
    C27 Zr2 H2 . . 125.(3) ?
    C26 Zr2 H2 . . 98.(3) ?
    C22 Zr2 H2 . . 126.(4) ?
    C21 Zr2 H2 . . 98.(3) ?
    C30 Zr2 H2 . . 70.(3) ?
    C25 Zr2 H2 . . 71.(3) ?
    C24 Zr2 H2 . . 80.(4) ?
    C29 Zr2 H2 . . 79.(4) ?
    C28 Zr2 H2 . . 111.(4) ?
    C23 Zr2 H2 . . 112.(4) ?
    Cl1 Zr2 H2 . . 128.(3) ?
    Al1 Zr2 H2 . . 26.(3) ?
    H1 Zr2 H2 . . 58.(4) ?
    C2 C3 H02P . . 109.5 ?
    C2 C3 H02Q . . 109.5 ?
    H02P C3 H02Q . . 109.5 ?
    C2 C3 H02R . . 109.5 ?
    H02P C3 H02R . . 109.5 ?
    H02Q C3 H02R . . 109.5 ?
    C31 Si04 C32 . . 116.5(4) ?
    C31 Si04 C26 . . 110.4(3) ?
    C32 Si04 C26 . . 110.8(3) ?
    C31 Si04 C21 . . 111.0(4) ?
    C32 Si04 C21 . . 112.0(4) ?
    C26 Si04 C21 . . 93.8(3) ?
    C2 C4 H02V . . 109.5 ?
    C2 C4 H02W . . 109.5 ?
    H02V C4 H02W . . 109.5 ?
    C2 C4 H02X . . 109.5 ?
    H02V C4 H02X . . 109.5 ?
    H02W C4 H02X . . 109.5 ?
    C29 C30 C26 . . 108.6(6) ?
    C29 C30 Zr2 . . 75.8(4) ?
    C26 C30 Zr2 . . 72.2(4) ?
    C29 C30 H01C . . 125.4 ?
    C26 C30 H01C . . 125.4 ?
    Zr2 C30 H01C . . 125.4 ?
    Si04 C31 H02M . . 109.5 ?
    Si04 C31 H02N . . 109.5 ?
    H02M C31 H02N . . 109.5 ?
    Si04 C31 H02O . . 109.5 ?
    H02M C31 H02O . . 109.5 ?
    H02N C31 H02O . . 109.5 ?
    Si04 C32 H02G . . 109.5 ?
    Si04 C32 H02H . . 109.5 ?
    H02G C32 H02H . . 109.5 ?
    Si04 C32 H02I . . 109.5 ?
    H02G C32 H02I . . 109.5 ?
    H02H C32 H02I . . 109.5 ?
    C34 C33 C38 . . 112.4(6) ?
    C34 C33 B1 . . 127.3(6) ?
    C38 C33 B1 . . 120.0(5) ?
    F1 C34 C35 . . 115.1(5) ?
    F1 C34 C33 . . 120.8(6) ?
    C35 C34 C33 . . 124.1(6) ?
    F2 C35 C36 . . 119.8(6) ?
    F2 C35 C34 . . 120.1(6) ?
    C36 C35 C34 . . 120.1(6) ?
    F3 C36 C35 . . 120.8(6) ?
    F3 C36 C37 . . 120.3(6) ?
    C35 C36 C37 . . 119.0(6) ?
    F4 C37 C36 . . 119.6(6) ?
    F4 C37 C38 . . 120.6(6) ?
    C36 C37 C38 . . 119.7(6) ?
    F5 C38 C37 . . 116.7(6) ?
    F5 C38 C33 . . 118.7(6) ?
    C37 C38 C33 . . 124.6(6) ?
    C40 C39 C44 . . 112.4(6) ?
    C40 C39 B1 . . 127.3(6) ?
    C44 C39 B1 . . 120.3(6) ?
    F6 C40 C41 . . 115.3(6) ?
    F6 C40 C39 . . 121.4(6) ?
    C41 C40 C39 . . 123.3(7) ?
    F7 C41 C42 . . 119.0(6) ?
    F7 C41 C40 . . 119.7(7) ?
    C42 C41 C40 . . 121.3(7) ?
    F8 C42 C41 . . 121.4(7) ?
    F8 C42 C43 . . 120.9(7) ?
    C41 C42 C43 . . 117.7(6) ?
    F9 C43 C44 . . 121.5(7) ?
    F9 C43 C42 . . 119.4(6) ?
    C44 C43 C42 . . 119.1(7) ?
    C43 C44 F10 . . 115.4(6) ?
    C43 C44 C39 . . 126.1(7) ?
    F10 C44 C39 . . 118.4(6) ?
    C46 C45 C50 . . 112.2(6) ?
    C46 C45 B1 . . 128.9(6) ?
    C50 C45 B1 . . 118.7(5) ?
    F11 C46 C47 . . 114.1(6) ?
    F11 C46 C45 . . 120.7(6) ?
    C47 C46 C45 . . 125.2(6) ?
    F12 C47 C48 . . 120.1(6) ?
    F12 C47 C46 . . 120.8(6) ?
    C48 C47 C46 . . 119.0(6) ?
    F13 C48 C49 . . 120.6(6) ?
    F13 C48 C47 . . 120.5(6) ?
    C49 C48 C47 . . 118.9(6) ?
    F14 C49 C50 . . 121.1(6) ?
    F14 C49 C48 . . 119.1(6) ?
    C50 C49 C48 . . 119.8(6) ?
    F15 C50 C49 . . 116.7(6) ?
    F15 C50 C45 . . 118.5(6) ?
    C49 C50 C45 . . 124.8(6) ?
    C52 C51 C56 . . 114.3(6) ?
    C52 C51 B1 . . 119.3(6) ?
    C56 C51 B1 . . 126.2(6) ?
    F16 C52 C51 . . 120.2(6) ?
    F16 C52 C53 . . 115.1(6) ?
    C51 C52 C53 . . 124.7(6) ?
    F17 C53 C54 . . 119.9(6) ?
    F17 C53 C52 . . 121.2(6) ?
    C54 C53 C52 . . 118.9(7) ?
    F18 C54 C55 . . 119.7(7) ?
    F18 C54 C53 . . 120.8(7) ?
    C55 C54 C53 . . 119.5(7) ?
    F19 C55 C54 . . 121.0(7) ?
    F19 C55 C56 . . 119.2(7) ?
    C54 C55 C56 . . 119.8(7) ?
    F20 C56 C51 . . 122.1(6) ?
    F20 C56 C55 . . 115.1(6) ?
    C51 C56 C55 . . 122.8(7) ?
    C19 Si06 C20 . . 114.2(4) ?
    C19 Si06 C9 . . 111.9(4) ?
    C20 Si06 C9 . . 110.3(4) ?
    C19 Si06 C14 . . 110.5(4) ?
    C20 Si06 C14 . . 114.2(3) ?
    C9 Si06 C14 . . 94.1(3) ?
    C8 C6 C7 . . 108.4(6) ?
    C8 C6 C5 . . 112.1(6) ?
    C7 C6 C5 . . 111.7(6) ?
    C8 C6 H6 . . 108.2 ?
    C7 C6 H6 . . 108.2 ?
    C5 C6 H6 . . 108.2 ?
    C6 C5 Al1 . . 117.6(5) ?
    C6 C5 H01A . . 107.9 ?
    Al1 C5 H01A . . 107.9 ?
    C6 C5 H01B . . 107.9 ?
    Al1 C5 H01B . . 107.9 ?
    H01A C5 H01B . . 107.2 ?
    C6 C7 H02D . . 109.5 ?
    C6 C7 H02E . . 109.5 ?
    H02D C7 H02E . . 109.5 ?
    C6 C7 H02F . . 109.5 ?
    H02D C7 H02F . . 109.5 ?
    H02E C7 H02F . . 109.5 ?
    C6 C8 H02A . . 109.5 ?
    C6 C8 H02B . . 109.5 ?
    H02A C8 H02B . . 109.5 ?
    C6 C8 H02C . . 109.5 ?
    H02A C8 H02C . . 109.5 ?
    H02B C8 H02C . . 109.5 ?
    C28 C29 C30 . . 107.9(6) ?
    C28 C29 Zr2 . . 74.4(4) ?
    C30 C29 Zr2 . . 71.4(4) ?
    C28 C29 H29 . . 125.8 ?
    C30 C29 H29 . . 125.8 ?
    Zr2 C29 H29 . . 125.8 ?
    C10 C9 C13 . . 105.8(6) ?
    C10 C9 Si06 . . 125.8(5) ?
    C13 C9 Si06 . . 123.7(6) ?
    C10 C9 Zr1 . . 73.6(4) ?
    C13 C9 Zr1 . . 72.5(4) ?
    Si06 C9 Zr1 . . 99.7(3) ?
    C11 C10 C9 . . 109.0(6) ?
    C11 C10 Zr1 . . 76.6(4) ?
    C9 C10 Zr1 . . 72.9(4) ?
    C11 C10 H10 . . 125.1 ?
    C9 C10 H10 . . 125.1 ?
    Zr1 C10 H10 . . 125.1 ?
    C12 C11 C10 . . 107.6(7) ?
    C12 C11 Zr1 . . 73.3(4) ?
    C10 C11 Zr1 . . 70.6(4) ?
    C12 C11 H11 . . 126.1 ?
    C10 C11 H11 . . 126.1 ?
    Zr1 C11 H11 . . 126.1 ?
    C13 C12 C11 . . 108.1(7) ?
    C13 C12 Zr1 . . 70.4(4) ?
    C11 C12 Zr1 . . 74.5(4) ?
    C13 C12 H12 . . 125.8 ?
    C11 C12 H12 . . 125.8 ?
    Zr1 C12 H12 . . 125.8 ?
    C18 C14 C15 . . 105.7(6) ?
    C18 C14 Si06 . . 126.2(5) ?
    C15 C14 Si06 . . 123.2(5) ?
    C18 C14 Zr1 . . 73.0(4) ?
    C15 C14 Zr1 . . 73.8(4) ?
    Si06 C14 Zr1 . . 98.8(3) ?
    C12 C13 C9 . . 109.4(6) ?
    C12 C13 Zr1 . . 77.1(4) ?
    C9 C13 Zr1 . . 73.7(4) ?
    C12 C13 H13 . . 124.8 ?
    C9 C13 H13 . . 124.8 ?
    Zr1 C13 H13 . . 124.8 ?
    C17 C16 C15 . . 107.1(6) ?
    C17 C16 Zr1 . . 73.9(4) ?
    C15 C16 Zr1 . . 71.5(4) ?
    C17 C16 H16 . . 126.2 ?
    C15 C16 H16 . . 126.2 ?
    Zr1 C16 H16 . . 126.2 ?
    C16 C17 C18 . . 108.5(7) ?
    C16 C17 Zr1 . . 74.0(4) ?
    C18 C17 Zr1 . . 70.7(4) ?
    C16 C17 H17 . . 125.6 ?
    C18 C17 H17 . . 125.6 ?
    Zr1 C17 H17 . . 125.6 ?
    C17 C18 C14 . . 109.1(6) ?
    C17 C18 Zr1 . . 76.6(4) ?
    C14 C18 Zr1 . . 73.6(4) ?
    C17 C18 H18 . . 125.0 ?
    C14 C18 H18 . . 125.0 ?
    Zr1 C18 H18 . . 125.0 ?
    Si06 C19 H02S . . 109.5 ?
    Si06 C19 H02T . . 109.5 ?
    H02S C19 H02T . . 109.5 ?
    Si06 C19 H02U . . 109.5 ?
    H02S C19 H02U . . 109.5 ?
    H02T C19 H02U . . 109.5 ?
    C24 C25 C21 . . 109.2(7) ?
    C24 C25 Zr2 . . 75.2(4) ?
    C21 C25 Zr2 . . 72.5(4) ?
    C24 C25 H25 . . 125.1 ?
    C21 C25 H25 . . 125.1 ?
    Zr2 C25 H25 . . 125.1 ?
    C16 C15 C14 . . 109.6(7) ?
    C16 C15 Zr1 . . 75.9(4) ?
    C14 C15 Zr1 . . 72.8(4) ?
    C16 C15 H15 . . 124.9 ?
    C14 C15 H15 . . 124.9 ?
    Zr1 C15 H15 . . 124.9 ?
    Si06 C20 H02J . . 109.5 ?
    Si06 C20 H02K . . 109.5 ?
    H02J C20 H02K . . 109.5 ?
    Si06 C20 H02L . . 109.5 ?
    H02J C20 H02L . . 109.5 ?
    H02K C20 H02L . . 109.5 ?
    C23 C24 C25 . . 107.8(7) ?
    C23 C24 Zr2 . . 74.6(4) ?
    C25 C24 Zr2 . . 72.0(4) ?
    C23 C24 H24 . . 125.8 ?
    C25 C24 H24 . . 125.8 ?
    Zr2 C24 H24 . . 125.8 ?
    C25 C21 C22 . . 105.4(7) ?
    C25 C21 Si04 . . 127.7(6) ?
    C22 C21 Si04 . . 122.0(5) ?
    C25 C21 Zr2 . . 74.0(4) ?
    C22 C21 Zr2 . . 72.5(4) ?
    Si04 C21 Zr2 . . 98.7(3) ?
    C23 C22 C21 . . 109.0(7) ?
    C23 C22 Zr2 . . 77.2(4) ?
    C21 C22 Zr2 . . 73.4(4) ?
    C23 C22 H22 . . 125.0 ?
    C21 C22 H22 . . 125.0 ?
    Zr2 C22 H22 . . 125.0 ?
    C24 C23 C22 . . 108.5(7) ?
    C24 C23 Zr2 . . 73.4(4) ?
    C22 C23 Zr2 . . 70.3(4) ?
    C24 C23 H23 . . 125.7 ?
    C22 C23 H23 . . 125.7 ?
    Zr2 C23 H23 . . 125.7 ?
    C29 C28 C27 . . 108.7(6) ?
    C29 C28 Zr2 . . 73.6(4) ?
    C27 C28 Zr2 . . 69.9(4) ?
    C29 C28 H28 . . 125.6 ?
    C27 C28 H28 . . 125.6 ?
    Zr2 C28 H28 . . 125.6 ?
    C28 C27 C26 . . 108.4(6) ?
    C28 C27 Zr2 . . 77.5(4) ?
    C26 C27 Zr2 . . 73.2(4) ?
    C28 C27 H27 . . 125.2 ?
    C26 C27 H27 . . 125.2 ?
    Zr2 C27 H27 . . 125.2 ?
    C30 C26 C27 . . 106.2(6) ?
    C30 C26 Si04 . . 126.6(5) ?
    C27 C26 Si04 . . 122.7(5) ?
    C30 C26 Zr2 . . 74.1(4) ?
    C27 C26 Zr2 . . 72.8(4) ?
    Si04 C26 Zr2 . . 99.5(3) ?
    C64_1 Cl61_1 C63_1 3_756 3_756 57.(6) ?
    C64_1 Cl61_1 C65_1 3_756 3_756 50.(6) ?
    C63_1 Cl61_1 C65_1 3_756 3_756 106.0(12) ?
    C64_1 Cl61_1 C61_1 3_756 . 4.(8) ?
    C63_1 Cl61_1 C61_1 3_756 . 52.9(10) ?
    C65_1 Cl61_1 C61_1 3_756 . 53.2(9) ?
    C64_1 Cl61_1 H64_1 3_756 3_756 174.(10) ?
    C63_1 Cl61_1 H64_1 3_756 3_756 128.(2) ?
    C65_1 Cl61_1 H64_1 3_756 3_756 126.(2) ?
    C61_1 Cl61_1 H64_1 . 3_756 178.(5) ?
    C61_1 C61_1 C62_1 3_756 3_756 64.0(13) ?
    C61_1 C61_1 C66_1 3_756 3_756 63.7(13) ?
    C62_1 C61_1 C66_1 3_756 3_756 128.(2) ?
    C61_1 C61_1 C62_1 3_756 . 60.1(14) ?
    C62_1 C61_1 C62_1 3_756 . 124.2(13) ?
    C66_1 C61_1 C62_1 3_756 . 3.6(13) ?
    C61_1 C61_1 C66_1 3_756 . 60.8(14) ?
    C62_1 C61_1 C66_1 3_756 . 3.3(13) ?
    C66_1 C61_1 C66_1 3_756 . 124.4(13) ?
    C62_1 C61_1 C66_1 . . 120.9(10) ?
    C61_1 C61_1 C63_1 3_756 3_756 124.(2) ?
    C62_1 C61_1 C63_1 3_756 3_756 59.8(11) ?
    C66_1 C61_1 C63_1 3_756 3_756 172.(2) ?
    C62_1 C61_1 C63_1 . 3_756 175.7(12) ?
    C66_1 C61_1 C63_1 . 3_756 63.1(11) ?
    C61_1 C61_1 C65_1 3_756 3_756 123.(2) ?
    C62_1 C61_1 C65_1 3_756 3_756 173.(2) ?
    C66_1 C61_1 C65_1 3_756 3_756 59.4(11) ?
    C62_1 C61_1 C65_1 . 3_756 63.0(11) ?
    C66_1 C61_1 C65_1 . 3_756 176.1(12) ?
    C63_1 C61_1 C65_1 3_756 3_756 113.0(16) ?
    C61_1 C61_1 C64_1 3_756 3_756 179.(2) ?
    C62_1 C61_1 C64_1 3_756 3_756 116.6(18) ?
    C66_1 C61_1 C64_1 3_756 3_756 115.7(18) ?
    C62_1 C61_1 C64_1 . 3_756 119.3(12) ?
    C66_1 C61_1 C64_1 . 3_756 119.9(12) ?
    C63_1 C61_1 C64_1 3_756 3_756 56.7(10) ?
    C65_1 C61_1 C64_1 3_756 3_756 56.3(10) ?
    C61_1 C61_1 Cl61_1 3_756 . 179.2(15) ?
    C62_1 C61_1 Cl61_1 3_756 . 116.0(14) ?
    C66_1 C61_1 Cl61_1 3_756 . 116.2(14) ?
    C62_1 C61_1 Cl61_1 . . 119.8(9) ?
    C66_1 C61_1 Cl61_1 . . 119.3(9) ?
    C63_1 C61_1 Cl61_1 3_756 . 56.2(10) ?
    C65_1 C61_1 Cl61_1 3_756 . 56.8(10) ?
    C64_1 C61_1 Cl61_1 3_756 . 0.7(11) ?
    C66_1 C62_1 C61_1 3_756 3_756 120.(10) ?
    C66_1 C62_1 C61_1 3_756 . 65.(10) ?
    C61_1 C62_1 C61_1 3_756 . 55.8(13) ?
    C66_1 C62_1 C63_1 3_756 . 172.(10) ?
    C61_1 C62_1 C63_1 3_756 . 63.8(12) ?
    C61_1 C62_1 C63_1 . . 119.6(9) ?
    C66_1 C62_1 C65_1 3_756 3_756 8.(10) ?
    C61_1 C62_1 C65_1 3_756 3_756 116.5(18) ?
    C61_1 C62_1 C65_1 . 3_756 60.7(11) ?
    C63_1 C62_1 C65_1 . 3_756 179.(2) ?
    C66_1 C62_1 H62_1 3_756 . 55.(10) ?
    C61_1 C62_1 H62_1 3_756 . 175.(3) ?
    C61_1 C62_1 H62_1 . . 120.1(13) ?
    C63_1 C62_1 H62_1 . . 120.4(13) ?
    C65_1 C62_1 H62_1 3_756 . 59.4(15) ?
    C62_1 C63_1 C64_1 . . 119.7(9) ?
    C62_1 C63_1 C61_1 . 3_756 56.4(11) ?
    C64_1 C63_1 C61_1 . 3_756 63.3(11) ?
    C62_1 C63_1 C66_1 . 3_756 0.5(19) ?
    C64_1 C63_1 C66_1 . 3_756 120.0(12) ?
    C61_1 C63_1 C66_1 3_756 3_756 56.7(10) ?
    C62_1 C63_1 Cl61_1 . 3_756 127.3(11) ?
    C64_1 C63_1 Cl61_1 . 3_756 7.6(10) ?
    C61_1 C63_1 Cl61_1 3_756 3_756 70.9(13) ?
    C66_1 C63_1 Cl61_1 3_756 3_756 127.6(16) ?
    C62_1 C63_1 H63_1 . . 120.1(14) ?
    C64_1 C63_1 H63_1 . . 119.6(14) ?
    C61_1 C63_1 H63_1 3_756 . 173.(5) ?
    C66_1 C63_1 H63_1 3_756 . 119.8(16) ?
    Cl61_1 C63_1 H63_1 3_756 . 112.1(15) ?
    Cl61_1 C64_1 C65_1 3_756 . 124.(7) ?
    Cl61_1 C64_1 C63_1 3_756 . 116.(7) ?
    C65_1 C64_1 C63_1 . . 120.5(9) ?
    Cl61_1 C64_1 C61_1 3_756 3_756 175.(9) ?
    C65_1 C64_1 C61_1 . 3_756 60.6(11) ?
    C63_1 C64_1 C61_1 . 3_756 59.9(11) ?
    Cl61_1 C64_1 H64_1 3_756 . 5.(8) ?
    C65_1 C64_1 H64_1 . . 120.0(13) ?
    C63_1 C64_1 H64_1 . . 119.5(13) ?
    C61_1 C64_1 H64_1 3_756 . 179.(3) ?
    C64_1 C65_1 C66_1 . . 119.7(9) ?
    C64_1 C65_1 C61_1 . 3_756 63.1(11) ?
    C66_1 C65_1 C61_1 . 3_756 56.6(11) ?
    C64_1 C65_1 C62_1 . 3_756 119.4(12) ?
    C66_1 C65_1 C62_1 . 3_756 0.6(19) ?
    C61_1 C65_1 C62_1 3_756 3_756 56.3(10) ?
    C64_1 C65_1 Cl61_1 . 3_756 6.9(10) ?
    C66_1 C65_1 Cl61_1 . 3_756 126.6(11) ?
    C61_1 C65_1 Cl61_1 3_756 3_756 70.0(13) ?
    C62_1 C65_1 Cl61_1 3_756 3_756 126.3(16) ?
    C64_1 C65_1 H65_1 . . 120.3(13) ?
    C66_1 C65_1 H65_1 . . 120.0(13) ?
    C61_1 C65_1 H65_1 3_756 . 176.6(16) ?
    C62_1 C65_1 H65_1 3_756 . 120.3(16) ?
    Cl61_1 C65_1 H65_1 3_756 . 113.4(15) ?
    C62_1 C66_1 C61_1 3_756 3_756 111.(10) ?
    C62_1 C66_1 C61_1 3_756 . 56.(10) ?
    C61_1 C66_1 C61_1 3_756 . 55.5(13) ?
    C62_1 C66_1 C65_1 3_756 . 171.(10) ?
    C61_1 C66_1 C65_1 3_756 . 64.0(12) ?
    C61_1 C66_1 C65_1 . . 119.5(10) ?
    C62_1 C66_1 C63_1 3_756 3_756 7.(10) ?
    C61_1 C66_1 C63_1 3_756 3_756 115.7(18) ?
    C61_1 C66_1 C63_1 . 3_756 60.2(11) ?
    C65_1 C66_1 C63_1 . 3_756 178.(3) ?
    C62_1 C66_1 H66_1 3_756 . 65.(10) ?
    C61_1 C66_1 H66_1 3_756 . 175.9(18) ?
    C61_1 C66_1 H66_1 . . 120.4(13) ?
    C65_1 C66_1 H66_1 . . 120.1(13) ?
    C63_1 C66_1 H66_1 3_756 . 60.2(15) ?

_shelx_res_file                         
;

TITL GaiaCristalliQuadrati_0m_a.res in P2(1)/n
    GaiaCristalliQuadrati_0m_a.res
    created by SHELXL-2018/3 at 21:23:14 on 02-Mar-2025
REM Old TITL GaiaCristalliQuadrati_0m in P2(1)/n
REM SHELXT solution in P2(1)/n
REM R1 0.159,  Rweak 0.016,  Alpha 0.075,  Orientation as input
REM Formula found by SHELXT:  C58 B2 Cl2 F20 Si2 Zr2
CELL  0.71073  13.2904  15.5335  29.3592   90.000  102.145   90.000
ZERR   4.000   0.0007   0.0008   0.0016    0.000    0.002    0.000
LATT  1
SYMM 1/2-X, 1/2+Y, 1/2-Z
SFAC  C  H  AL  B  CL  F  SI  ZR
UNIT 236.061 206.051 4 4 6.01024 80 8 8
FLAT_* H65 C65 C64 H64 H63 C63 C62 H62 C61 C66 H66 CL61
ACTA
EADP C63_1 C64_1 C65_1 C66_1 C61_1 C62_1 CL61_1
REM Restraints for Fragment chlorobenz, Chlorobenzene, C6H5Cl from: CCDC
REM ICAHEB. Please cite https://doi.org/10.1107/S1600576718004508
SADI_CBZ C61 C62 C62 C63 C63 C64 C64 C65 C65 C66 C66 C61
SADI_CBZ C61 C63 C63 C65 C62 C66 C62 C64 C64 C66 C61 C65
SADI_CBZ CL61 C62 CL61 C66
SADI_CBZ 0.02 CL61 C61
FLAT_CBZ CL61 > C66
SIMU_CBZ CL61 > C66
RIGU_CBZ CL61 > C66
SAME_CBZ CL61 > C66
TEMP -127.150
DFIX_CBZ 1.083 0.02 C62 H62 C63 H63 C64 H64 C65 H65 C66 H66
SADI_CBZ C63 H62 C61 H62 C64 H63 C62 H63 C63 H64 C65 H64 C64 H65 C66 H65
SADI_CBZ C65 H66 C61 H66
L.S. 10
OMIT -1 0 3
BOND $H
LIST 4
PLAN 20
WGHT    0.004200   65.106094
FVAR       0.19074   0.50256
ZR1   8    0.781636    0.302610    0.439936    11.00000    0.03281    0.02663 =
         0.02737    0.00350    0.00982    0.00476
F1    6    0.503222    0.686557    0.301238    11.00000    0.03649    0.03389 =
         0.02733   -0.00251    0.01320   -0.00605
B1    4    0.525908    0.758426    0.401441    11.00000    0.02802    0.02470 =
         0.02645   -0.00431    0.00668   -0.00216
CL1   5    0.587028    0.304412    0.441607    11.00000    0.03486    0.03701 =
         0.03493    0.00421    0.01499    0.00556
C1    1    0.800693    0.174632    0.304990    11.00000    0.05121    0.03410 =
         0.03969   -0.00521    0.01901    0.00191
AFIX  23
H01D  2    0.784751    0.131021    0.327028    11.00000   -1.20000
H01E  2    0.751037    0.166029    0.275093    11.00000   -1.20000
AFIX   0
AL1   3    0.773656    0.288878    0.329057    11.00000    0.03719    0.02536 =
         0.03156   -0.00084    0.01365   -0.00078
C2    1    0.907507    0.154875    0.296714    11.00000    0.06232    0.03124 =
         0.06738   -0.00929    0.03607   -0.00543
AFIX  13
H2A   2    0.924590    0.200512    0.275538    11.00000   -1.20000
AFIX   0
F2    6    0.355523    0.583902    0.258229    11.00000    0.04216    0.03895 =
         0.03357   -0.00781    0.00726   -0.00322
ZR2   8    0.544322    0.292381    0.351393    11.00000    0.03047    0.02062 =
         0.03414    0.00046    0.00897    0.00005
C3    1    0.988793    0.157193    0.340276    11.00000    0.06471    0.06979 =
         0.07884   -0.01030    0.02116    0.03160
AFIX 137
H02P  2    0.986165    0.212582    0.355964    11.00000   -1.50000
H02Q  2    1.056522    0.150083    0.332527    11.00000   -1.50000
H02R  2    0.977122    0.110436    0.360972    11.00000   -1.50000
AFIX   0
F3    6    0.211422    0.521036    0.302949    11.00000    0.03727    0.04096 =
         0.04644   -0.00692    0.00559   -0.00952
SI04  7    0.330316    0.289533    0.269168    11.00000    0.03785    0.03023 =
         0.03640   -0.00538    0.00637   -0.00387
F4    6    0.217965    0.566918    0.392699    11.00000    0.03527    0.04561 =
         0.04172    0.00083    0.01361   -0.00778
C4    1    0.909186    0.068861    0.272009    11.00000    0.08873    0.02976 =
         0.11092   -0.01902    0.06628   -0.01499
AFIX 137
H02V  2    0.859316    0.070065    0.242225    11.00000   -1.50000
H02W  2    0.891077    0.022673    0.291563    11.00000   -1.50000
H02X  2    0.978245    0.058486    0.266338    11.00000   -1.50000
AFIX   0
C30   1    0.508240    0.407329    0.291766    11.00000    0.04181    0.02654 =
         0.04161    0.00983    0.01195    0.00209
AFIX  13
H01C  2    0.528657    0.406138    0.260876    11.00000   -1.20000
AFIX   0
C31   1    0.199832    0.296064    0.279967    11.00000    0.04158    0.04578 =
         0.04084   -0.00620    0.00169    0.00145
AFIX 137
H02M  2    0.167749    0.350141    0.267217    11.00000   -1.50000
H02N  2    0.202851    0.294132    0.313592    11.00000   -1.50000
H02O  2    0.159026    0.247415    0.264874    11.00000   -1.50000
AFIX   0
C32   1    0.341504    0.283814    0.207611    11.00000    0.05528    0.05173 =
         0.04059   -0.00819    0.00651   -0.01224
AFIX 137
H02G  2    0.297581    0.237380    0.191904    11.00000   -1.50000
H02H  2    0.413220    0.272348    0.206069    11.00000   -1.50000
H02I  2    0.319648    0.338680    0.192188    11.00000   -1.50000
AFIX   0
C33   1    0.442899    0.687052    0.372175    11.00000    0.03444    0.01784 =
         0.03135    0.00061    0.00859    0.00115
C34   1    0.435205    0.659591    0.326393    11.00000    0.03031    0.02396 =
         0.02745    0.00142    0.00771    0.00324
C35   1    0.358037    0.606153    0.302882    11.00000    0.03161    0.03345 =
         0.02551    0.00176    0.00469    0.00492
C36   1    0.285440    0.574875    0.324993    11.00000    0.02818    0.02492 =
         0.03726   -0.00167    0.00065   -0.00385
C37   1    0.289142    0.598123    0.370136    11.00000    0.02584    0.02849 =
         0.03624    0.00205    0.00944   -0.00219
C38   1    0.363495    0.654703    0.391914    11.00000    0.03160    0.02837 =
         0.02678    0.00131    0.00735    0.00203
C39   1    0.625395    0.772030    0.376253    11.00000    0.03381    0.02153 =
         0.02353   -0.00128    0.00453   -0.00135
C40   1    0.664708    0.849643    0.363755    11.00000    0.03677    0.03027 =
         0.03105    0.00420    0.00558   -0.00319
C41   1    0.748336    0.854760    0.342827    11.00000    0.03125    0.04145 =
         0.04021    0.01932    0.00641   -0.00898
C42   1    0.797389    0.782036    0.332171    11.00000    0.03375    0.05250 =
         0.03170    0.01225    0.01195    0.00073
C43   1    0.763360    0.703385    0.345162    11.00000    0.03691    0.04498 =
         0.03068   -0.00277    0.00845    0.00740
C44   1    0.682605    0.701357    0.367064    11.00000    0.03592    0.02553 =
         0.02644   -0.00161    0.00188    0.00079
C45   1    0.581966    0.728882    0.454302    11.00000    0.03042    0.02213 =
         0.02984    0.00113    0.01748    0.00178
C46   1    0.582417    0.648763    0.475127    11.00000    0.03225    0.02536 =
         0.02783   -0.00298    0.00968   -0.00004
C47   1    0.637040    0.627823    0.519067    11.00000    0.03661    0.02334 =
         0.03560    0.00694    0.01410    0.00608
C48   1    0.699478    0.689145    0.544676    11.00000    0.04182    0.04146 =
         0.02396   -0.00007    0.00812    0.00128
C49   1    0.702969    0.770145    0.526157    11.00000    0.03906    0.03427 =
         0.03447   -0.00530    0.00908   -0.00400
C50   1    0.646315    0.787945    0.482795    11.00000    0.04068    0.02467 =
         0.03128    0.00068    0.01114   -0.00321
C51   1    0.453840    0.845598    0.398796    11.00000    0.03217    0.02297 =
         0.03684   -0.00138    0.00932   -0.00149
C52   1    0.415657    0.883116    0.356152    11.00000    0.03775    0.03389 =
         0.02882   -0.00281    0.00729   -0.00534
C53   1    0.346964    0.951038    0.348828    11.00000    0.04464    0.02588 =
         0.04107    0.00238    0.00711    0.00331
C54   1    0.313052    0.984438    0.385971    11.00000    0.04238    0.02547 =
         0.06051    0.00406    0.01477    0.01022
C55   1    0.349395    0.951693    0.429356    11.00000    0.05786    0.02451 =
         0.04908   -0.00157    0.02295    0.00772
C56   1    0.418747    0.882324    0.435287    11.00000    0.03852    0.02738 =
         0.04182   -0.00047    0.01685   -0.00006
SI06  7    0.972949    0.305705    0.533608    11.00000    0.03553    0.04516 =
         0.03725    0.00196    0.00370    0.00955
F6    6    0.624221    0.925167    0.372415    11.00000    0.05096    0.02253 =
         0.05333    0.00628    0.01524    0.00014
C6    1    0.918686    0.406837    0.291962    11.00000    0.04547    0.03002 =
         0.04804   -0.00044    0.02260   -0.00314
AFIX  13
H6    2    0.938852    0.353514    0.277014    11.00000   -1.20000
AFIX   0
C5    1    0.806738    0.395376    0.298524    11.00000    0.04313    0.03354 =
         0.03006    0.00453    0.01346   -0.00039
AFIX  23
H01A  2    0.760335    0.398683    0.267416    11.00000   -1.20000
H01B  2    0.790205    0.444876    0.316889    11.00000   -1.20000
AFIX   0
F5    6    0.357950    0.680341    0.435447    11.00000    0.03760    0.03500 =
         0.03213   -0.00490    0.01589    0.00017
C7    1    0.994257    0.419377    0.338661    11.00000    0.04303    0.05697 =
         0.05365    0.01290    0.01836   -0.00152
AFIX 137
H02D  2    0.976689    0.472107    0.353583    11.00000   -1.50000
H02E  2    1.064412    0.424066    0.333338    11.00000   -1.50000
H02F  2    0.990012    0.369978    0.358935    11.00000   -1.50000
AFIX   0
F7    6    0.782023    0.932853    0.331723    11.00000    0.05708    0.05200 =
         0.06184    0.02300    0.01434   -0.01668
F8    6    0.876820    0.786809    0.310472    11.00000    0.03885    0.08277 =
         0.05251    0.01784    0.02370    0.00107
C8    1    0.929087    0.483203    0.260585    11.00000    0.05828    0.04379 =
         0.04736    0.00467    0.02135   -0.00701
AFIX 137
H02A  2    0.910970    0.536354    0.274956    11.00000   -1.50000
H02B  2    0.882728    0.475310    0.230173    11.00000   -1.50000
H02C  2    1.000244    0.486989    0.256474    11.00000   -1.50000
AFIX   0
C29   1    0.562939    0.449740    0.332180    11.00000    0.03338    0.02347 =
         0.04626    0.00061    0.00218   -0.00147
AFIX  13
H29   2    0.629342    0.481567    0.334897    11.00000   -1.20000
AFIX   0
C9    1    0.897881    0.217099    0.499455    11.00000    0.03700    0.03946 =
         0.02858    0.01230    0.00661    0.00734
F9    6    0.811705    0.630625    0.336529    11.00000    0.04329    0.05301 =
         0.05229   -0.00713    0.02106    0.01201
C10   1    0.910972    0.186024    0.455599    11.00000    0.03926    0.01942 =
         0.04810    0.00719    0.01318    0.00838
AFIX  13
H10   2    0.977552    0.185455    0.444856    11.00000   -1.20000
AFIX   0
F10   6    0.654229    0.621180    0.379079    11.00000    0.03961    0.02405 =
         0.04702   -0.00317    0.01393    0.00273
C11   1    0.819945    0.142816    0.433191    11.00000    0.04642    0.02896 =
         0.04163    0.00343    0.00899    0.00803
AFIX  13
H11   2    0.810636    0.108956    0.403630    11.00000   -1.20000
AFIX   0
F11   6    0.527817    0.582153    0.451990    11.00000    0.04326    0.02109 =
         0.03349   -0.00243    0.00582   -0.00168
C12   1    0.748581    0.149310    0.462374    11.00000    0.03725    0.02504 =
         0.04748    0.01379    0.01008    0.00744
AFIX  13
H12   2    0.679870    0.120417    0.457171    11.00000   -1.20000
AFIX   0
F12   6    0.631954    0.547968    0.536460    11.00000    0.04959    0.03225 =
         0.04208    0.00871    0.01017    0.00547
C14   1    0.898787    0.393401    0.497060    11.00000    0.03505    0.03394 =
         0.03130   -0.00348    0.00722   -0.00233
F14   6    0.766022    0.829231    0.550368    11.00000    0.06270    0.04546 =
         0.04181   -0.00709   -0.00208   -0.01727
C13   1    0.794816    0.195549    0.502149    11.00000    0.03939    0.03861 =
         0.03098    0.01467    0.01109    0.01041
AFIX  13
H13   2    0.765255    0.202415    0.530572    11.00000   -1.20000
AFIX   0
F13   6    0.756601    0.669923    0.587020    11.00000    0.05263    0.05571 =
         0.02891    0.00646    0.00104   -0.00132
C16   1    0.826849    0.458375    0.426473    11.00000    0.05816    0.02390 =
         0.03272   -0.00191    0.00760   -0.00562
AFIX  13
H16   2    0.820537    0.487302    0.395572    11.00000   -1.20000
AFIX   0
F16   6    0.443597    0.853255    0.317727    11.00000    0.05055    0.03495 =
         0.03177    0.00162    0.00539    0.00904
C17   1    0.754292    0.461193    0.455105    11.00000    0.05130    0.02743 =
         0.03576   -0.00209    0.00682    0.00990
AFIX  13
H17   2    0.686828    0.492131    0.447773    11.00000   -1.20000
AFIX   0
F17   6    0.312095    0.983459    0.305936    11.00000    0.06106    0.03727 =
         0.04796    0.00554   -0.00138    0.01481
C18   1    0.796797    0.419976    0.497624    11.00000    0.03759    0.03560 =
         0.03336   -0.00447    0.00725    0.00862
AFIX  13
H18   2    0.765335    0.419571    0.525712    11.00000   -1.20000
AFIX   0
F18   6    0.245313    1.050285    0.380249    11.00000    0.05692    0.03319 =
         0.08323    0.00894    0.02382    0.02228
C19   1    1.108047    0.305875    0.527661    11.00000    0.02711    0.06054 =
         0.07093    0.00352    0.00314    0.00426
AFIX 137
H02S  2    1.110770    0.300860    0.494669    11.00000   -1.50000
H02T  2    1.144311    0.257101    0.544925    11.00000   -1.50000
H02U  2    1.141008    0.359754    0.540224    11.00000   -1.50000
AFIX   0
F19   6    0.319306    0.984455    0.466878    11.00000    0.07106    0.03454 =
         0.06292    0.00155    0.03920    0.01198
C25   1    0.500765    0.164736    0.299774    11.00000    0.04023    0.03247 =
         0.05833   -0.01338    0.01370   -0.00237
AFIX  13
H25   2    0.521749    0.156361    0.269304    11.00000   -1.20000
AFIX   0
C15   1    0.915562    0.417132    0.452260    11.00000    0.04246    0.03227 =
         0.04114   -0.00488    0.01479   -0.00908
AFIX  13
H15   2    0.983090    0.413173    0.442484    11.00000   -1.20000
AFIX   0
F15   6    0.655291    0.868255    0.466270    11.00000    0.05529    0.02336 =
         0.04064   -0.00122    0.01093   -0.00783
C20   1    0.956313    0.303559    0.594289    11.00000    0.05100    0.06127 =
         0.04170    0.00002   -0.00036    0.01680
AFIX 137
H02J  2    0.882983    0.298393    0.594624    11.00000   -1.50000
H02K  2    0.983500    0.356907    0.610022    11.00000   -1.50000
H02L  2    0.993602    0.254233    0.610522    11.00000   -1.50000
AFIX   0
F20   6    0.446997    0.852545    0.479316    11.00000    0.05452    0.03463 =
         0.03643    0.00132    0.02119    0.00702
C24   1    0.553363    0.130618    0.343063    11.00000    0.05570    0.02707 =
         0.07016   -0.01679    0.00812   -0.00042
AFIX  13
H24   2    0.617759    0.095409    0.348228    11.00000   -1.20000
AFIX   0
C21   1    0.406320    0.202406    0.305423    11.00000    0.04547    0.02738 =
         0.04268   -0.01109    0.01117   -0.01052
C22   1    0.404031    0.190718    0.353990    11.00000    0.03604    0.02341 =
         0.05628    0.00371    0.00958   -0.00890
AFIX  13
H22   2    0.343419    0.202984    0.368180    11.00000   -1.20000
AFIX   0
C23   1    0.491769    0.144575    0.375704    11.00000    0.04270    0.01933 =
         0.06035    0.00906    0.00616   -0.00498
AFIX  13
H23   2    0.505489    0.121687    0.408262    11.00000   -1.20000
AFIX   0
C28   1    0.501767    0.448377    0.365489    11.00000    0.03483    0.02802 =
         0.03914   -0.00475   -0.00247    0.01143
AFIX  13
H28   2    0.517646    0.478544    0.396259    11.00000   -1.20000
AFIX   0
C27   1    0.411166    0.402387    0.347345    11.00000    0.03165    0.02706 =
         0.03964   -0.00134    0.00484    0.00319
AFIX  13
H27   2    0.350234    0.398088    0.362226    11.00000   -1.20000
AFIX   0
C26   1    0.412212    0.378417    0.300351    11.00000    0.02803    0.02427 =
         0.03944    0.00083    0.00485   -0.00074
H1    2    0.690642    0.296286    0.374247    11.00000   -1.50000
RESI CBZ 1
PART 1 21.00000
CL61  5    0.962974   -0.056187    0.424618    21.00000    0.09825    0.05211 =
         0.06746    0.00860    0.00315    0.02176
C61   1    0.990169   -0.015649    0.479566    21.00000    0.09825    0.05211 =
         0.06746    0.00860    0.00315    0.02176
C62   1    0.918799   -0.022759    0.507376    21.00000    0.09825    0.05211 =
         0.06746    0.00860    0.00315    0.02176
H62   2    0.845166   -0.052839    0.493967    21.00000   -1.20000
C63   1    0.941907    0.009206    0.552273    21.00000    0.09825    0.05211 =
         0.06746    0.00860    0.00315    0.02176
H63   2    0.884057    0.009078    0.573336    21.00000   -1.20000
C64   1    1.034200    0.051807    0.568149    21.00000    0.09825    0.05211 =
         0.06746    0.00860    0.00315    0.02176
H64   2    1.051017    0.078489    0.603139    21.00000   -1.20000
C65   1    1.105848    0.058047    0.540428    21.00000    0.09825    0.05211 =
         0.06746    0.00860    0.00315    0.02176
H65   2    1.178914    0.089192    0.553385    21.00000   -1.20000
C66   1    1.083560    0.024430    0.495698    21.00000    0.09825    0.05211 =
         0.06746    0.00860    0.00315    0.02176
H66   2    1.139334    0.028857    0.473875    21.00000   -1.20000
PART 0
RESI 0
H3    2    0.844830    0.297853    0.388515    11.00000   -1.50000
H2    2    0.636685    0.284560    0.311817    11.00000   -1.50000
HKLF 4


REM  GaiaCristalliQuadrati_0m_a.res in P2(1)/n
REM wR2 = 0.186603, GooF = S = 1.11114, Restrained GooF = 1.10490 for all data
REM R1 = 0.093645 for 10347 Fo > 4sig(Fo) and 0.141125 for all 14679 data
REM 808 parameters refined using 162 restraints

END

WGHT      0.0042     65.1186

REM Highest difference peak  1.252,  deepest hole -1.322,  1-sigma level  0.145
Q1    1   0.5341  0.2936  0.3201  11.00000  0.05    1.00
Q2    1   0.7721  0.3047  0.4093  11.00000  0.05    0.89
Q3    1   1.1049  0.0623  0.5538  11.00000  0.05    0.81
Q4    1   0.5671  0.2895  0.3829  11.00000  0.05    0.80
Q5    1   0.6164  0.3158  0.3279  11.00000  0.05    0.72
Q6    1   0.7930  0.3141  0.4734  11.00000  0.05    0.69
Q7    1   0.6018  0.2613  0.3179  11.00000  0.05    0.66
Q8    1   0.8769  0.3003  0.4232  11.00000  0.05    0.60
Q9    1   0.4556  0.3232  0.3669  11.00000  0.05    0.60
Q10   1   1.0593  0.0575  0.6124  11.00000  0.05    0.58
Q11   1   0.6068  0.1252  0.3716  11.00000  0.05    0.58
Q12   1   0.5037  0.5259  0.3290  11.00000  0.05    0.57
Q13   1   0.7391  0.4170  0.5116  11.00000  0.05    0.56
Q14   1   0.5181  0.3003  0.2660  11.00000  0.05    0.55
Q15   1   0.7365  0.3190  0.3777  11.00000  0.05    0.54
Q16   1   0.8414  0.1204  0.4695  11.00000  0.05    0.54
Q17   1   0.5389  0.2617  0.3502  11.00000  0.05    0.54
Q18   1   0.5772  0.3968  0.4931  11.00000  0.05    0.53
Q19   1   0.6397  0.2650  0.3004  11.00000  0.05    0.53
Q20   1   0.5577  0.7420  0.4318  11.00000  0.05    0.52
;
_shelx_res_checksum                     35407

_shelx_hkl_file                         
;
   2   0   0  188.08    8.00
   2   0   0  184.08   10.00
  -2   0   0  208.78   10.70
  -2   0   0  202.18    8.30
  -2   0   0  183.58    7.90
  -2   0   0  200.78    8.10
  -2   0   0  200.88   10.40
  -3   0   0   -0.30    2.70
  -3   0   0    1.50    2.50
  -3   0   0   -2.30    1.80
   3   0   0    0.10    2.10
  -3   0   0    0.80    2.50
   3   0   0   -1.60    2.50
  -3   0   0    3.30    3.60
  -3   0   0    1.20    3.70
   3   0   0    0.30    2.10
   3   0   0    0.40    3.10
   4   0   0  519.05   17.60
   4   0   0  542.15   23.70
  -4   0   0  514.35   18.80
  -4   0   0  529.75   23.40
  -4   0   0  543.15   24.20
   4   0   0  510.95   18.50
  -4   0   0  505.95   18.30
   4   0   0  510.25   23.30
  -4   0   0  516.55   19.20
  -4   0   0  526.45   18.80
  -5   0   0   39.00   19.90
  -5   0   0   39.00   19.90
  -5   0   0   44.30   21.90
  -5   0   0   44.30   21.90
  -6   0   0  103.29   14.30
  -6   0   0   83.79   13.80
   6   0   0   79.99   10.20
  -6   0   0   94.39   11.00
   6   0   0   76.19   12.80
  -6   0   0   92.69   10.50
  -6   0   0   75.59   10.30
   6   0   0   76.39   13.50
  -6   0   0   82.19   10.00
   6   0   0   78.09    9.40
   7   0   0   16.50    8.10
  -8   0   0   87.59   16.50
  -8   0   0   98.69   13.00
   8   0   0  127.69   13.30
   8   0   0  123.29   17.50
  -8   0   0  116.29   13.00
  -8   0   0  105.49   12.80
   8   0   0  116.29   17.30
   8   0   0  111.89   12.20
  -8   0   0   95.79   12.20
  -8   0   0  122.29   18.20
 -10   0   0   -8.90    7.30
 -10   0   0  -12.90    7.40
 -10   0   0    4.20    4.90
  10   0   0    1.80    7.90
  10   0   0    1.90    5.10
 -10   0   0   -3.20    4.20
  10   0   0    5.70    5.10
  10   0   0   10.30    8.70
 -11   0   0   -4.90    5.70
  11   0   0    4.70    7.40
 -11   0   0   -4.80    4.90
 -11   0   0   12.90   11.60
 -11   0   0   -2.30    9.20
  11   0   0    1.10    4.90
  11   0   0    3.10    5.70
 -11   0   0   16.40    6.70
  11   0   0   -6.80    8.10
 -11   0   0    6.90    6.90
 -12   0   0   67.39   15.50
 -12   0   0   70.99   14.40
  12   0   0   45.80   11.60
 -12   0   0   38.50   17.20
  12   0   0   38.80   16.40
 -12   0   0   59.59   14.00
  12   0   0   65.79   20.00
  12   0   0   62.49   14.40
 -12   0   0   59.89   19.30
 -12   0   0   44.10   12.90
 -13   0   0    6.30   12.80
 -13   0   0    5.10    7.50
 -13   0   0    3.40    8.20
  13   0   0  -12.20   12.80
  13   0   0   -8.10    9.90
 -13   0   0    2.80   13.20
  13   0   0  -10.00    7.00
 -13   0   0    2.30    8.90
  13   0   0    3.40    6.90
 -14   0   0   29.00   15.10
  14   0   0   33.10   21.10
  14   0   0   35.80   14.20
 -14   0   0   43.00   22.50
 -14   0   0   35.70   15.40
 -14   0   0   36.30   13.80
  14   0   0   10.30   17.70
 -14   0   0   17.80   20.50
 -14   0   0   39.70   15.70
  14   0   0   23.80   11.90
 -15   0   0   18.20   11.20
 -15   0   0    0.50   20.30
 -15   0   0   -1.90   10.80
  15   0   0   31.20   19.00
  15   0   0    1.00    7.60
  15   0   0   26.70   11.80
 -15   0   0    9.00   17.60
  15   0   0   12.40   14.90
 -15   0   0   10.50   10.50
  16   0   0   58.49   25.10
  16   0   0   68.69   18.80
 -16   0   0   85.39   22.10
 -16   0   0   90.99   31.20
 -16   0   0   92.19   23.60
  16   0   0  114.99   23.20
  16   0   0  173.68   39.10
 -16   0   0   88.59   24.60
 -16   0   0   69.29   31.80
  17   0   0  -10.50   11.50
  17   0   0  -33.00   21.20
 -17   0   0   -1.20   13.60
 -17   0   0   -4.70   23.50
 -17   0   0   -7.60   13.40
 -17   0   0  -23.50   13.40
  -2  -1   0  635.14   19.50
   2  -1   0  638.24   17.60
  -2  -1   0  640.04   16.30
  -2  -1   0  642.34   19.30
   2  -1   0  641.44   17.60
  -2  -1   0  636.44   15.70
   2  -1   0  655.23   21.50
  -2  -1   0  604.54   16.60
   2  -1   0  625.14   17.50
   2  -1   0  645.14   21.30
   2   1   0  610.04   15.60
  -2   1   0  638.84   17.90
  -2   1   0  607.54   17.20
  -2   1   0  624.14   17.70
  -2   1   0  644.64   21.60
   2   1   0  621.44   19.10
  -2   1   0  635.94   21.10
   3  -1   0  669.93   24.80
  -3  -1   0  675.33   23.70
   3  -1   0  653.33   20.00
   3  -1   0  629.44   20.00
  -3  -1   0  651.63   19.60
  -3  -1   0  665.73   19.20
   3  -1   0  670.73   20.20
   3  -1   0  634.14   24.70
  -3   1   0  642.04   20.40
  -3   1   0  676.93   25.20
  -3   1   0  659.73   25.40
   3   1   0  649.83   23.10
  -3   1   0  639.34   20.20
   3   1   0  648.84   18.90
   3   1   0  644.94   23.00
   3   1   0  643.74   18.20
  -3   1   0  665.43   20.20
  -4  -1   0 2608.14   56.09
  -4  -1   0 2633.14   64.09
  -4  -1   0 2531.65   57.09
  -4  -1   0 2428.76   61.29
  -4   1   0 2651.23   66.59
   4   1   0 2494.45   63.19
   4   1   0 2660.43   63.89
   4   1   0 2452.35   55.49
   4   1   0 2586.54   54.79
  -4   1   0 2519.25   57.79
  -4   1   0 2675.23   57.99
  -4   1   0 2078.89   85.49
   5  -1   0  472.45   25.90
   5  -1   0  502.85   19.20
  -5  -1   0  490.95   19.50
  -5  -1   0  481.95   20.20
  -5  -1   0  498.85   25.10
  -5  -1   0  490.65   25.00
   5  -1   0  502.35   26.30
  -5  -1   0  476.25   19.40
   5  -1   0  445.46   19.80
  -5  -1   0  485.65   19.50
   5   1   0  492.85   18.70
  -5   1   0  485.85   25.80
   5   1   0  484.95   24.70
   5   1   0  513.75   25.10
  -5   1   0  480.45   20.00
  -5   1   0  458.15   26.30
  -5   1   0  474.05   20.80
   5   1   0  472.45   19.30
  -6  -1   0   13.30    5.10
  -6  -1   0    8.40    4.80
   6  -1   0   10.90    6.50
   6  -1   0    5.10    6.30
  -6  -1   0    2.10    5.60
  -6  -1   0    9.10    4.60
   6  -1   0    6.30    4.30
  -6  -1   0   10.50    6.20
  -6   1   0    7.20    5.20
  -6   1   0    5.50    4.30
   6   1   0    9.60    4.90
   6   1   0    7.90    6.40
  -6   1   0   11.00    6.40
  -6   1   0   14.70    6.80
   6   1   0   13.00    7.10
   7  -1   0  251.47   17.10
   7  -1   0  245.28   22.00
  -7  -1   0  232.28   16.30
  -7  -1   0  278.87   22.90
  -7  -1   0  248.38   22.00
   7  -1   0  265.37   16.20
  -7  -1   0  256.47   17.20
  -7  -1   0  266.67   16.90
  -7  -1   0  274.17   17.30
   7  -1   0  277.17   23.20
   7   1   0  268.37   16.10
  -7   1   0  272.67   18.00
   7   1   0  245.48   21.90
  -7   1   0  269.77   23.80
   7   1   0  270.57   17.10
  -7   1   0  248.78   17.80
   7   1   0  258.17   21.90
  -7   1   0  275.97   17.70
  -7   1   0  265.57   17.70
  -7   1   0  250.17   22.20
   8  -1   0  322.57   19.10
  -8  -1   0  320.37   19.90
  -8  -1   0  311.67   25.90
   8  -1   0  312.37   26.70
   8  -1   0  305.87   20.00
  -8  -1   0  332.37   20.40
  -8  -1   0  321.77   19.80
  -8  -1   0  316.77   20.30
  -8  -1   0  352.86   27.10
   8  -1   0  332.27   26.70
  -8   1   0  324.97   21.20
  -8   1   0  299.47   27.10
   8   1   0  327.17   26.20
  -8   1   0  298.87   20.50
  -8   1   0  336.37   26.90
   8   1   0  326.47   20.10
   8   1   0  312.07   25.20
   8   1   0  333.97   18.90
  -8   1   0  315.57   20.70
  -8   1   0  340.87   20.70
   9  -1   0   17.70    7.00
   9  -1   0   14.40    8.80
  -9  -1   0    8.90    5.80
   9  -1   0   19.10    9.00
  -9  -1   0   15.40    6.60
  -9  -1   0    9.40    5.90
  -9  -1   0   27.50   11.20
  -9  -1   0   13.90    6.30
  -9  -1   0   -1.30    7.10
   9  -1   0   20.00    6.60
   9   1   0   12.20    5.40
  -9   1   0    9.90    6.60
   9   1   0   25.10    9.90
   9   1   0   11.80    6.10
  -9   1   0    4.50    6.90
  -9   1   0    8.70    6.20
  -9   1   0   13.10    9.70
  -9   1   0   13.50    6.40
   9   1   0    5.00    7.40
  -9   1   0   18.50    7.30
  10  -1   0   49.30   12.00
 -10  -1   0   55.59   17.00
 -10  -1   0   54.79   11.20
 -10  -1   0   54.89   12.40
 -10  -1   0   39.70   10.80
  10  -1   0   51.99   11.50
 -10  -1   0   48.90   11.30
  10  -1   0   58.29   17.10
 -10  -1   0   52.19   15.60
  10  -1   0   27.80   12.50
 -10   1   0   58.79   13.30
  10   1   0   23.10   11.10
  10   1   0   48.20   11.30
  10   1   0   36.40    9.80
 -10   1   0   23.60   12.00
 -10   1   0   37.30   10.90
 -10   1   0   46.20   11.70
 -10   1   0   54.59   12.30
 -10   1   0   30.80   13.60
  10   1   0   34.20   13.50
  11  -1   0   10.30    7.30
 -11  -1   0    8.70    7.10
  11  -1   0   17.70    8.10
  11  -1   0   10.60    9.90
 -11  -1   0    2.50   13.10
 -11  -1   0    3.70    7.80
  11  -1   0   24.00   13.80
 -11  -1   0   -3.00    9.90
 -11  -1   0    5.70    7.30
 -11   1   0   31.80   18.20
 -11   1   0   27.80   14.30
  11   1   0    9.90   11.60
 -11   1   0   22.90   11.50
 -11   1   0   -4.00    6.30
  11   1   0   12.00   12.20
 -11   1   0   13.00    7.80
 -11   1   0   10.70    7.60
  11   1   0    7.40    7.10
  11   1   0    4.60    6.40
  12  -1   0   50.39   17.00
 -12  -1   0   18.60   13.30
 -12  -1   0   36.10   11.90
  12  -1   0   14.10    8.90
 -12  -1   0   31.80   10.90
  12  -1   0   21.40    8.70
 -12  -1   0   21.20   15.60
 -12  -1   0   48.20   11.90
  12  -1   0   39.70   15.60
 -12  -1   0   26.50   11.20
 -12   1   0   57.79   19.20
  12   1   0   26.70    9.30
 -12   1   0   29.70   14.20
  12   1   0   64.09   18.30
 -12   1   0   30.70   16.10
 -12   1   0   28.80   10.90
 -12   1   0   35.30   11.60
  12   1   0   37.30   14.70
  12   1   0   45.40   11.70
 -12   1   0   39.70   12.60
  13  -1   0   20.60    8.40
 -13  -1   0   36.00   15.40
 -13  -1   0   22.40   10.40
 -13  -1   0   26.40   10.10
  13  -1   0    7.10    9.00
 -13  -1   0   15.10   15.50
  13  -1   0   22.20   14.00
 -13  -1   0   22.20    9.80
 -13  -1   0   23.60   10.50
  13  -1   0    0.80   13.40
 -13   1   0   12.60    9.40
 -13   1   0    5.60   12.70
 -13   1   0   15.20    9.80
  13   1   0   11.60    7.60
  13   1   0   25.40   13.10
  13   1   0   29.50   11.20
  13   1   0   12.20   13.60
 -13   1   0   25.90   11.00
 -13   1   0   37.40   17.90
 -14  -1   0  249.88   39.10
 -14  -1   0  270.77   28.40
 -14  -1   0  268.17   39.50
 -14  -1   0  219.38   25.90
 -14  -1   0  262.97   27.20
  14  -1   0  198.98   34.00
  14  -1   0  168.78   35.20
 -14  -1   0  239.28   27.70
  14  -1   0  201.38   26.80
  14  -1   0  273.07   25.60
 -14   1   0  166.98   38.90
  14   1   0  251.47   24.60
  14   1   0  261.37   27.10
 -14   1   0  228.58   27.50
  14   1   0  291.47   39.20
 -14   1   0  170.48   34.10
 -14   1   0  192.38   27.30
 -14   1   0  191.18   24.60
  14   1   0  231.28   34.30
 -14   1   0  267.77   28.80
 -15  -1   0   -5.30   10.70
 -15  -1   0  -11.10   16.20
  15  -1   0   -2.10    9.10
 -15  -1   0   -9.80   19.50
 -15  -1   0   -5.10    9.60
  15  -1   0    8.50   18.60
  15  -1   0    5.30   10.10
 -15  -1   0   24.60   11.40
  15  -1   0    5.90   16.20
  15   1   0   13.00   11.60
  15   1   0   -6.20    8.10
 -15   1   0   -2.10   11.70
 -15   1   0   11.90   17.50
 -15   1   0   -9.30   10.40
 -15   1   0   -2.60   10.60
 -15   1   0    2.00   20.90
 -15   1   0    9.40   10.30
  15   1   0   -1.60   15.70
  15   1   0   16.30   21.70
 -16  -1   0   30.00   26.00
  16  -1   0   12.30   19.30
  16  -1   0   14.70   25.50
 -16  -1   0    5.40   15.40
  16  -1   0   21.60   10.90
 -16  -1   0   26.50   16.00
  16  -1   0   25.70   14.80
 -16  -1   0   31.60   15.00
 -16   1   0   10.10   21.90
 -16   1   0   21.20   13.10
  16   1   0   26.40   18.50
  16   1   0   24.50   33.90
 -16   1   0   48.10   18.90
 -16   1   0   -1.50   15.90
 -16   1   0    2.00   12.10
 -16   1   0  -29.00   25.40
 -17  -1   0    0.30   17.30
 -17  -1   0   16.10   13.20
 -17  -1   0   46.10   25.90
 -17  -1   0   21.20   32.70
 -17  -1   0    7.80   24.80
 -17   1   0   -8.60   14.60
 -17   1   0   25.30   15.10
  17   1   0   24.00   13.40
  17   1   0   46.00   17.60
  17   1   0   58.69   34.20
  17   1   0   41.00   24.60
   0  -2   0 5932.81  110.79
   0  -2   0 5747.83  107.09
   0   2   0 5797.72  106.79
   0   2   0 5906.01  106.99
   0   2   0 5939.71  110.39
   0   2   0 5926.91  110.09
   1  -2   0 1173.28   27.00
   1  -2   0 1222.98   27.40
   1  -2   0 1225.18   31.20
   1  -2   0 1216.28   27.30
   1  -2   0 1188.98   30.90
  -1  -2   0 1264.77   25.10
   1   2   0 1232.48   25.00
   1   2   0 1242.48   27.40
  -1   2   0 1258.77   31.90
   1   2   0 1197.58   24.80
  -1   2   0 1186.98   27.10
   1   2   0 1283.37   27.80
   1   2   0 1268.77   25.00
  -1   2   0 1197.88   30.90
  -1   2   0 1224.58   27.70
   2  -2   0   56.09    7.80
   2  -2   0   56.09    7.60
  -2  -2   0   57.69    4.90
   2  -2   0   49.10    5.40
  -2  -2   0   49.10    4.10
  -2  -2   0   53.19    4.80
   2  -2   0   49.40    5.70
  -2  -2   0   54.39    5.80
  -2  -2   0   48.10    6.20
   2  -2   0   50.99    5.80
   2   2   0   51.49    4.60
   2   2   0   49.60    4.50
  -2   2   0   47.30    7.40
  -2   2   0   48.90    5.50
  -2   2   0   49.30    5.80
   2   2   0   49.40    5.90
  -2   2   0   53.79    5.70
   2   2   0   52.89    4.30
  -2   2   0   45.10    7.10
   2   2   0   51.09    5.80
   3  -2   0  272.17   16.40
  -3  -2   0  276.77   11.50
  -3  -2   0  281.27   11.30
  -3  -2   0  269.47   13.70
   3  -2   0  274.07   12.80
   3  -2   0  280.87   16.50
  -3  -2   0  286.57   14.60
  -3  -2   0  264.67   10.20
   3  -2   0  282.77   12.70
   3  -2   0  292.17   13.00
   3   2   0  268.77   13.80
  -3   2   0  294.47   16.50
   3   2   0  265.27   11.30
  -3   2   0  284.87   16.90
  -3   2   0  271.57   12.50
  -3   2   0  264.47   12.70
   3   2   0  272.87   11.00
  -3   2   0  267.57   12.90
   3   2   0  260.27   13.80
   3   2   0  275.17   10.60
   4  -2   0  146.79   10.50
   4  -2   0  150.18   13.70
   4  -2   0  158.78   14.60
  -4  -2   0  152.48    9.60
  -4  -2   0  143.09   11.90
  -4  -2   0  158.38    8.70
  -4  -2   0  143.69    9.50
   4  -2   0  153.18   10.30
   4  -2   0  163.48   11.20
  -4  -2   0  158.18   12.80
   4   2   0  156.78    9.00
  -4   2   0  148.49   10.70
   4   2   0  138.69   11.70
   4   2   0  161.68   12.50
  -4   2   0  151.58   14.30
  -4   2   0  147.69   10.60
   4   2   0  143.59    9.10
  -4   2   0  142.39   10.60
  -4   2   0  141.79   14.00
  -5  -2   0  290.97   31.50
   5  -2   0  306.17   21.40
   5  -2   0  294.27   16.10
  -5  -2   0  255.87   22.60
   5  -2   0  300.27   15.80
  -5  -2   0  296.77   15.30
  -5   2   0  280.77   21.50
   5   2   0  282.47   22.30
   5   2   0  304.77   19.10
  -5   2   0  300.67   16.90
  -5   2   0  289.07   15.90
   5   2   0  278.77   14.20
  -5   2   0  309.37   16.80
  -5   2   0  311.07   21.30
   5   2   0  269.57   16.40
  -6  -2   0  207.18   14.60
   6  -2   0  232.98   20.40
  -6  -2   0  246.88   15.30
  -6  -2   0  230.48   14.90
  -6  -2   0  228.98   19.10
   6  -2   0  205.58   15.10
  -6  -2   0  227.48   19.30
  -6  -2   0  235.38   14.40
  -6   2   0  222.68   15.80
   6   2   0  230.48   13.80
  -6   2   0  218.48   20.80
  -6   2   0  245.28   16.50
   6   2   0  221.88   18.50
   6   2   0  209.58   14.00
  -6   2   0  225.18   16.20
  -6   2   0  236.08   21.70
   6   2   0  233.78   19.00
  -7  -2   0   53.19   13.10
   7  -2   0   42.60   12.30
   7  -2   0   44.30    8.40
  -7  -2   0   41.30   10.80
   7  -2   0   44.10    9.30
  -7  -2   0   40.60    8.50
  -7  -2   0   37.40    8.20
   7  -2   0   55.49   13.90
  -7  -2   0   59.79    9.80
  -7  -2   0   42.80    8.80
   7   2   0   46.20    8.50
  -7   2   0   38.00   13.20
  -7   2   0   48.00    9.80
   7   2   0   51.39   12.20
  -7   2   0   45.50    9.20
  -7   2   0   39.80   10.10
  -7   2   0   66.49   13.70
   7   2   0   55.79    8.80
   7   2   0   45.90   11.00
  -7   2   0   48.10    9.20
  -8  -2   0   18.60    7.00
   8  -2   0   40.70   12.90
  -8  -2   0   26.40    7.30
   8  -2   0   29.60   10.70
  -8  -2   0   28.20    6.90
   8  -2   0   25.00    6.90
  -8  -2   0   43.00   12.80
  -8  -2   0   22.50    9.90
   8  -2   0   24.80    8.30
  -8  -2   0   26.50    7.40
  -8   2   0   32.20   11.30
  -8   2   0   15.90   10.30
   8   2   0   45.80    8.30
  -8   2   0   23.20    7.70
   8   2   0   29.20    9.80
   8   2   0   31.90    7.70
   8   2   0   26.10    9.60
  -8   2   0   26.20    7.80
  -8   2   0   22.00    7.40
  -8   2   0   19.10    8.00
  -9  -2   0  187.38   17.10
   9  -2   0  153.38   15.20
   9  -2   0  136.69   20.50
  -9  -2   0  127.19   14.50
   9  -2   0  160.08   16.40
   9  -2   0  157.58   21.90
  -9  -2   0  156.38   15.80
  -9  -2   0  150.58   21.50
  -9  -2   0  177.58   16.80
  -9  -2   0  164.58   21.80
  -9   2   0  154.18   16.60
  -9   2   0  142.89   22.90
  -9   2   0  211.88   25.00
   9   2   0  143.89   20.50
  -9   2   0  160.38   16.80
   9   2   0  167.58   14.90
  -9   2   0  148.29   22.40
   9   2   0  146.09   14.90
   9   2   0  169.18   20.90
  -9   2   0  168.68   17.70
 -10  -2   0   35.40    9.60
  10  -2   0   18.20    8.60
 -10  -2   0   40.90   13.20
  10  -2   0   37.30   12.70
 -10  -2   0   31.20    9.20
 -10  -2   0   27.00    8.60
  10  -2   0   29.10    8.00
 -10  -2   0   33.10   13.80
  10  -2   0   23.30   13.10
 -10  -2   0   27.00    9.40
  10   2   0   38.30   13.90
  10   2   0   29.10    9.00
 -10   2   0   16.20   11.40
 -10   2   0   29.40   13.20
  10   2   0   16.00    7.10
 -10   2   0   25.60    9.60
 -10   2   0   24.20    9.20
  10   2   0   12.60   10.10
 -10   2   0   22.40    9.10
 -10   2   0   34.90   10.60
  11  -2   0   59.19   20.00
 -11  -2   0   81.19   15.40
 -11  -2   0   77.49   20.70
  11  -2   0   79.59   16.00
 -11  -2   0   56.89   18.10
 -11  -2   0   53.19   13.00
 -11  -2   0   51.99   13.00
 -11   2   0   60.69   14.70
 -11   2   0   81.29   21.80
  11   2   0   79.99   13.70
 -11   2   0   82.29   15.60
 -11   2   0   71.19   14.40
  11   2   0   45.50   15.80
  11   2   0   81.69   13.80
  11   2   0   77.89   19.20
  12  -2   0  113.19   25.20
 -12  -2   0   97.49   16.00
 -12  -2   0   54.59   14.20
 -12  -2   0   44.20   18.20
  12  -2   0   78.59   22.80
 -12  -2   0  100.99   16.50
  12  -2   0   78.69   16.80
  12  -2   0   76.99   15.00
  12   2   0   70.49   18.30
  12   2   0   77.19   24.50
 -12   2   0   99.69   23.10
  12   2   0   51.19   13.00
  12   2   0   60.39   19.90
 -12   2   0   47.10   13.90
 -12   2   0   85.39   18.10
 -12   2   0   80.39   17.20
 -12   2   0  103.49   24.20
 -13  -2   0   89.49   25.00
 -13  -2   0  108.29   18.50
  13  -2   0   93.79   24.80
 -13  -2   0  124.89   18.40
 -13  -2   0   80.79   18.20
  13  -2   0  101.99   24.30
  13  -2   0  108.39   19.10
 -13  -2   0   99.89   24.90
  13  -2   0  116.89   18.60
 -13  -2   0  100.89   19.30
 -13   2   0   83.19   23.60
 -13   2   0   70.59   24.70
  13   2   0  122.69   26.40
 -13   2   0  101.79   18.70
  13   2   0  116.39   17.40
 -13   2   0  111.09   20.80
  13   2   0  106.69   18.20
 -13   2   0  100.09   19.20
  13   2   0   95.99   22.50
 -13   2   0   82.59   18.20
 -14  -2   0   18.40    9.70
 -14  -2   0   21.70   13.30
 -14  -2   0   29.50   19.90
  14  -2   0   -5.20    6.30
 -14  -2   0   30.20   11.10
 -14  -2   0    2.90   10.00
  14  -2   0   12.50   11.60
  14  -2   0   -4.80   16.70
  14  -2   0  -15.00   11.90
  14   2   0    9.00   10.10
 -14   2   0    6.50   19.90
 -14   2   0   14.50    9.60
 -14   2   0    6.10    9.00
 -14   2   0    8.30   12.60
 -14   2   0    7.10    9.80
  14   2   0   17.60   18.90
 -14   2   0   14.10   14.10
 -15  -2   0   38.80   14.10
 -15  -2   0    8.90   20.40
  15  -2   0    2.80   22.00
 -15  -2   0   29.50   14.10
 -15  -2   0   26.50   14.60
  15  -2   0   42.80   13.10
 -15  -2   0   13.30   13.70
 -15  -2   0   28.10   21.10
  15  -2   0   65.99   22.30
  15  -2   0   30.40   16.30
 -15   2   0   37.80   14.20
 -15   2   0   56.39   22.00
 -15   2   0   33.10   17.20
  15   2   0   48.50   13.70
 -15   2   0   30.20   13.80
  15   2   0   35.50   23.20
 -15   2   0   32.00   23.90
  15   2   0   41.70   18.70
  15   2   0   43.50   14.60
 -15   2   0   45.60   15.90
  16  -2   0   80.09   25.60
  16  -2   0   62.69   16.50
 -16  -2   0   39.70   14.60
 -16  -2   0   40.90   18.40
 -16  -2   0   22.30   15.20
 -16  -2   0   40.00   27.50
  16  -2   0  -11.30   26.90
  16  -2   0   26.30   16.90
  16   2   0   35.00   23.70
  16   2   0   38.50   15.10
 -16   2   0   15.40   17.60
 -16   2   0   66.29   19.70
 -16   2   0   31.70   16.80
 -16   2   0   47.50   33.20
 -16   2   0   32.70   26.70
 -16   2   0   49.10   21.20
 -17  -2   0   33.90   16.10
 -17  -2   0   16.30   16.60
 -17  -2   0   46.10   34.40
 -17  -2   0   26.40   13.90
 -17  -2   0   22.60   24.10
  17   2   0   -0.70   35.20
  17   2   0   49.90   25.30
  17   2   0   36.60   15.60
 -17   2   0    8.70   13.90
  17   2   0   -4.20   16.10
 -17   2   0    8.70   18.30
   0  -3   0   -3.00    2.10
   0  -3   0    2.60    2.00
   0  -3   0    1.80    1.90
   0  -3   0   -0.90    2.50
   0  -3   0   -1.70    1.60
   0   3   0    1.70    2.00
   0   3   0    2.10    2.00
   0   3   0   -0.50    2.50
   0   3   0    0.10    2.50
   0   3   0    2.30    1.80
   1  -3   0  176.68   11.10
   1  -3   0  166.78    8.50
  -1  -3   0  180.68    6.90
   1  -3   0  176.88    8.50
   1  -3   0  168.88    8.50
   1  -3   0  171.88   11.10
  -1   3   0  171.98    8.80
   1   3   0  167.38    7.00
  -1   3   0  165.98    8.20
  -1   3   0  168.78   10.70
  -1   3   0  169.68   11.30
  -2  -3   0   14.40    4.60
  -2  -3   0   13.70    3.30
   2  -3   0   11.70    5.50
  -2  -3   0    7.70    2.20
  -2  -3   0   11.40    2.90
   2  -3   0    8.40    3.20
  -2  -3   0   10.00    3.20
   2  -3   0   15.10    5.20
   2  -3   0   12.70    4.00
   2  -3   0    9.00    3.50
   2   3   0    9.60    2.70
  -2   3   0    6.50    4.40
   2   3   0   10.40    3.60
  -2   3   0    7.70    4.70
   2   3   0    7.70    2.50
  -2   3   0   14.40    3.90
   2   3   0   17.30    4.00
  -2   3   0   10.70    3.70
   2   3   0   11.00    2.70
  -2   3   0    8.70    3.50
  -3  -3   0 1062.19   30.90
   3  -3   0 1000.70   28.60
  -3  -3   0 1075.89   26.10
   3  -3   0 1032.30   35.30
   3  -3   0  988.80   35.60
   3  -3   0  982.00   28.90
  -3  -3   0 1021.50   25.90
  -3  -3   0 1005.80   24.20
   3  -3   0 1024.00   28.90
  -3  -3   0 1000.20   29.00
  -3   3   0  962.40   29.10
  -3   3   0 1005.30   34.80
  -3   3   0 1001.30   28.40
  -3   3   0  993.90   35.90
   3   3   0  990.00   24.60
   3   3   0  983.40   29.40
   3   3   0 1005.00   29.70
  -3   3   0  949.60   28.70
   3   3   0  956.80   25.40
   3   3   0  965.90   24.80
  -4  -3   0  669.93   25.60
   4  -3   0  673.33   24.00
   4  -3   0  683.33   31.10
   4  -3   0  683.63   24.80
   4  -3   0  708.53   30.70
  -4  -3   0  660.83   21.90
   4  -3   0  713.33   24.50
  -4  -3   0  729.33   22.20
  -4  -3   0  678.13   20.10
  -4  -3   0  725.73   27.60
  -4   3   0  679.03   31.50
  -4   3   0  712.33   24.30
   4   3   0  697.03   22.00
   4   3   0  708.63   26.40
  -4   3   0  712.63   30.60
  -4   3   0  653.43   24.70
   4   3   0  670.73   21.00
   4   3   0  751.12   26.80
   4   3   0  717.73   21.00
  -4   3   0  663.23   24.80
  -5  -3   0   48.90    8.40
   5  -3   0   51.19   11.80
   5  -3   0   59.29    9.60
  -5  -3   0   65.49   10.80
   5  -3   0   56.19    9.10
  -5  -3   0   43.80   10.00
  -5  -3   0   55.99    8.40
   5  -3   0   64.09   12.70
  -5  -3   0   62.19    7.60
   5  -3   0   59.99    9.00
  -5   3   0   56.39    9.10
   5   3   0   56.39    9.90
   5   3   0   56.49   12.60
  -5   3   0   50.99    9.00
   5   3   0   64.09    9.60
  -5   3   0   61.09   12.50
  -5   3   0   76.69   13.40
  -5   3   0   79.09   10.30
   5   3   0   52.99   11.80
   5   3   0   68.89    8.10
  -6  -3   0  214.78   14.20
   6  -3   0  211.38   15.70
   6  -3   0  210.18   20.50
  -6  -3   0  226.68   18.80
   6  -3   0  200.98   16.90
  -6  -3   0  196.58   14.00
  -6   3   0  198.78   15.10
  -6   3   0  210.38   16.40
  -6   3   0  184.88   17.60
  -6   3   0  199.78   21.10
   6   3   0  198.48   17.20
   6   3   0  214.38   12.90
   6   3   0  204.78   17.40
   6   3   0  194.88   13.10
  -6   3   0  182.88   19.40
  -7  -3   0   70.09   14.60
  -7  -3   0   82.09   13.80
   7  -3   0   46.70   13.00
  -7  -3   0   62.39   10.10
  -7  -3   0   53.79    8.60
  -7  -3   0   71.59   10.10
  -7  -3   0   70.99    9.90
   7  -3   0   60.09   10.30
   7   3   0   57.29   12.50
  -7   3   0   61.29   14.70
  -7   3   0   74.99   11.40
  -7   3   0   90.99   12.60
  -7   3   0   59.19   14.00
   7   3   0   73.19   12.60
  -7   3   0   55.89   10.30
   7   3   0   67.89    9.10
   7   3   0   69.29    9.10
  -8  -3   0   60.49   10.20
  -8  -3   0   49.80    9.80
   8  -3   0   59.69   15.40
   8  -3   0   42.40   13.40
  -8  -3   0   36.80   11.70
  -8  -3   0   57.49   13.80
  -8  -3   0   60.79   10.00
   8  -3   0   43.50    9.90
  -8  -3   0   44.40    9.60
   8  -3   0   55.49    9.70
  -8   3   0   34.90    9.10
  -8   3   0   56.59   14.60
  -8   3   0   52.39   15.00
   8   3   0   34.10   11.20
   8   3   0   46.90   12.00
  -8   3   0   72.19   11.30
  -8   3   0   41.30    9.40
  -8   3   0   60.59   11.20
   8   3   0   59.49    9.60
   8   3   0   43.30    8.60
  -9  -3   0  347.67   22.60
   9  -3   0  336.87   23.60
  -9  -3   0  338.87   21.40
  -9  -3   0  359.16   30.00
   9  -3   0  351.96   31.40
   9  -3   0  363.76   31.50
  -9  -3   0  317.87   29.00
   9  -3   0  377.66   22.80
  -9  -3   0  343.37   22.60
  -9  -3   0  338.07   22.30
  -9   3   0  344.27   24.80
  -9   3   0  348.37   23.80
   9   3   0  361.56   28.80
  -9   3   0  361.36   33.40
   9   3   0  392.86   21.80
   9   3   0  362.46   21.80
  -9   3   0  362.06   25.90
  -9   3   0  379.86   32.50
  -9   3   0  371.96   24.70
   9   3   0  377.26   28.50
 -10  -3   0   11.60    7.30
  10  -3   0    9.60    9.40
  10  -3   0   11.00    6.50
 -10  -3   0    3.30    5.90
 -10  -3   0    8.70    6.40
 -10  -3   0   10.30    9.70
 -10  -3   0   11.60   10.10
  10  -3   0   15.00   10.00
  10  -3   0   20.20    8.20
 -10   3   0   11.70    7.50
  10   3   0   -5.00    8.10
 -10   3   0   16.60   11.70
 -10   3   0    0.90    6.10
  10   3   0    8.00    5.80
 -10   3   0    3.10    7.30
 -10   3   0   10.40   11.20
  10   3   0    6.90    6.40
  10   3   0    4.00    8.50
 -10   3   0   11.30    7.20
 -11  -3   0  113.49   21.60
 -11  -3   0   92.69   15.40
 -11  -3   0   96.29   15.10
 -11  -3   0   84.79   14.80
  11  -3   0   89.09   21.50
  11  -3   0   89.29   14.20
  11  -3   0   62.09   20.30
 -11  -3   0   68.09   14.20
 -11  -3   0   45.20   17.50
  11  -3   0   83.39   15.60
 -11   3   0   81.19   15.60
 -11   3   0   63.89   16.10
 -11   3   0  108.69   17.20
 -11   3   0   81.69   15.40
  11   3   0  101.89   20.40
  11   3   0   81.29   14.30
  11   3   0  104.69   14.50
 -11   3   0   69.49   20.50
  11   3   0   67.59   18.10
  12  -3   0   49.50   19.40
 -12  -3   0   37.10   12.30
 -12  -3   0   35.10   16.70
  12  -3   0   30.50   10.40
 -12  -3   0   35.60   12.20
 -12  -3   0   22.50   10.50
  12  -3   0   17.20   13.90
 -12  -3   0   16.10   16.00
  12  -3   0   22.30   10.50
 -12  -3   0   40.80   14.40
 -12   3   0    1.40   14.10
  12   3   0   44.00   12.10
 -12   3   0   25.90   15.80
  12   3   0   31.40   15.70
 -12   3   0   33.40   12.30
 -12   3   0   31.30   11.40
  13  -3   0   15.10   11.00
  13  -3   0   15.10    8.60
 -13  -3   0   23.20   10.40
 -13  -3   0   29.90   12.70
 -13  -3   0   20.50   16.70
  13  -3   0   16.50   14.10
 -13  -3   0   28.50   11.80
 -13  -3   0   20.80   10.80
  13  -3   0   10.00   17.20
 -13  -3   0   31.70   16.30
 -13   3   0   25.00   14.60
 -13   3   0   44.30   19.60
 -13   3   0   27.40   11.80
 -13   3   0   25.00   13.20
 -13   3   0   21.90   11.40
  13   3   0   10.00   13.60
  13   3   0   29.00   10.00
  13   3   0   26.40   12.90
  13   3   0   35.10   12.50
 -13   3   0   16.80    9.30
 -14  -3   0    4.20   18.00
  14  -3   0   35.60   12.80
  14  -3   0   80.69   24.60
  14  -3   0   16.20   16.00
 -14  -3   0   10.70    8.50
 -14  -3   0   31.30   13.80
 -14  -3   0   27.10   19.10
 -14  -3   0   32.60   13.40
 -14  -3   0   16.20   12.50
  14  -3   0   57.39   15.50
  14   3   0   44.20   14.20
  14   3   0   48.00   23.30
  14   3   0   23.80   15.40
 -14   3   0   29.30   11.60
 -14   3   0   32.70   18.20
 -14   3   0    4.00   12.90
 -14   3   0    7.30   21.50
  14   3   0   29.40   11.40
 -14   3   0   34.30   14.10
 -14   3   0   17.80   11.30
 -15  -3   0    0.40   21.60
  15  -3   0   -0.80   15.80
 -15  -3   0    3.60    9.00
  15  -3   0   -6.00    7.80
 -15  -3   0   29.30   18.10
 -15  -3   0   -8.40    9.90
 -15  -3   0   15.90   15.90
 -15  -3   0   21.00   11.20
 -15   3   0   16.20   10.10
  15   3   0    5.40   10.00
  15   3   0   22.20   20.20
  15   3   0   -6.40    8.90
  15   3   0   -0.50   15.90
 -15   3   0   19.20   12.60
 -15   3   0    5.40    9.60
 -15   3   0   -1.70   17.30
  16  -3   0  -13.30   13.60
 -16  -3   0   26.30   13.90
  16  -3   0  -41.30   23.70
  16  -3   0    1.70    9.70
 -16  -3   0   22.00   29.80
  16  -3   0   -8.30   17.10
 -16  -3   0   14.20   15.40
 -16  -3   0   20.50   13.10
 -16  -3   0   27.10   22.10
 -16   3   0   20.60   24.10
 -16   3   0  -30.00   24.40
  16   3   0  -10.90   18.70
 -16   3   0   -8.10   16.60
 -16   3   0    8.60   12.30
 -16   3   0   20.00   14.90
  16   3   0    4.10   10.90
  16   3   0  -16.30   13.50
 -16   3   0   18.50   14.30
 -17  -3   0   -2.60   25.90
 -17  -3   0    5.40   13.80
 -17  -3   0   15.50   14.40
  17   3   0   16.30   14.10
  17   3   0   29.80   25.40
 -17   3   0    6.60   13.10
  17   3   0   16.50   17.60
  17   3   0  -17.90   31.20
 -17   3   0   21.20   14.90
   0  -4   0  247.08   12.90
   0  -4   0  270.67   13.40
   0  -4   0  244.18   10.00
   0  -4   0  250.27   10.20
   0  -4   0  252.47   10.20
   0   4   0  254.97   13.30
   0   4   0  244.08   10.00
   0   4   0  261.07   12.90
   0   4   0  237.18   10.00
   0   4   0  243.08   10.20
   1  -4   0   71.59    6.40
   1  -4   0   86.69    9.00
   1  -4   0   75.69    6.20
  -1  -4   0   75.49    5.30
   1  -4   0   73.19    8.50
   1  -4   0   82.29    6.80
   1   4   0   75.39    5.50
   1   4   0   72.39    5.30
  -1   4   0   63.49    6.50
  -1   4   0   61.39    8.60
   1   4   0   75.29    5.30
  -1   4   0   78.29    8.50
  -1   4   0   73.79    6.40
  -1   4   0   71.39    6.20
   1   4   0   70.99    7.30
   2  -4   0  388.16   20.10
   2  -4   0  382.06   15.40
   2  -4   0  392.96   15.70
   2  -4   0  373.96   19.40
   2  -4   0  387.86   15.30
  -2   4   0  360.56   14.90
  -2   4   0  386.76   16.10
   2   4   0  385.86   15.80
  -2   4   0  391.06   20.60
  -2   4   0  376.06   19.10
  -3  -4   0  828.72   21.10
   3  -4   0  815.92   33.20
   3  -4   0  821.82   26.00
  -3  -4   0  868.91   22.70
  -3  -4   0  925.61   28.70
  -3  -4   0  849.72   22.90
  -3  -4   0  821.62   25.70
   3  -4   0  814.72   26.50
   3  -4   0  739.93   47.00
   3  -4   0  689.93   35.70
  -3   4   0  825.72   34.00
   3   4   0  835.72   22.00
  -3   4   0  783.12   27.00
   3   4   0  827.62   26.60
   3   4   0  828.52   22.40
   3   4   0  805.32   21.70
   3   4   0  854.81   26.60
  -3   4   0  774.22   26.40
   4  -4   0   63.79    8.90
   4  -4   0   66.19   11.90
  -4  -4   0   75.99    9.10
   4  -4   0   50.99   11.90
   4  -4   0   47.80    8.50
  -4  -4   0   89.09   10.70
  -4  -4   0   69.99    6.50
  -4  -4   0   66.19    7.50
   4  -4   0   61.59    8.10
  -4   4   0   62.49   12.00
   4   4   0   72.39    7.00
  -4   4   0   63.89    9.00
  -4   4   0   65.79    9.50
   4   4   0   75.19    9.70
  -4   4   0   61.59    8.50
   4   4   0   68.19    7.00
   4   4   0   65.09    7.20
  -4   4   0   69.79   11.60
   4   4   0   62.59    9.10
  -5  -4   0  125.89   14.40
   5  -4   0  115.59   11.80
   5  -4   0  109.59   11.80
  -5  -4   0  118.39   10.60
   5  -4   0   95.79   15.10
   5  -4   0  113.39   15.60
   5  -4   0  129.29   11.90
  -5  -4   0  116.99   11.10
   5   4   0   99.89    9.40
   5   4   0   99.89   19.80
  -5   4   0  106.39   11.50
  -5   4   0  100.89   14.70
  -5   4   0  106.69   11.60
   5   4   0   96.69   12.60
  -5   4   0  112.99   12.40
   5   4   0   94.79   14.70
   5   4   0  116.39   10.20
  -5   4   0  104.29   15.70
  -6  -4   0   16.40    5.10
   6  -4   0   14.70    7.60
   6  -4   0   11.70    5.00
   6  -4   0    7.60    7.30
   6  -4   0    8.10    5.30
  -6  -4   0   24.10    8.40
   6  -4   0   12.10    5.60
   6   4   0   26.20    7.70
  -6   4   0   18.40    7.90
  -6   4   0   16.60    6.10
   6   4   0   13.50    6.30
   6   4   0    9.90    4.20
  -6   4   0   11.20    5.40
  -6   4   0   16.80    5.80
  -7  -4   0   67.59   10.10
  -7  -4   0   50.69    9.20
  -7  -4   0   47.40   12.00
   7  -4   0   51.99   10.20
  -7   4   0   55.19   13.20
  -7   4   0   68.69   15.70
   7   4   0   58.49   12.00
   7   4   0   67.39    8.80
  -7   4   0   78.19   11.30
   7   4   0   75.79   12.70
  -7   4   0   76.19   11.00
   7   4   0   74.79    9.20
  -7   4   0   74.19   11.50
  -8  -4   0   29.30    8.40
   8  -4   0   42.10   10.50
  -8  -4   0   38.30   11.40
   8  -4   0   26.00   12.20
  -8  -4   0   36.90    8.40
  -8  -4   0   30.00    7.90
  -8  -4   0   46.20    8.60
  -8  -4   0   27.30   11.00
  -8   4   0   48.80   11.90
  -8   4   0   31.30    9.10
   8   4   0   46.70    8.40
  -8   4   0   50.59   11.40
   8   4   0   49.20   11.70
  -8   4   0   27.80   12.00
   8   4   0   28.10    9.60
  -8   4   0   19.90   12.10
   9  -4   0  175.98   16.60
   9  -4   0  198.88   19.20
  -9  -4   0  189.98   17.10
  -9  -4   0  203.38   23.50
  -9  -4   0  184.38   16.70
  -9  -4   0  209.08   16.90
  -9  -4   0  221.68   22.80
  -9  -4   0  146.69   15.10
   9  -4   0  145.09   22.70
   9  -4   0  185.88   24.50
   9   4   0  134.39   18.90
   9   4   0  175.18   15.00
  -9   4   0  191.98   18.30
  -9   4   0  178.18   19.30
   9   4   0  167.28   15.30
  -9   4   0  156.48   23.60
   9   4   0  155.38   19.90
  -9   4   0  155.38   24.70
  -9   4   0  164.08   17.80
  -9   4   0  171.98   18.20
 -10  -4   0   12.60    7.10
 -10  -4   0   16.50   10.10
 -10  -4   0   18.60   10.20
 -10  -4   0   16.30    7.30
  10  -4   0   13.00   11.40
  10  -4   0   12.20    6.20
  10  -4   0   14.60   12.60
 -10  -4   0    6.90    5.70
 -10   4   0   20.70    9.50
 -10   4   0   19.50    9.10
 -10   4   0   30.40   13.30
  10   4   0    7.30    6.10
 -10   4   0   12.70    7.20
  10   4   0    2.20    9.80
  10   4   0   21.70   10.90
  10   4   0   20.80    7.70
 -10   4   0   10.70   11.90
 -10   4   0   14.90    8.00
 -11  -4   0   45.30   15.40
  11  -4   0   35.90   14.90
 -11  -4   0   40.80   11.70
  11  -4   0   52.09   13.10
  11  -4   0   78.39   19.90
 -11  -4   0   54.39   12.90
  11  -4   0   32.50    9.40
 -11  -4   0   52.89   17.00
 -11  -4   0   43.30   11.30
 -11  -4   0   42.20   12.30
 -11   4   0   60.19   19.80
 -11   4   0   39.60   17.70
  11   4   0   15.10   11.20
 -11   4   0   30.40   11.90
  11   4   0   40.30   10.90
 -11   4   0   50.39   14.20
 -11   4   0   29.70   10.30
  11   4   0   37.60   10.40
  11   4   0   44.60   15.20
 -11   4   0   36.00   11.60
 -12  -4   0   92.79   15.80
 -12  -4   0   80.89   16.90
  12  -4   0   65.59   21.40
  12  -4   0  110.19   19.20
  12  -4   0  119.09   26.80
 -12  -4   0   56.99   21.90
 -12  -4   0   51.59   19.70
  12  -4   0  115.49   17.30
 -12  -4   0   89.59   17.30
 -12   4   0  106.29   17.70
  12   4   0   63.59   18.30
 -12   4   0   73.19   17.40
 -12   4   0   98.29   18.70
  12   4   0   78.89   16.50
  12   4   0  105.39   16.20
 -12   4   0   72.89   23.30
 -12   4   0   83.49   18.40
  12   4   0   86.89   24.40
 -12   4   0  124.09   28.30
  13  -4   0   65.59   20.80
  13  -4   0   88.29   17.40
 -13  -4   0  101.09   19.20
 -13  -4   0   63.59   15.60
 -13  -4   0   60.19   21.20
 -13  -4   0   73.39   21.90
  13  -4   0   37.90   15.40
  13  -4   0   37.20   23.40
 -13  -4   0   65.99   16.40
 -13  -4   0   71.79   15.70
 -13   4   0   35.10   22.40
 -13   4   0   49.50   15.80
  13   4   0   83.39   17.70
 -13   4   0   84.69   19.30
  13   4   0   88.99   25.10
 -13   4   0   61.89   21.20
  13   4   0   73.29   15.50
  13   4   0   65.99   20.70
 -13   4   0   68.69   15.50
 -14  -4   0   14.30   17.70
 -14  -4   0   15.80   11.30
  14  -4   0   32.50   10.70
 -14  -4   0   20.20   19.60
 -14  -4   0    1.90   10.50
  14  -4   0   -2.70   16.80
 -14  -4   0   11.60   11.50
 -14  -4   0   18.30    9.80
  14  -4   0   15.70   11.80
  14  -4   0   25.60   14.60
 -14   4   0   14.50    9.90
  14   4   0   35.50   12.80
 -14   4   0   29.70   18.20
 -14   4   0   19.50   11.60
  14   4   0   19.40   16.70
  14   4   0   37.30   19.50
 -14   4   0    3.20   10.40
 -14   4   0   37.90   20.80
 -14   4   0   21.10   13.20
  14   4   0   17.90   10.10
 -15  -4   0   23.60   13.30
  15  -4   0   33.70   12.40
 -15  -4   0   -2.10   19.50
  15  -4   0   69.79   24.60
 -15  -4   0   31.80   12.70
 -15  -4   0   29.60   19.70
 -15  -4   0    4.60   11.70
 -15  -4   0   20.10   11.80
 -15   4   0   18.30   13.50
 -15   4   0   34.70   23.60
  15   4   0    7.80   10.30
  15   4   0   -8.70   21.10
 -15   4   0   32.10   16.50
  15   4   0    5.00   17.60
 -15   4   0    4.00   11.20
  16  -4   0  -10.60   20.00
 -16  -4   0    2.30   26.40
 -16  -4   0   13.90   16.00
  16  -4   0   -6.20    9.40
 -16  -4   0  -10.80   11.10
  16  -4   0   20.00   26.60
  16  -4   0   14.40   14.80
 -16  -4   0   18.40   12.70
 -16  -4   0  -30.20   20.10
 -16  -4   0   19.10   15.10
  16   4   0  -35.50   26.00
  16   4   0  -13.90   13.30
 -16   4   0  -14.00   17.50
  16   4   0  -17.70   18.70
 -16   4   0  -39.70   32.00
 -16   4   0   13.20   13.20
 -16   4   0   11.90   23.10
 -16   4   0    9.40   13.90
 -16   4   0   14.20   13.60
  16   4   0   -2.30    9.30
 -17   4   0   70.89   25.60
   0  -5   0   -0.20    2.50
   0  -5   0   -1.40    3.60
   0  -5   0    4.90    3.80
   0  -5   0    5.90    2.90
   0  -5   0    2.90    2.70
   0   5   0    1.90    2.70
   0   5   0    9.30    3.30
   0   5   0    1.20    2.50
   0   5   0    0.20    3.20
   0   5   0    3.50    3.70
   1  -5   0  746.63   22.30
   1  -5   0  756.32   22.50
   1  -5   0  737.03   28.00
   1  -5   0  759.82   27.90
   1  -5   0  717.23   22.30
  -1   5   0  733.93   28.40
  -1   5   0  728.13   27.00
  -1   5   0  713.33   21.70
   1   5   0  691.83   24.00
  -1   5   0  678.83   22.30
   1   5   0  701.63   19.90
  -1   5   0  734.93   22.70
   2  -5   0   35.00    6.30
   2  -5   0   26.60    5.60
   2  -5   0   38.80    8.60
  -2  -5   0   31.80    4.40
   2  -5   0   44.40    9.10
   2  -5   0   38.40    6.50
  -2   5   0   40.10    6.90
  -2   5   0   40.00    6.20
  -2   5   0   46.40    9.30
  -2   5   0   51.89    8.70
   3  -5   0  500.35   20.50
  -3  -5   0  557.24   17.70
   3  -5   0  503.45   26.00
  -3  -5   0  567.94   22.40
   3  -5   0  527.55   27.30
   3  -5   0  484.85   20.50
   3  -5   0  528.35   20.80
  -3  -5   0  558.34   17.50
  -3   5   0  482.15   21.20
  -3   5   0  523.35   28.10
   3   5   0  519.65   20.50
  -3   5   0  509.35   26.00
  -3   5   0  505.65   20.40
  -3   5   0  526.55   22.10
   3   5   0  551.04   17.30
   3   5   0  544.45   21.40
   3   5   0  526.55   16.70
   3   5   0  543.95   17.10
  -4  -5   0  193.58   10.20
   4  -5   0  189.18   18.10
   4  -5   0  201.38   19.00
   4  -5   0  200.08   13.90
  -4  -5   0  235.78   16.40
  -4  -5   0  195.38   13.90
   4  -5   0  184.98   13.90
   4  -5   0  183.38   13.90
  -4  -5   0  208.58   11.60
  -4  -5   0  211.88   12.10
   4   5   0  187.08   13.70
  -4   5   0  173.08   18.30
  -4   5   0  180.28   14.30
   4   5   0  188.98   10.60
  -4   5   0  200.68   13.90
   4   5   0  200.38   14.40
   4   5   0  210.58   11.10
   4   5   0  181.58   11.00
  -4   5   0  189.98   14.40
  -4   5   0  189.08   17.90
   5  -5   0  838.52   38.40
  -5  -5   0  785.92   26.00
  -5  -5   0  670.63   43.30
   5  -5   0  784.02   29.50
  -5  -5   0  796.72   33.20
   5  -5   0  725.63   29.50
   5  -5   0  740.43   38.00
  -5  -5   0  686.73   31.80
   5  -5   0  748.93   28.80
  -5  -5   0  790.42   26.40
   5   5   0  768.12   25.40
  -5   5   0  781.32   31.20
  -5   5   0  794.82   29.40
  -5   5   0  769.72   30.90
   5   5   0  660.83   33.90
  -5   5   0  781.32   37.10
   5   5   0  779.12   31.20
   5   5   0  764.12   24.40
   5   5   0  633.44   25.90
  -5   5   0  751.22   38.90
   6  -5   0   10.00    9.00
  -6  -5   0    8.40    4.50
  -6  -5   0    6.40    3.60
   6  -5   0   14.00    5.40
   6  -5   0    2.10    5.90
   6  -5   0    8.50    5.30
  -6  -5   0   15.50    7.40
  -6  -5   0   20.00    5.70
  -6  -5   0    2.20    5.20
   6  -5   0   12.80    5.80
  -6   5   0    3.40    4.50
   6   5   0    9.10    5.30
   6   5   0    8.80    5.80
  -6   5   0   14.00    7.00
   6   5   0   13.90    4.60
   6   5   0    4.80    3.60
  -6   5   0   12.30    5.70
  -6   5   0    8.60    5.10
   6   5   0    9.10    4.20
  -6   5   0    7.10    8.10
   7  -5   0    7.50    5.90
  -7  -5   0    1.80    6.80
   7  -5   0   10.40    6.80
   7  -5   0    7.50    9.80
   7  -5   0    5.30    7.60
   7  -5   0   13.00    6.20
  -7  -5   0   12.40    5.90
  -7  -5   0    7.10    5.10
   7   5   0   13.00    6.00
   7   5   0   12.60    4.80
  -7   5   0   16.40    6.90
  -7   5   0   25.10    9.50
  -7   5   0   11.40    8.60
   7   5   0   12.40    6.90
  -7   5   0   29.10    8.10
   7   5   0   19.80    5.50
  -7   5   0   21.50    8.00
  -8  -5   0   32.00    7.50
   8  -5   0   24.50    8.40
   8  -5   0   19.70   10.90
  -8  -5   0   29.40    8.00
  -8  -5   0   22.30   10.10
  -8  -5   0   37.70    8.90
  -8  -5   0   33.80   11.70
  -8  -5   0   34.80    8.60
  -8   5   0   30.40   11.50
  -8   5   0   43.00   11.40
   8   5   0   50.29   11.40
   8   5   0   40.90   11.50
   8   5   0   42.00    8.10
  -8   5   0   43.10   14.30
  -8   5   0   40.60   10.10
  -8   5   0   38.40   10.10
   8   5   0   41.30    7.90
  -9  -5   0  531.35   28.10
  -9  -5   0  593.34   29.20
   9  -5   0  547.95   40.20
   9  -5   0  488.45   40.00
   9  -5   0  513.05   31.20
  -9  -5   0  539.35   26.90
   9  -5   0  524.85   28.30
  -9  -5   0  559.14   36.50
  -9  -5   0  556.34   35.90
  -9  -5   0  580.84   28.10
  -9   5   0  551.24   31.30
   9   5   0  554.64   26.50
  -9   5   0  495.85   41.20
   9   5   0  579.94   26.90
   9   5   0  602.74   35.60
  -9   5   0  570.84   40.80
   9   5   0  521.75   34.10
  -9   5   0  600.84   33.80
  -9   5   0  589.14   34.20
  -9   5   0  563.04   31.10
  10  -5   0   12.10   14.00
 -10  -5   0   15.30    7.50
 -10  -5   0    7.60    6.60
 -10  -5   0    9.90    6.00
  10  -5   0    8.90    8.70
  10  -5   0   14.20    9.00
  10  -5   0   16.10   11.40
 -10  -5   0    0.60    6.70
 -10  -5   0   26.20   11.40
 -10   5   0   14.30    7.90
  10   5   0   10.50    6.10
 -10   5   0   29.00   16.10
  10   5   0   17.00   10.20
 -10   5   0   -1.60   12.80
 -10   5   0   12.40    8.40
  10   5   0   10.40    7.10
 -10   5   0    2.30    9.10
 -10   5   0   22.50   10.80
  10   5   0   20.00   11.90
  11  -5   0  141.89   25.50
 -11  -5   0  121.99   16.90
 -11  -5   0  121.69   16.30
 -11  -5   0  153.08   23.00
 -11  -5   0  144.39   25.20
  11  -5   0  118.79   17.70
  11  -5   0  130.69   25.00
  11  -5   0  140.39   16.70
 -11  -5   0  119.49   15.40
 -11  -5   0  128.19   17.90
 -11   5   0  110.09   18.30
  11   5   0  128.69   21.90
  11   5   0  152.08   17.40
 -11   5   0  144.39   26.10
 -11   5   0  104.79   17.30
 -11   5   0  133.59   18.80
 -11   5   0  118.29   19.30
  11   5   0  136.89   16.00
  11   5   0  136.29   24.00
  12  -5   0   37.60   11.90
 -12  -5   0   24.10   10.30
 -12  -5   0   18.30   10.30
 -12  -5   0   53.29   18.30
 -12  -5   0   34.00   11.20
 -12  -5   0   26.60   10.20
  12  -5   0    9.40   12.20
  12  -5   0   32.30   17.10
 -12  -5   0   48.00   18.70
  12  -5   0   22.80    9.90
 -12   5   0   33.60   17.30
  12   5   0   44.80   15.50
  12   5   0   42.10   11.30
  12   5   0   55.09   17.80
 -12   5   0   19.20    9.70
 -12   5   0   49.20   14.90
 -12   5   0    4.20    8.80
  12   5   0   24.40    9.90
 -12   5   0   33.60   11.70
 -12   5   0    6.70   13.10
  13  -5   0   16.60   19.90
  13  -5   0   29.70   16.90
 -13  -5   0   45.00   20.10
 -13  -5   0   48.50   14.20
  13  -5   0   61.79   15.10
  13  -5   0   43.50   15.40
 -13  -5   0   55.19   13.40
 -13  -5   0   28.30   16.20
 -13  -5   0   33.40   13.70
 -13  -5   0   57.89   13.90
 -13   5   0   65.19   17.20
  13   5   0   90.59   24.70
 -13   5   0   61.09   16.90
 -13   5   0   47.30   23.00
  13   5   0   33.40   17.40
 -13   5   0   55.19   15.30
  13   5   0   57.29   14.70
 -13   5   0   50.49   14.90
  13   5   0   47.30   13.50
 -13   5   0   56.49   22.70
 -14  -5   0   -8.70    8.80
 -14  -5   0   10.20   10.30
  14  -5   0   14.00    9.80
  14  -5   0   25.80   15.80
 -14  -5   0   -2.50    8.10
 -14  -5   0   -1.70   16.70
  14   5   0    4.50   17.40
  14   5   0   12.80   15.10
 -14   5   0  -20.50   14.20
 -14   5   0   20.70   13.50
  14   5   0    9.60    9.90
 -14   5   0   10.50   11.20
 -14   5   0   19.70    9.40
 -14   5   0   29.20   20.70
  14   5   0    7.50    9.10
 -14   5   0   -7.20    9.40
 -15  -5   0    0.70   11.10
  15  -5   0    9.50   13.60
 -15  -5   0   20.70   10.10
  15  -5   0   10.00   22.70
  15  -5   0   10.10    7.90
 -15  -5   0   51.59   20.50
 -15  -5   0  -15.80   18.30
  15  -5   0   30.90   16.20
 -15  -5   0   21.20   10.20
 -15   5   0   18.60   14.40
 -15   5   0  -19.20   17.00
  15   5   0   -9.30   16.50
 -15   5   0   20.90   11.90
 -15   5   0   -5.80    9.00
 -15   5   0   25.70   23.30
  15   5   0    5.30   19.60
  15   5   0   10.00   10.90
 -15   5   0   -0.40    9.50
  15   5   0   -8.70    8.40
 -16  -5   0    9.50   23.20
  16  -5   0    0.80   12.70
 -16  -5   0   10.70   13.60
  16  -5   0    2.70   27.40
 -16  -5   0    7.70   13.30
 -16   5   0    5.20   15.10
 -16   5   0  -11.60   15.20
 -16   5   0  -12.70   28.20
  16   5   0   -4.50   11.90
  16   5   0  -12.30   24.70
  16   5   0   -6.40   10.60
  16   5   0   -6.60   21.90
 -16   5   0   12.90   12.90
   0  -6   0 1035.10   34.80
   0  -6   0 1093.89   34.90
   0  -6   0 1078.89   28.50
   0  -6   0 1062.59   28.60
   0  -6   0 1050.69   28.90
   0   6   0 1055.89   28.80
   0   6   0 1023.50   28.00
   0   6   0 1026.60   35.00
   0   6   0 1023.30   28.80
   0   6   0 1013.90   33.60
   1  -6   0 2541.55   63.79
   1  -6   0 2402.96   54.49
  -1  -6   0 2375.26   57.89
  -1  -6   0 2372.46   51.59
  -1  -6   0 2354.16   51.89
   1  -6   0 2438.96   54.79
   1  -6   0 2357.46   54.99
   1  -6   0 2401.66   63.79
  -1  -6   0 2392.96   51.89
   1   6   0 2390.66   51.49
  -1   6   0 2351.36   61.69
  -1   6   0 2426.16   64.89
  -1   6   0 2390.66   55.59
  -1   6   0 2311.27   53.59
  -1   6   0 2387.76   55.79
   2  -6   0   29.40    6.70
   2  -6   0   27.20    8.20
   2  -6   0   16.20    5.60
  -2   6   0   16.50   10.90
  -2   6   0   20.30    9.30
  -2   6   0   18.30    7.60
  -2   6   0   13.50    5.30
   2   6   0   22.80    4.40
  -2   6   0   16.20    5.30
   3  -6   0  473.05   26.50
   3  -6   0  448.66   20.00
   3  -6   0  469.85   27.40
   3  -6   0  470.95   20.60
  -3  -6   0  471.65   17.00
   3  -6   0  459.95   20.90
   3   6   0  452.55   16.40
   3   6   0  447.66   15.90
  -3   6   0  455.55   27.80
  -3   6   0  476.55   22.10
  -3   6   0  470.45   20.40
  -3   6   0  470.85   26.10
  -4  -6   0  391.06   16.50
   4  -6   0  358.36   25.80
  -4  -6   0  360.06   14.00
   4  -6   0  320.37   18.90
   4  -6   0  372.96   25.20
  -4  -6   0  414.06   16.40
  -4  -6   0  365.96   18.70
   4  -6   0  332.27   18.50
   4  -6   0  354.06   19.30
  -4   6   0  339.17   24.30
  -4   6   0  332.87   26.40
   4   6   0  410.06   16.00
  -4   6   0  339.47   18.80
  -4   6   0  339.97   20.40
  -4   6   0  332.77   19.60
   4   6   0  386.96   15.90
   4   6   0  349.17   14.80
  -5  -6   0 3446.86   75.49
  -5  -6   0 3558.24   86.69
  -5  -6   0 3386.56  106.09
   5  -6   0 3392.26   82.39
   5  -6   0 3469.75   81.39
  -5  -6   0 3509.15   74.69
   5  -6   0 3393.66   80.59
  -5  -6   0 3012.00   82.89
   5  -6   0 3516.75   95.39
   5  -6   0 3433.46   97.49
   5   6   0 3048.20   73.29
  -5   6   0 3483.75  100.39
  -5   6   0 3428.56   84.59
  -5   6   0 3483.05   94.89
  -5   6   0 3389.76   80.79
   5   6   0 3052.49   82.99
  -5   6   0 3348.36   83.49
   5   6   0 3373.96   83.39
   5   6   0 3492.15   73.79
   5   6   0 3403.26   73.99
   6  -6   0   10.70    7.70
   6  -6   0    9.70    8.00
   6  -6   0    9.70    5.60
   6  -6   0    9.70    5.40
  -6  -6   0   16.90    7.50
  -6  -6   0   13.60    4.30
  -6  -6   0   14.50    6.10
   6  -6   0   15.90    6.30
  -6   6   0   15.70    6.50
  -6   6   0   17.30    6.40
   6   6   0   17.20    4.70
  -6   6   0   27.60   10.90
   6   6   0    3.90    5.70
  -6   6   0   24.60    9.30
   6   6   0   12.90    6.70
  -6   6   0   17.60    6.10
   7  -6   0    2.60    4.80
   7  -6   0    8.70    5.80
   7  -6   0   -0.30    6.70
  -7  -6   0   16.30    8.40
  -7  -6   0   11.40    5.50
   7  -6   0   11.30    5.70
  -7  -6   0    8.60    4.30
   7  -6   0   11.20    8.70
  -7  -6   0   13.10    5.70
  -7   6   0    0.60    8.50
   7   6   0    4.70    4.30
  -7   6   0    8.80    7.60
  -7   6   0    0.50    4.70
   7   6   0    4.90    3.80
   7   6   0   -0.10    5.80
   7   6   0    4.20    5.70
  -7   6   0   15.40    7.60
  -7   6   0    3.10    7.60
   8  -6   0   56.49   16.70
  -8  -6   0   55.59   11.30
   8  -6   0   59.09   11.70
  -8  -6   0   78.09   17.20
  -8  -6   0   67.09   11.40
  -8   6   0  104.09   19.80
  -8   6   0   45.50   13.50
   8   6   0   63.29   10.00
  -8   6   0   86.59   14.10
  -8   6   0   77.49   12.50
   8   6   0   88.09    9.80
   8   6   0   89.29   13.60
  -8   6   0   92.89   14.00
   8   6   0   82.69   15.00
  -9  -6   0   36.60   11.50
   9  -6   0   67.29   19.60
  -9  -6   0   54.99   12.00
  -9  -6   0   62.19   11.90
  -9  -6   0   51.59   15.60
  -9  -6   0   47.20   10.20
   9  -6   0   53.59   13.10
  -9  -6   0   42.60   12.80
  -9   6   0   43.50   11.80
  -9   6   0   24.20   12.70
   9   6   0   67.59   14.40
  -9   6   0   54.59   12.20
  -9   6   0   47.70   16.20
   9   6   0   53.99   10.30
  -9   6   0   49.20   13.40
   9   6   0   56.49   13.60
   9   6   0   60.89   10.70
 -10  -6   0   23.70   13.00
 -10  -6   0   11.40    6.60
 -10  -6   0   25.00   10.80
  10  -6   0   18.20   11.00
  10  -6   0    4.40   10.50
 -10  -6   0   23.70    7.60
 -10  -6   0   18.20    8.00
  10  -6   0   24.50    8.00
 -10   6   0   18.90    9.70
 -10   6   0   21.60   11.80
  10   6   0   17.40    9.80
  10   6   0   27.40    7.90
  10   6   0   28.60    7.60
 -10   6   0   20.30   11.70
 -10   6   0   16.40    8.90
  10   6   0   24.70   10.60
 -10   6   0   30.40    9.60
  11  -6   0   34.90   19.20
 -11  -6   0   56.99   16.20
 -11  -6   0   59.99   18.50
 -11  -6   0   49.20   11.40
 -11  -6   0   72.09   14.80
  11  -6   0   40.00   11.50
  11  -6   0   42.20   16.50
  11  -6   0   50.89   14.70
 -11  -6   0   61.09   13.10
 -11  -6   0   42.00   11.40
 -11   6   0   55.99   15.20
 -11   6   0   76.99   16.70
  11   6   0   58.69   16.80
 -11   6   0   36.70   17.40
 -11   6   0   44.00   12.80
 -11   6   0   52.29   14.80
  11   6   0   57.19   12.40
 -11   6   0   38.40   18.60
  11   6   0   55.59   12.50
  11   6   0   57.39   17.40
  12  -6   0   14.70    8.70
 -12  -6   0   32.80   11.00
  12  -6   0   20.80   14.60
  12  -6   0   33.40   17.00
 -12  -6   0   20.50    9.90
 -12  -6   0   22.30   15.70
  12  -6   0   19.30   10.20
 -12  -6   0   16.30    9.30
 -12  -6   0   13.50   13.60
 -12  -6   0   15.00   10.50
  12   6   0   17.00    8.40
 -12   6   0    5.10    9.40
 -12   6   0   14.80    9.20
 -12   6   0   18.70   19.70
  12   6   0   13.40   13.40
  12   6   0   15.20    9.00
 -12   6   0   -3.10   14.00
 -12   6   0    2.50    8.70
  12   6   0   14.80   11.20
 -12   6   0   16.20   11.50
 -13  -6   0   74.19   18.20
 -13  -6   0  123.69   27.30
  13  -6   0  115.69   30.00
  13  -6   0  111.79   21.00
 -13  -6   0   74.29   25.20
  13  -6   0   86.29   25.90
  13  -6   0  127.19   18.40
 -13  -6   0   94.69   16.80
 -13  -6   0   96.89   18.80
 -13  -6   0   79.49   16.40
 -13   6   0   89.59   28.20
 -13   6   0   81.29   21.50
  13   6   0   92.99   17.90
 -13   6   0   70.99   26.80
  13   6   0  120.29   27.00
 -13   6   0   85.89   20.10
  13   6   0  117.79   25.30
 -13   6   0  112.19   21.30
  13   6   0  126.09   18.70
 -13   6   0  112.69   20.70
  14  -6   0   -2.10    9.40
  14  -6   0    3.00   11.40
  14  -6   0    0.00   16.00
 -14  -6   0   15.60   17.90
 -14  -6   0   -2.30    7.80
  14  -6   0   10.50   17.90
 -14  -6   0   10.00    9.40
 -14   6   0    6.80   13.90
  14   6   0   -2.70   17.90
 -14   6   0    9.60   21.00
  14   6   0   -6.00    9.00
  14   6   0   21.50   15.30
  14   6   0   18.60    9.70
 -14   6   0   30.10   11.40
 -14   6   0    5.70   11.50
 -15  -6   0   33.30   13.20
  15  -6   0   -0.80   11.80
 -15  -6   0   41.50   22.40
 -15  -6   0   42.30   20.50
  15  -6   0   -1.20    7.80
 -15  -6   0   29.50   13.60
  15  -6   0  -17.90   20.40
  15  -6   0    9.50   16.00
 -15  -6   0    5.20   10.40
 -15  -6   0    8.00   11.70
  15   6   0  -11.60   18.40
 -15   6   0   12.20   15.60
 -15   6   0    2.40   12.40
 -15   6   0   21.80   17.60
 -15   6   0    8.30   27.40
 -15   6   0   28.80   11.80
  15   6   0   18.60   12.00
  15   6   0   16.70   24.50
 -15   6   0   -2.50   15.20
  15   6   0   18.10   12.70
 -16  -6   0   28.70   12.30
 -16  -6   0   33.00   13.40
 -16  -6   0   21.10   27.20
 -16  -6   0    3.60   13.80
 -16  -6   0   69.09   26.60
  16   6   0   52.39   23.80
  16   6   0   -6.60   31.10
  16   6   0   32.50   13.30
 -16   6   0   29.60   14.00
   0  -7   0   -1.00    3.90
   0  -7   0   -0.60    5.30
   0  -7   0   13.40    4.80
   0  -7   0   10.40    6.50
   0  -7   0   12.70    5.20
   0   7   0   -1.90    5.20
   0   7   0    5.60    4.30
   0   7   0    0.10    4.10
   0   7   0   10.70    4.80
   0   7   0    4.70    5.80
   1  -7   0 1993.50   47.80
  -1  -7   0 1951.60   44.90
  -1  -7   0 1886.91   44.50
   1  -7   0 1970.60   47.60
  -1  -7   0 1956.00   45.20
   1  -7   0 1849.91   83.89
   1  -7   0 2012.50   56.49
  -1  -7   0 1900.91   51.49
  -1  -7   0 1932.51   52.39
   1  -7   0 1837.22   64.89
   1   7   0 1900.21   44.50
  -1   7   0 1947.31   55.49
  -1   7   0 1732.43   53.79
  -1   7   0 1893.31   46.70
  -1   7   0 1979.20   48.90
  -1   7   0 1751.62   65.89
   2  -7   0  237.48   14.30
   2  -7   0  286.37   20.00
   2  -7   0  253.57   15.10
   2  -7   0  258.47   15.00
   2  -7   0  260.57   20.20
  -2   7   0  233.08   20.10
  -2   7   0  250.47   15.10
  -2   7   0  246.18   15.40
  -2   7   0  266.07   19.20
  -2   7   0  246.48   14.50
   3  -7   0  260.47   16.40
   3  -7   0  240.18   15.50
   3  -7   0  265.47   21.40
   3  -7   0  259.67   20.80
   3  -7   0  252.37   15.40
  -3   7   0  258.57   20.30
  -3   7   0  248.68   16.80
  -3   7   0  270.37   22.60
  -3   7   0  264.47   15.70
   4  -7   0  417.66   29.20
   4  -7   0  434.96   27.90
   4  -7   0  397.46   21.60
   4  -7   0  437.16   21.80
   4  -7   0  436.96   21.50
  -4   7   0  426.16   23.20
  -4   7   0  426.86   21.50
  -4   7   0  412.06   27.50
  -4   7   0  409.16   29.30
  -4   7   0  379.26   21.70
   5  -7   0   40.60    9.30
   5  -7   0   27.90    8.10
  -5  -7   0   35.30    7.40
   5  -7   0   40.00   11.80
  -5  -7   0   20.90    8.50
   5  -7   0   21.50    7.10
  -5  -7   0   33.30    7.30
   5  -7   0   39.00   11.30
   5   7   0   20.20    7.70
   5   7   0   20.40    8.70
   5   7   0   36.10    6.80
  -5   7   0   31.10    8.80
  -5   7   0   39.60   10.10
   5   7   0   28.70    6.10
   5   7   0   24.30    6.50
  -5   7   0   36.80    8.70
  -5   7   0   31.50   10.80
  -5   7   0   35.00   13.00
   6  -7   0   81.69   11.40
  -6  -7   0   84.19    8.30
  -6  -7   0   76.69   10.00
   6  -7   0  132.89   18.80
  -6  -7   0  113.29   15.60
   6  -7   0  105.19   13.10
  -6  -7   0   83.79   12.00
   6  -7   0   99.69   16.50
  -6  -7   0   84.09   10.70
   6  -7   0  101.69   12.60
   6   7   0   96.99    9.60
  -6   7   0   97.19   12.60
   6   7   0  110.29   12.80
  -6   7   0   75.49   15.60
  -6   7   0   93.39   13.30
   6   7   0  107.09    9.40
   6   7   0  100.49   10.00
  -6   7   0  103.19   19.00
   6   7   0  110.89   13.60
  -6   7   0   91.49   13.50
   7  -7   0   18.20    9.80
  -7  -7   0   13.50    8.60
  -7  -7   0   17.70    4.90
  -7  -7   0   14.70    6.20
   7  -7   0   18.50    7.20
   7  -7   0   12.00    5.90
  -7  -7   0   20.90    7.00
   7  -7   0   14.30    6.90
  -7  -7   0   10.60    6.20
   7  -7   0   18.00    9.20
  -7   7   0   15.40    8.30
   7   7   0   13.20    5.70
  -7   7   0   26.80   12.20
  -7   7   0   19.50    6.60
  -7   7   0   15.60    7.10
   7   7   0   25.80    7.40
  -7   7   0   23.20    8.30
   7   7   0   15.70    8.40
   7   7   0   21.70    5.90
  -8  -7   0  123.59   19.80
  -8  -7   0  110.59   14.00
   8  -7   0  110.99   21.70
  -8  -7   0  108.19   13.20
   8  -7   0  129.89   16.30
   8  -7   0  122.59   14.70
   8  -7   0  109.49   15.10
   8   7   0   96.99   14.90
  -8   7   0  114.99   15.00
  -8   7   0  101.09   20.00
  -8   7   0  120.29   16.10
   8   7   0   81.39   16.10
   8   7   0  105.09   11.30
   8   7   0  100.09   11.80
  -8   7   0  131.19   17.70
  -8   7   0   74.29   19.80
  -9  -7   0  751.02   33.50
  -9  -7   0  720.73   31.00
  -9  -7   0  694.23   43.50
  -9  -7   0  763.22   40.40
  -9  -7   0  714.63   33.70
   9  -7   0  749.62   48.90
   9  -7   0  649.64   61.89
  -9  -7   0  736.83   31.30
  -9   7   0  672.93   39.30
   9   7   0  735.23   30.90
  -9   7   0  765.72   62.59
  -9   7   0  753.02   37.90
   9   7   0  756.72   40.70
   9   7   0  768.72   42.20
   9   7   0  732.83   31.30
  -9   7   0  750.02   49.30
  -9   7   0  722.43   46.70
 -10  -7   0   67.29   13.60
 -10  -7   0   76.39   14.80
  10  -7   0   48.60   13.90
 -10  -7   0   61.39   11.40
  10  -7   0   29.20   15.00
 -10  -7   0   45.60   16.70
 -10  -7   0   45.70   13.50
  10  -7   0   37.40   10.50
 -10  -7   0   49.50   10.60
  10  -7   0   39.10   18.90
 -10   7   0   50.09   13.90
  10   7   0   85.49   17.20
  10   7   0   49.40   10.60
  10   7   0   67.09   12.00
 -10   7   0   41.70   17.40
  10   7   0   68.29   16.50
 -10   7   0   51.09   13.30
 -10   7   0   31.20   10.90
 -10   7   0   63.39   16.40
 -10   7   0   20.40   15.30
 -11  -7   0   13.50   13.50
  11  -7   0   13.20   15.70
  11  -7   0   12.20   11.90
 -11  -7   0   32.10    9.40
 -11  -7   0   12.20    8.10
 -11  -7   0   12.20    7.10
  11  -7   0   -2.40    7.40
  11  -7   0   24.80    9.40
 -11  -7   0   22.80    8.90
 -11  -7   0   19.80   12.00
 -11   7   0   26.70   16.80
  11   7   0   -0.40   10.60
 -11   7   0   13.00    8.80
 -11   7   0   14.50    9.60
  11   7   0   13.00    7.20
 -11   7   0   22.60    9.90
  11   7   0   22.30   11.40
 -11   7   0   16.70   13.60
 -11   7   0   18.80   10.00
  11   7   0    7.10    7.20
 -12  -7   0    9.60    7.00
  12  -7   0   10.40    7.70
 -12  -7   0  -10.10    6.20
 -12  -7   0  -19.20   11.90
  12  -7   0    9.50   13.00
 -12  -7   0    4.00    8.00
 -12  -7   0   -0.60    7.10
 -12  -7   0    5.40   14.30
  12  -7   0  -12.00    8.30
 -12   7   0   26.80   11.80
 -12   7   0   26.60   18.10
  12   7   0    2.60    7.50
 -12   7   0   -1.40   11.50
  12   7   0    2.60   13.00
 -12   7   0   10.60    8.80
 -12   7   0   10.00   10.20
 -12   7   0   11.80    8.20
 -13  -7   0   89.49   16.50
 -13  -7   0   98.39   25.70
  13  -7   0   70.59   16.70
 -13  -7   0   69.19   16.30
 -13  -7   0   74.79   16.60
 -13  -7   0   84.39   23.30
 -13  -7   0   89.69   16.30
  13  -7   0   87.49   20.00
  13  -7   0  107.69   30.90
  13  -7   0   89.39   27.50
 -13   7   0   82.09   19.70
 -13   7   0   41.30   26.30
  13   7   0   75.39   16.40
 -13   7   0   55.69   18.10
  13   7   0   83.99   22.40
  13   7   0   54.39   21.40
 -13   7   0   47.60   22.80
 -13   7   0   79.49   18.60
  13   7   0   83.49   15.80
 -13   7   0  103.79   21.70
 -14  -7   0   21.70    9.10
  14  -7   0    5.30   12.50
 -14  -7   0  -30.20   18.10
 -14  -7   0   -2.40   10.20
 -14  -7   0   -4.30   18.30
 -14  -7   0   -1.90   10.80
  14  -7   0   -7.40   20.20
  14   7   0   -1.10   18.40
 -14   7   0    7.70   10.10
  14   7   0   34.60   16.70
 -14   7   0   25.80   15.70
  14   7   0   -1.40   10.30
 -14   7   0   47.80   26.50
  14   7   0    9.30    7.90
 -15  -7   0   35.10   22.80
 -15  -7   0    8.60   23.30
 -15  -7   0   16.50   12.90
  15  -7   0   -0.80   26.20
  15  -7   0   -3.90   19.00
  15  -7   0   -4.80    8.30
  15  -7   0   -1.40   13.00
 -15  -7   0   -8.20   11.70
  15   7   0  -12.90   12.00
 -15   7   0   14.80   16.60
  15   7   0  -15.70    8.90
 -15   7   0   16.10   26.70
 -15   7   0    5.30   19.80
  15   7   0  -18.50   22.90
 -15   7   0   13.60   12.10
 -15   7   0   21.90   11.40
 -15   7   0   11.70   12.00
 -16  -7   0   23.40   15.80
 -16  -7   0   -4.70   24.90
 -16  -7   0    7.70   15.40
  16   7   0  -47.60   27.00
 -16   7   0   -3.00   13.60
 -16   7   0    8.50   16.00
   0  -8   0 4127.39   89.59
   0  -8   0 4281.57   88.79
   0  -8   0 4122.79  101.29
   0  -8   0 4239.68   88.79
   0  -8   0 4310.37   99.19
   0   8   0 4189.18  100.89
   0   8   0 4151.58   89.79
   0   8   0 4185.88   97.89
   0   8   0 4073.49   87.29
   0   8   0 4369.16   89.79
  -1  -8   0  915.31   34.30
   1  -8   0  927.21   30.30
   1  -8   0  932.51   38.50
   1  -8   0  919.91   30.70
  -1  -8   0  933.31   27.90
   1  -8   0  921.11   29.70
  -1  -8   0  951.10   28.10
  -1  -8   0  937.61   28.20
   1  -8   0  947.41   37.70
   1   8   0  946.91   34.90
  -1   8   0  965.30   31.40
  -1   8   0  981.00   31.60
  -1   8   0  988.40   39.70
   1   8   0  921.71   28.00
   1   8   0  934.91   27.80
  -1   8   0  955.50   29.50
  -1   8   0  959.30   36.70
   2  -8   0   31.90    7.50
   2  -8   0   36.20    7.60
   2  -8   0   31.20    9.90
   2  -8   0   42.00   10.60
   2  -8   0   26.40    6.80
  -2   8   0   15.90    6.00
  -2   8   0   15.20    8.20
  -2   8   0   37.00    7.90
  -2   8   0   31.00    6.90
  -2   8   0   22.20    8.20
   3  -8   0  130.09   17.00
   3  -8   0  124.19   11.40
   3  -8   0  109.79   15.40
   3  -8   0  107.89   11.60
   3  -8   0  115.99   12.00
  -3   8   0  125.39   11.60
  -3   8   0  118.59   12.40
  -3   8   0  106.69   15.90
  -3   8   0  103.49   14.50
   4  -8   0  738.83   29.70
   4  -8   0  687.83   38.30
   4  -8   0  738.13   37.70
   4  -8   0  731.03   29.10
   4  -8   0  658.43   29.30
  -4   8   0  715.73   31.30
  -4   8   0  719.23   40.00
  -4   8   0  640.64   31.30
  -4   8   0  718.93   36.90
  -4   8   0  690.03   28.40
   5  -8   0  342.97   22.00
   5  -8   0  351.26   21.30
   5  -8   0  318.07   28.40
   5  -8   0  395.56   28.90
   5  -8   0  365.36   20.90
  -5  -8   0  346.17   21.20
  -5   8   0  346.67   29.40
  -5   8   0  391.16   28.60
   5   8   0  347.47   16.40
  -5   8   0  366.86   23.10
  -5   8   0  367.16   21.40
  -5   8   0  353.76   23.00
   6  -8   0  129.09   19.20
   6  -8   0  146.59   14.60
  -6  -8   0  170.18   17.70
  -6  -8   0  151.78   12.30
   6  -8   0  161.08   15.30
   6  -8   0  173.48   21.60
  -6  -8   0  160.88   12.80
   6  -8   0  157.28   15.30
  -6   8   0  146.19   21.20
   6   8   0  133.29   15.20
  -6   8   0  142.79   16.30
  -6   8   0  123.89   15.50
   6   8   0  131.49   10.60
  -6   8   0  144.79   15.10
  -6   8   0  136.49   19.50
   6   8   0  133.09   11.20
   6   8   0  158.38   12.00
   6   8   0  129.99   14.10
  -7  -8   0   80.79   10.90
   7  -8   0   60.89   12.10
  -7  -8   0   59.39   13.60
   7  -8   0   95.89   13.90
  -7  -8   0   76.49   13.00
   7  -8   0   73.99   18.00
  -7  -8   0  101.89   11.70
   7  -8   0   72.69   12.00
   7  -8   0   63.19   16.50
  -7  -8   0   77.39    8.60
  -7   8   0   58.09   13.10
  -7   8   0   83.59   14.30
   7   8   0   68.39   12.50
   7   8   0   81.69   10.10
  -7   8   0   76.59   17.30
   7   8   0   74.39   15.10
  -7   8   0   87.99   13.50
   7   8   0   75.99   10.50
   7   8   0   79.69    9.40
  -7   8   0   64.69   17.50
   8  -8   0   43.50   12.10
   8  -8   0   50.19   15.10
   8  -8   0   40.90   14.60
  -8  -8   0   35.60   10.10
   8  -8   0   75.89   13.90
   8  -8   0   42.10   13.50
  -8  -8   0   33.90   14.80
  -8  -8   0   52.89   11.00
  -8   8   0   49.20   16.10
   8   8   0   81.09   16.70
  -8   8   0   65.49   13.00
   8   8   0   64.89   11.00
  -8   8   0   62.59   20.50
   8   8   0   50.39   12.70
  -8   8   0   52.49   14.10
  -8   8   0   63.19   14.70
   8   8   0   57.49    9.60
  -9  -8   0   24.80    7.60
  -9  -8   0   22.70   13.40
  -9  -8   0   19.20    6.80
  -9  -8   0   26.30   10.60
  -9  -8   0   22.50    9.50
   9  -8   0   45.00   16.50
   9  -8   0   22.40    9.60
  -9   8   0   35.20   16.90
  -9   8   0   27.60   13.80
  -9   8   0   25.70   12.00
   9   8   0   18.00    7.50
   9   8   0    6.30   10.00
  -9   8   0   24.10   10.10
  -9   8   0   39.00   12.80
  10  -8   0    1.30   10.10
 -10  -8   0   15.80    8.10
 -10  -8   0   11.80    7.90
  10  -8   0   -1.20    5.70
 -10  -8   0   32.30   13.30
 -10  -8   0   10.50    6.50
 -10  -8   0   18.50    7.30
 -10  -8   0   13.10    9.30
  10   8   0   16.50    7.00
  10   8   0   22.70   11.50
 -10   8   0    6.00   10.60
 -10   8   0    3.70    7.10
 -10   8   0  -15.90   12.50
 -10   8   0   11.90    9.60
  10   8   0   26.70   11.40
 -10   8   0    1.00   11.10
  10   8   0    9.30    6.90
 -10   8   0    6.80    8.30
  11  -8   0   96.99   18.30
 -11  -8   0   63.19   14.60
  11  -8   0   89.79   16.80
 -11  -8   0   48.40   16.30
  11  -8   0   78.89   25.50
 -11  -8   0  106.39   14.20
 -11  -8   0   88.99   15.10
  11  -8   0   93.39   24.30
 -11  -8   0   98.99   23.30
 -11  -8   0   71.89   15.20
  11   8   0   89.19   20.30
  11   8   0   86.19   14.10
 -11   8   0   71.79   22.80
 -11   8   0   58.69   16.80
 -11   8   0   87.59   16.40
 -11   8   0  109.19   17.70
 -11   8   0   69.39   20.70
  11   8   0   85.39   14.20
  11   8   0   80.99   19.70
 -11   8   0  131.19   21.70
 -12  -8   0   73.99   17.90
 -12  -8   0   74.99   16.00
 -12  -8   0   79.19   23.70
 -12  -8   0   74.99   13.90
  12  -8   0   44.00   22.50
  12  -8   0   58.89   16.50
 -12  -8   0   91.89   15.40
 -12  -8   0  100.59   16.70
  12  -8   0   71.29   22.10
  12  -8   0  105.59   17.30
 -12   8   0   53.49   25.30
  12   8   0   93.89   15.70
 -12   8   0   54.39   18.10
 -12   8   0   85.29   18.50
  12   8   0   98.69   22.20
 -12   8   0   93.19   19.30
  12   8   0   84.09   23.10
  12   8   0   79.69   15.20
 -12   8   0   75.69   23.70
 -13  -8   0  105.29   24.40
 -13  -8   0   85.99   27.80
 -13  -8   0  104.39   18.30
  13  -8   0  132.99   35.00
  13  -8   0  130.19   30.80
  13  -8   0  124.49   19.90
  13  -8   0  115.09   24.10
 -13  -8   0  119.19   20.70
 -13  -8   0   90.29   17.60
  13   8   0   90.39   23.80
  13   8   0  148.69   28.90
 -13   8   0  120.69   30.30
 -13   8   0   93.09   21.10
  13   8   0   96.29   17.30
 -13   8   0  120.09   26.00
 -13   8   0  118.89   21.30
 -13   8   0   84.79   30.70
  13   8   0  118.39   18.10
 -14  -8   0  -18.00   10.10
 -14  -8   0   29.40   11.80
  14  -8   0   11.90   13.60
  14  -8   0    3.30   20.20
 -14  -8   0  -25.70   20.30
  14  -8   0   10.90   10.40
 -14  -8   0    9.80    9.20
 -14  -8   0   23.00   10.30
 -14  -8   0    7.70   16.40
  14  -8   0    6.00   18.20
 -14   8   0  -38.70   22.00
  14   8   0    6.70    9.20
  14   8   0  -30.70   17.80
  14   8   0   15.30   17.90
  14   8   0  -16.50    9.20
 -14   8   0    0.70    9.70
 -14   8   0    2.80   12.90
 -14   8   0   12.50   11.70
 -14   8   0   20.30   18.80
 -14   8   0  -12.90   12.70
 -15  -8   0    7.60   12.30
 -15  -8   0   35.70   21.30
 -15  -8   0   12.50   10.80
  15  -8   0   -7.00   23.50
  15  -8   0   -4.00   10.90
 -15  -8   0    7.40   13.30
 -15  -8   0    6.20   23.60
 -15   8   0  -16.00   14.40
  15   8   0    7.80   11.00
 -15   8   0  -12.50   10.00
 -15   8   0  -10.20   29.60
  15   8   0    8.00   21.60
 -15   8   0   -2.00   13.30
   0  -9   0    3.70    4.80
   0  -9   0   -2.00    9.80
   0  -9   0    1.00    3.50
   0  -9   0    0.20    3.40
   0  -9   0    2.20    6.40
   0   9   0    8.90    5.80
   0   9   0    6.90    3.90
   0   9   0   14.30    5.90
   0   9   0    4.40    4.10
   1  -9   0   -0.90    5.90
   1  -9   0    3.30    4.40
  -1  -9   0    2.40    3.70
   1  -9   0    2.60    3.70
   1  -9   0   10.90    5.20
   1  -9   0   13.90    6.50
  -1  -9   0   14.00    6.50
  -1  -9   0   11.40    4.50
  -1  -9   0    3.70    3.50
   1   9   0    2.50    3.80
   1   9   0   -0.50    3.80
  -1   9   0    4.30    4.30
   1   9   0    1.60    5.60
  -1   9   0    2.20    5.80
  -1   9   0    8.50    4.80
   2  -9   0   36.70    7.40
   2  -9   0   50.19    8.30
   2  -9   0   27.90    8.10
  -2  -9   0   36.90    6.70
   2  -9   0   44.60   10.90
  -2   9   0   43.60   11.80
  -2   9   0   39.10    8.30
  -2   9   0   52.89    8.90
  -2   9   0   35.60    7.90
   3  -9   0   64.09    9.30
   3  -9   0   81.79   10.60
   3  -9   0   61.59   10.20
   3  -9   0   78.69   13.80
   3  -9   0   66.19   15.00
  -3   9   0   63.89   14.30
  -3   9   0   72.39   10.40
  -3   9   0   94.69   15.10
  -3   9   0   75.59   10.70
  -3   9   0   59.49    9.60
   4  -9   0  179.08   15.90
   4  -9   0  161.48   19.20
   4  -9   0  156.38   14.50
   4  -9   0  175.88   21.10
   4  -9   0  176.08   14.60
  -4   9   0  186.28   16.00
  -4   9   0  172.08   14.00
  -4   9   0  165.98   18.40
  -4   9   0  196.78   21.80
   5  -9   0   16.20    8.80
   5  -9   0   19.50    7.20
   5  -9   0    5.20    4.70
   5  -9   0   -0.50    8.10
   5  -9   0   11.50    7.00
  -5   9   0   10.20    6.80
  -5   9   0   12.10    6.90
  -5   9   0    4.30    5.20
  -5   9   0   -1.00    7.40
  -5   9   0   20.30   12.30
   6  -9   0  276.37   29.80
  -6  -9   0  297.47   17.60
   6  -9   0  303.07   21.00
   6  -9   0  326.27   22.50
   6  -9   0  321.87   23.10
   6  -9   0  316.17   29.30
  -6   9   0  278.07   22.40
  -6   9   0  258.87   29.50
  -6   9   0  317.97   21.50
  -6   9   0  308.27   23.20
  -6   9   0  271.17   27.20
   7  -9   0   74.29   13.30
  -7  -9   0   53.99   14.50
   7  -9   0   65.59   18.00
   7  -9   0   81.09   19.90
   7  -9   0   72.89   14.20
  -7  -9   0   82.49   10.90
  -7  -9   0   66.19   11.00
   7  -9   0   79.49   12.60
  -7   9   0   89.29   14.80
  -7   9   0  110.09   22.20
  -7   9   0   97.59   21.10
   7   9   0   94.29    9.80
  -7   9   0   75.49   14.60
  -7   9   0   76.59   13.00
   7   9   0   58.19    9.50
   7   9   0   84.49   12.80
  -8  -9   0  210.08   16.90
   8  -9   0  147.29   18.50
   8  -9   0  156.78   24.70
   8  -9   0  184.48   18.80
  -8  -9   0  205.08   22.40
  -8  -9   0  165.98   15.20
   8  -9   0  159.68   26.20
   8  -9   0  158.38   19.20
   8   9   0  166.28   13.50
   8   9   0  150.98   19.70
  -8   9   0  169.48   21.50
  -8   9   0  142.69   18.00
  -8   9   0  173.48   20.90
  -8   9   0  182.48   29.90
  -8   9   0  152.38   25.20
   8   9   0  149.69   14.10
   9  -9   0  197.38   21.80
  -9  -9   0  170.58   24.80
  -9  -9   0  177.08   17.20
   9  -9   0  199.78   30.40
  -9  -9   0  190.08   18.60
   9   9   0  212.68   22.40
  -9   9   0  241.98   23.00
  -9   9   0  206.58   24.30
   9   9   0  203.48   24.80
  -9   9   0  218.18   25.30
   9   9   0  223.08   17.90
   9   9   0  220.48   16.60
  -9   9   0  205.98   29.00
  -9   9   0  215.78   33.90
 -10  -9   0   15.90    9.90
  10  -9   0   -0.30   13.20
  10  -9   0   18.60   10.00
 -10  -9   0   26.20    9.00
 -10  -9   0   36.60   10.40
 -10  -9   0    8.20   11.00
 -10  -9   0   22.50    8.10
 -10  -9   0   -0.20   12.20
  10   9   0   33.00    8.80
 -10   9   0   20.00   11.60
  10   9   0   50.29   14.40
  10   9   0   23.60   13.00
 -10   9   0   36.50   16.80
 -10   9   0   36.10   13.40
  10   9   0   23.60    8.70
 -10   9   0   18.20   18.20
 -10   9   0   19.90    9.20
  11  -9   0   23.10   12.50
 -11  -9   0    6.60   10.30
  11  -9   0   11.40    6.70
 -11  -9   0   10.20    8.10
 -11  -9   0   -0.80    5.30
 -11  -9   0    4.20    6.50
  11  -9   0    6.10   12.80
  11  -9   0    9.70    8.80
 -11  -9   0   -5.20   11.50
 -11   9   0    7.20    8.20
 -11   9   0   28.20   15.20
 -11   9   0   14.20    8.10
 -11   9   0   19.00   11.70
 -11   9   0   22.70   17.20
  11   9   0   18.00    7.30
  12  -9   0   -0.90   16.30
 -12  -9   0    5.90    9.70
  12  -9   0   -2.40    7.70
 -12  -9   0   -2.10    8.20
  12  -9   0    3.40    8.70
 -12  -9   0   -1.80   14.90
 -12  -9   0   25.90    8.10
 -12   9   0   27.60   22.50
 -12   9   0    8.70    8.90
 -12   9   0    1.10    7.90
  12   9   0    8.70   13.50
  12   9   0   13.80    7.60
 -12   9   0    9.20   11.70
  12   9   0    5.60    7.80
  12   9   0   27.30   13.60
 -12   9   0  -20.00   13.60
  13  -9   0   -9.60   13.70
  13  -9   0    2.70    8.00
 -13  -9   0   15.50   10.10
 -13  -9   0   20.00    9.00
 -13   9   0   24.30   13.00
  13   9   0   27.90   18.80
  13   9   0   23.70   10.70
  13   9   0   19.10   10.20
 -13   9   0   16.70   17.00
  13   9   0   43.80   20.30
 -13   9   0    0.70    8.80
 -13   9   0   13.00   13.30
 -14  -9   0   16.80   14.10
  14  -9   0   28.90   12.80
  14  -9   0   52.99   22.20
  14  -9   0   15.00   14.30
  14  -9   0   24.70   25.60
 -14  -9   0   16.70   10.80
 -14  -9   0    7.00   20.80
 -14  -9   0   47.90   20.80
 -14  -9   0   23.70   11.60
 -14   9   0   28.30   28.70
 -14   9   0   13.20   15.10
 -14   9   0   24.90   14.90
 -14   9   0    0.80   14.80
  14   9   0   11.50    8.90
 -14   9   0  -16.40   17.30
  14   9   0   22.50   17.80
 -14   9   0    1.70   10.90
 -15  -9   0   32.40   12.90
 -15  -9   0   -9.20   14.10
 -15  -9   0  -28.50   23.80
 -15   9   0   -0.40   14.10
  15   9   0   -7.20    9.90
  15   9   0  -13.40   22.80
  15   9   0   -7.50   10.50
  15   9   0  -11.20   21.00
 -15   9   0   12.30   13.70
   0 -10   0 1736.33   56.39
   0 -10   0 1652.73   46.40
   0 -10   0 1707.43   46.10
   0 -10   0 1640.94   56.09
   0 -10   0 1693.33   46.30
   0  10   0 1687.93   54.29
   0  10   0 1722.73   57.59
   0  10   0 1717.03   47.40
   0  10   0 1706.53   45.20
   0  10   0 1721.53   47.10
   1 -10   0  298.97   22.30
   1 -10   0  257.87   16.70
   1 -10   0  277.77   16.10
  -1 -10   0  270.07   15.00
   1 -10   0  267.87   22.40
   1 -10   0  277.77   16.60
   1  10   0  255.97   15.30
  -1  10   0  290.47   23.20
  -1  10   0  291.47   17.60
  -1  10   0  276.67   21.00
  -1  10   0  287.57   16.10
  -1  10   0  256.77   16.80
   2 -10   0   14.20    5.70
   2 -10   0   20.00    8.90
   2 -10   0   19.70    6.50
   2 -10   0   26.80    9.90
   2 -10   0   23.30    6.50
  -2  10   0   16.50    5.90
  -2  10   0   17.00    8.20
  -2  10   0   16.60    6.20
   3 -10   0   16.80    6.10
   3 -10   0    4.80    7.80
   3 -10   0    9.70    8.70
   3 -10   0    7.70    5.60
   3 -10   0    6.00    5.30
  -3  10   0   12.50    5.30
  -3  10   0   14.50    8.30
  -3  10   0   14.30    6.90
  -3  10   0   17.00    8.30
  -3  10   0   11.80    5.40
   4 -10   0   17.60    7.20
   4 -10   0   34.60   11.60
   4 -10   0   20.10    8.10
   4 -10   0   21.50   11.10
   4 -10   0   27.40    7.90
  -4  10   0   51.69   12.90
  -4  10   0   24.50   11.30
  -4  10   0   32.90    8.30
  -4  10   0   22.80    8.20
   5 -10   0  153.28   16.00
   5 -10   0  131.19   14.70
   5 -10   0  156.58   17.40
   5 -10   0  148.39   23.60
   5 -10   0  162.88   21.70
  -5  10   0  154.68   15.90
  -5  10   0  146.59   18.00
  -5  10   0  120.89   20.40
  -5  10   0  176.28   18.10
  -5  10   0  155.58   23.30
   6 -10   0   25.60   12.50
   6 -10   0   23.80    8.70
   6 -10   0   22.10    8.00
   6 -10   0   17.90    8.20
   6 -10   0   26.60   11.90
  -6  10   0   19.30   12.00
  -6  10   0   17.30    8.20
  -6  10   0   23.20    8.90
  -6  10   0   14.70    8.60
  -6  10   0   25.40   13.90
   7 -10   0    1.00    8.10
   7 -10   0    7.90    7.80
  -7 -10   0    2.80    4.50
   7 -10   0    1.40    4.90
   7 -10   0    8.00   10.60
   7 -10   0    4.10    6.20
  -7  10   0   -0.20    5.40
  -7  10   0    4.60   11.80
  -7  10   0   -5.40    5.80
  -7  10   0   -2.70    5.90
  -7  10   0   -5.50    8.00
   8 -10   0  147.29   28.20
   8 -10   0  151.88   17.50
   8 -10   0   97.39   28.00
   8 -10   0  122.19   19.10
  -8 -10   0  105.59   13.20
  -8  10   0  133.59   18.60
   8  10   0  131.19   13.80
  -8  10   0  115.79   28.70
  -8  10   0  137.49   27.00
  -8  10   0  134.19   20.60
  -8  10   0  150.78   20.10
  -9 -10   0   70.49   13.20
   9 -10   0   61.59   14.90
   9 -10   0   56.39   22.40
  -9 -10   0   72.69   13.50
  -9 -10   0   47.00   17.10
   9  10   0   41.20   15.10
  -9  10   0   72.09   18.20
   9  10   0   64.69   12.10
  -9  10   0   77.09   15.70
 -10 -10   0   50.49   12.10
 -10 -10   0   88.29   14.50
  10 -10   0   91.09   18.10
 -10 -10   0   47.10   10.80
 -10 -10   0   91.89   12.70
  10 -10   0   73.89   21.20
 -10  10   0   67.49   22.50
 -10  10   0   62.79   16.10
 -10  10   0   63.29   21.80
  10  10   0   73.29   12.40
  10  10   0   69.39   16.70
  10  10   0   88.39   14.40
 -10  10   0  110.49   18.40
 -11 -10   0    1.10   14.30
  11 -10   0   27.30   12.90
 -11 -10   0   23.30   12.10
 -11 -10   0   17.90    7.90
 -11 -10   0    9.30    7.20
  11 -10   0  -13.00    9.10
  11 -10   0   20.30    8.60
 -11 -10   0    4.80    8.40
  11  10   0   16.20    7.00
 -11  10   0   -8.20   11.20
  11  10   0  -11.00   11.50
 -11  10   0    6.00    9.40
  11  10   0   -0.40    6.40
 -11  10   0  -26.90   16.80
 -11  10   0   -8.10   13.50
 -11  10   0    5.30    9.20
  11  10   0   14.60   11.80
 -12 -10   0   72.69   15.70
 -12 -10   0   67.79   15.90
 -12 -10   0   96.89   24.60
 -12 -10   0   73.89   14.50
  12 -10   0   62.39   17.30
  12 -10   0   78.39   29.40
  12 -10   0   35.30   20.50
 -12 -10   0   71.89   20.60
 -12  10   0   83.99   31.10
 -12  10   0  113.59   20.70
 -12  10   0   85.39   26.30
 -12  10   0   81.79   19.60
 -12  10   0   85.89   18.80
  13 -10   0    1.30   15.60
  13 -10   0   24.70   24.10
  13 -10   0    1.20    7.50
 -13 -10   0   11.40   19.70
 -13 -10   0    0.30   10.70
  13 -10   0   19.70   13.10
 -13 -10   0    7.10    9.90
 -13 -10   0   14.80   18.70
 -13 -10   0    9.60   12.20
 -13  10   0   14.60   11.70
  13  10   0   -1.50   12.30
 -13  10   0   17.20   10.40
 -13  10   0   26.20   20.00
 -14 -10   0  -17.80   10.20
  14 -10   0  -21.50   30.00
 -14 -10   0   42.50   20.10
  14 -10   0   -5.00   16.20
 -14 -10   0   37.40   19.00
 -14 -10   0   24.60   10.60
  14 -10   0    7.80   19.50
  14 -10   0   -7.50    7.80
 -14  10   0   -9.50   13.50
  14  10   0   -0.60    8.60
  14  10   0   -4.90   18.10
 -14  10   0  -15.70   17.00
 -14  10   0  -16.00    9.90
 -14  10   0   -1.60   11.20
 -14  10   0  -11.80   21.00
 -15 -10   0    0.00   13.60
 -15 -10   0    7.20   24.60
 -15 -10   0    7.60   15.00
 -15 -10   0   13.70   13.90
 -15 -10   0    0.90   24.20
  15  10   0    2.00   11.20
  15  10   0   26.50   25.60
  15  10   0   14.70   11.70
  15  10   0  -12.80   23.20
 -15  10   0   -1.20   17.40
 -15  10   0   13.10   15.40
   0 -11   0    1.10    4.90
   0 -11   0    2.90    5.10
   0 -11   0   -2.70    4.20
   0 -11   0    2.10    7.70
   0  11   0    6.30    8.30
   0  11   0   12.40    4.60
   0  11   0    4.20    5.20
   0  11   0   15.20    6.40
   1 -11   0   11.90    5.50
   1 -11   0    3.80    7.00
   1 -11   0   22.90    9.10
   1 -11   0    5.60    4.90
  -1 -11   0    5.90    4.50
  -1 -11   0    4.60    3.90
   1 -11   0    0.30    3.50
  -1  11   0    9.90    5.40
  -1  11   0    4.10    4.30
  -1  11   0    4.30    6.60
  -1  11   0    4.60    5.00
   2 -11   0    2.60    6.80
   2 -11   0    8.20    7.10
   2 -11   0    7.00    5.20
   2 -11   0    7.20    5.00
  -2  11   0   -4.60    5.20
  -2  11   0   14.80    5.00
  -2  11   0   12.50    5.70
  -2  11   0    2.60    4.10
   3 -11   0    6.70    4.50
   3 -11   0    0.30    7.80
   3 -11   0   -1.60    5.00
   3 -11   0   10.60    5.30
   3 -11   0   10.90    7.40
  -3  11   0    2.10    6.60
  -3  11   0   -1.70    4.60
  -3  11   0    1.70    4.30
   4 -11   0  482.95   26.40
   4 -11   0  445.56   33.30
   4 -11   0  403.76   25.80
   4 -11   0  424.66   35.00
   4 -11   0  466.15   25.60
  -4  11   0  486.25   27.70
  -4  11   0  481.65   37.10
  -4  11   0  494.15   26.20
  -4  11   0  473.35   33.80
  -4  11   0  480.05   28.30
   5 -11   0   18.40    7.60
   5 -11   0   12.10    6.60
   5 -11   0   14.40    9.90
   5 -11   0   16.20    7.90
   5 -11   0   12.80   10.60
  -5  11   0   16.10   11.90
  -5  11   0   11.80    6.60
  -5  11   0   17.10   10.30
  -5  11   0   15.70    7.30
   6 -11   0   20.70   11.00
   6 -11   0   10.80    5.60
   6 -11   0    9.10    6.80
   6 -11   0   22.20    8.90
   6 -11   0   13.50    9.30
  -6  11   0   -1.40    7.50
  -6  11   0    3.70    6.50
  -6  11   0  -12.40   10.80
  -6  11   0   -0.60    6.30
  -6  11   0  -11.10    8.20
   7 -11   0    6.30    7.30
   7 -11   0    9.20    9.70
   7 -11   0    3.60   13.70
   7 -11   0    8.20   10.70
   7 -11   0   19.30    7.70
  -7  11   0   36.70   14.90
  -7  11   0   37.30   10.80
  -7  11   0   22.50   11.70
  -7  11   0   37.50   11.20
   8 -11   0   74.79   16.50
   8 -11   0   89.99   14.80
   8 -11   0   61.29   21.30
   8 -11   0   90.99   16.20
   8 -11   0  113.19   24.80
  -8  11   0   66.99   18.80
  -8  11   0   92.49   24.00
  -8  11   0  105.39   16.20
  -8  11   0   96.39   18.40
   9 -11   0   13.90   14.80
   9 -11   0   18.90   11.30
  -9  11   0    8.40    8.70
  -9  11   0   11.50   11.20
  -9  11   0    3.20   17.60
  -9  11   0   15.10   14.20
 -10 -11   0   56.59   11.40
 -10 -11   0   60.29   12.50
  10 -11   0   27.10   12.70
  10 -11   0   27.00   21.10
 -10 -11   0   34.70    9.40
 -10 -11   0   40.70   12.80
 -10  11   0   45.90   16.00
 -10  11   0   13.40   21.70
 -10  11   0    5.60   12.40
 -10  11   0   29.20   10.30
 -11 -11   0    4.30    6.30
 -11 -11   0   -0.30    8.10
  11 -11   0   16.30   18.50
  11 -11   0  -12.50   11.60
 -11 -11   0   -8.20    6.80
  11 -11   0   12.00   10.90
 -11 -11   0    5.10    7.90
 -11  11   0   -8.00   20.00
 -11  11   0    6.80    8.70
  11  11   0   12.60   12.40
  11  11   0   -8.90   10.60
  11  11   0   10.80    6.40
  11  11   0   -6.40    5.30
 -11  11   0   -3.90    8.60
 -11  11   0   -2.70   10.60
 -11  11   0   10.80   13.90
 -11  11   0   21.90    8.80
 -12 -11   0   57.69   13.00
  12 -11   0   86.09   24.20
  12 -11   0   77.09   33.20
 -12 -11   0   68.39   15.90
 -12 -11   0   61.49   14.60
 -12 -11   0   71.59   13.90
  12 -11   0   85.29   26.00
  12 -11   0   61.09   15.50
 -12 -11   0   81.99   24.00
 -12  11   0   46.20   15.80
 -12  11   0   48.20   17.50
 -12  11   0   53.89   28.70
  12  11   0   28.60   15.10
 -12  11   0   36.00   15.30
 -12  11   0   20.40   21.20
 -13 -11   0  -15.20   10.10
 -13 -11   0   -5.40   19.90
  13 -11   0   15.80   13.90
 -13 -11   0    4.20   10.50
  13 -11   0    9.60   25.90
  13 -11   0   27.20   12.00
  13 -11   0   20.50   16.80
 -13  11   0   15.30   11.30
  13  11   0   -4.10   17.50
 -13  11   0   20.20   17.90
 -13  11   0   -5.30   28.80
  13  11   0   -5.80    7.90
 -13  11   0  -17.40   11.90
 -13  11   0   16.30   11.00
 -13  11   0  -12.70   14.60
  13  11   0  -13.50    8.20
 -14 -11   0   30.80   26.20
 -14 -11   0   20.70   13.00
 -14 -11   0   13.80   21.50
 -14 -11   0   22.90   14.80
 -14 -11   0   -6.20   12.30
 -14  11   0   22.90   16.80
  14  11   0   -1.10    9.80
 -14  11   0   18.70   14.60
  14  11   0   -9.20   20.60
  14  11   0  -10.00   19.30
   0 -12   0 1413.06   55.79
   0 -12   0 1401.76   44.70
   0 -12   0 1524.25   55.49
   0 -12   0 1512.05   45.00
   0 -12   0 1518.05   44.80
   0  12   0 1567.64   55.39
   0  12   0 1506.05   44.30
   0  12   0 1498.95   45.40
   0  12   0 1437.96   56.39
   0  12   0 1488.45   46.00
   1 -12   0   30.10   12.30
   1 -12   0   30.50    9.00
   1 -12   0   50.39    9.80
   1 -12   0   29.80   12.00
  -1 -12   0   47.60    9.00
   1 -12   0   47.80   12.30
  -1  12   0   30.10    8.80
   1  12   0   33.00   11.10
  -1  12   0   30.20   10.10
  -1  12   0   16.90   11.60
  -1  12   0   39.10    8.80
   1  12   0   29.50    7.60
   1  12   0   43.90    9.10
  -1  12   0   22.10    8.40
   2 -12   0   40.70   10.70
   2 -12   0   22.80   10.60
   2 -12   0   43.70   14.90
   2 -12   0   25.10    7.90
   2 -12   0   24.90    8.20
  -2  12   0   21.80    7.10
  -2  12   0   21.40    8.30
  -2  12   0   32.60    8.60
  -2  12   0   28.90   11.90
  -2  12   0   37.70   12.00
   3 -12   0  120.59   13.40
   3 -12   0  122.19   20.60
   3 -12   0  133.79   15.30
   3 -12   0   92.99   13.40
   3 -12   0   95.59   18.50
  -3  12   0  115.49   21.40
  -3  12   0  114.59   13.40
  -3  12   0  104.79   14.60
  -3  12   0   94.89   18.20
  -3  12   0  102.89   14.10
   4 -12   0   12.80    8.60
   4 -12   0   20.70    7.70
   4 -12   0    1.90    7.20
   4 -12   0    1.40   10.30
   4 -12   0   -2.10    5.10
  -4  12   0    1.80    6.20
  -4  12   0   -2.80   10.70
  -4  12   0    3.00    5.50
  -4  12   0   -0.90    8.10
  -4  12   0    7.20    7.90
   5 -12   0  113.69   14.60
   5 -12   0   90.89   22.30
   5 -12   0   91.19   20.30
   5 -12   0  116.49   17.70
   5 -12   0  101.99   15.90
  -5  12   0  147.19   26.30
  -5  12   0  126.99   15.90
  -5  12   0  124.99   22.00
  -5  12   0  155.78   19.10
   6 -12   0   17.50   11.40
   6 -12   0    6.20    6.20
   6 -12   0   33.80   10.80
   6 -12   0   20.10   12.80
   6 -12   0   16.70    7.60
  -6  12   0   -0.70    4.70
  -6  12   0    6.50    8.50
  -6  12   0    5.30   14.50
  -6  12   0   10.20    7.10
  -6  12   0   11.30   10.90
   7 -12   0  -10.20    6.10
   7 -12   0    1.80   10.00
   7 -12   0   -7.10   12.00
   7 -12   0    3.30    7.90
   7 -12   0   17.30    7.20
  -7  12   0    1.80    6.70
  -7  12   0   20.40    9.50
  -7  12   0    2.50    4.80
  -7  12   0    2.30   10.00
  -7  12   0   23.00   14.60
   8 -12   0   66.59   13.80
   8 -12   0   46.70   14.00
   8 -12   0   50.19   21.10
   8 -12   0   87.09   22.90
   8 -12   0   48.20   13.60
  -8  12   0   37.50   12.50
  -8  12   0   35.70   13.20
  -8  12   0   36.30   20.50
  -8  12   0   37.30   17.20
   9 -12   0   35.70   11.20
  -9  12   0    2.40    7.20
  -9  12   0   -3.80   20.30
  -9  12   0    2.90   13.10
  -9  12   0   15.20    9.50
  10 -12   0   96.39   29.20
  10 -12   0   47.70   14.90
 -10  12   0   10.30   24.30
 -10  12   0   49.20   17.30
 -10  12   0   72.29   24.50
 -10  12   0   59.39   15.60
  11 -12   0  -14.00   20.50
  11 -12   0    8.60   11.90
  11 -12   0    0.30   13.10
  11 -12   0    3.30    7.00
 -11  12   0   -2.70    8.10
 -11  12   0   19.30   10.90
 -11  12   0   11.70   12.00
 -11  12   0  -10.10   15.50
 -11  12   0   19.40   22.80
  12 -12   0   14.00   21.90
  12 -12   0   32.20   16.30
 -12 -12   0   40.30   10.60
  12 -12   0   23.80   25.80
  12 -12   0   14.10   13.70
 -12 -12   0   57.49   17.70
 -12  12   0   26.30   21.50
  12  12   0   -6.80   12.90
 -12  12   0   12.90   15.00
 -12  12   0   17.40   29.80
 -12  12   0   11.90   12.60
  12  12   0    1.60    7.10
 -12  12   0    2.60   11.70
 -12  12   0   18.60   11.90
  13 -12   0   -2.00   19.00
  13 -12   0    0.90   15.00
 -13 -12   0    2.10   10.70
  13 -12   0   15.50   28.20
 -13 -12   0   22.60   11.80
 -13 -12   0   31.20   20.10
  13 -12   0    1.20    9.00
 -13  12   0    3.80   12.80
 -13  12   0    3.90   11.20
 -13  12   0  -14.00   10.50
 -13  12   0  -17.00   19.90
 -13  12   0   -6.60   18.30
 -13  12   0  -12.60   35.40
 -14 -12   0   -8.70   11.70
 -14 -12   0   -0.40   22.70
 -14  12   0    6.60   20.10
  14  12   0  -31.30   21.70
  14  12   0  -10.00   11.40
  14  12   0  -28.10   22.00
   0 -13   0    6.70    5.80
   0 -13   0   -4.00    7.50
   0 -13   0    9.10    5.40
   0 -13   0   -3.60    8.90
   0 -13   0    6.00    6.10
   0  13   0    7.90    7.20
   0  13   0   13.30    6.70
   0  13   0    7.10    5.20
   0  13   0    2.60    6.40
  -1 -13   0   49.80    9.70
   1 -13   0   33.90    9.60
   1 -13   0   46.70    9.40
   1 -13   0   49.40   14.10
   1 -13   0   45.90   15.00
   1 -13   0   42.70    9.50
  -1  13   0   61.09   12.20
  -1  13   0   39.70   10.00
  -1  13   0   49.10   13.20
  -1  13   0   45.20   15.10
  -1  13   0   36.20    8.50
   2 -13   0   29.70    9.40
   2 -13   0   28.00   11.40
   2 -13   0    6.30   10.70
   2 -13   0   20.90    7.80
  -2  13   0   15.00    8.00
  -2  13   0   12.00   12.30
  -2  13   0   24.90    8.80
  -2  13   0   22.00    7.80
  -2  13   0   19.00   10.20
   3 -13   0   45.40   15.10
   3 -13   0   25.60   12.20
   3 -13   0   29.40    9.40
   3 -13   0   39.90   10.30
   3 -13   0   30.40    8.50
  -3  13   0   45.80   10.40
  -3  13   0   20.80   14.60
  -3  13   0   48.00   13.00
  -3  13   0   22.00   10.00
  -3  13   0   43.40   11.00
   4 -13   0  753.82   35.40
   4 -13   0  760.02   35.60
   4 -13   0  713.83   37.20
   4 -13   0  742.93   49.60
   4 -13   0  703.23   44.30
  -4  13   0  728.83   50.89
  -4  13   0  720.93   38.40
  -4  13   0  818.02   47.50
  -4  13   0  791.82   36.20
   5 -13   0   36.60   10.90
   5 -13   0   64.09   12.50
   5 -13   0   43.80   15.30
   5 -13   0   28.90   15.30
   5 -13   0   38.30   11.30
  -5  13   0   44.00   13.60
  -5  13   0   35.30   18.20
  -5  13   0   21.80   11.00
  -5  13   0   30.50    9.20
   6 -13   0  151.88   18.30
   6 -13   0  126.09   24.40
   6 -13   0  107.99   15.90
  -6  13   0   78.89   31.20
  -6  13   0  118.09   17.20
  -6  13   0  131.99   23.50
   7 -13   0   51.29   13.70
   7 -13   0   37.40   11.30
   7 -13   0   41.60   12.40
   7 -13   0   32.70   15.50
   7 -13   0   26.00   15.90
  -7  13   0   23.60   12.70
  -7  13   0   31.40   11.20
  -7  13   0   58.29   20.10
   8 -13   0   44.80   12.50
   8 -13   0   47.10   18.90
   8 -13   0   31.20   10.60
   8 -13   0    6.00   12.90
   8 -13   0   18.00    9.40
  -8  13   0   -3.10   10.50
  -8  13   0   12.10   13.50
  -8  13   0   13.90    8.70
  -8  13   0  -22.40   18.00
   9 -13   0   55.99   17.70
   9 -13   0   50.59   25.10
  -9  13   0   54.99   19.80
  -9  13   0  102.79   28.20
  -9  13   0   71.69   17.00
  -9  13   0   92.59   19.20
  10 -13   0   -8.90   18.60
 -10  13   0   30.80   21.90
 -10  13   0   29.60   11.80
 -10  13   0   13.30   15.30
 -10  13   0   13.00    8.80
  11 -13   0  -23.90   14.60
  11 -13   0    8.80    9.00
  11 -13   0    0.60   15.80
 -11  13   0    5.40   29.50
 -11  13   0  -12.50    9.00
 -11  13   0   15.60    9.60
 -11  13   0    5.70   15.40
 -11  13   0   27.80   10.40
 -11  13   0   51.59   18.70
  12 -13   0   18.80   18.70
  12 -13   0    3.80   14.00
  12 -13   0    9.80   10.50
  12 -13   0   -5.80   25.90
 -12  13   0   38.10   16.80
 -12  13   0   18.00   22.60
 -12  13   0   25.60   13.70
 -12  13   0   91.39   33.70
 -12  13   0    8.80   11.50
 -13 -13   0    4.80   17.70
 -13 -13   0   14.50   10.10
 -13  13   0    1.10   13.40
   0 -14   0  452.65   32.40
   0 -14   0  541.95   26.30
   0 -14   0  552.64   26.00
   0 -14   0  572.14   34.50
   0 -14   0  533.85   26.20
   0  14   0  534.95   36.40
   0  14   0  534.25   27.30
   0  14   0  551.74   26.70
   1 -14   0   51.39    9.70
   1 -14   0   60.49   11.90
   1 -14   0   41.80   13.40
   1 -14   0   53.09   15.50
   1 -14   0   42.00    9.80
  -1  14   0   67.89   13.60
  -1  14   0   48.90   16.80
  -1  14   0   52.39   10.40
  -1  14   0   50.49   12.90
  -1  14   0   53.29   10.80
   2 -14   0    9.60    5.70
   2 -14   0   13.20    6.10
   2 -14   0    2.10    7.60
   2 -14   0   -2.70   10.40
  -2  14   0    3.80    6.90
  -2  14   0   20.50    8.80
  -2  14   0    1.60   11.00
  -2  14   0    9.40    5.80
  -2  14   0   12.70    5.40
   3 -14   0   -4.50    4.50
   3 -14   0  -17.20   11.20
   3 -14   0   -7.90    7.00
  -3  14   0    0.70    4.60
  -3  14   0   -3.90    6.60
   4 -14   0   10.80    8.90
   4 -14   0   23.50    7.90
   4 -14   0   27.60   13.00
   4 -14   0    4.70   13.70
   4 -14   0   26.50    9.40
  -4  14   0   28.40    8.10
  -4  14   0   34.20   12.30
  -4  14   0   24.60   10.40
  -4  14   0   28.00   16.00
   5 -14   0  476.05   40.20
   5 -14   0  437.76   28.10
   5 -14   0  483.95   31.00
   5 -14   0  451.55   32.10
   5 -14   0  429.56   41.80
  -5  14   0  468.95   45.10
  -5  14   0  483.05   29.20
  -5  14   0  521.05   39.40
  -5  14   0  452.15   33.00
   6 -14   0    7.30    6.90
   6 -14   0   -5.00   11.40
   6 -14   0   -1.50    6.30
   6 -14   0    2.50    7.70
   6 -14   0   13.50   15.40
  -6  14   0   16.90    8.40
  -6  14   0    4.40    6.40
  -6  14   0   15.00   11.70
  -6  14   0    6.70   18.80
  -6  14   0  -14.60    8.70
   7 -14   0    3.70    6.30
   7 -14   0   -0.90   14.70
   7 -14   0    3.80    8.80
   7 -14   0    8.30    9.60
   7 -14   0    2.30   14.30
  -7  14   0    1.10   11.00
  -7  14   0   -8.60    7.20
  -7  14   0   15.80   21.30
   8 -14   0   36.40   13.40
   8 -14   0   39.20   11.90
   8 -14   0   39.40   21.10
  -8  14   0   67.39   15.50
  -8  14   0   50.89   18.30
   9 -14   0   14.20   11.30
   9 -14   0   24.90   19.90
  -9  14   0   -0.70   12.50
  -9  14   0    4.90    9.20
  -9  14   0    2.20    9.10
  -9  14   0   10.60   25.00
  -9  14   0    3.20   14.30
  10 -14   0   59.19   18.10
  10 -14   0   74.59   16.20
  10 -14   0  119.39   29.00
  10 -14   0   69.69   29.60
 -10  14   0   76.79   25.70
 -10  14   0   91.69   39.80
 -10  14   0  102.19   19.50
 -10  14   0   62.19   20.40
 -10  14   0   64.99   16.30
  11 -14   0   30.80   14.10
  11 -14   0   10.00    9.90
  11 -14   0   43.10   24.80
  11 -14   0   12.10   20.60
 -11  14   0   12.20   12.60
 -11  14   0   25.60   12.90
 -11  14   0    4.80   33.20
 -11  14   0   19.10   19.10
 -11  14   0   37.60   23.30
  12 -14   0   30.40   22.50
  12 -14   0   17.40   11.70
  12 -14   0  -44.50   34.70
  12 -14   0  -16.20   19.30
 -12  14   0   -4.90   16.30
 -12  14   0   26.20   14.60
 -12  14   0   58.39   22.10
 -12  14   0   89.29   40.30
 -12  14   0   30.40   13.80
 -12  14   0   47.60   25.60
   0 -15   0   -3.60    5.00
   0 -15   0   -2.90    4.90
   0  15   0    3.20    6.00
   0  15   0   -1.70    7.80
   0  15   0    7.70    6.10
   1 -15   0   19.20   12.10
   1 -15   0   15.30    7.20
   1 -15   0    2.00    6.60
   1 -15   0   26.20    8.60
  -1  15   0    7.00   13.40
  -1  15   0   12.10    8.70
  -1  15   0   16.60    7.30
   2 -15   0   -0.10    8.70
   2 -15   0   -2.10    6.00
   2 -15   0  -12.10    9.90
   2 -15   0    3.20    5.10
   2 -15   0    0.30    5.80
  -2  15   0   -3.10    7.90
  -2  15   0   -6.40    5.60
  -2  15   0   -8.70    4.90
  -2  15   0  -13.80   12.90
   3 -15   0   44.70   15.70
   3 -15   0   48.60   11.10
   3 -15   0   77.39   14.40
   3 -15   0   50.29   12.00
  -3  15   0   50.99   12.10
  -3  15   0   37.30   12.40
  -3  15   0   60.19   17.60
  -3  15   0   46.10   18.70
   4 -15   0   14.80    8.90
   4 -15   0    9.40    6.80
   4 -15   0   24.30   14.10
   4 -15   0   14.00   11.00
  -4  15   0    6.20    9.50
  -4  15   0    6.10   16.20
  -4  15   0   -4.00   10.30
  -4  15   0    1.40    6.70
   5 -15   0   13.80   10.80
   5 -15   0    8.10   20.10
   5 -15   0   12.80   13.30
   5 -15   0    2.70   15.90
   5 -15   0   20.70    9.40
  -5  15   0    5.80    6.50
  -5  15   0   18.00   14.10
  -5  15   0   37.80   21.60
  -5  15   0   63.99   19.50
  -5  15   0   -2.00   24.50
   6 -15   0   77.19   24.60
   6 -15   0   55.89   18.60
   6 -15   0   47.30   11.60
   6 -15   0   60.59   13.90
   6 -15   0   74.29   17.00
  -6  15   0   43.50   12.70
  -6  15   0   60.49   24.70
  -6  15   0   31.90   17.10
  -6  15   0   58.99   16.20
   7 -15   0   -5.70    7.70
   7 -15   0   13.90   10.50
   7 -15   0    9.90   17.70
   7 -15   0    4.70    7.70
   7 -15   0   -1.60   13.50
  -7  15   0    5.30   13.90
  -7  15   0   -6.90    7.90
  -7  15   0    9.80   21.20
  -7  15   0   12.40   12.30
  -7  15   0   15.40   10.80
   8 -15   0   15.00   15.20
   8 -15   0  -28.40   20.50
  -8  15   0   34.60   12.60
  -8  15   0   20.20   13.00
  -8  15   0   16.60   16.40
  -8  15   0   35.20   23.30
   9 -15   0  122.99   33.30
   9 -15   0  162.88   24.20
  -9  15   0  158.38   41.30
  -9  15   0  120.69   23.80
  -9  15   0  135.19   23.20
  -9  15   0  112.99   29.80
  10 -15   0  -10.20    9.50
 -10  15   0   -5.10   11.90
 -10  15   0   -6.90   10.60
 -10  15   0   -0.50   23.80
  11 -15   0   54.09   30.10
  11 -15   0  -16.30   18.10
  11 -15   0    3.20   10.40
  11 -15   0   35.50   16.60
 -11  15   0  -22.90   20.80
 -11  15   0  -19.80   11.30
 -11  15   0   77.59   42.20
 -11  15   0   10.60   14.10
 -11  15   0   49.70   21.00
   0 -16   0    9.00    6.00
   0  16   0    0.40    5.20
   0  16   0    5.50    3.90
   1 -16   0   73.49   12.70
   1 -16   0   64.89   11.70
   1 -16   0   75.89   16.30
   1 -16   0   93.19   14.10
  -1  16   0   74.99   18.60
  -1  16   0   86.39   12.00
  -1  16   0   88.19   14.90
  -1  16   0  100.49   18.40
   2 -16   0    4.00    6.80
   2 -16   0   15.70   13.80
   2 -16   0   14.00    9.90
   2 -16   0   10.60    6.70
   2 -16   0    7.80    6.90
  -2  16   0   11.60    5.90
  -2  16   0    9.20   10.10
  -2  16   0   33.50   15.70
  -2  16   0   24.90    9.20
   3 -16   0   38.70   14.00
   3 -16   0   22.50    8.70
   3 -16   0   31.50    9.70
   3 -16   0    8.30   13.80
   3 -16   0   19.60    8.20
  -3  16   0   -1.50   18.20
  -3  16   0    2.70    9.90
  -3  16   0   25.20    9.10
  -3  16   0   19.20   12.70
   4 -16   0   12.80   10.90
   4 -16   0   10.90    9.20
   4 -16   0   13.00   20.70
   4 -16   0    2.40    5.60
   4 -16   0   10.50    6.30
  -4  16   0    9.60    7.00
  -4  16   0    3.00   10.00
  -4  16   0   18.20   17.50
  -4  16   0   11.10   11.90
  -4  16   0   12.40   14.20
   5 -16   0   93.79   15.00
   5 -16   0   69.59   25.30
   5 -16   0  105.19   23.60
   5 -16   0   79.89   14.90
   5 -16   0  122.69   19.00
  -5  16   0   50.89   26.40
  -5  16   0   83.29   15.70
  -5  16   0   72.89   20.40
  -5  16   0   54.69   16.70
   6 -16   0   16.20    9.90
   6 -16   0   21.10   17.80
   6 -16   0   14.10    7.30
   6 -16   0    8.80   13.10
   6 -16   0    4.30    7.40
  -6  16   0   10.90    8.10
  -6  16   0   18.10   14.30
  -6  16   0    3.90    9.40
   7 -16   0   11.40   10.20
   7 -16   0   34.20   22.20
   7 -16   0    9.30    8.40
  -7  16   0    6.50    9.10
  -7  16   0   13.10   15.80
  -7  16   0   48.80   15.70
  -7  16   0   16.40   10.20
  -7  16   0   57.39   25.60
   8 -16   0    4.30   20.60
   8 -16   0    3.70   10.70
  -8  16   0   19.60    8.80
  -8  16   0   13.70   14.80
  -8  16   0   40.80   16.70
  -8  16   0   35.70   28.20
   9 -16   0   12.50   12.50
   9 -16   0   39.10   25.20
  -9  16   0  -10.90    9.40
  -9  16   0  -15.20   11.80
  -9  16   0   -6.40   16.30
  10 -16   0   39.00   29.60
  10 -16   0   21.70   21.90
  10 -16   0   16.90   12.10
  10 -16   0   15.40   15.10
 -10  16   0   -1.40   14.00
 -10  16   0    4.70   23.00
 -10  16   0    7.00   13.20
 -10  16   0   -5.10   41.60
 -10  16   0    9.40   20.10
 -10  16   0   49.99   16.50
  11 -16   0    8.60   11.50
  11 -16   0   -1.10   25.50
 -11  16   0   20.90   18.20
   1 -17   0   24.10    7.70
   1 -17   0    8.80   15.90
   1 -17   0   14.40   10.00
   1 -17   0   17.30    8.20
   2 -17   0   14.30    6.70
   2 -17   0  -15.90   13.90
   2 -17   0   10.50    6.50
   2 -17   0   -5.60    8.00
  -2  17   0    9.30    7.00
  -2  17   0  -17.50   15.20
  -2  17   0  -12.80    8.50
   3 -17   0   -0.40   18.40
   3 -17   0   42.20   10.30
   3 -17   0   14.10   11.10
   3 -17   0   25.40   10.00
   3 -17   0   34.40   15.50
  -3  17   0   63.79   16.70
  -3  17   0   53.19   13.30
  -3  17   0   69.19   12.20
  -3  17   0   40.10   20.90
   4 -17   0    0.80   12.70
   4 -17   0   -1.20    5.90
   4 -17   0   -5.70    6.90
  -4  17   0   24.50   11.70
  -4  17   0   42.90   21.30
  -4  17   0   -4.10   11.50
  -4  17   0    3.40    6.60
  -4  17   0    0.60    8.90
   5 -17   0   37.10   13.40
   5 -17   0   10.90   13.60
   5 -17   0   48.80   19.70
   5 -17   0   17.50    8.40
   5 -17   0   22.10   11.70
  -5  17   0   41.10   22.10
  -5  17   0   -7.40   14.40
  -5  17   0  -12.30   14.10
  -5  17   0   27.50   13.50
  -5  17   0    8.80    9.40
   6 -17   0   38.90   13.40
   6 -17   0   36.10   20.60
   6 -17   0   42.80   14.70
   6 -17   0   34.20   12.50
   6 -17   0   56.79   25.30
  -6  17   0   82.79   33.30
  -6  17   0   46.90   16.60
  -6  17   0   34.60   20.50
  -6  17   0   43.90   14.00
   7 -17   0   10.60   10.70
   7 -17   0   48.10   25.90
  -7  17   0   -1.00   17.70
  -7  17   0   -0.50   13.60
  -7  17   0    2.10   30.00
  -7  17   0    5.90    8.80
  -7  17   0   -6.20   10.60
   8 -17   0   10.00   12.60
   8 -17   0  -10.60   23.20
  -8  17   0   28.70   20.70
  -8  17   0   22.50   33.40
  -8  17   0    3.10   15.40
  -8  17   0   12.90   12.10
  -8  17   0   18.80   11.00
   9 -17   0   58.89   17.60
   9 -17   0   75.29   33.10
  -9  17   0   80.69   29.80
  -9  17   0   94.69   21.90
  -9  17   0   67.29   43.90
  -9  17   0   52.29   22.60
   1 -18   0   21.30    9.50
   1 -18   0    2.80   13.60
   1 -18   0   44.70    9.80
   2 -18   0   10.60    6.20
   2 -18   0    7.30    7.40
   2 -18   0   10.00   12.30
  -2  18   0  -24.00   15.50
  -2  18   0    1.80    5.40
  -2  18   0    5.20   11.20
  -2  18   0  -11.40    7.90
  -2  18   0   -1.80    7.90
   3 -18   0   -2.80    6.60
   3 -18   0   27.40   19.00
   3 -18   0   11.90   10.10
   3 -18   0   -0.20    9.50
   3 -18   0  -17.40   14.20
  -3  18   0   14.80   10.00
   4 -18   0   82.59   23.30
   4 -18   0   45.50   12.00
   4 -18   0   67.59   15.00
   4 -18   0   42.60   18.70
   4 -18   0   38.40   12.20
  -4  18   0   17.90   15.00
  -4  18   0  102.19   28.60
  -4  18   0   22.50    9.80
   5 -18   0  109.39   18.00
   5 -18   0   86.19   18.60
   5 -18   0   94.69   18.40
   5 -18   0   84.59   26.50
   5 -18   0  105.99   24.20
  -5  18   0   75.49   24.60
  -5  18   0  141.99   31.00
  -5  18   0  138.89   24.40
  -5  18   0   76.39   16.40
   6 -18   0   46.90   25.90
   6 -18   0   24.20   12.90
  -6  18   0   -8.20   13.80
  -6  18   0  -18.20   17.40
  -6  18   0   -9.80    9.30
  -6  18   0  -13.50   29.20
  -6  18   0  -12.80   21.60
   7 -18   0    2.40   14.10
   7 -18   0  -12.20   27.50
  -7  18   0   30.20   33.90
  -7  18   0   16.00   12.30
  -7  18   0   25.30   17.70
  -7  18   0    8.40   19.80
  -8  18   0   25.80   49.10
  -8  18   0    7.40   14.50
  -8  18   0   22.10   25.60
  -8  18   0    5.10   14.80
  -8  18   0   -6.60   25.60
   1 -19   0   47.60   11.10
   1 -19   0   44.40   11.20
   1 -19   0   44.60   16.60
   2 -19   0   -8.60   11.20
   2 -19   0   -5.50   13.30
   2 -19   0   -4.00    6.70
   2 -19   0    5.90    7.30
  -2  19   0  -10.90    9.40
  -2  19   0    0.30    8.80
  -2  19   0  -14.00   13.60
  -2  19   0   17.10   20.30
  -2  19   0   -6.20    7.30
   3 -19   0   -2.50    8.00
   3 -19   0   26.80   11.50
   3 -19   0  -14.00   12.90
   3 -19   0   22.50   19.50
  -3  19   0    7.90   10.70
  -3  19   0   19.00   22.40
  -3  19   0   10.90   14.10
  -3  19   0    4.90    6.50
  -3  19   0    5.10   10.40
   4 -19   0   71.69   26.40
   4 -19   0   49.70   19.90
   4 -19   0   46.30   13.30
   4 -19   0   65.19   15.70
   4 -19   0   69.59   16.60
  -4  19   0   35.00   27.40
   5 -19   0   20.80   23.30
   5 -19   0    0.10   11.80
  -5  19   0    0.00    7.70
  -5  19   0    4.50   16.40
  -5  19   0   51.59   27.80
  -5  19   0   11.30   12.40
  -5  19   0    8.60   12.00
   6 -19   0   39.50   25.20
   6 -19   0   35.10   15.00
  -6  19   0  -12.90   34.10
  -6  19   0  -14.20   15.30
  -6  19   0    3.20   19.80
  -6  19   0   11.30   13.50
  -6  19   0   12.80   12.60
   1 -20   0    2.90    7.40
   2 -20   0   11.40   11.00
   2 -20   0    3.90    8.90
  -2  20   0   -4.20    8.20
  -2  20   0    2.00   17.50
  -2  20   0    9.50   11.90
   3 -20   0   41.50   13.00
  -3  20   0   25.80   18.20
  -3  20   0    8.00    8.30
  -3  20   0   10.70   27.80
  -3  20   0   17.10   13.40
   4 -20   0   49.00   16.10
   4 -20   0   51.59   26.70
  -4  20   0   28.20   18.90
  -4  20   0   26.30   13.60
  -4  20   0   23.10    9.80
  -4  20   0    0.20   30.30
  -4  20   0   -1.90   14.00
 -17   0   1  -10.80   17.90
  17   0  -1    3.40    9.50
 -17   0   1   -3.80   13.90
 -17   0   1    5.70   14.10
  17   0  -1  -44.10   29.10
 -17   0   1   -0.30   23.90
  17   0  -1   29.10   22.70
 -17   0   1   -1.70   13.10
 -16   0   1   17.20   24.90
  16   0  -1   24.50   25.70
  16   0  -1   10.40   12.40
 -16   0   1    4.50   13.40
 -16   0   1   13.60   12.50
  15   0  -1   51.09   15.40
 -15   0   1   76.39   27.20
 -15   0   1   64.19   24.90
  15   0  -1   38.80   20.40
 -15   0   1   70.99   18.90
  15   0  -1   62.09   23.10
 -15   0   1   62.29   16.60
  15   0  -1   89.69   19.60
 -15   0   1   81.49   19.30
 -14   0   1    6.70   21.60
  14   0  -1   45.50   17.60
 -14   0   1    0.90    8.30
 -14   0   1   -2.70    9.70
 -14   0   1   29.50   15.60
  14   0  -1   15.70    9.20
 -14   0   1   20.10   10.50
  14   0  -1    5.90   12.20
 -13   0   1    2.40    8.30
  13   0  -1   -2.00   12.60
 -13   0   1   12.00   16.30
  13   0  -1    3.00    5.90
 -13   0   1    3.00   11.60
 -13   0   1   -5.90    6.50
 -13   0   1   -4.30    8.20
  13   0  -1   -1.90    7.40
  13   0  -1    0.80   11.30
  12   0  -1   -2.10    6.00
 -12   0   1  -12.60    9.60
 -12   0   1    2.40    6.70
  12   0  -1  -10.50    9.20
 -12   0   1    8.10   11.60
 -12   0   1    0.20    8.30
  12   0  -1   -9.10    5.20
  12   0  -1  -10.60    9.40
  11   0  -1   22.60    8.90
  11   0  -1    2.60    8.90
  11   0  -1   21.40    8.80
 -11   0   1   34.60   11.20
 -11   0   1   21.10   10.50
 -11   0   1   29.90    9.70
  11   0  -1   10.70   12.40
 -11   0   1   15.30   14.60
 -11   0   1   21.30    9.10
 -11   0   1   20.30   12.70
 -10   0   1    8.30    6.30
  10   0  -1    0.70    5.40
 -10   0   1   -5.00    6.90
  10   0  -1    2.20    7.50
 -10   0   1    2.70    5.30
 -10   0   1   -4.30    4.40
 -10   0   1    1.30    5.50
 -10   0   1   17.00    9.80
  10   0  -1   -0.50    5.10
  10   0  -1    2.80    9.60
   9   0  -1 1763.22   67.29
   9   0  -1 1682.93   68.19
  -9   0   1 1670.83   55.39
  -9   0   1 1748.43   55.99
   9   0  -1 1760.92   55.69
  -9   0   1 1780.32   68.29
   9   0  -1 1701.33   51.39
  -9   0   1 1665.73   69.29
  -9   0   1 1705.63   55.69
  -9   0   1 1740.13   54.09
  -8   0   1   22.10    9.20
   8   0  -1    8.20    7.40
  -8   0   1   23.10    6.30
  -8   0   1   20.40    6.90
   8   0  -1    9.60    5.90
  -8   0   1   18.70    8.50
   8   0  -1   20.20    9.50
   8   0  -1   15.40    5.30
  -8   0   1   23.00    6.60
  -7   0   1  773.12   30.30
   7   0  -1  772.12   30.00
  -7   0   1  757.42   30.50
  -7   0   1  773.92   29.60
  -7   0   1  793.72   39.00
   7   0  -1  815.02   28.50
  -7   0   1  731.63   36.80
   7   0  -1  787.82   38.60
  -7   0   1  813.52   31.20
   7   0  -1  803.22   38.00
  -6   0   1    9.10    4.70
  -6   0   1    5.90    4.70
  -6   0   1    9.90    5.80
  -6   0   1   16.30    7.70
   6   0  -1    6.30    4.50
   6   0  -1   11.40    6.70
  -6   0   1    9.40    4.80
  -6   0   1    6.80    4.80
   6   0  -1    6.60    5.80
   6   0  -1   11.50    4.30
  -5   0   1 3863.61   94.59
  -5   0   1 3840.32   84.09
   5   0  -1 3916.81   94.19
  -5   0   1 3883.21   84.19
   5   0  -1 3747.12   83.19
  -5   0   1 4006.90   83.39
  -5   0   1 4032.10   93.79
   4   0  -1    8.40    3.20
  -4   0   1    8.50    3.00
  -4   0   1    3.10    3.00
  -4   0   1    7.90    5.40
   4   0  -1    6.00    3.60
  -4   0   1    8.00    3.10
  -4   0   1   11.30    4.30
  -3   0   1  114.69    7.70
   3   0  -1  111.49    7.60
   3   0  -1  124.49    7.70
   3   0  -1  124.39   10.30
  -3   0   1  120.49   10.40
   3   0  -1  126.19    7.90
  -3   0   1  121.99    7.80
  -3   0   1  122.29    8.10
   3   0  -1  123.59   10.20
  -3   0   1  125.29   10.30
   2   0  -1    2.20    1.70
  -2   0   1    1.30    1.50
  -2   0   1   -2.00    1.70
   2   0  -1    2.10    2.20
  -2   0   1    1.20    2.40
   2   0  -1    0.90    1.60
   2   0  -1    3.50    2.60
   2   0  -1    1.20    1.70
  -2   0   1    1.30    1.80
  -2   0   1   -0.50    1.30
  -2   0  -1    1.00    2.50
   2   0   1    1.70    2.00
  -2   0  -1   -1.70    2.20
  -2   0  -1    1.10    1.70
   2   0   1    0.60    1.90
   2   0   1   -0.70    1.50
  -2   0  -1    2.00    2.00
  -2   0  -1    1.50    2.10
   2   0   1   -1.50    2.10
   2   0   1    1.00    2.30
   3   0   1   90.69    9.50
  -3   0  -1   97.89    7.70
   3   0   1   90.59    7.20
   3   0   1   85.99    6.60
  -3   0  -1   92.79    9.90
   3   0   1   80.59    9.20
  -3   0  -1   96.09    7.40
   4   0   1    3.00    3.90
   4   0   1    1.50    2.90
   4   0   1    1.00    2.20
   4   0   1    2.60    4.20
  -4   0  -1   -0.40    4.20
  -4   0  -1    3.80    3.20
  -4   0  -1   -0.10    3.40
  -4   0  -1    3.20    3.00
  -4   0  -1    0.50    3.50
  -4   0  -1    2.20    2.80
  -5   0  -1   30.00    6.70
  -5   0  -1   18.80    7.30
  -5   0  -1   30.70    6.80
   5   0   1   33.00    6.60
  -5   0  -1   22.10    8.50
   5   0   1   21.40    5.80
   5   0   1   33.90    8.90
  -5   0  -1   26.20    6.40
   5   0   1   35.60    8.90
  -5   0  -1   21.30    6.30
   6   0   1   -6.60    4.50
  -6   0  -1    1.30    3.60
   6   0   1   -5.20    4.60
  -6   0  -1    0.10    6.10
  -6   0  -1   -0.10    5.30
   6   0   1    8.70    5.50
  -6   0  -1    3.60    4.50
  -6   0  -1    1.30    4.30
   6   0   1    2.80    3.80
  -6   0  -1    5.70    4.80
   7   0   1 1147.59   38.30
   7   0   1 1126.99   36.30
  -7   0  -1 1116.39   38.20
  -7   0  -1 1127.19   39.30
  -7   0  -1 1129.39   48.10
   7   0   1 1118.99   47.00
   7   0   1 1107.99   47.20
  -7   0  -1 1151.78   38.30
  -7   0  -1 1107.69   38.30
  -7   0  -1 1172.88   48.70
  -8   0  -1    5.10    6.90
  -8   0  -1    4.00    4.80
   8   0   1   22.50    8.60
   8   0   1    8.00    6.60
  -9   0  -1  806.12   35.40
  -9   0  -1  829.22   46.80
   9   0   1  793.82   33.30
  -9   0  -1  807.32   35.80
  -9   0  -1  819.12   36.50
   9   0   1  754.12   44.80
   9   0   1  751.42   34.60
  -9   0  -1  844.12   46.40
   9   0   1  827.62   45.30
  -9   0  -1  800.92   36.00
  10   0   1    1.80    5.40
 -10   0  -1   -2.00    4.60
 -10   0  -1   -5.70    5.10
  10   0   1    0.40    8.40
 -10   0  -1    0.60    5.30
 -10   0  -1    2.20    5.40
 -10   0  -1    7.70    7.60
 -10   0  -1   16.50    9.90
  10   0   1    1.50    5.40
  10   0   1    2.80    7.60
 -11   0  -1  136.69   17.80
  11   0   1  163.88   16.90
 -11   0  -1  127.99   16.90
  11   0   1  173.18   24.00
  11   0   1  172.98   25.00
 -11   0  -1  143.29   27.30
 -11   0  -1  153.78   25.10
 -11   0  -1  169.98   20.80
  11   0   1  151.98   17.90
 -11   0  -1  163.98   18.90
  12   0   1    6.20    5.60
 -12   0  -1    2.60   11.40
  12   0   1   22.70   11.60
  12   0   1   15.40    9.90
 -12   0  -1   13.20   13.10
 -12   0  -1   11.20    8.20
  12   0   1    5.20    5.50
 -12   0  -1    7.80    9.00
 -13   0  -1   22.90   10.90
  13   0   1   19.10   11.20
  13   0   1   47.40   17.20
 -13   0  -1   14.50   10.00
  13   0   1   29.20   10.80
 -13   0  -1   36.60   14.80
 -13   0  -1   12.40   16.60
 -13   0  -1    5.30   13.50
  13   0   1   35.40   18.70
 -13   0  -1   21.30   11.90
 -14   0  -1  -13.10   15.30
 -14   0  -1   -2.00    8.80
  14   0   1   -6.00   15.10
  14   0   1   -1.10    7.10
 -14   0  -1    1.70    8.40
 -14   0  -1  -12.10    8.40
  14   0   1    1.10    9.70
  14   0   1   -0.20   12.70
 -14   0  -1  -12.30   12.80
 -14   0  -1   -1.60    8.00
  15   0   1   35.40   13.40
  15   0   1   -0.10   15.60
 -15   0  -1   38.60   23.30
 -15   0  -1    6.40   10.20
 -15   0  -1    9.60   12.00
  15   0   1   31.80   20.30
  15   0   1   -2.20    8.30
 -15   0  -1   -8.40   10.00
 -15   0  -1   10.50   17.40
  16   0   1  -26.30   18.00
 -16   0  -1   -6.10   15.80
 -16   0  -1   15.30   16.60
  16   0   1   -6.80   10.50
 -16   0  -1  -28.50   20.20
 -16   0  -1   -9.10   12.10
  16   0   1   20.00   14.10
 -16   0  -1  -17.00   27.00
  16   0   1   42.20   27.90
 -16   0  -1    0.10   11.00
 -17   0  -1   15.70   16.70
 -17   0  -1   -8.50   16.10
 -17  -1   1   48.80   20.80
  17  -1  -1   62.19   34.70
 -17  -1   1   74.59   29.90
 -17  -1   1    8.10   29.70
 -17  -1   1   67.69   19.00
  17  -1  -1   49.00   22.00
 -17  -1   1   56.49   22.00
  17   1  -1   93.39   26.80
  17   1  -1   58.09   21.60
 -17   1   1   32.80   18.40
 -17   1   1   31.00   18.80
 -17   1   1   18.30   17.50
  17   1  -1   64.09   16.10
  17   1  -1   68.49   37.50
 -17   1   1   21.20   30.70
 -16  -1   1   17.50   12.90
  16  -1  -1    0.80    8.90
  16  -1  -1  -12.10   12.80
  16  -1  -1   11.50   18.80
 -16  -1   1   10.00   13.00
 -16  -1   1    6.20   11.70
  16  -1  -1  -22.90   25.50
 -16  -1   1   -3.30   20.80
 -16   1   1   18.00   17.80
 -16   1   1   26.70   12.30
  16   1  -1   15.50   19.70
  16   1  -1   15.70   10.90
 -16   1   1   12.90   26.30
 -16   1   1   44.90   25.30
 -16   1   1   29.20   14.70
 -16   1   1   26.80   12.70
  15  -1  -1  -15.30   18.00
 -15  -1   1   -2.40   12.60
  15  -1  -1    2.80   14.60
  15  -1  -1  -12.50    9.50
 -15  -1   1    1.40   10.80
  15  -1  -1   -4.20    7.80
 -15  -1   1   -7.20    8.60
 -15  -1   1   -4.50   16.30
 -15  -1   1  -25.30   17.90
 -15   1   1   -0.90   14.70
 -15   1   1   20.40   21.20
 -15   1   1   -6.10   10.00
 -15   1   1    5.20   10.10
  15   1  -1    6.30    7.70
 -15   1   1    1.90    8.20
  15   1  -1   11.80   13.90
 -15   1   1   20.20    8.60
 -14  -1   1   61.19   19.80
  14  -1  -1   39.90   11.90
 -14  -1   1   23.10   13.80
  14  -1  -1   32.30   13.60
 -14  -1   1   23.10   11.50
 -14  -1   1   14.00   20.10
 -14  -1   1   61.09   14.60
  14  -1  -1   46.00   16.10
  14  -1  -1    5.90   17.30
 -14  -1   1   30.20   12.20
  14   1  -1   10.20   11.40
  14   1  -1   28.80   11.20
 -14   1   1   22.30   12.00
  14   1  -1   54.29   18.70
 -14   1   1    5.70   12.80
 -14   1   1    6.90   10.00
 -14   1   1    8.70   16.20
 -14   1   1   20.60   11.70
 -14   1   1    0.00   20.60
 -13  -1   1  273.17   27.30
 -13  -1   1  369.46   29.20
 -13  -1   1  315.67   29.60
  13  -1  -1  291.77   40.00
 -13  -1   1  326.67   28.90
  13  -1  -1  293.67   29.60
  13  -1  -1  342.57   26.50
  13  -1  -1  325.17   36.20
 -13  -1   1  288.77   36.80
 -13  -1   1  247.08   35.30
  13   1  -1  328.67   28.30
 -13   1   1  239.18   38.40
  13   1  -1  285.27   34.20
  13   1  -1  316.47   25.30
 -13   1   1  317.77   28.00
 -13   1   1  301.07   29.10
 -13   1   1  317.07   29.80
 -13   1   1  309.17   37.10
 -13   1   1  316.37   30.90
  13   1  -1  302.67   37.20
  12  -1  -1   93.19   16.90
  12  -1  -1   89.69   15.00
 -12  -1   1  111.19   24.10
 -12  -1   1   57.19   14.30
 -12  -1   1   67.79   20.80
 -12  -1   1   99.29   16.00
 -12  -1   1   84.49   15.20
  12  -1  -1   81.69   22.10
  12  -1  -1   93.69   22.20
 -12  -1   1   88.59   29.30
 -12   1   1   95.49   16.90
 -12   1   1   91.69   24.20
  12   1  -1   89.09   15.80
 -12   1   1   85.19   16.40
 -12   1   1  109.69   18.10
 -12   1   1   66.79   20.00
  12   1  -1  103.09   25.70
  12   1  -1   99.69   16.70
 -12   1   1   93.09   23.80
  12   1  -1   79.19   22.90
 -11  -1   1   89.59   15.20
  11  -1  -1   96.39   15.20
  11  -1  -1   64.49   13.80
 -11  -1   1   71.59   14.00
 -11  -1   1   93.59   14.60
 -11  -1   1   58.49   17.20
 -11  -1   1   78.49   14.70
  11  -1  -1  119.19   22.20
  11  -1  -1   46.10   16.80
 -11  -1   1  109.69   21.40
 -11   1   1   73.59   20.70
 -11   1   1   74.59   16.60
  11   1  -1   80.39   19.30
 -11   1   1   77.99   15.00
 -11   1   1   62.99   13.20
 -11   1   1   58.19   18.00
  11   1  -1   75.39   13.50
 -11   1   1   71.49   14.40
  11   1  -1   91.19   21.10
  11   1  -1   76.59   15.20
  10  -1  -1    6.60    9.40
 -10  -1   1   13.70   10.70
 -10  -1   1   19.60    8.50
  10  -1  -1   22.20    9.20
 -10  -1   1   13.60    7.40
  10  -1  -1   25.70   11.60
 -10  -1   1   18.90    7.60
 -10  -1   1   35.80   14.20
  10  -1  -1   11.20    6.40
  10   1  -1   15.10    9.50
 -10   1   1   15.80    7.40
  10   1  -1   21.90   10.60
  10   1  -1   18.40    7.60
  10   1  -1   25.40    7.80
 -10   1   1   12.00    7.10
 -10   1   1    9.50    7.00
 -10   1   1   16.40   12.70
 -10   1   1    1.00    8.20
 -10   1   1   19.00    7.30
  -9  -1   1  253.77   19.40
   9  -1  -1  228.08   24.50
  -9  -1   1  249.68   25.80
  -9  -1   1  231.48   18.70
   9  -1  -1  233.88   17.60
  -9  -1   1  218.98   18.60
  -9  -1   1  246.38   18.90
   9  -1  -1  234.78   25.30
   9  -1  -1  249.38   19.70
  -9  -1   1  253.07   25.70
   9   1  -1  258.47   24.70
  -9   1   1  255.57   26.00
   9   1  -1  248.78   17.50
   9   1  -1  252.47   18.60
   9   1  -1  255.07   25.10
  -9   1   1  255.97   19.40
  -9   1   1  263.87   27.30
  -9   1   1  254.37   20.00
  -9   1   1  248.48   20.30
  -9   1   1  239.08   19.70
  -8  -1   1   13.90    7.40
  -8  -1   1   13.00    5.80
  -8  -1   1   19.80    6.30
   8  -1  -1    7.00    7.70
   8  -1  -1   10.20    5.30
  -8  -1   1   12.40    5.70
   8  -1  -1    7.30    4.50
  -8  -1   1   17.90    8.50
   8  -1  -1   -2.30    5.90
  -8  -1   1   20.50    6.50
   8   1  -1   10.00    7.10
  -8   1   1   11.10    7.90
   8   1  -1    5.50    7.10
   8   1  -1    8.10    4.90
  -8   1   1    5.50    5.70
  -8   1   1   11.00    7.40
  -8   1   1   12.30    5.90
  -8   1   1   12.60    5.90
   8   1  -1    4.00    4.00
  -8   1   1   10.20    5.70
   7  -1  -1  252.37   17.10
  -7  -1   1  260.47   16.70
   7  -1  -1  234.58   21.60
  -7  -1   1  261.97   17.00
   7  -1  -1  270.27   15.90
  -7  -1   1  265.27   22.10
  -7  -1   1  273.17   22.30
  -7  -1   1  242.28   16.50
  -7  -1   1  269.07   16.70
   7  -1  -1  243.28   21.90
  -7   1   1  240.08   16.60
   7   1  -1  267.77   21.70
   7   1  -1  255.57   16.50
   7   1  -1  265.37   15.60
  -7   1   1  255.97   22.20
  -7   1   1  248.78   17.80
  -7   1   1  253.97   17.50
  -7   1   1  256.97   17.00
   7   1  -1  245.58   21.30
  -7   1   1  269.57   23.90
   6  -1  -1  516.35   29.20
  -6  -1   1  495.95   27.80
  -6  -1   1  509.85   21.70
  -6  -1   1  526.15   28.00
  -6  -1   1  505.65   21.80
  -6  -1   1  532.55   22.50
  -6  -1   1  484.75   22.00
   6  -1  -1  531.25   23.20
  -6   1   1  529.55   23.50
   6   1  -1  494.15   27.70
   6   1  -1  517.55   20.50
   6   1  -1  506.45   27.30
  -6   1   1  540.35   29.60
   6   1  -1  478.75   21.40
  -6   1   1  529.65   23.70
  -6   1   1  543.15   30.80
  -6   1   1  518.85   22.70
  -5  -1   1 1215.08   38.70
  -5  -1   1 1107.29   32.80
   5  -1  -1 1185.58   34.00
  -5  -1   1 1108.79   32.10
  -5  -1   1 1173.58   48.10
  -5  -1   1 1092.59   39.00
   5  -1  -1 1125.99   33.20
   5  -1  -1 1097.59   33.50
   5  -1  -1 1145.59   40.60
   5  -1  -1 1125.49   41.30
  -5  -1   1 1116.89   32.30
  -5   1   1 1085.39   33.80
   5   1  -1 1114.69   32.00
   5   1  -1 1143.39   39.30
  -5   1   1 1139.79   33.30
  -5   1   1  945.11   44.00
   5   1  -1 1059.99   44.80
  -5   1   1 1074.59   41.50
   5   1  -1 1026.00   34.40
  -5   1   1 1179.58   41.50
  -4  -1   1   10.50    4.30
   4  -1  -1   10.40    5.20
   4  -1  -1   10.90    4.90
  -4  -1   1   15.10    5.80
   4  -1  -1   10.60    4.20
   4   1  -1   10.00    4.20
  -4   1   1   14.40    4.70
  -4   1   1   16.00    6.60
  -3  -1   1 1313.37   30.80
   3  -1  -1 1338.77   32.70
  -3  -1   1 1326.97   35.70
   3  -1  -1 1329.87   32.70
  -3  -1   1 1295.47   31.20
  -3  -1   1 1347.27   35.50
   3  -1  -1 1296.47   32.30
  -3  -1   1 1345.37   30.60
   3  -1  -1 1317.77   38.20
  -3  -1   1 1291.27   30.70
   3  -1  -1 1346.97   38.80
  -3   1   1 1286.27   32.90
   3   1  -1 1312.27   30.60
   3   1  -1 1279.87   29.60
  -3   1   1 1288.57   32.90
   3   1  -1 1272.57   35.10
  -3   1   1 1377.66   39.80
   3   1  -1 1317.57   35.40
  -3   1   1 1292.07   32.30
  -3   1   1 1324.87   38.10
   2  -1  -1   33.80    4.30
  -2  -1   1   43.80    5.20
   2  -1  -1   38.10    4.50
   2  -1  -1   39.90    6.20
  -2  -1   1   33.40    4.80
   2  -1  -1   48.00    6.40
  -2  -1   1   42.30    3.90
  -2  -1   1   38.60    3.70
  -2  -1   1   38.60    3.60
  -2  -1   1   38.60    3.70
   2  -1  -1   37.20    4.70
   2   1  -1   29.40    4.60
  -2   1   1   41.10    4.60
   2   1  -1   39.10    3.80
  -2   1   1   35.00    5.80
  -2   1   1   37.00    4.40
  -2   1   1   37.30    4.80
   2   1  -1   35.20    3.30
  -2   1   1   38.50    6.40
   2   1  -1   38.00    4.90
  -1   1  -1  234.38   12.30
  -1   1  -1  220.08   14.70
  -1   1  -1  249.38    9.70
   1   1   1  256.97    9.60
  -1   1  -1  263.37   10.80
   1   1   1  262.17   12.60
   2  -1   1   18.10    3.90
  -2  -1  -1    9.40    3.00
   2  -1   1   26.40    6.00
  -2  -1  -1   14.10    3.20
  -2  -1  -1   14.40    4.30
  -2  -1  -1   11.50    3.70
  -2  -1  -1    9.40    2.50
   2   1   1   17.70    4.30
  -2   1  -1   18.00    3.90
   2   1   1   12.90    2.80
  -2   1  -1   19.20    4.80
  -2   1  -1   13.70    4.70
   2   1   1   12.10    2.90
  -2   1  -1   12.80    3.10
  -2   1  -1   15.60    3.50
   2   1   1   11.00    3.80
  -3  -1  -1   12.90    4.60
  -3  -1  -1   12.70    3.70
   3  -1   1   12.20    4.80
  -3  -1  -1   15.90    4.10
  -3  -1  -1   13.40    5.00
  -3  -1  -1   13.00    3.20
   3  -1   1   12.80    3.80
   3  -1   1   13.90    5.00
   3  -1   1   12.90    3.30
   3   1   1   16.00    4.90
   3   1   1   10.70    3.00
   3   1   1    9.60    3.20
  -3   1  -1   12.50    3.70
  -3   1  -1   17.80    5.90
  -3   1  -1    8.30    4.30
  -3   1  -1   15.10    4.00
  -3   1  -1    9.10    3.70
  -3   1  -1   11.70    3.60
   3   1   1   18.50    5.30
  -4  -1  -1  195.58   10.30
  -4  -1  -1  184.98   14.20
  -4  -1  -1  185.98   14.40
  -4  -1  -1  187.18   11.50
   4  -1   1  184.28   14.60
  -4  -1  -1  196.38   11.30
   4  -1   1  181.68   11.40
  -4   1  -1  185.28   11.80
  -4   1  -1  189.68   11.80
   4   1   1  195.48   14.30
   4   1   1  178.98   11.20
  -4   1  -1  185.88   11.40
  -4   1  -1  179.18   15.00
   4   1   1  189.08   13.90
   4   1   1  187.68   10.30
   4   1   1  197.08   11.10
  -5  -1  -1 2489.75   57.39
   5  -1   1 2319.97   67.19
   5  -1   1 2425.26   67.59
  -5  -1  -1 2508.55   67.49
   5  -1   1 2272.87   57.29
   5  -1   1 2362.26   55.69
  -5  -1  -1 2353.46   58.09
   5   1   1 2322.17   56.19
   5   1   1 2477.85   55.59
  -5   1  -1 2384.46   59.09
  -5   1  -1 2400.26   67.99
   5   1   1 2511.85   66.39
  -5   1  -1 2289.57   57.79
  -5   1  -1 2303.67   67.79
  -5   1  -1 2333.27   64.69
  -5   1  -1 2390.06   57.79
   5   1   1 2399.56   66.09
  -6  -1  -1  248.98   20.40
  -6  -1  -1  231.98   19.40
   6  -1   1  217.68   15.30
  -6  -1  -1  238.08   15.40
  -6  -1  -1  217.78   14.80
   6  -1   1  236.58   20.30
  -6  -1  -1  210.78   15.20
   6  -1   1  243.18   14.80
   6  -1   1  234.28   20.20
  -6  -1  -1  221.98   14.50
  -6   1  -1  226.38   15.50
   6   1   1  223.38   14.80
   6   1   1  209.58   18.90
  -6   1  -1  219.88   20.10
  -6   1  -1  219.48   20.40
   6   1   1  221.08   19.50
  -6   1  -1  239.88   15.90
  -6   1  -1  211.88   15.40
   6   1   1  230.28   14.40
  -6   1  -1  233.38   16.00
  -7  -1  -1   89.19   15.50
  -7  -1  -1   94.19   11.40
  -7  -1  -1   80.89   11.10
  -7  -1  -1  105.29   11.90
   7  -1   1   72.59   15.60
  -7  -1  -1   81.59   14.50
  -7  -1  -1   76.09   10.70
   7  -1   1   92.39   10.70
   7  -1   1   95.89   15.80
   7  -1   1   90.49   11.50
  -7   1  -1  107.89   12.10
  -7   1  -1   87.09   11.40
   7   1   1   95.99   14.80
   7   1   1  100.99   11.50
  -7   1  -1  106.49   12.10
  -7   1  -1  100.79   12.70
   7   1   1  101.69   11.10
   7   1   1   95.99   15.50
  -7   1  -1   98.79   16.10
  -7   1  -1  102.19   16.50
  -8  -1  -1   17.50    7.10
   8  -1   1   22.60   10.60
  -8  -1  -1   24.80   10.20
  -8  -1  -1   27.50    8.10
   8  -1   1   48.20   13.50
  -8  -1  -1   30.00    8.60
   8  -1   1   19.80    7.70
  -8  -1  -1   15.20    9.20
  -8   1  -1   34.30    9.00
  -8   1  -1   17.10    9.20
   8   1   1   20.20    9.40
   8   1   1   22.90    6.90
   8   1   1   15.80    9.50
  -8   1  -1   36.80    9.20
  -8   1  -1   37.80   11.90
  -8   1  -1   34.90    8.70
   8   1   1   32.80    8.30
  -9  -1  -1   68.39   13.50
   9  -1   1   81.79   12.90
   9  -1   1   69.59   17.30
  -9  -1  -1   94.79   13.20
  -9  -1  -1   67.09   11.60
  -9  -1  -1   80.09   18.40
  -9  -1  -1   65.29   12.60
   9  -1   1   71.29   17.00
  -9  -1  -1   70.99   17.10
   9  -1   1   76.79   11.60
   9   1   1   89.79   12.40
  -9   1  -1   66.99   12.30
  -9   1  -1   75.49   13.20
   9   1   1   95.49   17.10
  -9   1  -1   77.19   13.30
  -9   1  -1   57.69   15.60
   9   1   1   84.79   16.90
  -9   1  -1   66.29   12.00
  -9   1  -1   79.29   18.10
   9   1   1  101.89   12.40
 -10  -1  -1   19.30   11.90
 -10  -1  -1   28.30    9.60
  10  -1   1   24.50   13.40
 -10  -1  -1   16.20    7.90
 -10  -1  -1   25.30    8.70
  10  -1   1   36.40   13.60
 -10  -1  -1   21.60    8.10
 -10  -1  -1   20.00   12.10
  10  -1   1   13.40    8.40
 -10   1  -1   35.70    9.70
  10   1   1   18.20    7.10
 -10   1  -1   21.60    8.80
  10   1   1   22.00    7.70
 -10   1  -1   26.80   13.60
 -10   1  -1   19.80    8.10
  10   1   1   13.30   10.30
 -10   1  -1   23.50    8.20
 -10   1  -1   25.30   10.50
  10   1   1   12.90    9.90
 -11  -1  -1   16.20   12.60
  11  -1   1   11.70    7.60
  11  -1   1   31.90   16.10
 -11  -1  -1   -0.50    7.20
 -11  -1  -1    9.10    7.80
 -11  -1  -1    3.00   10.60
 -11  -1  -1   14.40    8.30
 -11  -1  -1   12.70    8.30
 -11   1  -1   26.70    9.50
 -11   1  -1   32.30   16.60
  11   1   1   19.40    8.10
 -11   1  -1   29.30   16.30
 -11   1  -1   14.40    8.00
 -11   1  -1   18.00   10.40
  11   1   1   24.40   11.40
  11   1   1   16.20    7.50
  11   1   1   13.90   11.20
 -11   1  -1   35.20   14.30
  12  -1   1    7.10    6.80
 -12  -1  -1    2.90    7.20
 -12  -1  -1    9.40    7.00
  12  -1   1   17.50   10.70
 -12  -1  -1   -2.10   11.50
 -12  -1  -1   -0.40   11.50
  12  -1   1    9.00   10.20
  12  -1   1   13.50    7.50
 -12   1  -1   13.80   11.40
 -12   1  -1    8.90   10.00
  12   1   1   23.20    9.40
 -12   1  -1   -2.30    7.10
  12   1   1    2.60    6.10
  12   1   1   15.20   10.40
 -12   1  -1    5.50    8.00
 -12   1  -1    4.70    8.10
 -12   1  -1   -0.60   12.50
  12   1   1   10.60   10.50
 -13  -1  -1    2.90    8.20
 -13  -1  -1   15.80    9.90
 -13  -1  -1    1.00    8.10
 -13  -1  -1  -10.80   12.80
 -13  -1  -1    4.10    8.90
  13  -1   1   10.80    8.90
 -13  -1  -1    3.80   13.60
  13  -1   1   10.30   13.50
  13  -1   1   -7.30    6.70
 -13   1  -1  -11.30    8.80
 -13   1  -1   -0.10    9.10
  13   1   1  -19.30   10.60
  13   1   1  -11.90    6.40
 -13   1  -1    0.20    9.00
 -13   1  -1  -13.00   11.80
 -13   1  -1   -5.60    6.90
  14  -1   1   13.30   19.30
 -14  -1  -1   -7.70   10.30
 -14  -1  -1   25.30   11.20
  14  -1   1    3.20   10.10
  14  -1   1    1.80   12.80
  14  -1   1   16.60    9.90
 -14  -1  -1    8.60    9.70
 -14  -1  -1   38.10   19.10
 -14  -1  -1  -17.80   16.30
 -14  -1  -1   25.00   12.50
 -14   1  -1   10.90   11.50
  14   1   1   32.50   16.90
  14   1   1    9.40   15.80
  14   1   1   20.60   11.50
 -14   1  -1   14.20   19.80
 -14   1  -1   19.00   11.50
  14   1   1    7.10    8.50
 -14   1  -1   17.60   16.80
 -14   1  -1    8.00   10.90
 -14   1  -1   25.20   11.80
  15  -1   1   81.19   18.40
  15  -1   1   96.29   28.00
 -15  -1  -1   67.29   27.70
 -15  -1  -1   98.09   22.40
  15  -1   1   78.69   29.10
 -15  -1  -1   79.49   19.20
 -15  -1  -1   85.59   21.10
  15  -1   1   85.69   19.80
 -15  -1  -1   74.79   29.00
 -15  -1  -1   96.49   21.60
 -15   1  -1   98.59   22.30
  15   1   1   70.69   18.10
 -15   1  -1   95.59   20.60
  15   1   1  111.39   22.50
 -15   1  -1   91.59   30.90
  15   1   1   59.39   25.90
 -15   1  -1   77.69   18.70
 -15   1  -1  107.19   30.60
 -15   1  -1  106.19   20.90
  15   1   1  107.99   33.20
 -16  -1  -1   34.20   15.40
 -16  -1  -1   11.30   14.90
  16  -1   1   13.10   25.00
 -16  -1  -1   48.10   23.30
  16  -1   1   33.60   15.80
  16  -1   1   13.20   19.80
 -16  -1  -1   25.00   24.30
 -16  -1  -1    6.70   12.10
 -16  -1  -1   20.80   26.00
  16  -1   1    5.00    9.70
 -16   1  -1  -12.90   25.90
  16   1   1   -4.50   18.90
 -16   1  -1   -9.10   16.90
  16   1   1   10.00   10.90
  16   1   1   86.19   29.70
 -16   1  -1   16.70   16.30
 -16   1  -1   26.60   23.10
 -16   1  -1   14.90   12.90
 -16   1  -1   18.10   13.30
 -17  -1  -1   65.69   22.20
 -17  -1  -1   93.69   34.60
 -17  -1  -1   50.09   18.40
  17   1   1   29.40   15.70
  17   1   1   10.70   25.20
 -17   1  -1   91.59   22.90
 -17  -2   1  -12.40   13.10
 -17  -2   1    5.90   18.90
 -17  -2   1   33.80   15.70
 -17  -2   1  -19.80   30.50
 -17  -2   1    3.70   23.10
 -17   2   1    5.50   17.50
 -17   2   1   -7.70   14.40
  17   2  -1   10.60   15.50
  17   2  -1   -1.40   31.70
  17   2  -1   42.20   22.10
  17   2  -1   33.20   11.90
 -16  -2   1   33.70   24.00
  16  -2  -1   14.00   13.30
  16  -2  -1   15.50   26.70
  16  -2  -1   39.20   20.50
 -16  -2   1   34.30   17.90
 -16  -2   1   31.70   15.60
 -16  -2   1   14.20   12.70
 -16  -2   1   15.90   13.10
  16  -2  -1   16.10   10.60
 -16  -2   1   19.60   28.30
 -16   2   1   26.60   16.00
  16   2  -1   17.60   11.10
 -16   2   1   24.20   13.00
  16   2  -1   29.50   20.70
  16   2  -1   31.40   28.60
 -16   2   1   24.70   16.70
 -16   2   1   43.10   22.40
  16   2  -1   10.20   14.70
 -16   2   1   -1.20   11.50
 -16   2   1    0.20   23.50
  15  -2  -1   25.40   14.80
 -15  -2   1   23.60   19.60
  15  -2  -1    4.70   10.70
  15  -2  -1   26.90   20.40
 -15  -2   1    0.10    9.20
 -15  -2   1   42.50   23.40
 -15  -2   1   16.10   12.40
 -15  -2   1    9.40   10.40
  15  -2  -1   13.40    8.10
  15   2  -1   18.50   10.00
 -15   2   1   21.10   10.90
  15   2  -1   14.00   16.20
  15   2  -1    7.60   18.30
 -15   2   1    0.30    9.20
 -15   2   1   -2.50   16.10
 -15   2   1    8.30    9.40
  15   2  -1   -3.90    8.40
 -15   2   1   18.50   13.00
 -15   2   1   31.60   21.30
  14  -2  -1   82.19   18.10
  14  -2  -1   56.59   20.20
  14  -2  -1   50.59   14.40
 -14  -2   1   43.10   19.10
 -14  -2   1   39.40   13.60
 -14  -2   1    4.20   20.00
 -14  -2   1   46.70   14.50
 -14  -2   1   34.80   12.40
  14  -2  -1   58.39   20.90
 -14  -2   1   27.50   14.00
 -14   2   1   41.30   15.90
 -14   2   1   10.50   16.00
 -14   2   1   49.99   17.30
  14   2  -1   56.09   14.00
  14   2  -1   42.70   17.10
 -14   2   1   36.50   13.10
 -14   2   1   58.99   26.50
 -14   2   1   53.89   16.30
  14   2  -1   85.99   17.10
  14   2  -1   82.59   24.40
 -13  -2   1   31.20   17.60
 -13  -2   1   24.80   11.60
  13  -2  -1   13.70   10.30
  13  -2  -1   38.70   17.50
  13  -2  -1   16.20   15.70
 -13  -2   1   30.10   12.50
 -13  -2   1   27.80   10.90
 -13  -2   1   30.20   17.90
 -13  -2   1    2.60    7.90
  13  -2  -1   19.40    8.90
 -13   2   1   16.20   10.20
  13   2  -1   15.80    9.40
 -13   2   1   53.29   18.40
 -13   2   1   20.00   12.00
  13   2  -1   42.30   13.60
  13   2  -1    2.00   12.00
 -13   2   1   26.30   16.30
 -13   2   1   32.30   11.30
 -13   2   1   23.40   10.30
  13   2  -1   17.80   16.10
 -12  -2   1    8.70   12.40
 -12  -2   1    6.80    6.80
  12  -2  -1   -5.40    7.00
  12  -2  -1  -13.00   10.50
  12  -2  -1   -3.60   10.60
  12  -2  -1   -4.30    5.90
 -12  -2   1   -1.00    8.30
 -12  -2   1    0.30    7.50
 -12  -2   1    3.90   13.50
 -12  -2   1   -0.70    7.00
  12   2  -1    0.70   12.30
  12   2  -1    0.70    6.70
 -12   2   1   33.50   15.40
  12   2  -1   10.50   13.20
 -12   2   1   21.30    8.50
 -12   2   1   29.50   10.50
  12   2  -1    6.20   19.30
 -12   2   1   12.20    7.80
 -12   2   1   17.00   11.10
 -12   2   1   -1.00    6.20
 -11  -2   1    5.60   10.40
  11  -2  -1   10.20    7.60
 -11  -2   1   15.60    7.80
 -11  -2   1    4.90    6.90
  11  -2  -1    8.20   10.30
 -11  -2   1    4.90    5.80
 -11  -2   1   13.70   11.30
 -11   2   1    7.20    7.20
  11   2  -1    3.80    6.50
  11   2  -1    6.30    9.80
 -11   2   1    7.20    9.70
  11   2  -1    0.50    6.10
  11   2  -1   -5.70    9.10
 -11   2   1    5.10    6.50
 -11   2   1    3.90    7.90
 -11   2   1   26.50   16.90
 -11   2   1    7.10    7.00
  10  -2  -1  203.48   26.70
 -10  -2   1  178.18   24.30
 -10  -2   1  172.28   17.20
  10  -2  -1  192.68   19.70
  10  -2  -1  165.28   16.90
 -10  -2   1  182.58   17.50
 -10  -2   1  195.68   18.40
  10  -2  -1  186.68   25.50
 -10  -2   1  211.78   26.00
 -10  -2   1  194.78   18.90
 -10   2   1  184.68   18.70
 -10   2   1  172.08   25.70
  10   2  -1  205.38   24.20
 -10   2   1  157.38   24.10
 -10   2   1  173.98   19.40
  10   2  -1  175.38   16.50
  10   2  -1  175.98   17.30
 -10   2   1  172.48   28.90
 -10   2   1  152.98   17.30
  10   2  -1  168.18   23.10
  -9  -2   1  456.85   33.00
  -9  -2   1  452.45   25.70
   9  -2  -1  459.25   35.00
   9  -2  -1  478.75   24.90
  -9  -2   1  454.05   25.80
  -9  -2   1  450.35   25.20
   9  -2  -1  467.65   27.20
  -9  -2   1  454.85   33.60
   9  -2  -1  485.05   34.90
  -9  -2   1  489.95   25.80
   9   2  -1  515.05   26.40
  -9   2   1  460.85   34.40
   9   2  -1  474.45   23.90
  -9   2   1  440.36   35.30
  -9   2   1  490.15   28.50
  -9   2   1  505.75   28.00
  -9   2   1  483.65   27.00
   9   2  -1  477.95   32.60
  -9   2   1  421.56   26.90
   9   2  -1  504.55   34.00
   8  -2  -1   18.30    8.60
  -8  -2   1   21.30    8.70
  -8  -2   1   15.00    5.60
   8  -2  -1   22.70    6.80
   8  -2  -1   24.40    8.30
  -8  -2   1   21.90    8.60
  -8  -2   1   15.90    5.50
  -8  -2   1   19.30    5.90
  -8   2   1   19.50    6.50
  -8   2   1   22.20    6.90
   8   2  -1   10.30    6.40
  -8   2   1   29.40    9.20
   8   2  -1   21.20    7.50
  -8   2   1   40.80   12.20
   7  -2  -1   10.00    7.70
  -7  -2   1   14.10    5.90
  -7  -2   1    8.60    6.10
   7  -2  -1   11.40    5.50
  -7  -2   1   10.20    5.10
  -7  -2   1    9.80    7.70
  -7  -2   1   16.60    6.10
  -7  -2   1    9.40    5.30
  -7   2   1    3.30    8.10
  -7   2   1   17.90    6.40
  -7   2   1   22.80    9.50
   7   2  -1    7.80    5.10
  -7   2   1    4.80    5.50
   7   2  -1   14.40    5.00
   7   2  -1   25.20    8.70
   7   2  -1    0.50    6.10
  -7   2   1    8.50    5.80
  -6  -2   1 1349.66   40.20
  -6  -2   1 1378.26   39.30
   6  -2  -1 1384.76   41.50
   6  -2  -1 1362.76   51.79
  -6  -2   1 1374.46   47.60
   6  -2  -1 1389.16   41.40
  -6  -2   1 1353.76   39.20
   6  -2  -1 1360.66   42.30
  -6  -2   1 1453.55   39.80
   6  -2  -1 1368.96   50.29
  -6  -2   1 1487.05   49.00
  -6   2   1 1424.96   51.69
   6   2  -1 1413.76   47.50
  -6   2   1 1405.76   53.69
   6   2  -1 1413.66   38.00
   6   2  -1 1414.16   47.80
  -6   2   1 1363.56   43.30
  -6   2   1 1399.76   41.60
   6   2  -1 1376.26   39.10
  -6   2   1 1403.16   43.30
   5  -2  -1  940.31   31.50
  -5  -2   1  964.50   34.20
   5  -2  -1 1024.50   31.60
   5  -2  -1  952.50   39.10
  -5  -2   1  991.40   43.30
  -5  -2   1  951.20   28.60
   5  -2  -1 1031.40   39.30
  -5  -2   1  987.90   36.00
  -5  -2   1  962.90   29.80
  -5  -2   1  994.00   29.30
   5  -2  -1  986.30   31.10
  -5   2   1  992.20   40.80
  -5   2   1  940.21   32.20
   5   2  -1  923.41   36.60
   5   2  -1  916.91   28.60
  -5   2   1 1042.70   39.30
  -5   2   1  999.80   31.20
  -5   2   1  958.60   32.00
  -4  -2   1   18.70    5.80
   4  -2  -1   16.20    5.00
  -4  -2   1   15.80    3.90
  -4  -2   1   15.30    4.10
   4  -2  -1   14.00    4.30
   4  -2  -1   18.40    6.10
  -4  -2   1   15.90    4.00
   4  -2  -1   18.90    6.90
   4  -2  -1   19.10    7.90
  -4  -2   1   23.50    4.70
  -4  -2   1   12.40    4.90
  -4   2   1   15.60    4.60
   4   2  -1    7.80    4.30
  -4   2   1   20.30    7.40
  -4   2   1   14.40    5.40
   4   2  -1   12.10    3.40
  -4   2   1   10.50    6.80
   4   2  -1   13.30    4.70
   4   2  -1   17.30    3.60
  -4   2   1   16.60    4.90
   3  -2  -1 1954.80   44.90
   3  -2  -1 1918.61   51.79
   3  -2  -1 1906.11   44.90
  -3  -2   1 2001.40   46.60
  -3  -2   1 1974.20   41.20
   3  -2  -1 1918.31   45.10
   3  -2  -1 1919.31   52.39
  -3  -2   1 1902.91   41.80
  -3   2   1 1960.50   45.90
   3   2  -1 1933.81   45.60
  -3   2   1 1969.20   53.39
  -3   2   1 1888.71   44.40
  -3   2   1 1806.22   44.90
   3   2  -1 1895.41   40.10
   3   2  -1 1887.71   40.90
   3   2  -1 1958.20   46.10
  -3   2   1 1934.41   51.69
   2  -2  -1  148.49   11.20
  -2  -2   1  140.39    7.40
   2  -2  -1  141.79    8.20
  -2  -2   1  127.99    5.30
   2  -2  -1  137.29    8.30
   2  -2  -1  144.19   11.10
  -2  -2   1  136.09    6.10
   2  -2  -1  133.99    8.30
  -2  -2   1  137.99    6.00
   2   2  -1  127.49    5.70
  -2   2   1  125.29    8.00
   2   2  -1  128.19    5.40
  -2   2   1  131.69   10.40
   2   2  -1  125.29    5.90
  -2   2   1  137.49    8.10
  -2   2   1  132.09    8.50
   2   2  -1  131.39    7.40
  -2   2   1  132.49   10.80
   1  -2  -1   84.39    5.70
   1  -2  -1   85.89    7.50
   1  -2  -1   91.29    5.70
   1  -2  -1   91.89    5.90
   1  -2  -1   98.49    7.90
  -1   2   1   88.69    5.70
  -1   2   1   94.59    7.50
  -1   2   1   92.69    7.80
  -1   2   1   88.19    5.90
   0  -2  -1  406.46   11.60
   0  -2   1  393.36    9.80
   0  -2  -1  400.96   11.50
   0  -2  -1  413.86   14.20
   0  -2  -1  409.96   14.40
   0  -2   1  416.06    9.90
   0  -2  -1  397.96   11.60
   0   2   1  391.56   14.10
   0   2  -1  410.76   10.00
   0   2   1  394.46   11.50
   0   2  -1  395.56   11.40
   0   2   1  385.56   14.00
   0   2  -1  404.76    9.70
   0   2   1  387.56   11.50
   1  -2   1 2728.03   56.59
  -1  -2  -1 2765.52   56.19
  -1  -2  -1 2640.54   54.99
  -1  -2  -1 2702.63   51.99
  -1  -2  -1 2733.33   51.79
   1  -2   1 2658.33   52.39
   1  -2   1 2628.64   52.29
  -1  -2  -1 2629.34   51.19
   1  -2   1 2696.03   56.59
   1  -2   1 2730.53   52.39
   1   2   1 2644.84   55.39
   1   2   1 2627.64   51.79
  -1   2  -1 2551.34   51.99
   1   2   1 2640.94   55.49
  -1   2  -1 2566.14   55.99
  -1   2  -1 2615.84   52.49
  -1   2  -1 2650.43   56.89
   1   2   1 2624.14   51.69
   1   2   1 2605.74   51.49
  -2  -2  -1  307.57   11.10
  -2  -2  -1  300.27   13.80
  -2  -2  -1  306.67   13.20
  -2  -2  -1  302.57   11.10
   2  -2   1  287.97   11.70
   2  -2   1  285.47   14.90
   2  -2   1  299.37   11.90
   2  -2   1  302.37   11.70
   2  -2   1  318.77   15.40
  -2  -2  -1  297.77   10.10
   2   2   1  281.77   13.20
  -2   2  -1  290.37   14.70
  -2   2  -1  300.77   15.30
  -2   2  -1  280.37   11.70
   2   2   1  287.57   13.30
  -2   2  -1  292.87   11.70
   2   2   1  244.58   11.10
   2   2   1  283.67   10.50
  -2   2  -1  296.17   12.10
   2   2   1  285.27   10.20
   3  -2   1   22.30    5.20
   3  -2   1   25.40    5.10
  -3  -2  -1   19.30    3.90
  -3  -2  -1   14.30    3.50
   3  -2   1   17.70    6.00
  -3  -2  -1   14.10    4.90
  -3  -2  -1   16.00    5.10
   3  -2   1   20.30    6.30
  -3  -2  -1   14.50    3.50
   3  -2   1   16.10    4.50
  -3   2  -1   21.70    5.30
   3   2   1   17.20    3.70
  -3   2  -1   19.40    4.20
  -3   2  -1   29.40    7.90
   3   2   1   12.50    3.40
   3   2   1   16.40    4.90
  -3   2  -1   17.00    4.50
   3   2   1   18.60    5.00
  -3   2  -1   20.60    6.00
  -4  -2  -1   20.40    4.60
   4  -2   1   17.40    6.50
   4  -2   1   19.10    4.90
  -4  -2  -1   14.00    3.80
  -4  -2  -1   26.60    6.80
  -4  -2  -1   18.60    6.00
  -4  -2  -1   18.60    5.00
  -4   2  -1   27.90    7.60
   4   2   1   27.00    5.30
  -4   2  -1   20.40    5.60
  -4   2  -1   23.90    7.50
   4   2   1   21.20    4.70
   4   2   1   17.10    5.90
  -4   2  -1   28.60    6.30
  -4   2  -1   28.40    5.90
  -5  -2  -1   62.79    8.70
   5  -2   1   54.79   11.80
   5  -2   1   60.99   11.60
  -5  -2  -1   75.39   12.00
   5  -2   1   56.99    8.80
  -5  -2  -1   82.39   11.40
   5  -2   1   70.29    8.60
  -5  -2  -1   76.09    9.00
  -5  -2  -1   72.29    7.80
   5   2   1   65.89    8.30
  -5   2  -1   60.59   13.50
  -5   2  -1   62.79    9.00
  -5   2  -1   53.19    8.50
  -5   2  -1   67.39    9.10
  -5   2  -1   51.49    9.00
   5   2   1   71.19   11.40
   5   2   1   62.69    8.30
   5   2   1   71.89   11.40
  -5   2  -1   59.89   12.50
   6  -2   1  184.98   18.90
   6  -2   1  162.68   17.60
  -6  -2  -1  135.09   12.60
  -6  -2  -1  129.99   12.30
  -6  -2  -1  132.49   16.40
   6  -2   1  150.78   13.20
   6  -2   1  143.09   12.30
   6   2   1  146.69   16.20
   6   2   1  169.68   16.80
  -6   2  -1  151.08   13.40
   6   2   1  143.69   12.10
  -6   2  -1  133.59   13.60
  -6   2  -1  152.38   17.70
  -6   2  -1  165.28   13.90
   6   2   1  164.68   12.10
  -6   2  -1  143.29   13.40
  -6   2  -1  154.98   18.60
   7  -2   1    2.30    5.40
  -7  -2  -1    1.30    3.30
   7  -2   1    2.60    4.50
   7  -2   1    1.40    5.40
  -7  -2  -1   -3.60    4.90
  -7  -2  -1    9.20    5.70
  -7  -2  -1    1.90    3.70
   7  -2   1    0.40    3.70
  -7  -2  -1    1.90    4.60
  -7  -2  -1    4.80    4.40
  -7   2  -1    2.50    4.10
  -7   2  -1    6.80    6.10
  -7   2  -1    0.70    4.20
  -7   2  -1   -1.90    3.70
   7   2   1    5.00    3.80
   7   2   1    7.40    5.20
  -7   2  -1    1.70    6.50
   7   2   1    2.10    4.00
   7   2   1   -1.90    5.70
  -7   2  -1   -1.60    4.10
  -8  -2  -1  331.87   26.30
   8  -2   1  340.37   20.10
   8  -2   1  295.57   26.40
   8  -2   1  307.17   20.80
   8  -2   1  325.27   27.90
  -8  -2  -1  287.67   18.70
  -8  -2  -1  279.97   25.40
  -8  -2  -1  307.67   19.60
  -8  -2  -1  293.17   19.70
  -8  -2  -1  315.07   20.10
  -8   2  -1  319.47   21.80
  -8   2  -1  320.27   21.30
   8   2   1  285.47   18.50
  -8   2  -1  314.67   28.50
  -8   2  -1  295.17   21.90
   8   2   1  283.07   17.70
   8   2   1  323.37   25.40
   8   2   1  272.57   23.60
  -8   2  -1  329.37   21.00
  -8   2  -1  338.97   28.00
  -9  -2  -1  211.48   24.00
  -9  -2  -1  189.98   22.90
  -9  -2  -1  167.08   16.20
   9  -2   1  169.68   22.10
  -9  -2  -1  174.38   17.00
  -9  -2  -1  152.18   16.10
   9  -2   1  165.58   15.70
   9  -2   1  188.48   17.40
  -9  -2  -1  188.68   16.40
   9  -2   1  174.58   22.70
  -9   2  -1  191.38   24.20
   9   2   1  147.79   20.50
  -9   2  -1  182.68   17.90
  -9   2  -1  178.78   17.90
   9   2   1  146.89   15.00
   9   2   1  148.19   20.70
   9   2   1  165.48   15.70
  -9   2  -1  192.68   17.70
  -9   2  -1  178.78   24.10
  -9   2  -1  163.58   17.30
 -10  -2  -1   18.30    8.60
 -10  -2  -1   20.60    9.00
  10  -2   1   16.80   12.50
 -10  -2  -1   17.60    8.10
 -10  -2  -1    3.70    9.90
 -10  -2  -1   27.30   13.00
 -10  -2  -1   24.40    9.70
  10  -2   1   16.60    7.90
  10  -2   1   14.20   10.90
 -10   2  -1   13.20    8.10
  10   2   1   21.40   12.50
 -10   2  -1   21.20    8.30
  10   2   1   19.30    8.00
  10   2   1   28.20    9.40
 -10   2  -1   23.30    9.30
 -10   2  -1   24.80    9.20
 -10   2  -1   20.90   11.90
  10   2   1    5.90    9.50
 -10   2  -1   18.70   12.60
  11  -2   1  153.88   18.80
  11  -2   1  144.59   26.20
  11  -2   1  158.98   19.40
 -11  -2  -1  129.39   17.30
 -11  -2  -1  133.19   18.00
 -11  -2  -1  119.69   24.10
 -11  -2  -1  176.98   19.50
  11  -2   1  161.78   26.50
 -11  -2  -1  171.48   25.80
 -11   2  -1  128.59   19.10
  11   2   1  160.28   17.90
  11   2   1  141.89   23.70
 -11   2  -1  152.18   26.00
 -11   2  -1  158.08   20.00
 -11   2  -1  135.39   26.00
 -11   2  -1  124.09   18.40
 -11   2  -1  135.59   18.20
  11   2   1  148.29   16.80
  11   2   1  175.88   24.70
 -12  -2  -1   11.60    9.00
 -12  -2  -1    7.10    7.70
 -12  -2  -1   20.40    9.00
 -12  -2  -1   36.20   14.10
  12  -2   1    5.40    7.90
 -12  -2  -1    2.20   13.10
  12  -2   1   -4.10   11.30
  12  -2   1   11.90    9.70
  12  -2   1   14.80   15.40
 -12  -2  -1   20.10    9.70
 -12   2  -1    3.80   12.70
 -12   2  -1   27.70   10.70
  12   2   1   29.10   11.70
  12   2   1   24.40    8.50
 -12   2  -1   23.50   10.40
  12   2   1   20.90   14.20
 -12   2  -1   17.20    9.40
 -12   2  -1   14.80    9.90
  12   2   1   19.40    9.20
 -12   2  -1   24.80   12.70
 -13  -2  -1   86.39   18.30
  13  -2   1   95.89   17.20
 -13  -2  -1   72.49   16.70
 -13  -2  -1   63.09   16.00
  13  -2   1   86.39   24.30
 -13  -2  -1   75.89   23.80
  13  -2   1   80.99   23.60
 -13  -2  -1   89.69   18.20
  13  -2   1  106.59   19.00
 -13  -2  -1  104.49   25.60
  13   2   1   78.49   15.30
 -13   2  -1   48.50   15.20
 -13   2  -1  128.69   20.60
 -13   2  -1   39.50   22.90
 -13   2  -1  104.69   20.40
  13   2   1  104.49   24.70
 -13   2  -1   74.29   21.10
  13   2   1   67.99   21.30
  13   2   1   94.99   17.80
 -14  -2  -1   33.20   17.10
 -14  -2  -1    4.80   10.00
  14  -2   1  -19.50   13.60
  14  -2   1   -0.90   10.10
 -14  -2  -1    2.00   16.40
 -14  -2  -1    2.90   10.20
  14  -2   1   -3.00    8.10
 -14  -2  -1   13.30    9.50
 -14  -2  -1   -5.60    8.90
  14  -2   1   -8.10   14.80
 -14   2  -1    3.50   18.10
 -14   2  -1   -3.70    8.20
 -14   2  -1   -9.00    8.30
  14   2   1   10.30   13.50
  14   2   1    0.50    7.50
 -14   2  -1    0.20   11.10
 -14   2  -1    9.50   15.30
 -14   2  -1   18.60   11.90
 -15  -2  -1   -9.60   12.80
 -15  -2  -1   27.20   10.90
  15  -2   1   30.40   17.90
  15  -2   1   10.90    9.20
 -15  -2  -1   33.80   19.00
  15  -2   1   -5.30   20.00
 -15  -2  -1   -4.20   10.20
 -15  -2  -1   35.70   14.50
 -15   2  -1  -16.60   13.60
  15   2   1   16.40   17.90
  15   2   1   -0.10   11.60
 -15   2  -1  -16.10   23.80
 -15   2  -1   -1.60   10.90
  15   2   1   15.00   10.20
 -15   2  -1   20.00   10.60
 -15   2  -1   28.60   20.90
 -15   2  -1   21.80   12.00
  16  -2   1   19.50   11.20
 -16  -2  -1   -5.50   11.10
 -16  -2  -1   13.30   14.10
  16  -2   1   28.50   17.80
 -16  -2  -1   -6.80   23.10
 -16  -2  -1  -12.10   10.80
  16  -2   1  -26.30   26.20
  16   2   1   18.70   16.50
 -16   2  -1   13.80   13.00
 -16   2  -1    3.70   15.20
 -16   2  -1   -9.00   19.50
 -16   2  -1  -13.40   25.50
  16   2   1   34.80   34.80
 -16   2  -1  -14.60   11.60
 -16   2  -1   10.80   11.20
 -17  -2  -1   60.19   26.10
 -17  -2  -1   28.10   20.90
 -17  -2  -1   71.09   18.30
 -17  -2  -1   34.20   43.50
 -17  -2  -1   36.80   17.60
  17   2   1  -14.00   21.80
  17   2   1   11.40   31.80
 -17   2  -1   43.70   18.30
  17   2   1   37.30   18.20
  17   2   1   12.30   13.10
 -17  -3   1   63.39   19.70
 -17  -3   1   47.30   17.90
 -17  -3   1   48.90   28.20
 -17  -3   1   45.40   15.80
 -17  -3   1   59.79   35.00
 -17   3   1   30.70   15.00
  17   3  -1   51.49   26.60
  17   3  -1   59.79   20.40
 -17   3   1   41.60   20.20
  17   3  -1   52.49   15.90
  17   3  -1   51.29   37.10
  16  -3  -1   56.19   18.70
  16  -3  -1   39.50   15.30
 -16  -3   1   17.30   13.50
  16  -3  -1   60.29   29.20
 -16  -3   1   28.30   15.60
 -16  -3   1   46.80   27.50
 -16  -3   1   50.19   17.20
  16  -3  -1   49.30   25.10
 -16  -3   1   70.99   23.90
 -16  -3   1   39.90   14.40
 -16   3   1   48.20   20.40
  16   3  -1   41.30   12.80
 -16   3   1   44.30   28.00
 -16   3   1   35.00   14.20
  16   3  -1   47.10   20.70
 -16   3   1   38.30   24.10
 -16   3   1   35.10   17.50
 -15  -3   1    9.80    9.60
 -15  -3   1   53.59   23.80
 -15  -3   1   32.70   11.30
 -15  -3   1   -9.00   10.70
 -15  -3   1   25.90   18.60
  15  -3  -1   13.50   17.10
 -15  -3   1    5.80    9.30
  15  -3  -1    1.50    8.60
  15  -3  -1   -0.10   19.90
  15  -3  -1   11.70   11.20
  15   3  -1    1.90   18.60
 -15   3   1    7.90   10.70
  15   3  -1   12.70   11.00
 -15   3   1    8.60   10.20
 -15   3   1   12.70   14.30
  15   3  -1  -20.20   15.10
 -15   3   1    5.00   17.20
 -15   3   1   23.90   21.80
 -15   3   1   18.10   11.00
  15   3  -1   -9.30    7.50
  14  -3  -1   36.80   13.60
 -14  -3   1   41.00   14.40
 -14  -3   1   23.90   11.60
  14  -3  -1   37.70   13.10
 -14  -3   1   41.20   18.50
 -14  -3   1   38.80   13.70
  14  -3  -1   44.20   21.20
 -14  -3   1   62.39   19.90
 -14  -3   1   37.50   12.60
  14  -3  -1   16.70   16.20
  14   3  -1   37.60   11.80
  14   3  -1   52.09   19.20
 -14   3   1   17.00   11.80
 -14   3   1   42.00   23.50
 -14   3   1   28.10   14.00
  14   3  -1   46.80   12.50
 -14   3   1   58.49   15.30
 -14   3   1   49.50   18.80
 -14   3   1   44.30   14.80
  14   3  -1   64.39   21.60
 -13  -3   1   30.90   17.20
 -13  -3   1   41.50   13.30
  13  -3  -1   21.90   11.10
 -13  -3   1   32.20   11.40
 -13  -3   1   23.60   11.60
 -13  -3   1   62.39   19.20
 -13  -3   1   42.20   12.50
  13  -3  -1   28.40   17.00
  13  -3  -1   19.10   11.30
  13  -3  -1    9.70   15.80
 -13   3   1   28.10   12.90
 -13   3   1   40.30   15.00
  13   3  -1   32.90   10.90
 -13   3   1   12.00   15.30
  13   3  -1   49.30   12.90
  13   3  -1   63.69   19.80
 -13   3   1    3.80   17.40
  13   3  -1   33.10   16.10
 -13   3   1   14.50   11.20
 -12  -3   1  154.48   19.50
  12  -3  -1  190.88   31.70
 -12  -3   1  163.98   19.60
  12  -3  -1  211.28   24.10
 -12  -3   1  174.68   38.80
 -12  -3   1  179.68   27.80
 -12  -3   1  205.58   21.70
  12  -3  -1  193.98   20.80
 -12  -3   1  194.98   28.30
  12  -3  -1  153.68   28.10
 -12   3   1  148.99   22.00
 -12   3   1  172.98   21.40
  12   3  -1  192.48   26.30
 -12   3   1  173.98   22.60
  12   3  -1  165.98   20.00
 -12   3   1  212.58   22.60
  12   3  -1  184.08   27.70
  12   3  -1  210.68   19.80
 -12   3   1  153.28   28.70
 -11  -3   1   11.40    7.00
  11  -3  -1   -0.80    9.20
 -11  -3   1   -7.20    9.90
  11  -3  -1   -1.00    5.70
  11  -3  -1    0.20   10.70
 -11  -3   1   11.80   10.80
  11  -3  -1   -0.60    7.00
 -11  -3   1    7.50    7.60
 -11  -3   1    4.70    6.50
 -11  -3   1    3.40    6.30
 -11   3   1   16.00    8.90
 -11   3   1    7.80   10.50
 -11   3   1   12.00    8.60
 -11   3   1    7.40   11.20
  11   3  -1   -1.80    5.20
 -11   3   1    3.30    6.10
  11   3  -1    6.60    9.00
 -10  -3   1   13.70   11.10
 -10  -3   1   16.90   10.00
  10  -3  -1   26.00   13.30
 -10  -3   1   10.10    6.90
 -10  -3   1   12.30    6.70
  10  -3  -1   12.40   10.20
  10  -3  -1    4.20    4.90
 -10  -3   1   12.40    7.10
 -10  -3   1   10.40    6.90
  10  -3  -1    5.10    6.70
 -10   3   1   -0.70    9.90
 -10   3   1   15.40    6.50
 -10   3   1   13.90    8.20
  10   3  -1    4.30    9.90
 -10   3   1   -0.20    7.40
  10   3  -1    7.60    6.40
 -10   3   1   15.30    9.30
 -10   3   1   14.80    8.10
   9  -3  -1   27.90   11.30
  -9  -3   1   21.50    7.60
  -9  -3   1   27.30   10.80
   9  -3  -1   31.80   12.60
  -9  -3   1   22.80   10.80
   9  -3  -1   23.20    8.40
  -9  -3   1   16.40    6.50
  -9  -3   1   24.90    8.40
   9  -3  -1   18.80    6.60
   9   3  -1   20.20    6.50
   9   3  -1   21.20    8.70
   9   3  -1   35.60   11.70
  -9   3   1   17.90    8.70
  -9   3   1   27.80   12.50
  -9   3   1   32.40    9.10
   9   3  -1   22.30    6.90
  -9   3   1   14.30    7.20
  -9   3   1   22.30    8.00
  -8  -3   1  155.18   13.90
  -8  -3   1  170.88   19.20
  -8  -3   1  146.79   17.90
  -8  -3   1  183.08   14.80
  -8  -3   1  174.78   14.00
   8  -3  -1  130.59   18.70
   8  -3  -1  160.48   15.30
  -8  -3   1  164.08   14.10
  -8   3   1  147.39   14.90
  -8   3   1  189.78   22.70
   8   3  -1  178.68   18.50
   8   3  -1  197.28   19.30
  -8   3   1  152.78   20.60
   8   3  -1  167.48   13.80
   8   3  -1  162.98   12.90
  -8   3   1  167.28   16.40
  -8   3   1  151.98   15.40
   7  -3  -1  115.59   17.00
  -7  -3   1  134.29   16.10
   7  -3  -1  119.69   13.10
  -7  -3   1  135.29   12.10
   7  -3  -1  137.09   17.30
  -7  -3   1  143.69   16.20
  -7  -3   1  139.39   12.20
  -7  -3   1  121.19   11.10
   7  -3  -1  120.99   12.70
   7  -3  -1  124.49   12.60
  -7  -3   1  140.29   12.30
  -7   3   1   98.29   17.70
   7   3  -1  139.89   11.60
  -7   3   1  139.89   13.40
  -7   3   1  128.99   13.80
   7   3  -1  119.09   10.60
   7   3  -1  107.79   14.60
  -7   3   1  151.68   18.40
  -7   3   1  124.09   14.20
   7   3  -1  133.39   15.10
  -6  -3   1   13.40    7.10
  -6  -3   1   16.50    5.60
  -6  -3   1   11.80    4.80
   6  -3  -1   15.10    7.70
  -6  -3   1   15.80    5.40
  -6  -3   1   15.30    7.20
   6  -3  -1   17.10    6.40
   6  -3  -1   20.10    6.30
   6  -3  -1   18.60    8.10
  -6   3   1   19.30    6.70
   6   3  -1    9.60    6.30
   6   3  -1   11.60    7.20
   6   3  -1   16.40    5.50
  -6   3   1   11.90    5.60
  -6   3   1    3.00    6.70
  -6   3   1    3.80    4.50
  -6   3   1    5.50    6.50
   5  -3  -1   62.79   12.80
   5  -3  -1   49.90    9.10
  -4  -3   1 1572.34   42.40
   4  -3  -1 1499.15   41.60
  -4  -3   1 1541.25   35.20
  -4  -3   1 1598.34   43.50
   4  -3  -1 1661.43   50.99
  -4  -3   1 1598.14   37.20
   4  -3  -1 1589.54   41.80
   4  -3  -1 1517.95   50.49
  -4  -3   1 1511.05   37.50
   4  -3  -1 1567.24   41.50
   4   3  -1 1597.44   42.50
   4   3  -1 1551.04   35.70
  -4   3   1 1528.15   51.19
  -4   3   1 1492.45   41.90
   4   3  -1 1493.45   41.80
  -4   3   1 1556.54   41.20
   4   3  -1 1520.25   36.30
  -4   3   1 1493.55   42.20
  -4   3   1 1639.44   50.29
  -3  -3   1   85.69    7.50
   3  -3  -1   87.69   10.70
  -3  -3   1   84.69    5.30
  -3  -3   1   93.29    6.30
  -3  -3   1   84.99    7.90
   3  -3  -1   94.59    8.40
  -3  -3   1   94.39    6.30
   3  -3  -1   87.19    8.30
   3  -3  -1   81.19   10.70
   3  -3  -1   95.79    8.00
  -3   3   1   82.69   10.20
   3   3  -1   82.69    7.50
   3   3  -1   85.69    5.50
  -3   3   1   89.89    8.10
   3   3  -1   79.99    7.50
  -3   3   1   92.19    8.50
  -3   3   1   86.79   10.90
   3   3  -1   83.39    5.70
  -3   3   1   81.59    7.90
   3   3  -1   77.89    5.90
   2  -3  -1    0.20    2.20
   2  -3  -1   -2.10    2.70
   2  -3  -1   -1.30    3.70
   2  -3  -1    1.30    2.80
   2  -3  -1   -2.50    3.40
  -2   3   1    3.00    3.50
  -2   3   1    2.50    2.80
  -2   3   1    2.10    3.40
  -2   3   1    1.40    2.60
  -2   3   1    2.30    2.40
   1  -3  -1 1245.68   34.90
   1  -3  -1 1258.37   35.00
   1  -3  -1 1239.28   29.60
   1  -3  -1 1190.88   29.50
   1  -3  -1 1230.78   29.60
  -1   3   1 1185.58   29.70
  -1   3   1 1207.98   34.40
  -1   3   1 1216.68   35.20
   0  -3   1 2432.06   48.30
   0  -3   1 2542.95   48.30
   0  -3  -1 2551.94   56.09
   0  -3  -1 2462.85   50.49
   0  -3   1 2507.05   48.40
   0  -3   1 2455.05   51.89
   0  -3  -1 2572.44   50.69
   0  -3  -1 2585.74   56.09
   0  -3   1 2558.84   52.09
   0  -3  -1 2525.55   50.59
   0   3  -1 2440.56   48.60
   0   3  -1 2321.17   47.70
   0   3   1 2436.06   55.39
   0   3  -1 2454.05   52.29
   0   3   1 2395.86   50.29
   0   3  -1 2464.85   48.60
   0   3   1 2429.16   50.49
   0   3   1 2452.35   50.39
   0   3   1 2486.75   55.69
  -1  -3  -1 1324.37   28.80
  -1  -3  -1 1322.27   29.10
   1  -3   1 1302.07   34.10
  -1  -3  -1 1285.57   29.10
   1  -3   1 1318.07   29.70
  -1  -3  -1 1331.77   33.00
   1  -3   1 1328.47   29.80
  -1  -3  -1 1288.67   33.40
   1  -3   1 1272.67   29.50
   1  -3   1 1344.97   34.50
   1   3   1 1293.67   33.30
   1   3   1 1270.77   33.10
  -1   3  -1 1308.27   34.80
   1   3   1 1281.07   29.00
  -1   3  -1 1235.78   29.20
   1   3   1 1290.67   28.80
  -1   3  -1 1271.57   30.00
  -1   3  -1 1257.87   33.60
   1   3   1 1245.28   28.80
  -2  -3  -1   31.20    5.80
   2  -3   1   23.80    4.70
   2  -3   1   35.70    7.50
   2  -3   1   34.20    7.00
  -2  -3  -1   35.30    5.80
  -2  -3  -1   23.90    4.30
  -2  -3  -1   25.10    4.70
   2  -3   1   30.10    5.20
  -2  -3  -1   24.70    3.90
   2  -3   1   27.90    5.20
  -2   3  -1   26.20    5.10
  -2   3  -1   25.30    6.50
   2   3   1   22.50    4.30
   2   3   1   26.90    4.50
  -2   3  -1   25.60    4.80
   2   3   1   28.60    4.60
   2   3   1   25.20    5.30
   2   3   1   30.70    6.00
  -2   3  -1   29.00    6.40
  -2   3  -1   29.50    5.10
  -3  -3  -1  899.11   23.20
   3  -3   1  941.91   26.90
  -3  -3  -1  934.91   30.40
  -3  -3  -1  890.31   24.70
  -3  -3  -1  902.91   28.50
   3  -3   1  864.31   26.80
   3  -3   1  907.21   32.60
  -3  -3  -1  927.21   25.00
   3  -3   1  911.81   33.60
   3  -3   1  870.91   26.20
  -3   3  -1  873.31   27.20
  -3   3  -1  832.52   26.50
   3   3   1  869.21   24.00
   3   3   1  858.31   24.30
   3   3   1  935.81   24.00
  -3   3  -1  891.21   33.60
  -3   3  -1  909.41   26.50
   3   3   1  893.81   29.00
  -3   3  -1  915.21   32.50
   3   3   1  899.31   29.00
   4  -3   1 2248.58   61.99
  -4  -3  -1 2077.59   50.39
   4  -3   1 2144.39   53.19
   4  -3   1 2158.98   62.49
   4  -3   1 2264.47   53.19
   4  -3   1 2156.38   52.49
  -4  -3  -1 2254.97   58.69
  -4  -3  -1 2237.98   50.69
  -4  -3  -1 2138.39   48.10
  -4  -3  -1 2159.98   56.39
  -4   3  -1 2131.79   53.59
   4   3   1 2153.48   56.69
   4   3   1 2082.29   56.29
  -4   3  -1 2162.38   63.39
  -4   3  -1 2174.88   53.89
  -4   3  -1 2205.48   52.79
   4   3   1 2153.88   48.80
   4   3   1 2109.99   50.49
  -4   3  -1 2268.77   62.89
   4   3   1 2080.79   49.10
   5  -3   1  617.54   32.10
  -5  -3  -1  613.84   23.60
  -5  -3  -1  624.74   21.30
  -5  -3  -1  627.64   28.10
   5  -3   1  638.54   25.60
  -5  -3  -1  669.83   30.70
  -5  -3  -1  640.64   23.80
  -5   3  -1  602.94   25.30
   5   3   1  606.94   23.10
   5   3   1  603.94   22.20
  -5   3  -1  687.33   33.20
  -5   3  -1  634.94   25.80
  -5   3  -1  648.14   25.10
  -5   3  -1  629.54   32.70
   5   3   1  663.73   22.50
   5   3   1  589.74   28.00
   5   3   1  679.83   29.30
  -6  -3  -1   13.80    5.60
  -6  -3  -1   18.10    7.90
  -6  -3  -1   22.60    6.50
   6  -3   1   23.40    7.20
  -6  -3  -1   22.70    5.50
  -6  -3  -1   13.40    6.80
   6  -3   1   19.20    8.80
   6   3   1   10.80    6.60
  -6   3  -1   23.60    9.70
   6   3   1   18.30    6.00
  -6   3  -1   13.00    7.70
  -6   3  -1   19.40    6.40
  -6   3  -1   22.80    7.30
   6   3   1   12.90    4.80
   6   3   1   19.20    7.40
  -7  -3  -1   43.00    8.90
   7  -3   1   43.80   12.50
   7  -3   1   26.40    8.00
   7  -3   1   28.80   11.50
   7  -3   1   45.90    9.20
  -7  -3  -1   39.90    8.60
  -7  -3  -1   37.60   10.70
  -7   3  -1   36.40   11.40
   7   3   1   45.60    8.20
  -7   3  -1   37.10    9.40
  -7   3  -1   33.50    8.20
  -7   3  -1   50.09    9.70
   7   3   1   33.30    9.50
   7   3   1   35.70   10.10
   7   3   1   41.20    8.00
  -8  -3  -1   10.90    5.70
   8  -3   1    3.90    6.10
  -8  -3  -1    9.90    5.50
   8  -3   1    5.10    7.20
  -8  -3  -1   14.50    6.00
  -8  -3  -1   13.20    7.70
   8  -3   1    3.40    4.90
  -8  -3  -1    1.30    4.00
  -8  -3  -1    6.40    7.00
   8  -3   1   13.90    6.50
  -8   3  -1    8.30    6.10
  -8   3  -1   -5.60    6.60
  -8   3  -1   21.20   10.10
  -8   3  -1   13.80    5.40
   8   3   1    3.90    4.00
   8   3   1   14.50    6.80
   8   3   1    7.50    4.50
  -8   3  -1    7.20    5.70
  -8   3  -1   10.40    6.00
   8   3   1   -2.70    5.20
  -9  -3  -1  832.32   36.20
   9  -3   1  778.72   37.00
  -9  -3  -1  838.12   35.60
   9  -3   1  812.42   34.40
  -9  -3  -1  831.82   35.10
  -9  -3  -1  830.82   45.30
  -9  -3  -1  812.42   34.60
   9  -3   1  839.42   49.30
  -9  -3  -1  888.31   47.50
   9  -3   1  819.02   46.60
   9   3   1  794.82   43.70
   9   3   1  824.12   33.30
  -9   3  -1  844.82   38.30
  -9   3  -1  830.82   48.10
  -9   3  -1  785.82   38.50
   9   3   1  828.72   34.60
  -9   3  -1  833.62   39.10
  -9   3  -1  840.02   51.59
   9   3   1  869.41   44.90
  -9   3  -1  837.82   37.20
  10  -3   1    1.90    5.00
 -10  -3  -1   -5.40    5.30
 -10  -3  -1   -2.60    3.90
  10  -3   1    1.00    8.60
  10  -3   1    0.00    6.50
 -10  -3  -1   15.10   10.10
 -10  -3  -1   10.70    6.70
 -10   3  -1    2.20    6.70
  10   3   1   -4.90    4.20
  10   3   1   -2.30    7.00
 -10   3  -1   -5.20    4.70
  10   3   1   -7.90    7.60
 -10   3  -1    8.70    7.70
  10   3   1   -2.40    5.00
 -10   3  -1    3.00    8.60
 -10   3  -1    3.60   11.00
 -10   3  -1    1.50    5.00
 -11  -3  -1   37.90   11.00
 -11  -3  -1   41.60   13.90
 -11  -3  -1   37.00   10.70
  11  -3   1   18.10   12.20
 -11  -3  -1   12.50    8.30
 -11  -3  -1   17.60   12.20
  11  -3   1   20.80    9.30
  11  -3   1   14.30    7.90
  11  -3   1   22.70   13.30
 -11  -3  -1   21.30    9.80
 -11   3  -1   17.90    9.60
  11   3   1   28.40   13.10
  11   3   1   25.80    9.10
  11   3   1   33.60   13.60
 -11   3  -1   29.00   10.00
 -11   3  -1   25.60   13.50
 -11   3  -1    1.50   12.70
  11   3   1   24.40    8.50
 -11   3  -1   10.00    9.40
 -11   3  -1   27.00   10.00
 -12  -3  -1   10.40   12.10
  12  -3   1   -8.10    7.00
 -12  -3  -1   22.00    9.40
 -12  -3  -1   -0.60    7.00
  12  -3   1    8.50    6.90
 -12  -3  -1    0.10    7.40
  12  -3   1   14.30   10.80
  12  -3   1   -5.30   11.40
 -12  -3  -1   13.60   11.60
 -12  -3  -1    7.10   18.20
 -12   3  -1   -4.20    7.10
  12   3   1    6.10    6.30
 -12   3  -1   -5.00    6.90
 -12   3  -1    0.60    9.50
 -12   3  -1    1.10   11.90
 -12   3  -1    3.60   15.70
 -12   3  -1   10.10    8.50
  12   3   1    9.20   11.50
 -13  -3  -1    4.60    8.50
 -13  -3  -1    4.00   14.80
 -13  -3  -1   19.50    8.90
 -13  -3  -1  -23.40   13.60
  13  -3   1   15.10   13.20
  13  -3   1    1.50    7.50
  13  -3   1   18.30   15.20
 -13  -3  -1   -3.10    7.30
  13  -3   1   12.80    9.30
  13   3   1    4.00    9.00
 -13   3  -1   19.90    8.60
 -13   3  -1    9.40    9.80
 -13   3  -1   29.60   12.80
  13   3   1  -18.90   11.40
 -13   3  -1    8.50    8.40
 -13   3  -1   13.00   15.30
  13   3   1   -3.90    7.10
 -13   3  -1   23.30   10.10
 -14  -3  -1    4.50    9.70
  14  -3   1   -5.50   14.60
  14  -3   1   -6.70    7.60
 -14  -3  -1    8.30    9.50
 -14  -3  -1   13.10   16.90
  14  -3   1    9.00   16.40
  14  -3   1    6.80    9.30
 -14   3  -1    1.30   12.70
 -14   3  -1    2.90   14.00
 -14   3  -1   -4.30   19.50
 -14   3  -1    1.40    8.10
 -14   3  -1    3.50    8.00
  14   3   1   19.90   16.40
  14   3   1   12.60    8.30
 -14   3  -1    9.80   10.60
  15  -3   1    3.20   11.50
 -15  -3  -1   22.10   12.40
  15  -3   1   23.40   24.40
 -15  -3  -1    3.10   24.80
 -15  -3  -1   -4.90   12.40
 -15  -3  -1   20.20   13.40
 -15  -3  -1   13.00   20.70
  15  -3   1  -34.70   29.30
  15  -3   1  -17.90   16.40
 -15   3  -1    7.10   11.90
 -15   3  -1  -26.10   25.00
 -15   3  -1  -36.50   21.00
  15   3   1   -6.10   12.30
 -15   3  -1  -11.90   18.60
  15   3   1    9.00   16.10
  15   3   1   21.60   10.20
 -15   3  -1   -4.50   11.20
  16  -3   1   37.10   14.20
  16  -3   1   49.90   22.80
 -16  -3  -1   46.70   18.00
 -16  -3  -1   33.50   15.90
 -16  -3  -1   15.10   14.50
  16  -3   1  105.69   34.30
 -16  -3  -1   67.09   28.20
  16  -3   1   84.79   21.40
 -16   3  -1   60.39   28.60
 -16   3  -1   40.10   37.50
 -16   3  -1   27.70   21.80
 -16   3  -1   45.20   16.80
 -16   3  -1   42.80   17.30
 -16   3  -1   28.60   16.80
  16   3   1   42.30   26.10
  16   3   1   48.40   18.00
 -17  -3  -1   27.10   14.30
 -17  -3  -1   39.30   28.10
  17   3   1    3.80   16.20
  17   3   1    2.00   33.50
  17   3   1   19.50   26.40
  17   3   1    9.50   13.00
 -17   3  -1   19.20   16.20
 -17  -4   1   12.50   27.50
 -17  -4   1   10.70   15.30
 -17  -4   1   13.50   15.20
 -17  -4   1   37.50   32.80
 -17  -4   1   16.10   14.00
  17   4  -1   24.90   33.70
 -17   4   1   -9.80   16.40
 -17   4   1  -10.40   14.60
  17   4  -1   14.30   15.40
  17   4  -1  -32.60   23.30
  16  -4  -1   49.00   19.30
 -16  -4   1   56.19   16.70
  16  -4  -1   23.60   13.60
 -16  -4   1   35.10   16.50
 -16  -4   1   16.70   16.80
 -16  -4   1   -6.90   26.40
  16  -4  -1   26.30   32.10
 -16  -4   1   37.00   25.30
 -16  -4   1   38.00   15.80
 -16   4   1   31.00   19.00
  16   4  -1   70.99   29.10
 -16   4   1   15.80   15.50
  16   4  -1   64.99   18.10
 -16   4   1   40.30   22.40
  16   4  -1   31.00   15.80
 -16   4   1   59.59   17.40
 -16   4   1   59.39   35.10
  16   4  -1   -0.30   21.00
 -16   4   1   37.30   17.00
 -15  -4   1  -24.10   21.60
  15  -4  -1   17.30   11.90
 -15  -4   1   -4.10   11.30
 -15  -4   1   -8.90    9.20
  15  -4  -1   49.80   25.50
 -15  -4   1   -6.90    9.30
 -15  -4   1  -13.40   10.10
  15   4  -1  -11.50    8.50
 -15   4   1    0.90   10.50
 -15   4   1   16.30   23.80
 -15   4   1   26.30   15.50
 -15   4   1    8.30    9.50
 -15   4   1   15.70   11.20
 -15   4   1   -0.10   21.20
  14  -4  -1   27.60   11.70
 -14  -4   1   -3.80   16.10
  14  -4  -1   52.39   19.40
 -14  -4   1   -0.20   16.10
 -14  -4   1    7.50   10.50
  14  -4  -1    8.40    9.90
 -14  -4   1    4.20    9.30
  14  -4  -1   26.40   17.90
 -14  -4   1   21.80    9.80
 -14  -4   1   24.00   11.10
 -14   4   1    9.60   11.70
  14   4  -1   34.50   15.20
 -14   4   1   24.00   11.20
 -14   4   1    4.40    9.60
  14   4  -1   20.50    9.20
  14   4  -1   22.60   18.20
  14   4  -1   23.90   11.50
 -14   4   1   24.80   15.50
 -14   4   1  -14.80   19.80
 -13  -4   1   -4.00    7.30
  13  -4  -1   13.30   13.20
  13  -4  -1   12.00    8.50
 -13  -4   1   24.20   11.00
 -13  -4   1    4.80   13.70
 -13  -4   1    4.60    8.50
  13  -4  -1   17.40   16.50
  13  -4  -1   12.20   10.20
 -13  -4   1    7.20    7.50
 -13  -4   1   25.10   15.70
  13   4  -1   -1.40    8.50
  13   4  -1   22.50    9.00
 -13   4   1   18.20   15.30
 -13   4   1   -7.00   13.20
 -13   4   1   35.10   14.40
  13   4  -1   15.50   15.10
  13   4  -1   28.60   16.00
 -13   4   1    8.40   11.10
 -13   4   1   14.80    9.50
 -13   4   1   26.80    9.80
  12  -4  -1   54.29   12.90
  12  -4  -1   31.70   11.80
 -12  -4   1   82.59   15.20
 -12  -4   1   54.09   17.40
 -12  -4   1   51.29   14.10
  12  -4  -1   33.40   17.70
 -12  -4   1   69.49   13.80
  12  -4  -1   59.99   20.10
 -12  -4   1   56.79   19.00
 -12  -4   1   66.19   14.70
 -12   4   1   69.19   19.20
  12   4  -1   62.79   18.40
 -12   4   1   49.70   20.80
  12   4  -1   51.29   12.20
  12   4  -1   63.69   18.00
 -12   4   1   43.70   13.30
 -12   4   1   60.69   15.80
 -12   4   1   93.19   16.00
 -12   4   1   95.39   18.30
  12   4  -1   54.29   12.70
  11  -4  -1   32.50   10.10
 -11  -4   1   25.60    8.90
  11  -4  -1   33.60   15.80
  11  -4  -1   26.70   10.00
 -11  -4   1   25.80    9.70
  11  -4  -1   44.20   16.00
 -11  -4   1   47.80   15.90
 -11  -4   1   22.60   13.60
 -11  -4   1   27.80   10.20
  11   4  -1   34.20   10.10
 -11   4   1   45.10   11.80
  11   4  -1   28.30   10.20
 -11   4   1   29.50   11.10
 -11   4   1   44.90   18.00
 -11   4   1   30.80   14.90
  11   4  -1   33.00   15.70
 -11   4   1   28.70   12.20
  11   4  -1   48.40   15.40
 -11   4   1   39.20   12.90
  10  -4  -1  488.35   28.00
  10  -4  -1  464.15   31.00
 -10  -4   1  481.75   27.90
 -10  -4   1  506.65   36.60
 -10  -4   1  520.25   28.40
 -10  -4   1  511.75   30.60
  10  -4  -1  540.25   43.00
 -10  -4   1  540.95   29.10
 -10  -4   1  501.35   37.60
  10  -4  -1  467.55   38.60
 -10   4   1  493.25   39.80
 -10   4   1  462.85   42.80
 -10   4   1  498.25   32.90
  10   4  -1  545.35   36.60
  10   4  -1  503.25   26.40
 -10   4   1  531.65   31.70
  10   4  -1  519.35   27.90
 -10   4   1  504.55   30.40
 -10   4   1  477.25   32.70
  10   4  -1  500.65   35.80
   9  -4  -1  146.49   21.50
  -9  -4   1  123.69   18.50
  -9  -4   1  102.99   13.50
  -9  -4   1  104.09   18.80
   9  -4  -1  140.09   16.00
  -9  -4   1  125.89   13.40
  -9  -4   1  114.69   13.40
  -9  -4   1  144.69   15.00
   9   4  -1   97.49   16.60
  -9   4   1  121.19   16.50
  -9   4   1  119.29   21.40
   9   4  -1  127.69   12.90
  -9   4   1  125.99   16.40
  -9   4   1  107.79   22.10
   9   4  -1  113.59   17.30
  -9   4   1  134.99   16.30
   9   4  -1  143.19   13.70
  -8  -4   1   -8.70    7.00
   8  -4  -1    6.60    5.50
  -8  -4   1   -2.80    4.80
  -8  -4   1    3.50    4.50
  -8  -4   1    7.10    6.20
   8  -4  -1    5.80    7.50
  -8  -4   1    3.50    4.60
  -8   4   1    3.30    7.50
  -8   4   1    1.30    4.50
  -8   4   1    6.70    8.30
   8   4  -1   -1.00    3.60
  -8   4   1    2.50    4.60
  -8   4   1   -1.20    4.00
   8   4  -1   -7.30    5.30
   8   4  -1   -4.00    5.30
   7  -4  -1   89.09   18.00
  -7  -4   1   91.89   10.50
   7  -4  -1   70.99   16.60
   7  -4  -1  104.59   12.00
   7  -4  -1   83.89   11.70
  -7  -4   1   97.79   14.40
  -7  -4   1   73.39   13.00
   7  -4  -1   71.29   11.30
  -7  -4   1  107.39   11.00
  -7  -4   1   83.99    9.30
  -7  -4   1   88.59   10.20
  -7   4   1  118.29   18.30
   7   4  -1   92.49    9.70
  -7   4   1  114.59   13.70
   7   4  -1   83.39   12.80
  -7   4   1   86.99   11.80
  -7   4   1   93.99   16.00
   7   4  -1   81.59   12.90
  -7   4   1   76.69   11.60
   7   4  -1   89.39    9.80
   6  -4  -1  486.15   30.30
   6  -4  -1  493.65   23.70
  -6  -4   1  531.25   27.40
  -6  -4   1  482.55   20.90
   6  -4  -1  466.25   31.40
   6  -4  -1  476.45   24.30
  -6  -4   1  497.75   21.20
   6  -4  -1  495.55   23.50
   6   4  -1  534.25   26.20
  -6   4   1  481.95   25.10
   6   4  -1  457.85   19.40
  -6   4   1  484.75   23.40
  -6   4   1  532.15   31.10
  -6   4   1  472.85   25.00
   6   4  -1  498.65   19.50
  -6   4   1  489.85   32.50
   6   4  -1  461.65   24.90
   5  -4  -1  201.48   19.30
  -5  -4   1  215.68   12.60
  -5  -4   1  217.78   16.40
  -5  -4   1  217.08   12.90
   5  -4  -1  196.78   14.20
   5  -4  -1  221.98   20.70
   5  -4  -1  214.68   15.60
   5  -4  -1  225.28   15.60
   5   4  -1  210.98   11.80
  -5   4   1  199.98   19.40
  -5   4   1  215.88   16.00
  -5   4   1  201.78   20.30
  -5   4   1  223.38   15.30
   5   4  -1  222.88   11.70
   5   4  -1  200.28   15.00
  -5   4   1  206.08   15.50
   5   4  -1  221.28   15.40
   4  -4  -1  414.26   19.70
   4  -4  -1  410.96   25.50
   4  -4  -1  431.16   19.60
   4  -4  -1  444.16   19.50
  -4  -4   1  468.05   20.70
  -4  -4   1  417.06   14.20
  -4  -4   1  451.95   16.10
  -4  -4   1  460.65   16.40
  -4  -4   1  426.56   18.70
   4  -4  -1  462.75   25.90
   4   4  -1  476.55   20.00
   4   4  -1  407.86   14.90
  -4   4   1  438.76   25.00
  -4   4   1  429.56   20.40
   4   4  -1  433.36   15.80
  -4   4   1  435.16   19.20
  -4   4   1  435.46   20.30
  -4   4   1  460.75   27.00
   4   4  -1  434.26   19.00
   4   4  -1  446.56   15.20
   3  -4  -1  807.42   25.70
   3  -4  -1  731.03   25.20
   3  -4  -1  772.72   32.40
  -3  -4   1  745.93   18.90
  -3   4   1  749.73   26.50
   3   4  -1  807.22   20.10
  -3   4   1  778.22   33.50
  -3   4   1  742.13   25.80
   2  -4  -1  120.79    8.70
   2  -4  -1  115.99   11.30
   2  -4  -1  132.99    9.30
   2  -4  -1  130.49    9.20
  -2   4   1   99.99    9.20
  -2   4   1  129.89    9.50
  -2   4   1  124.29   11.60
  -2   4   1  119.59    8.70
  -2   4   1  129.39   12.30
   1  -4  -1  116.39   10.30
   1  -4  -1  115.59    7.80
   1  -4  -1  103.59    7.70
   1  -4  -1   92.89    9.90
   1  -4  -1  108.59    7.90
  -1   4   1   88.29    9.90
  -1   4   1  109.69   10.30
  -1   4   1  107.99    7.70
  -1   4   1  102.89    7.80
   0  -4  -1    7.40    3.10
   0  -4  -1    3.40    2.70
   0  -4   1    4.40    2.40
   0  -4  -1    5.80    3.10
   0  -4   1    3.50    2.60
   0  -4   1    6.00    3.70
   0  -4  -1    3.90    4.00
   0  -4  -1   -1.20    3.10
   0  -4   1    3.70    2.20
   0   4   1    9.90    4.40
   0   4  -1    1.70    2.40
   0   4  -1   -0.50    3.30
   0   4   1    7.50    3.00
   0   4   1    7.40    3.90
   0   4  -1    7.90    3.70
   0   4   1    9.60    3.50
   0   4   1    5.80    2.90
   0   4  -1    5.40    2.50
   0   4  -1    3.40    2.30
   1  -4   1  823.92   26.80
  -1  -4  -1  851.81   22.10
  -1  -4  -1  840.42   21.50
   1  -4   1  837.52   22.30
   1  -4   1  832.52   22.20
  -1  -4  -1  811.92   21.50
  -1  -4  -1  825.42   26.40
  -1  -4  -1  866.41   26.20
   1  -4   1  793.22   26.70
   1  -4   1  794.62   22.00
  -1   4  -1  771.52   21.60
   1   4   1  810.12   21.20
  -1   4  -1  795.42   22.50
  -1   4  -1  763.52   25.70
   1   4   1  807.42   21.50
   1   4   1  786.92   21.50
  -1   4  -1  812.52   22.80
   1   4   1  831.12   26.20
  -1   4  -1  833.52   27.90
   1   4   1  793.42   25.90
   2  -4   1 6911.21  133.89
  -2  -4  -1 6884.11  129.99
   2  -4   1 6902.21  134.19
   2  -4   1 7025.20  143.49
  -2  -4  -1 7004.30  131.09
   2  -4   1 7118.59  142.69
  -2  -4  -1 7307.77  139.39
  -2  -4  -1 7037.40  136.59
  -2  -4  -1 7047.29  131.59
   2  -4   1 7155.78  134.39
  -2   4  -1 6875.11  134.99
   2   4   1 6812.02  130.89
   2   4   1 7000.90  137.99
   2   4   1 6905.51  130.89
   2   4   1 6964.50  130.79
  -2   4  -1 7052.09  144.59
  -2   4  -1 6758.42  133.39
   2   4   1 6963.30  137.59
  -2   4  -1 6789.82  141.49
  -3  -4  -1  408.06   14.00
  -3  -4  -1  441.86   15.70
  -3  -4  -1  456.35   16.20
   3  -4   1  398.66   22.60
   3  -4   1  425.86   17.40
  -3  -4  -1  417.76   18.10
  -3  -4  -1  435.36   20.30
   3  -4   1  419.36   17.90
  -3   4  -1  402.96   17.70
   3   4   1  463.85   19.80
   3   4   1  406.26   18.80
   3   4   1  414.76   15.40
  -3   4  -1  437.76   18.60
   3   4   1  422.56   15.10
  -3   4  -1  410.66   23.10
   3   4   1  414.76   15.00
  -4  -4  -1  137.39   12.40
  -4  -4  -1  148.89   10.60
   4  -4   1  152.08   12.20
  -4  -4  -1  177.88   15.20
  -4  -4  -1  151.48    9.20
  -4  -4  -1  168.38   11.30
   4  -4   1  148.69   11.50
   4  -4   1  156.28   15.90
   4  -4   1  145.19   11.90
   4  -4   1  140.79   15.50
  -4   4  -1  163.48   15.70
   4   4   1  150.08   10.30
  -4   4  -1  135.69   11.90
   4   4   1  162.98   10.10
  -4   4  -1  146.89   12.30
   4   4   1  163.88   13.70
   4   4   1  147.69    9.80
   4   4   1  153.78   13.00
  -4   4  -1  138.89   16.10
  -4   4  -1  141.59   11.40
   5  -4   1  635.24   26.40
  -5  -4  -1  632.74   21.60
   5  -4   1  652.83   32.90
  -5  -4  -1  665.33   28.80
  -5  -4  -1  632.14   25.60
   5  -4   1  605.34   32.90
  -5  -4  -1  650.63   24.30
   5  -4   1  632.74   25.40
  -5  -4  -1  638.84   37.10
   5  -4   1  661.33   26.20
  -5   4  -1  648.94   27.20
  -5   4  -1  653.33   25.90
   5   4   1  631.24   22.50
  -5   4  -1  676.63   33.70
   5   4   1  672.83   29.80
   5   4   1  663.73   23.00
   5   4   1  629.54   28.20
  -5   4  -1  623.74   26.90
   5   4   1  638.04   23.70
  -5   4  -1  600.44   33.60
  -6  -4  -1   18.00    6.40
  -6  -4  -1   30.30    9.00
  -6  -4  -1   29.20    6.40
  -6  -4  -1   21.60    6.70
   6  -4   1   22.60    9.50
  -6  -4  -1   46.30   11.60
   6  -4   1   28.20    7.90
  -6   4  -1   26.20    7.50
  -6   4  -1   30.30    8.60
   6   4   1   25.40    6.40
   6   4   1   19.00    8.40
   6   4   1   23.00    8.20
  -6   4  -1   31.70   11.00
  -6   4  -1   29.00    8.30
   6   4   1   24.30    6.80
   6   4   1   24.00    6.50
  -6   4  -1   26.50    9.90
   7  -4   1   94.19   11.00
  -7  -4  -1   76.39   15.20
   7  -4   1   75.89   11.40
  -7  -4  -1   74.09   10.50
   7  -4   1   79.09   15.20
  -7  -4  -1   80.79   11.00
   7   4   1   68.49    9.40
  -7   4  -1   81.89   12.10
   7   4   1   60.39   11.80
   7   4   1   72.59    9.20
   7   4   1   57.39   13.00
  -7   4  -1   96.99   11.90
  -7   4  -1   70.19   14.20
  -7   4  -1  104.99   17.50
  -7   4  -1   90.09   11.50
   8  -4   1  312.17   19.90
   8  -4   1  285.17   27.10
  -8  -4  -1  268.57   17.30
  -8  -4  -1  298.67   25.50
   8  -4   1  257.97   26.90
   8  -4   1  277.87   21.00
  -8  -4  -1  292.87   19.40
  -8  -4  -1  284.37   19.30
   8   4   1  287.87   18.00
  -8   4  -1  296.57   27.50
  -8   4  -1  300.17   29.20
  -8   4  -1  282.37   21.60
   8   4   1  305.47   17.90
   8   4   1  274.67   23.10
  -8   4  -1  296.97   21.40
  -8   4  -1  307.97   20.90
   8   4   1  286.07   23.40
  -8   4  -1  305.37   22.10
  -9  -4  -1   30.20    9.00
   9  -4   1   34.80   12.70
   9  -4   1   23.60    8.70
  -9  -4  -1   30.80    8.70
   9  -4   1   18.60   11.30
  -9  -4  -1   36.80   12.10
  -9  -4  -1   18.20    7.40
  -9   4  -1   27.20    8.90
   9   4   1   11.10    9.20
  -9   4  -1   30.00   10.10
   9   4   1   36.70   11.70
  -9   4  -1   18.90   10.70
  -9   4  -1   24.70    8.90
   9   4   1   19.20    6.80
 -10  -4  -1   -9.40    9.50
  10  -4   1  -11.70    8.20
  10  -4   1   -1.60    6.60
 -10  -4  -1    0.00    6.30
 -10  -4  -1    7.40    6.00
  10  -4   1   -0.70    4.70
 -10  -4  -1    2.20    6.40
  10  -4   1   -9.10    7.40
 -10  -4  -1    1.20    8.50
 -10  -4  -1    0.90    6.10
  10   4   1   11.30    8.60
 -10   4  -1   -4.10    8.40
 -10   4  -1    6.20    6.70
  10   4   1    8.10    6.70
  10   4   1    4.90    5.70
 -10   4  -1  -19.20   12.60
 -10   4  -1    4.80   10.60
  10   4   1    9.60    9.80
 -10   4  -1    8.50    7.80
 -11  -4  -1   69.89   13.40
 -11  -4  -1   52.69   16.70
  11  -4   1   13.10   11.80
 -11  -4  -1   39.40   10.60
  11  -4   1   28.90   10.20
  11  -4   1   28.90   10.10
 -11  -4  -1   36.60   16.00
 -11  -4  -1   37.40   11.40
 -11  -4  -1   42.00   12.40
  11   4   1   57.49   16.40
  11   4   1   52.39   11.80
  11   4   1   37.10   15.60
 -11   4  -1   40.90   12.50
 -11   4  -1   41.70   17.50
 -11   4  -1   42.20   12.50
 -11   4  -1   44.80   12.60
 -11   4  -1   38.10   16.40
 -11   4  -1   35.40   12.00
  11   4   1   37.10   10.40
 -12  -4  -1  268.27   34.20
 -12  -4  -1  202.48   22.60
 -12  -4  -1  266.77   41.70
  12  -4   1  279.77   24.80
  12  -4   1  267.97   34.90
 -12  -4  -1  259.17   24.90
 -12  -4  -1  245.78   23.60
 -12  -4  -1  254.77   30.40
  12  -4   1  245.68   35.10
  12  -4   1  217.78   24.40
  12   4   1  265.07   42.50
 -12   4  -1  265.77   26.50
 -12   4  -1  249.08   28.00
 -12   4  -1  230.58   25.80
 -12   4  -1  251.47   34.50
 -12   4  -1  243.78   37.80
 -12   4  -1  242.28   25.20
  12   4   1  250.17   27.30
 -13  -4  -1  161.98   21.80
  13  -4   1  163.58   29.00
  13  -4   1  145.09   32.00
 -13  -4  -1  177.38   22.80
 -13  -4  -1  132.49   30.10
 -13  -4  -1  171.18   23.80
  13  -4   1  175.68   24.50
 -13  -4  -1  173.88   21.20
  13  -4   1  174.28   21.30
 -13  -4  -1  162.58   31.70
 -13   4  -1  148.89   21.90
  13   4   1  139.69   20.60
  13   4   1  176.28   32.50
  13   4   1  121.99   29.00
 -13   4  -1  185.28   37.10
 -13   4  -1  182.28   25.10
 -13   4  -1  131.49   28.30
  13   4   1  161.88   20.70
 -13   4  -1  172.58   24.60
  14  -4   1  -14.90   16.50
 -14  -4  -1    5.40    8.50
 -14  -4  -1  -13.40    8.50
  14  -4   1    2.20    8.90
 -14  -4  -1   -2.90   16.40
  14  -4   1   -6.10   10.00
  14  -4   1  -21.30   12.30
 -14   4  -1  -10.20   19.30
  14   4   1   16.30   13.30
 -14   4  -1   -2.80   10.70
  14   4   1    4.80    9.20
 -14   4  -1   -1.80    8.70
 -14   4  -1   17.50   15.10
 -14   4  -1   13.90    9.30
  14   4   1   16.60    8.20
 -14   4  -1    5.00    9.50
  14   4   1    1.50   16.60
 -15  -4  -1   37.60   20.70
 -15  -4  -1   21.30   11.60
 -15  -4  -1   33.20   13.60
 -15  -4  -1    4.70   11.30
  15  -4   1  -17.30   12.50
 -15  -4  -1  -28.60   19.40
  15  -4   1  -11.40    9.30
  15  -4   1  -19.70   16.10
 -15  -4  -1  -16.20   11.10
  15   4   1   10.00    9.50
  15   4   1   30.60   20.90
  15   4   1   17.70   11.90
 -15   4  -1   21.80   24.60
 -15   4  -1   -3.70   18.10
  15   4   1   27.20   19.30
 -15   4  -1   30.90   17.60
 -15   4  -1   -9.00   11.10
 -15   4  -1    8.80   11.80
 -15   4  -1  -18.90   12.30
 -16  -4  -1   15.90   12.60
  16  -4   1   38.20   23.00
 -16  -4  -1   11.30   24.00
  16  -4   1   26.30   12.80
 -16  -4  -1   21.80   15.30
  16   4   1   43.10   35.90
 -16   4  -1   27.00   16.60
 -16   4  -1    2.90   12.10
 -16   4  -1   35.20   17.20
  16   4   1   27.10   12.60
 -16   4  -1   13.70   25.40
  16   4   1   32.00   20.50
  16   4   1   24.80   15.40
 -16  -5   1   35.70   27.60
 -16  -5   1   50.49   16.50
 -16  -5   1   18.00   14.10
 -16  -5   1   54.29   16.40
 -16  -5   1   68.99   31.30
  16  -5  -1   19.90   14.30
  16  -5  -1   11.00   22.70
 -16   5   1    7.30   25.40
  16   5  -1   42.90   22.50
  16   5  -1   27.30   15.50
  16   5  -1   42.70   28.70
 -16   5   1   26.90   14.40
 -16   5   1   32.10   18.80
 -16   5   1   24.10   19.80
  16   5  -1   35.40   13.30
  15  -5  -1   26.20   21.80
  15  -5  -1   25.80   12.90
 -15  -5   1    8.50   12.10
  15  -5  -1  -15.00   15.00
  15  -5  -1    0.50    8.00
 -15  -5   1   -7.40   20.30
 -15  -5   1    1.40   17.70
 -15  -5   1   -8.80    9.30
 -15  -5   1    4.50    9.20
 -15  -5   1    4.60    8.50
 -15   5   1   -5.00   11.10
 -15   5   1  -11.70   13.70
 -15   5   1   11.20    9.30
  15   5  -1   -9.40   15.70
 -15   5   1  -13.10   25.00
 -15   5   1   23.10   12.90
  15   5  -1   18.40   21.20
  15   5  -1   -2.60    8.80
  15   5  -1    7.10    9.90
 -15   5   1   39.70   20.00
  14  -5  -1   44.10   16.50
 -14  -5   1   62.49   23.20
  14  -5  -1   53.69   14.90
  14  -5  -1   84.39   26.00
  14  -5  -1   48.20   25.10
 -14  -5   1   79.99   18.00
 -14  -5   1   78.49   17.90
 -14  -5   1   74.49   16.70
 -14  -5   1   73.29   23.10
 -14  -5   1   72.39   16.30
  14   5  -1   68.99   15.70
 -14   5   1   33.50   24.80
  14   5  -1   44.80   13.20
  14   5  -1   81.69   23.60
 -14   5   1   43.60   17.50
 -14   5   1   66.59   17.10
 -14   5   1   85.99   25.40
  14   5  -1   76.89   22.40
 -14   5   1   61.59   16.10
 -14   5   1   67.49   17.60
 -13  -5   1   11.40    9.70
 -13  -5   1   17.20   16.40
  13  -5  -1    6.70    8.10
 -13  -5   1   11.20    8.70
  13  -5  -1   16.20   14.20
  13  -5  -1   14.50   14.70
 -13  -5   1    8.60    8.30
  13  -5  -1   18.80   10.10
 -13  -5   1   10.50   15.10
 -13  -5   1   11.30    9.20
  13   5  -1    9.30   12.00
  13   5  -1    8.90   17.40
 -13   5   1    6.50   14.30
 -13   5   1   14.10   18.70
 -13   5   1   25.40   13.70
 -13   5   1   15.60   12.20
 -13   5   1   11.00    9.30
 -13   5   1    9.40    9.80
  13   5  -1    8.20    7.50
  13   5  -1   -0.40    9.10
  12  -5  -1  237.08   34.00
 -12  -5   1  235.98   22.60
 -12  -5   1  258.87   24.70
 -12  -5   1  232.78   22.10
  12  -5  -1  245.38   25.90
 -12  -5   1  219.78   30.00
 -12  -5   1  255.97   23.90
  12  -5  -1  216.58   31.80
  12  -5  -1  250.37   23.30
 -12  -5   1  243.48   32.50
  12   5  -1  246.08   22.90
 -12   5   1  287.97   29.10
 -12   5   1  231.28   34.10
 -12   5   1  271.87   27.70
 -12   5   1  246.78   25.30
 -12   5   1  282.17   26.40
  12   5  -1  323.07   33.20
  12   5  -1  295.27   32.90
 -12   5   1  301.47   39.70
  12   5  -1  247.58   22.10
  11  -5  -1  120.89   17.80
 -11  -5   1   98.89   14.80
 -11  -5   1   85.29   21.10
 -11  -5   1   85.69   19.60
  11  -5  -1   85.39   22.00
  11  -5  -1   82.09   21.90
 -11  -5   1   91.19   15.70
 -11  -5   1   90.49   15.20
  11  -5  -1   94.09   15.10
 -11  -5   1   82.79   15.80
 -11   5   1   73.99   20.60
 -11   5   1   89.09   22.60
  11   5  -1   91.19   14.90
 -11   5   1   75.29   17.10
 -11   5   1   77.09   17.10
  11   5  -1  120.49   23.80
 -11   5   1  115.19   18.20
  11   5  -1  124.29   15.00
  11   5  -1  109.49   20.10
 -11   5   1  108.89   17.40
  10  -5  -1   52.09   16.10
 -10  -5   1   64.69   15.70
 -10  -5   1   68.89   12.90
 -10  -5   1   43.40   11.10
  10  -5  -1   53.99   25.40
 -10  -5   1   83.59   13.70
  10  -5  -1   40.20   18.10
  10  -5  -1   91.59   14.50
 -10  -5   1   57.69   16.90
 -10  -5   1   59.29   11.50
  10   5  -1   74.59   16.50
  10   5  -1   72.99   12.00
 -10   5   1   43.40   26.20
 -10   5   1   49.90   12.50
 -10   5   1   77.79   14.90
  10   5  -1   70.89   11.90
 -10   5   1   38.40   16.90
 -10   5   1   52.19   13.60
  10   5  -1   54.39   14.60
  -9  -5   1   80.39   12.80
  -9  -5   1  105.39   13.10
  -9  -5   1   63.29   10.80
  -9  -5   1   87.79   17.90
  -9  -5   1   93.99   12.60
   9  -5  -1   68.79   13.60
   9   5  -1   83.59   11.20
  -9   5   1   60.39   16.80
  -9   5   1  101.49   19.80
  -9   5   1   94.69   14.70
   9   5  -1   49.10   12.90
   9   5  -1   86.39   15.50
  -9   5   1  106.69   16.20
   9   5  -1   71.69   10.90
  -9   5   1  109.09   16.80
   8  -5  -1   81.59   11.60
  -8  -5   1   70.09   11.40
   8  -5  -1   75.19   18.00
  -8  -5   1   89.69   16.80
  -8  -5   1   55.99    9.80
   8  -5  -1   86.79   13.20
  -8  -5   1   60.29   10.20
   8  -5  -1   60.39   15.80
   8  -5  -1   74.89   12.30
  -8  -5   1   53.79   12.20
  -8  -5   1   67.59    9.30
  -8   5   1   84.49   13.10
  -8   5   1   89.99   18.10
   8   5  -1   71.79    9.40
  -8   5   1   76.69   11.90
   8   5  -1   79.89   12.60
   8   5  -1   60.19    9.10
   8   5  -1   57.99   13.10
  -8   5   1   68.69   16.20
  -8   5   1   80.09   13.40
   7  -5  -1   52.79   10.70
  -7  -5   1   35.30    9.30
   7  -5  -1   46.30    9.30
  -7  -5   1   29.30    7.10
  -7  -5   1   41.00    7.10
   7  -5  -1   37.80   12.50
   7  -5  -1   35.00    8.90
  -7  -5   1   40.90    8.20
  -7  -5   1   38.00   10.70
  -7  -5   1   39.60    7.70
   7  -5  -1   50.79   14.80
   7   5  -1   31.60    9.00
  -7   5   1   54.49   15.20
   7   5  -1   30.50    6.40
   7   5  -1   37.00    7.30
   7   5  -1   29.60    8.60
  -7   5   1   37.10    9.20
  -7   5   1   38.90    9.60
  -7   5   1   47.70   13.60
  -7   5   1   36.00   10.80
   6  -5  -1  400.66   21.50
   6  -5  -1  398.06   29.60
   6  -5  -1  352.36   21.40
  -6  -5   1  365.56   17.90
  -6  -5   1  356.56   17.70
  -6  -5   1  377.66   23.10
   6  -5  -1  360.46   26.80
   6  -5  -1  402.46   21.40
   6   5  -1  354.46   16.50
  -6   5   1  376.36   22.50
   6   5  -1  327.07   20.60
  -6   5   1  369.06   22.20
  -6   5   1  346.17   28.30
   6   5  -1  379.76   16.90
   6   5  -1  365.36   21.60
  -6   5   1  375.56   26.80
  -6   5   1  382.26   20.90
  -5  -5   1  145.59   13.40
  -4  -5   1   33.90    5.30
   4  -5  -1   38.40    8.30
   4  -5  -1   33.40   10.50
   4  -5  -1   34.40    7.40
  -4  -5   1   36.40    6.20
   4  -5  -1   29.40    9.70
  -4  -5   1   41.00    8.00
   4  -5  -1   38.80    7.90
  -4   5   1   43.10    9.10
  -4   5   1   30.40    7.50
  -4   5   1   42.70   11.50
   4   5  -1   21.80    4.40
   4   5  -1   29.10    5.50
  -4   5   1   34.30    8.40
  -4   5   1   23.40    9.40
   3  -5  -1  666.63   24.00
   3  -5  -1  646.84   23.70
   3  -5  -1  625.24   23.80
   3  -5  -1  654.93   30.20
   3  -5  -1  640.34   30.60
  -3   5   1  598.84   23.90
  -3   5   1  602.64   24.20
  -3   5   1  670.83   23.90
  -3   5   1  588.24   30.30
  -3   5   1  644.14   29.50
   2  -5  -1  668.03   22.90
   2  -5  -1  697.33   29.00
   2  -5  -1  701.43   31.30
   2  -5  -1  693.73   23.30
   2  -5  -1  644.44   24.00
  -2   5   1  655.43   27.90
  -2   5   1  679.33   30.40
  -2   5   1  655.53   22.30
  -2   5   1  682.03   24.30
   1  -5  -1  439.36   16.70
   1  -5  -1  450.15   21.60
   1  -5  -1  437.26   21.80
   1  -5  -1  437.66   17.00
   1  -5  -1  449.56   17.10
  -1   5   1  443.76   21.30
  -1   5   1  440.86   17.30
  -1   5   1  422.46   16.30
  -1   5   1  442.66   22.10
  -1   5   1  434.66   16.90
   0  -5   1  775.62   21.50
   0  -5   1  825.32   21.50
   0  -5  -1  817.82   28.80
   0  -5  -1  834.22   23.30
   0  -5  -1  779.22   23.00
   0  -5  -1  814.32   23.40
   0  -5   1  800.32   21.40
   0  -5   1  785.92   26.10
   0  -5   1  773.02   25.50
   0  -5  -1  808.72   28.70
   0   5  -1  801.92   21.80
   0   5   1  783.32   23.00
   0   5  -1  788.92   26.50
   0   5   1  793.32   28.30
   0   5  -1  760.62   24.90
   0   5   1  788.12   23.30
   0   5   1  759.62   22.70
   0   5  -1  758.32   21.50
   0   5   1  805.62   28.80
   0   5  -1  744.73   20.60
   1  -5   1  112.09    7.70
  -1  -5  -1   98.89   10.00
  -1  -5  -1  102.39    7.60
   1  -5   1  120.09   10.60
   1  -5   1  113.19    7.90
   1  -5   1  110.69   10.50
  -1  -5  -1   99.69    9.70
  -1  -5  -1  102.99    7.40
   1  -5   1  107.69    7.90
  -1  -5  -1  107.99    7.40
  -1   5  -1  104.89    8.10
  -1   5  -1   98.79    7.80
   1   5   1   96.79    9.90
   1   5   1  106.09    7.60
  -1   5  -1   94.39    7.30
  -1   5  -1  106.29   10.80
  -1   5  -1   93.99    9.60
   1   5   1  113.29    7.70
   1   5   1  111.39   10.10
   1   5   1  107.19    7.40
   2  -5   1  934.81   34.30
  -2  -5  -1  953.00   25.40
  -2  -5  -1  943.71   25.70
  -2  -5  -1  932.91   29.30
   2  -5   1  910.51   27.10
  -2  -5  -1  915.71   24.20
  -2  -5  -1  928.21   31.00
   2  -5   1  953.90   33.70
   2  -5   1  940.31   27.40
   2  -5   1  918.41   27.60
  -2   5  -1  985.00   29.20
  -2   5  -1  991.10   36.00
   2   5   1  955.80   30.80
   2   5   1  924.81   25.10
  -2   5  -1  921.11   27.10
   2   5   1  945.31   30.30
   2   5   1  928.91   25.30
  -2   5  -1  921.01   33.10
   2   5   1  966.70   25.10
  -3  -5  -1  826.82   24.10
   3  -5   1  837.62   27.00
  -3  -5  -1  838.72   28.10
   3  -5   1  853.21   33.80
   3  -5   1  806.42   34.00
  -3  -5  -1  846.42   24.50
   3  -5   1  791.82   26.90
   3  -5   1  829.02   26.80
  -3  -5  -1  798.72   22.40
  -3  -5  -1  865.41   30.70
   3   5   1  834.42   23.90
   3   5   1  814.42   28.50
   3   5   1  816.62   23.40
  -3   5  -1  823.02   35.30
   3   5   1  797.22   29.00
  -3   5  -1  726.83   27.20
  -3   5  -1  781.32   26.30
  -3   5  -1  764.72   32.30
  -3   5  -1  802.12   28.10
   3   5   1  812.32   23.60
   4  -5   1 1243.98   45.60
  -4  -5  -1 1204.58   38.20
  -4  -5  -1 1264.37   34.40
  -4  -5  -1 1256.27   33.80
  -4  -5  -1 1197.38   31.20
   4  -5   1 1201.08   36.70
   4  -5   1 1213.58   46.90
  -4  -5  -1 1289.07   41.90
   4  -5   1 1229.68   37.00
   4  -5   1 1199.18   37.60
   4   5   1 1224.58   39.90
   4   5   1 1232.48   39.30
  -4   5  -1 1293.87   48.80
  -4   5  -1 1171.58   37.80
  -4   5  -1 1169.68   44.50
  -4   5  -1 1223.68   38.80
   4   5   1 1230.18   33.40
   4   5   1 1196.68   32.40
  -4   5  -1 1211.08   36.70
   4   5   1 1222.08   32.80
  -5  -5  -1  213.98   22.90
  -5  -5  -1  197.58   16.50
  -5  -5  -1  215.58   13.90
   5  -5   1  180.28   14.80
  -5  -5  -1  182.18   11.60
  -5  -5  -1  202.78   17.30
   5  -5   1  192.28   14.50
   5  -5   1  181.78   14.80
   5  -5   1  200.88   20.40
   5  -5   1  195.48   19.90
   5   5   1  190.68   15.90
   5   5   1  208.78   13.20
  -5   5  -1  187.48   14.70
  -5   5  -1  184.78   15.10
   5   5   1  182.78   17.60
  -5   5  -1  201.28   16.00
   5   5   1  199.08   12.40
  -5   5  -1  198.38   20.50
  -5   5  -1  197.88   19.70
   5   5   1  189.78   13.30
   6  -5   1   46.70   12.40
  -6  -5  -1   46.80    7.40
   6  -5   1   42.10    8.80
  -6  -5  -1   47.00   12.00
   6  -5   1   54.79   10.30
  -6  -5  -1   46.30    9.10
  -6  -5  -1   58.29   11.40
   6  -5   1   49.50   10.00
  -6  -5  -1   57.49    9.10
   6  -5   1   48.50   13.20
   6   5   1   57.49   11.80
   6   5   1   47.40    8.10
   6   5   1   48.20    8.00
  -6   5  -1   42.80   13.60
   6   5   1   48.10    8.10
   6   5   1   55.29   11.60
  -6   5  -1   52.99   10.00
  -6   5  -1   54.99   10.50
  -6   5  -1   52.79   10.50
  -6   5  -1   61.99   14.30
  -7  -5  -1   40.90   12.50
  -7  -5  -1   47.90   11.60
  -7  -5  -1   48.70    9.60
  -7  -5  -1   61.39    9.40
   7  -5   1   55.39   15.60
  -7  -5  -1   46.50    7.70
   7  -5   1   50.19   11.30
  -7   5  -1   44.10    9.90
  -7   5  -1   74.79   11.50
  -7   5  -1   55.69   14.10
  -7   5  -1   63.39   10.80
   7   5   1   37.30   10.90
   7   5   1   55.99    8.60
   7   5   1   47.30    9.70
  -7   5  -1   63.09   15.80
   7   5   1   39.30   10.70
   7   5   1   47.80    8.20
   8  -5   1    2.40    7.80
   8  -5   1    8.90    6.60
   8  -5   1    7.00    6.00
  -8  -5  -1    6.70    5.90
   8  -5   1   -0.70    7.10
  -8   5  -1    8.70    6.60
   8   5   1   -5.80    5.40
  -8   5  -1    6.10    5.70
   8   5   1    6.00    4.70
  -8   5  -1    7.60    7.90
   8   5   1    7.70    6.70
  -8   5  -1   12.30    7.10
   8   5   1   -1.80    3.80
  -8   5  -1    7.10    5.90
  -8   5  -1    4.80    8.50
  -9  -5  -1   18.80    6.20
   9  -5   1    4.20    9.00
   9  -5   1   15.10   11.00
  -9  -5  -1   19.00    7.50
  -9  -5  -1   18.10   10.40
   9  -5   1   14.90    6.60
   9  -5   1   18.70    7.60
  -9  -5  -1    8.70    6.30
   9   5   1   25.40   11.00
  -9   5  -1   18.80    9.00
  -9   5  -1   13.40   11.00
   9   5   1   24.20    7.00
   9   5   1   16.30    6.80
  -9   5  -1    7.80    6.20
   9   5   1   16.60    9.70
  -9   5  -1   17.50    8.90
 -10  -5  -1   97.49   15.60
 -10  -5  -1   80.29   13.10
 -10  -5  -1   76.49   12.60
 -10  -5  -1   79.19   18.00
  10  -5   1   76.69   21.20
  10  -5   1   63.29   14.90
 -10  -5  -1   70.59   18.80
 -10  -5  -1   47.70   12.00
 -10   5  -1   56.79   14.30
 -10   5  -1   53.69   20.50
 -10   5  -1   79.19   15.40
 -10   5  -1   63.09   23.30
  10   5   1   68.99   12.30
  10   5   1   74.39   18.50
  10   5   1   57.99   16.10
 -10   5  -1   44.60   13.30
  10   5   1   54.49   11.20
 -11  -5  -1    7.70   10.90
 -11  -5  -1   21.10   12.30
  11  -5   1   13.70   11.30
 -11  -5  -1   -1.80    6.50
  11  -5   1   12.70    8.20
  11  -5   1    3.50    9.90
 -11  -5  -1   15.00    7.70
 -11  -5  -1   15.50    8.80
 -11  -5  -1   -3.00    6.10
  11  -5   1    5.70    6.40
 -11   5  -1    4.70    7.50
  11   5   1    7.20   10.00
 -11   5  -1   -0.20   13.50
 -11   5  -1    8.70    7.70
 -11   5  -1    8.10    6.90
 -11   5  -1   16.30   11.10
  11   5   1   14.20    9.90
  11   5   1    9.00    6.70
 -11   5  -1    0.60    8.00
  11   5   1    2.00    6.50
 -12  -5  -1   -1.90   13.80
  12  -5   1    0.10    6.70
 -12  -5  -1  -10.40    6.00
  12  -5   1   20.10    9.80
  12  -5   1    1.90   13.00
 -12  -5  -1   -9.50    7.90
 -12  -5  -1   14.50    8.00
  12  -5   1   23.40   13.50
 -12   5  -1   -3.50    8.40
 -12   5  -1   -3.30   13.00
 -12   5  -1   -1.10   14.50
 -12   5  -1   12.40    9.00
 -12   5  -1   -3.30    8.20
  12   5   1    9.50   11.60
  12   5   1   -1.20    6.90
 -12   5  -1   -7.10    7.90
  12   5   1   -8.40   10.90
 -13  -5  -1   -3.90    8.90
 -13  -5  -1   18.00    9.00
  13  -5   1    0.00    8.40
 -13  -5  -1   11.80    7.40
  13  -5   1  -10.20    5.90
 -13  -5  -1    4.60    9.40
 -13  -5  -1    3.20   13.40
  13  -5   1    4.40   15.00
 -13  -5  -1  -15.00   13.50
  13   5   1   -9.30    6.30
 -13   5  -1  -16.00   13.90
 -13   5  -1   10.00   15.90
  13   5   1  -19.10   11.00
 -13   5  -1    1.00    9.10
  13   5   1   15.50   17.10
  13   5   1    5.20    9.10
 -13   5  -1   -5.80    9.80
 -13   5  -1    9.90    9.00
 -14  -5  -1   43.80   14.20
 -14  -5  -1   65.39   14.90
  14  -5   1   59.99   14.90
  14  -5   1   75.29   23.70
 -14  -5  -1   30.40   14.50
 -14  -5  -1   57.79   27.00
 -14  -5  -1   43.80   22.50
  14  -5   1   43.30   13.50
  14  -5   1   60.69   19.80
 -14   5  -1   27.30   18.30
  14   5   1   77.19   18.60
  14   5   1   53.79   19.70
  14   5   1   48.80   22.30
 -14   5  -1   28.90   16.80
  14   5   1   58.79   14.20
 -14   5  -1   62.79   17.00
 -14   5  -1   50.49   17.40
 -14   5  -1   25.30   11.80
  15  -5   1    9.30    9.20
 -15  -5  -1   11.80    9.60
 -15  -5  -1  -17.90   17.70
 -15  -5  -1   10.50   21.30
  15  -5   1   18.10   16.50
 -15  -5  -1   -0.40    8.40
 -15  -5  -1    6.80   11.30
 -15  -5  -1   -3.70   10.00
 -15   5  -1    1.00   10.60
  15   5   1  -15.20   21.00
 -15   5  -1    0.90   11.70
 -15   5  -1    7.20   19.30
  15   5   1   -8.80   18.10
 -15   5  -1   -8.60   12.20
  15   5   1   -1.90   10.20
  15   5   1   -3.20   10.30
 -16  -5  -1   47.70   25.20
 -16  -5  -1   79.19   28.60
 -16  -5  -1   41.30   15.60
 -16  -5  -1   41.50   13.90
 -16  -5  -1   47.60   15.70
  16   5   1   39.90   28.80
  16   5   1   23.60   14.90
 -16   5  -1   23.30   15.80
  16   5   1   38.10   13.50
 -16   5  -1   18.70   15.00
  16   5   1   60.79   24.90
 -16  -6   1   22.00   28.60
 -16  -6   1   25.20   13.30
 -16  -6   1   12.90   14.90
  16   6  -1   32.90   22.30
  16   6  -1  -15.20   12.50
  16   6  -1   12.30   11.50
 -16   6   1   13.00   16.20
  16   6  -1   -1.60   26.10
  15  -6  -1  -17.20   16.10
 -15  -6   1   25.50   20.60
 -15  -6   1   14.60   10.60
 -15  -6   1   16.70   11.10
 -15  -6   1   26.40    9.90
  15  -6  -1   -1.40    8.20
 -15  -6   1   25.80   11.80
  15  -6  -1  -39.70   25.50
 -15  -6   1   44.30   23.10
 -15   6   1    4.90   16.20
  15   6  -1   19.80   17.90
  15   6  -1   21.00   11.70
 -15   6   1    3.80   10.00
 -15   6   1   -8.90   25.30
  15   6  -1   10.20   19.80
 -15   6   1    4.50   12.20
 -15   6   1   -0.70   18.10
  15   6  -1    5.00    8.70
  14  -6  -1   58.19   20.70
 -14  -6   1   18.90   17.10
  14  -6  -1   16.70   14.00
 -14  -6   1   33.80   19.90
 -14  -6   1   16.40   10.80
  14  -6  -1   45.40   12.50
 -14  -6   1   25.20   11.00
  14  -6  -1   16.60   21.20
 -14  -6   1   23.30   11.80
 -14   6   1    7.80   12.10
  14   6  -1   20.80   17.70
  14   6  -1   27.20   18.30
  14   6  -1   21.50   12.00
 -14   6   1   24.00   13.70
 -14   6   1   46.70   24.70
 -14   6   1   31.90   13.70
  14   6  -1   17.20    9.70
 -14   6   1   22.50   12.60
 -14   6   1   20.40   17.80
 -13  -6   1    9.60    7.30
 -13  -6   1    6.40   14.40
  13  -6  -1    8.00   15.70
 -13  -6   1    3.50    8.90
  13  -6  -1  -12.70   11.50
  13  -6  -1    9.30    8.40
 -13  -6   1    6.20    7.70
 -13  -6   1   -5.70    7.90
 -13  -6   1    2.80   11.70
  13  -6  -1    6.20    9.00
  13   6  -1  -15.40   12.40
  13   6  -1   -1.80    6.90
 -13   6   1   10.80   20.20
  13   6  -1   13.20   15.70
 -13   6   1   -8.20    9.90
  13   6  -1   13.20    9.50
 -13   6   1    9.80    9.50
 -13   6   1    9.20    9.70
 -13   6   1   12.20   12.20
 -13   6   1    2.50   15.00
  12  -6  -1   43.70   18.80
  12  -6  -1   45.30   13.40
 -12  -6   1   42.40   17.60
 -12  -6   1   32.70   11.10
 -12  -6   1   55.59   18.60
 -12  -6   1   49.80   13.10
 -12  -6   1   46.90   11.60
 -12  -6   1   55.49   14.30
  12  -6  -1   35.00   11.90
  12  -6  -1   34.90   17.30
  12   6  -1   49.80   13.10
 -12   6   1   41.80   13.00
 -12   6   1   38.60   19.00
 -12   6   1   46.30   14.50
 -12   6   1    1.50   18.20
 -12   6   1   51.19   13.50
  12   6  -1   45.40   11.60
  12   6  -1   25.10   15.10
  12   6  -1   33.80   15.90
 -12   6   1   24.40   14.00
  11  -6  -1   37.00   16.00
 -11  -6   1   51.99   12.40
 -11  -6   1   69.09   14.20
  11  -6  -1   77.09   22.00
 -11  -6   1   77.99   13.30
 -11  -6   1   64.19   16.30
 -11  -6   1   86.39   20.40
  11  -6  -1   54.19   13.80
 -11  -6   1   78.59   13.00
  11  -6  -1   64.39   14.10
  11   6  -1   45.70   15.10
 -11   6   1   34.20   12.40
  11   6  -1   56.09   12.00
 -11   6   1   51.19   14.90
 -11   6   1   53.09   13.90
 -11   6   1   44.50   18.10
  11   6  -1   79.39   13.00
 -11   6   1   54.19   14.00
 -11   6   1   40.30   18.40
 -10  -6   1  415.36   25.60
 -10  -6   1  442.46   35.20
 -10  -6   1  426.56   25.00
 -10  -6   1  468.15   27.40
 -10  -6   1  434.16   33.40
  10  -6  -1  462.35   43.80
 -10  -6   1  473.25   26.40
  10  -6  -1  420.66   31.40
 -10   6   1  449.26   33.30
 -10   6   1  477.95   32.20
  10   6  -1  450.05   25.80
  10   6  -1  441.76   33.70
 -10   6   1  437.06   32.70
  10   6  -1  487.85   34.60
 -10   6   1  458.05   42.00
 -10   6   1  463.65   44.30
  10   6  -1  420.06   24.90
  -9  -6   1  118.39   13.10
  -9  -6   1   88.29   13.50
   9  -6  -1  113.89   16.20
   9  -6  -1  148.19   23.70
  -9  -6   1   75.59   12.80
  -9  -6   1   96.99   13.20
  -9  -6   1   97.29   18.70
  -9  -6   1  117.59   17.20
   9   6  -1   88.79   11.90
   9   6  -1  100.09   16.60
  -9   6   1  101.09   15.20
   9   6  -1   84.79   17.10
  -9   6   1   71.59   18.00
  -9   6   1   96.69   16.30
  -9   6   1   80.69   18.80
   9   6  -1   97.19   12.10
  -9   6   1  119.79   16.70
   8  -6  -1    7.80    8.00
   8  -6  -1    5.30    6.10
  -8  -6   1   12.90   10.00
   8  -6  -1    5.60    5.80
  -8  -6   1    6.90    4.50
   8  -6  -1   12.80    6.40
  -8  -6   1    6.60    5.90
  -8  -6   1   -6.10    5.80
   8  -6  -1    9.10    9.20
  -8  -6   1   -5.60    5.10
  -8   6   1    4.80    5.20
   8   6  -1    1.20    5.60
   8   6  -1   13.90    6.60
  -8   6   1   10.70    6.30
  -8   6   1   11.30    6.40
   8   6  -1    5.60    4.40
   8   6  -1   18.90    5.70
  -8   6   1    1.60    7.80
  -7  -6   1   16.80    5.90
   7  -6  -1   22.40    7.10
  -7  -6   1   17.80    8.00
  -7  -6   1   23.90    6.50
   7  -6  -1   15.90   10.20
   7  -6  -1   17.30    6.60
   7  -6  -1   29.30   10.70
   7   6  -1   23.00    5.50
  -7   6   1   39.00   14.80
  -7   6   1   20.00    7.00
  -7   6   1   25.80   11.20
   7   6  -1   20.40    7.20
  -7   6   1   24.00    8.10
  -7   6   1   25.30   10.00
   7   6  -1   29.80    7.90
   6  -6  -1    1.10    4.10
  -6  -6   1    4.00    6.70
   6  -6  -1    4.10    6.30
   6  -6  -1    4.00    4.90
  -6  -6   1    1.90    4.60
  -6  -6   1    2.70    3.20
   6  -6  -1   -5.90    6.50
  -6  -6   1    7.10    5.30
  -6  -6   1    9.70    4.90
  -6   6   1    5.20    5.00
  -6   6   1   -0.70    4.70
  -6   6   1  -10.40    6.40
  -6   6   1   -1.30    4.60
   6   6  -1    1.10    3.40
   6   6  -1    0.80    4.50
   6   6  -1    9.70    4.90
   6   6  -1    2.70    3.20
   6   6  -1    7.90    3.80
  -6   6   1    5.10    6.00
  -5   6   1   44.40   11.90
  -5   6   1   17.50    7.70
   4  -6  -1 2371.76   74.29
   4  -6  -1 2415.46   72.59
   4  -6  -1 2322.77   61.49
   4  -6  -1 2464.25   61.39
   4  -6  -1 2354.36   60.59
  -4   6   1 2509.65   72.89
  -4   6   1 2365.06   62.89
  -4   6   1 2453.65   61.09
  -4   6   1 2354.66   75.59
  -4   6   1 2397.96   63.59
   3  -6  -1   48.40   11.50
   3  -6  -1   45.90    8.70
   3  -6  -1   50.19    8.80
   3  -6  -1   45.70    8.10
   3  -6  -1   45.70   11.70
  -3   6   1   45.80   11.30
  -3   6   1   40.60    8.40
  -3   6   1   44.10    8.20
  -3   6   1   30.20    8.00
  -3   6   1   43.60   11.40
   2  -6  -1   27.10    9.40
   2  -6  -1   11.60    5.00
   2  -6  -1   12.20    6.10
   2  -6  -1   14.50    4.70
   2  -6  -1   18.90    5.50
  -2   6   1   24.50    7.50
  -2   6   1   11.90    7.00
  -2   6   1    8.90    4.70
  -2   6   1   16.30    4.90
   1  -6  -1   72.19   12.50
   1  -6  -1   84.89   11.20
   1  -6  -1   71.59    7.90
   1  -6  -1   58.29    7.90
   1  -6  -1   76.79    8.40
  -1   6   1   64.69    7.60
  -1   6   1   57.99    7.90
  -1   6   1   66.69   11.30
  -1   6   1   66.49    7.90
  -1   6   1   57.69    9.80
   0  -6   1 2358.76   50.59
   0  -6  -1 2398.46   52.99
   0  -6  -1 2317.37   52.69
   0  -6   1 2312.87   50.39
   0  -6   1 2246.08   50.59
   0  -6  -1 2371.46   61.29
   0  -6  -1 2384.36   61.29
   0  -6   1 2325.17   57.89
   0  -6   1 2368.26   57.29
   0  -6  -1 2338.57   52.79
   0   6  -1 2174.58   55.39
   0   6  -1 2163.88   49.30
   0   6  -1 2347.36   51.29
   0   6   1 2375.46   61.69
   0   6   1 2301.87   59.99
   0   6  -1 2223.18   50.69
   0   6   1 2297.37   52.29
   0   6   1 2299.97   52.99
   0   6   1 2269.77   52.49
   0   6  -1 2296.47   58.19
   1  -6   1    3.40    3.00
   1  -6   1    4.60    4.40
  -1  -6  -1    1.00    2.50
   1  -6   1    1.20    3.20
  -1  -6  -1    0.00    3.70
  -1  -6  -1    1.00    2.70
   1  -6   1    1.20    4.10
  -1  -6  -1    2.20    4.20
  -1  -6  -1    3.40    3.40
   1  -6   1    3.90    3.30
  -1   6  -1   11.50    4.90
   1   6   1    4.30    3.00
  -1   6  -1    5.60    3.70
  -1   6  -1    3.10    3.30
   1   6   1    3.10    3.00
   1   6   1    7.80    4.50
   1   6   1    6.40    4.80
  -1   6  -1    7.90    5.30
  -1   6  -1    5.20    3.20
   1   6   1    2.00    2.90
  -2  -6  -1  201.78   13.50
   2  -6   1  184.18   16.10
  -2  -6  -1  165.58   10.10
   2  -6   1  168.78   18.90
  -2  -6  -1  202.38   11.20
  -2  -6  -1  181.78   14.30
   2  -6   1  188.98   11.70
  -2  -6  -1  195.78   10.30
   2  -6   1  183.18   15.10
   2  -6   1  183.78   12.30
   2   6   1  174.88   10.20
   2   6   1  200.38   14.30
   2   6   1  189.88   13.50
  -2   6  -1  193.28   17.30
   2   6   1  183.08   10.30
  -2   6  -1  196.88   12.50
   2   6   1  172.78   10.40
  -2   6  -1  173.58   13.00
  -3  -6  -1  184.88   13.80
  -3  -6  -1  189.88   11.60
   3  -6   1  187.88   13.00
  -3  -6  -1  201.18   11.40
   3  -6   1  167.58   17.30
  -3  -6  -1  190.28   15.40
   3  -6   1  186.18   13.50
   3  -6   1  193.48   13.80
  -3  -6  -1  183.98   10.30
   3  -6   1  198.68   17.60
  -3   6  -1  202.98   13.50
  -3   6  -1  191.48   14.60
  -3   6  -1  208.78   17.70
  -3   6  -1  198.58   19.20
   3   6   1  199.48   14.40
   3   6   1  213.98   11.70
   3   6   1  209.08   11.40
   3   6   1  219.28   15.40
   3   6   1  181.78   10.80
  -4  -6  -1 2177.38   59.89
  -4  -6  -1 2019.00   54.79
   4  -6   1 2019.30   53.59
  -4  -6  -1 2177.58   50.89
  -4  -6  -1 1975.70   46.70
   4  -6   1 2024.00   54.99
   4  -6   1 2108.59   65.19
   4  -6   1 2027.10   66.29
   4  -6   1 2066.19   54.09
  -4  -6  -1 2112.49   49.90
   4   6   1 2116.49   49.40
   4   6   1 2013.40   55.89
  -4   6  -1 2129.09   64.99
   4   6   1 1983.00   48.10
  -4   6  -1 2011.70   56.19
   4   6   1 2059.09   49.20
   4   6   1 2140.49   58.29
  -4   6  -1 2120.19   54.29
  -4   6  -1 2026.80   55.99
  -4   6  -1 2028.60   67.89
   5  -6   1  396.06   20.80
   5  -6   1  335.47   19.80
  -5  -6  -1  383.46   16.30
  -5  -6  -1  343.37   29.00
   5  -6   1  336.67   26.50
   5  -6   1  391.36   21.40
  -5  -6  -1  378.36   22.00
   5   6   1  347.37   16.90
  -5   6  -1  395.66   22.10
  -5   6  -1  379.86   20.50
   5   6   1  387.56   17.80
   5   6   1  332.87   17.90
   5   6   1  289.67   22.50
  -5   6  -1  389.96   26.90
   5   6   1  341.47   21.80
  -6  -6  -1  829.22   38.00
   6  -6   1  723.13   41.20
  -6  -6  -1  744.43   25.50
   6  -6   1  796.82   31.80
  -6  -6  -1  804.82   29.60
  -6  -6  -1  799.72   28.90
   6  -6   1  832.32   41.20
   6  -6   1  817.02   32.30
   6  -6   1  746.13   32.50
  -6  -6  -1  762.42   33.50
  -6   6  -1  801.62   41.60
  -6   6  -1  786.82   34.30
   6   6   1  754.02   33.30
  -6   6  -1  810.72   32.30
   6   6   1  827.02   28.40
   6   6   1  779.32   28.50
  -6   6  -1  808.72   34.30
  -6   6  -1  788.12   44.00
   6   6   1  756.42   34.80
   6   6   1  744.93   26.50
  -7  -6  -1   12.70    5.90
  -7  -6  -1   15.40    5.30
   7  -6   1   24.70    7.30
  -7  -6  -1   15.60    8.70
   7  -6   1   25.20    9.40
  -7   6  -1   13.30    6.70
  -7   6  -1   12.00    9.80
   7   6   1   14.80    5.80
   7   6   1   19.80    5.70
   7   6   1   21.00    8.90
  -7   6  -1   34.60   12.20
   7   6   1   18.70    7.30
  -7   6  -1   12.70    7.00
   7   6   1   17.30    5.90
  -7   6  -1    9.80    6.30
  -8  -6  -1  191.58   16.40
   8  -6   1  202.88   25.90
  -8  -6  -1  199.68   23.10
   8  -6   1  196.88   18.90
  -8  -6  -1  204.08   17.30
  -8   6  -1  225.28   25.20
  -8   6  -1  185.48   26.20
  -8   6  -1  203.88   19.70
   8   6   1  196.08   20.50
  -8   6  -1  183.38   19.40
   8   6   1  219.68   20.40
  -8   6  -1  198.28   18.00
   8   6   1  214.48   15.70
   8   6   1  211.38   15.30
  -9  -6  -1  117.59   15.10
   9  -6   1  127.39   23.50
   9  -6   1  133.39   16.20
   9  -6   1  121.09   17.20
   9  -6   1  112.89   22.10
  -9  -6  -1  101.39   15.10
  -9  -6  -1  108.59   21.10
   9   6   1  106.39   12.90
  -9   6  -1  117.99   17.40
  -9   6  -1  117.29   16.80
   9   6   1   96.49   19.20
  -9   6  -1  122.29   16.30
   9   6   1  117.09   14.00
  -9   6  -1  138.39   17.00
   9   6   1  100.19   17.10
  -9   6  -1  141.99   23.10
  -9   6  -1   96.19   22.20
  10  -6   1   17.80    9.20
 -10  -6  -1   13.80   11.30
 -10  -6  -1   23.90    8.20
  10  -6   1   13.90    7.90
 -10  -6  -1    1.50    9.90
 -10  -6  -1   17.80    8.90
  10  -6   1   16.60   11.70
 -10  -6  -1    0.70    6.60
  10  -6   1    7.40   11.20
 -10  -6  -1   10.50    7.40
 -10   6  -1    9.40    9.70
  10   6   1   19.50    7.40
 -10   6  -1   13.80   14.20
 -10   6  -1   23.20    8.70
  10   6   1   10.40   10.50
  10   6   1   25.40   11.10
 -10   6  -1   30.20   13.40
 -10   6  -1   14.30    8.90
  10   6   1    4.50    6.60
 -10   6  -1   13.00    9.20
  11  -6   1   13.40    8.70
 -11  -6  -1   16.20    9.70
  11  -6   1   15.10    8.10
  11  -6   1   20.50   14.00
 -11  -6  -1    2.50    6.80
 -11  -6  -1   -0.40   10.80
 -11  -6  -1   16.30   14.00
  11  -6   1   20.00   14.50
  11   6   1   24.60   11.40
  11   6   1   21.50    8.40
 -11   6  -1   17.10   10.30
  11   6   1   16.10    7.80
 -11   6  -1   10.30   10.40
  11   6   1   19.20   12.10
 -11   6  -1   26.40   13.10
 -11   6  -1   14.70   15.80
 -11   6  -1   19.40    9.10
 -11   6  -1   -0.10    7.60
  12  -6   1  123.79   18.80
 -12  -6  -1  118.19   26.60
 -12  -6  -1  125.59   19.00
  12  -6   1  112.09   21.90
  12  -6   1  130.99   30.90
  12  -6   1  100.79   28.00
 -12  -6  -1  120.89   16.60
 -12  -6  -1  108.19   17.90
 -12   6  -1   86.49   26.50
  12   6   1  134.69   26.20
 -12   6  -1  138.89   21.40
 -12   6  -1  115.69   22.10
  12   6   1  109.29   16.80
  12   6   1  122.49   17.20
  12   6   1  141.29   26.20
 -12   6  -1  152.88   29.60
 -12   6  -1  120.89   19.00
 -12   6  -1  124.89   20.30
 -13  -6  -1   10.70    9.80
 -13  -6  -1   31.70   15.70
  13  -6   1   17.10   15.90
 -13  -6  -1   18.80    9.80
  13  -6   1   -3.30    7.00
 -13  -6  -1   12.70    8.30
 -13  -6  -1   21.10   15.90
  13  -6   1   -6.80   12.40
  13  -6   1   16.40   11.00
 -13  -6  -1    9.50    9.50
  13   6   1   -0.80   13.60
  13   6   1    1.50    7.30
 -13   6  -1   -3.00   14.90
 -13   6  -1    1.60   19.90
  13   6   1    5.20   13.00
 -13   6  -1   -7.50    7.60
 -13   6  -1    4.70   10.70
 -13   6  -1    6.40    9.70
 -13   6  -1   -0.40   11.90
  13   6   1   11.20    9.40
 -14  -6  -1   26.20   10.70
  14  -6   1    0.20   13.10
  14  -6   1  -12.80   13.70
 -14  -6  -1    1.50   16.00
  14  -6   1    4.80    8.60
 -14  -6  -1   -0.10   10.00
 -14  -6  -1    0.30    9.00
 -14  -6  -1    8.70   11.20
 -14  -6  -1   26.90   17.40
  14   6   1   -2.10   10.50
  14   6   1    3.30    9.20
 -14   6  -1   -7.70    8.90
  14   6   1   21.00   18.00
 -14   6  -1   21.00   12.90
  14   6   1    4.20   19.90
 -14   6  -1   -2.20   16.00
 -14   6  -1   21.20   11.60
 -15  -6  -1   22.20   13.80
 -15  -6  -1   22.30   11.90
  15  -6   1   23.80   25.70
 -15  -6  -1   32.60   11.80
 -15  -6  -1   35.80   12.40
  15  -6   1   24.80   16.90
  15  -6   1   22.40   10.80
 -15  -6  -1   68.19   23.00
 -15  -6  -1   53.59   24.40
  15  -6   1   13.60   12.80
 -15   6  -1   13.00   12.00
 -15   6  -1   49.90   17.10
 -15   6  -1   -3.20   15.40
 -15   6  -1   29.60   24.40
 -15   6  -1   29.40   26.60
 -15   6  -1   23.30   17.10
  15   6   1   49.70   22.20
  15   6   1   30.80   13.00
 -16  -6  -1   13.80   26.60
 -16  -6  -1   -6.50   12.30
 -16  -6  -1   21.60   27.20
 -16  -6  -1    8.80   13.60
 -16  -6  -1   30.10   14.60
  16   6   1   -4.00   20.80
 -16   6  -1   35.90   14.40
  16   6   1    1.40   10.90
  16   6   1   52.89   27.60
  16   6   1   16.90   12.10
 -16   6  -1   22.90   13.50
 -16  -7   1   -7.10   13.40
 -16  -7   1  -28.60   24.60
 -16  -7   1  -23.50   13.60
 -16   7   1   11.10   13.90
  16   7  -1  -19.30   26.00
  16   7  -1   -0.20   12.90
 -16   7   1   -1.00   16.00
  16   7  -1  -26.40   21.60
  15  -7  -1   29.40   13.40
  15  -7  -1   11.40   11.40
 -15  -7   1    2.90   12.10
  15  -7  -1   67.79   28.10
 -15  -7   1   -0.40   21.90
 -15  -7   1   10.90   12.60
 -15  -7   1   23.70   13.00
 -15  -7   1   -4.80   20.00
  15   7  -1   18.80   10.40
  15   7  -1   -7.90   11.60
  15   7  -1  -26.30   20.30
 -15   7   1  -15.20   12.00
 -15   7   1   -5.00   14.60
 -15   7   1   -6.50   28.20
 -15   7   1  -26.60   17.60
 -15   7   1   11.90   12.40
 -15   7   1    5.40   10.90
  15   7  -1   41.30   20.60
  14  -7  -1   35.10   26.20
  14  -7  -1   20.80   27.10
  14  -7  -1   25.40   18.30
 -14  -7   1   62.29   15.90
 -14  -7   1   15.10   11.10
 -14  -7   1   61.79   20.70
 -14  -7   1   77.89   23.50
  14  -7  -1   32.40   15.10
 -14  -7   1   32.60   15.90
 -14  -7   1   61.79   14.90
 -14   7   1   45.60   18.40
 -14   7   1    6.80   28.10
 -14   7   1   33.50   18.20
  14   7  -1   28.20   11.90
  14   7  -1   57.69   13.90
 -14   7   1   12.90   19.70
  14   7  -1   19.80   18.50
  14   7  -1   56.69   19.90
 -14   7   1   52.89   15.40
  13  -7  -1    7.70   19.80
  13  -7  -1   23.10   12.70
 -13  -7   1   16.80   15.70
 -13  -7   1   29.10   10.70
 -13  -7   1   25.40   10.90
  13  -7  -1   73.99   24.40
 -13  -7   1   37.80   26.10
 -13   7   1   21.50   12.80
  13   7  -1   34.30   13.30
 -13   7   1   50.49   13.80
 -13   7   1   48.90   15.20
  13   7  -1   37.50   12.80
  13   7  -1   18.60   18.10
 -13   7   1   47.20   19.80
 -13   7   1   22.80   14.00
 -13   7   1   54.39   26.80
  13   7  -1   41.10   18.80
 -12  -7   1   55.89   13.20
  12  -7  -1   30.80   11.20
 -12  -7   1   42.10   11.70
  12  -7  -1   53.79   14.80
 -12  -7   1   28.90   10.00
 -12  -7   1   64.89   18.80
 -12  -7   1   25.90   15.20
  12  -7  -1   70.69   22.80
  12  -7  -1   34.90   16.10
 -12   7   1   49.00   20.90
  12   7  -1   40.10   10.20
  12   7  -1   42.10   17.60
 -12   7   1   31.00   11.70
 -12   7   1   73.09   18.20
 -12   7   1   34.20   15.60
  12   7  -1   40.90   11.80
 -12   7   1   43.20   14.20
 -12   7   1   40.00   17.70
  12   7  -1   45.90   15.70
  11  -7  -1    8.40   13.90
 -11  -7   1   20.60    7.50
  11  -7  -1   15.90    8.20
 -11  -7   1   12.40   11.60
  11  -7  -1    0.10    6.60
  11  -7  -1   14.30   11.60
 -11  -7   1    2.00    7.00
 -11  -7   1   13.10   11.90
 -11  -7   1   11.40    7.30
 -11  -7   1    9.00   13.10
 -11   7   1    7.10    7.80
  11   7  -1   27.50    7.80
  11   7  -1   30.00   11.80
 -11   7   1    8.50    8.70
  11   7  -1   27.50   10.70
  11   7  -1   29.20    8.60
 -11   7   1   17.30    8.90
 -11   7   1   38.10   15.10
 -11   7   1   10.40   11.70
  10  -7  -1   12.70    6.80
 -10  -7   1    4.20    8.80
 -10  -7   1    9.20    6.40
  10  -7  -1   22.50   11.90
 -10  -7   1   11.50    8.50
 -10  -7   1    0.30   11.20
 -10  -7   1   19.40    6.90
 -10  -7   1    2.90   12.80
  10   7  -1    2.10    8.40
 -10   7   1   37.90   15.20
  10   7  -1   12.50    6.30
 -10   7   1    9.80    9.80
 -10   7   1   28.10   10.20
  10   7  -1   31.50   11.10
  10   7  -1    3.60    5.50
  -9  -7   1    8.70   10.90
  -9  -7   1   35.40   11.20
  -9  -7   1   46.60   16.00
   9  -7  -1   13.10    8.30
   9  -7  -1   24.80   13.80
   9  -7  -1   16.00    7.30
  -9  -7   1   23.00    8.10
   9   7  -1   10.40    5.60
  -9   7   1   40.00   14.40
  -9   7   1   31.30    9.20
   9   7  -1    9.50    9.50
  -9   7   1   45.20   16.10
  -9   7   1   26.00   10.10
   8  -7  -1  332.37   23.80
   8  -7  -1  373.76   24.10
  -8  -7   1  331.97   18.70
  -8  -7   1  327.27   27.70
   8  -7  -1  354.96   25.30
  -8  -7   1  339.97   18.80
  -8  -7   1  345.07   21.10
  -8  -7   1  363.66   25.00
   8  -7  -1  339.27   33.70
   8  -7  -1  309.27   30.40
   8   7  -1  356.06   26.50
   8   7  -1  367.36   19.90
   8   7  -1  381.16   25.50
  -8   7   1  351.16   32.00
  -8   7   1  358.16   24.40
  -8   7   1  350.76   26.30
  -8   7   1  354.16   26.50
  -8   7   1  338.57   34.20
   8   7  -1  343.27   18.50
   7  -7  -1  256.47   20.50
  -7  -7   1  304.87   18.00
   7  -7  -1  313.47   28.70
   7  -7  -1  238.48   27.50
   7  -7  -1  297.67   21.10
   7  -7  -1  296.77   20.60
  -7  -7   1  290.67   23.20
  -7   7   1  259.87   25.30
   7   7  -1  293.67   20.80
  -7   7   1  285.67   20.20
  -7   7   1  250.97   29.00
  -7   7   1  283.47   22.80
  -7   7   1  305.87   23.00
   7   7  -1  285.47   15.70
   7   7  -1  290.77   16.20
   7   7  -1  330.27   22.60
  -6  -7   1  212.28   16.00
  -6  -7   1  194.78   11.10
   6  -7  -1  193.08   16.50
   6  -7  -1  198.68   17.10
   6  -7  -1  210.68   23.30
  -6  -7   1  231.88   28.40
   6  -7  -1  216.08   16.50
  -6  -7   1  207.38   20.50
  -6  -7   1  189.48   15.40
   6  -7  -1  193.48   21.40
  -6   7   1  198.58   18.10
   6   7  -1  186.38   15.00
  -6   7   1  206.28   18.70
  -6   7   1  191.88   22.00
  -6   7   1  194.98   16.60
  -6   7   1  242.28   26.00
   5  -7  -1  135.69   18.80
   4  -7  -1   13.90    6.00
   4  -7  -1   27.60   10.10
   4  -7  -1   22.50    6.80
   4  -7  -1   23.50    7.30
   4  -7  -1   19.00    9.10
  -4   7   1   19.20    9.20
  -4   7   1   22.00    7.00
  -4   7   1   15.80    6.60
  -4   7   1   14.10    8.60
  -4   7   1   15.20    6.90
   3  -7  -1   99.09   11.30
   3  -7  -1   96.49   10.50
   3  -7  -1   79.79   13.60
   3  -7  -1  111.79   15.40
   3  -7  -1   98.89   11.10
  -3   7   1   62.69   12.50
  -3   7   1   90.99   11.40
  -3   7   1   78.99    9.90
  -3   7   1   67.59   14.70
   2  -7  -1   29.50    9.10
   2  -7  -1   34.90    7.70
   2  -7  -1   42.00   10.10
   2  -7  -1   44.00    8.50
   2  -7  -1   36.90    7.60
  -2   7   1   29.60    8.90
  -2   7   1   21.30    6.50
  -2   7   1   22.10    8.40
  -2   7   1   30.90    7.10
  -2   7   1   32.10    7.10
   1  -7  -1  660.53   36.70
   1  -7  -1  698.93   25.10
   1  -7  -1  609.94   28.40
   1  -7  -1  687.63   32.90
   1  -7  -1  705.03   24.70
  -1   7   1  684.83   24.90
  -1   7   1  639.54   29.10
  -1   7   1  659.03   38.00
   0  -7  -1 3737.53   80.49
   0  -7  -1 3941.31   91.29
   0  -7   1 3678.83   78.39
   0  -7   1 3781.12   87.79
   0  -7   1 3800.12   77.79
   0  -7   1 3824.42   86.29
   0  -7  -1 3771.42   80.49
   0  -7  -1 3714.73   90.29
   0  -7   1 3718.93   77.69
   0  -7  -1 3859.01   80.89
   0   7   1 3724.33   89.29
   0   7   1 3721.23   80.59
   0   7  -1 3602.44   76.59
   0   7  -1 3799.72   78.89
   0   7  -1 3704.43   87.69
   0   7   1 3722.03   79.79
   0   7   1 3898.41   80.99
   0   7   1 3729.43   90.89
   0   7  -1 3667.23   78.59
  -1  -7  -1  313.47   14.60
  -1  -7  -1  320.97   14.70
   1  -7   1  301.57   14.50
   1  -7   1  263.77   19.30
  -1  -7  -1  307.37   14.70
   1  -7   1  322.77   19.40
   1  -7   1  284.67   15.20
  -1  -7  -1  303.87   19.10
   1  -7   1  295.77   14.80
  -1  -7  -1  310.67   19.00
  -1   7  -1  286.07   18.40
  -1   7  -1  302.27   14.60
   1   7   1  304.37   14.30
   1   7   1  328.47   19.10
  -1   7  -1  289.97   19.70
   1   7   1  310.17   14.60
   1   7   1  295.07   14.30
  -1   7  -1  308.87   15.50
  -1   7  -1  303.17   15.60
   1   7   1  302.87   18.70
   2  -7   1   64.49   12.50
  -2  -7  -1   79.09    8.10
  -2  -7  -1   82.99   11.10
  -2  -7  -1   79.79    8.00
   2  -7   1   79.19    9.50
   2  -7   1   71.29    9.30
  -2  -7  -1   93.49   11.60
  -2  -7  -1   80.19    8.50
   2  -7   1   91.39    9.20
   2  -7   1   90.69   12.60
  -2   7  -1   82.09    9.80
   2   7   1   87.39   11.20
  -2   7  -1   81.59    9.00
   2   7   1   82.29    8.30
  -2   7  -1   89.79    9.70
   2   7   1   76.59    8.10
  -2   7  -1   98.29   12.50
   2   7   1   87.59   11.70
   2   7   1   88.99    8.40
  -2   7  -1   74.19   13.20
  -3  -7  -1    3.70    3.50
  -3  -7  -1    3.50    5.00
  -3  -7  -1    6.10    3.90
   3  -7   1   -3.90    3.60
   3  -7   1    1.90    3.80
  -3  -7  -1    4.30    5.00
   3  -7   1   -2.50    5.30
  -3  -7  -1   -0.70    3.00
   3  -7   1    3.70    5.40
   3  -7   1    2.20    3.90
  -3   7  -1   14.10    7.60
  -3   7  -1    5.40    4.30
  -3   7  -1   11.40    6.60
   3   7   1   -3.20    3.30
   3   7   1   -2.00    3.20
  -3   7  -1    9.50    5.00
  -4  -7  -1 2967.10   66.19
   4  -7   1 3215.98   75.59
   4  -7   1 3160.28   87.59
  -4  -7  -1 3136.29   69.49
  -4  -7  -1 3308.57   81.69
   4  -7   1 3065.79   74.19
  -4  -7  -1 3253.77   70.69
   4  -7   1 3094.59   76.39
  -4  -7  -1 2974.60   75.09
   4  -7   1 3273.27   91.99
   4   7   1 3139.39   79.79
  -4   7  -1 3157.58   92.79
   4   7   1 3120.69   68.59
  -4   7  -1 3189.58   78.89
   4   7   1 3039.60   76.29
  -4   7  -1 3109.59   74.69
  -4   7  -1 3122.89   87.09
   4   7   1 3177.38   69.89
  -4   7  -1 3053.49   77.49
   4   7   1 3003.40   67.59
  -5  -7  -1   76.59    8.00
   5  -7   1   76.49   14.70
   5  -7   1   82.49   15.90
   5  -7   1   70.49   11.00
  -5  -7  -1   79.39   11.60
   5  -7   1   90.49   11.30
   5  -7   1   80.79   11.10
  -5  -7  -1   76.49   10.60
  -5  -7  -1   80.69    9.40
  -5  -7  -1   80.59   14.40
   5   7   1   74.19   11.30
   5   7   1   83.69    9.20
  -5   7  -1   78.29   11.20
   5   7   1  104.29   12.90
  -5   7  -1   76.09   12.30
   5   7   1  102.69    9.60
  -5   7  -1   79.29   14.40
  -5   7  -1   80.89   11.60
   5   7   1   79.09    8.50
  -5   7  -1   67.09   16.00
   6  -7   1    8.70    6.10
   6  -7   1   18.20    8.90
  -6  -7  -1   20.10    8.00
   6  -7   1    7.40    5.20
  -6  -7  -1    5.20    6.00
   6  -7   1    4.10    4.20
  -6  -7  -1    3.40    4.60
  -6  -7  -1   10.50    4.70
  -6  -7  -1    6.70    3.90
   6  -7   1    4.80    7.90
  -6   7  -1   11.60    5.90
   6   7   1    6.00    4.80
   6   7   1   22.10    8.10
  -6   7  -1   14.50    6.40
  -6   7  -1    4.40    5.80
   6   7   1    6.20    5.10
  -6   7  -1    2.50    7.40
   6   7   1   15.90    5.20
   6   7   1    8.00    4.00
  -6   7  -1   17.00    8.50
  -7  -7  -1  101.49   19.60
   7  -7   1  105.89   18.90
  -7  -7  -1  104.09    9.80
  -7  -7  -1  107.79   14.10
  -7  -7  -1  100.89   11.40
   7  -7   1  104.69   12.90
  -7  -7  -1   82.59   12.10
   7  -7   1   86.89   12.80
   7   7   1   97.49   11.30
  -7   7  -1   93.29   14.20
  -7   7  -1  127.99   21.10
   7   7   1   82.59   14.40
  -7   7  -1   97.09   17.70
   7   7   1   87.19   13.20
   7   7   1   84.59   10.50
   7   7   1  107.19   10.30
  -7   7  -1  107.99   13.40
  -7   7  -1  122.09   15.60
  -8  -7  -1   19.80    8.60
  -8  -7  -1   19.20   12.40
  -8  -7  -1   29.60   11.10
  -8  -7  -1   14.70    7.60
   8  -7   1   18.90   12.00
  -8  -7  -1   27.30    6.80
   8  -7   1   18.10    8.10
   8   7   1    6.30    9.60
  -8   7  -1   28.80   12.70
   8   7   1   32.20    9.50
  -8   7  -1   31.40   13.70
  -8   7  -1   28.30    9.20
  -8   7  -1   35.10   10.70
  -8   7  -1   37.00   11.80
   8   7   1   23.20    6.90
   8   7   1   11.20    6.40
   9  -7   1   22.20   12.10
   9   7   1   42.10   12.10
  -9   7  -1   30.90   10.70
   9   7   1   53.49   14.70
  -9   7  -1   40.90   11.80
  10  -7   1    1.40    8.40
 -10  -7  -1   21.00    8.70
 -10  -7  -1   16.80    9.30
  10  -7   1   12.60    8.50
 -10  -7  -1   27.70   12.90
  10  -7   1   -1.50   13.20
 -10  -7  -1   32.40   11.50
  10  -7   1   14.70   11.70
 -10  -7  -1   25.70    8.10
 -10   7  -1   13.10    8.50
 -10   7  -1   17.60    8.80
 -10   7  -1    8.50   12.10
  10   7   1   13.40    7.90
 -10   7  -1   26.90   11.10
  10   7   1   12.60    7.20
  10   7   1    1.20    9.70
 -10   7  -1   11.20    7.50
 -10   7  -1   23.20   12.90
  10   7   1    0.40    9.30
 -11  -7  -1   12.00    7.30
  11  -7   1   17.70    9.10
 -11  -7  -1   17.70   12.70
  11  -7   1    9.10   10.50
 -11  -7  -1   13.60    8.30
  11  -7   1   17.50   17.20
 -11  -7  -1   21.20    8.90
 -11  -7  -1   65.09   19.70
 -11  -7  -1   30.70   10.80
  11  -7   1   14.90   13.80
 -11   7  -1   25.20   11.10
  11   7   1   21.80    9.00
 -11   7  -1   -1.90    9.20
  11   7   1   24.20    8.90
 -11   7  -1   20.90   14.50
  11   7   1   35.30   14.50
 -11   7  -1   25.30   10.80
  11   7   1   25.80   13.70
 -11   7  -1   30.90   12.00
 -12  -7  -1   -3.10    5.90
 -12  -7  -1    9.00   12.50
 -12  -7  -1    2.50    6.80
  12  -7   1   28.00   15.20
 -12  -7  -1  -18.60   12.50
  12  -7   1   18.60   10.50
  12   7   1   11.80   12.10
 -12   7  -1   18.60   11.50
  12   7   1    7.60    6.90
 -12   7  -1   10.30    9.40
  12   7   1   -5.20    6.60
 -12   7  -1   11.00    7.80
 -12   7  -1    5.10    7.10
 -12   7  -1   14.90   15.40
  12   7   1   -7.70   11.30
 -12   7  -1   -3.40    8.10
 -13  -7  -1   11.90    8.30
  13  -7   1   16.90    9.90
  13  -7   1   22.00   16.50
 -13  -7  -1    1.90   14.90
 -13  -7  -1   34.50   18.00
 -13  -7  -1   13.80   10.60
 -13  -7  -1   10.40    7.30
  13  -7   1   -3.70   18.00
 -13  -7  -1    2.20    8.50
  13  -7   1    3.00   11.10
 -13   7  -1   14.10   10.50
 -13   7  -1   31.00   21.00
  13   7   1   -2.50   13.90
  13   7   1    5.50    8.90
 -13   7  -1   14.30   16.90
  13   7   1    5.40   15.30
  13   7   1    5.10    7.90
 -13   7  -1   11.50   12.40
 -13   7  -1    4.80   11.50
 -13   7  -1    6.50    9.00
 -14  -7  -1    9.10   21.30
  14  -7   1   28.30   27.90
 -14  -7  -1   30.30   16.00
 -14  -7  -1   26.30   11.80
  14  -7   1   52.19   16.90
 -14  -7  -1   62.39   23.10
 -14  -7  -1   50.49   12.60
 -14  -7  -1   44.70   15.10
  14  -7   1   69.69   27.50
 -14   7  -1   51.99   19.40
  14   7   1   84.89   16.20
 -14   7  -1   38.20   27.40
 -14   7  -1   79.09   32.50
  14   7   1   52.39   23.20
 -14   7  -1   63.29   19.50
  14   7   1   47.00   14.50
  14   7   1   71.99   19.90
 -15  -7  -1   42.20   25.80
  15  -7   1   19.10   17.90
 -15  -7  -1   22.60   13.40
 -15  -7  -1   60.79   16.70
  15  -7   1   37.80   34.00
  15  -7   1   34.80   14.80
  15  -7   1   55.69   25.70
 -15  -7  -1   35.10   23.40
 -15  -7  -1   47.50   15.90
  15   7   1   30.00   14.00
 -15   7  -1   25.70   20.60
 -15   7  -1    8.50   32.00
  15   7   1   42.80   25.50
  15   7   1   44.00   15.50
 -15   7  -1   20.40   18.50
 -15   7  -1   30.10   14.90
 -15   7  -1   39.80   15.00
  15   7   1   48.80   23.90
 -16  -7  -1   26.80   18.50
 -16  -7  -1   22.80   24.30
 -16  -7  -1   25.70   27.80
 -16  -7  -1   18.00   28.50
 -16  -7  -1   23.50   16.50
 -16   7  -1    3.70   15.60
  16   7   1  -17.30   26.40
  16   7   1    6.30   14.60
  16   7   1   18.00   12.90
 -16   7  -1   43.00   19.10
  16   7   1   -9.50   23.30
 -16  -8   1   11.20   28.80
 -16  -8   1    5.10   15.10
 -16  -8   1   -7.00   14.30
 -16  -8   1   23.40   15.20
 -16  -8   1   31.00   28.30
 -16   8   1   19.40   17.50
  16   8  -1  -16.00   12.20
  16   8  -1   -9.60   23.20
  16   8  -1   -6.30   10.10
  16   8  -1  -40.30   26.50
 -16   8   1    8.50   14.50
 -15  -8   1   -6.90   22.10
 -15  -8   1   20.30   21.20
  15  -8  -1   -2.50   10.10
  15  -8  -1  -10.70   18.60
 -15  -8   1   10.40   11.60
 -15  -8   1    0.80   12.60
 -15  -8   1   18.40   10.80
  15   8  -1  -14.60    8.60
 -15   8   1   -3.10   22.20
  15   8  -1  -10.90   19.50
  15   8  -1   -9.40   21.90
 -15   8   1    4.20   13.40
 -15   8   1   20.80   13.70
  15   8  -1   13.70   12.70
  14  -8  -1   -3.70   25.00
 -14  -8   1   -1.20   20.00
  14  -8  -1   -3.30   12.60
  14  -8  -1   50.59   19.30
 -14  -8   1    2.80   12.30
 -14  -8   1   24.00   10.70
  14  -8  -1   48.20   13.50
 -14  -8   1   29.70   12.80
 -14  -8   1    6.60   11.90
 -14   8   1   34.80   13.50
 -14   8   1   28.10   20.80
 -14   8   1   33.20   26.90
  14   8  -1   38.20   11.50
  14   8  -1   17.60   20.00
 -14   8   1   14.80   16.00
  14   8  -1   25.60   12.60
 -14   8   1   20.00   12.70
  14   8  -1   56.19   19.20
  13  -8  -1    1.80   14.90
 -13  -8   1   40.20   17.20
  13  -8  -1   -5.50    9.00
 -13  -8   1   25.30   11.30
 -13  -8   1  -12.90   10.30
  13  -8  -1   -4.50   18.70
  13  -8  -1    2.30    8.20
 -13   8   1   11.20   11.20
  13   8  -1    5.70   15.10
  13   8  -1    8.90    9.90
 -13   8   1  -11.60    8.60
 -13   8   1   -1.90    8.60
 -13   8   1    9.80   16.30
 -12  -8   1    9.40    7.20
  12  -8  -1    8.10    8.40
  12  -8  -1   16.70   15.00
 -12  -8   1   40.30   16.80
  12  -8  -1   20.70   11.50
 -12  -8   1    8.50    8.60
 -12  -8   1   24.50   10.20
 -12  -8   1   18.30   12.70
 -12  -8   1   16.10    7.80
  12  -8  -1   43.30   19.80
  12   8  -1   15.30   14.40
 -12   8   1    4.20   12.00
  12   8  -1   10.60    7.70
  12   8  -1   18.50    9.10
  12   8  -1   30.50   15.90
 -12   8   1    6.20    9.00
 -12   8   1   18.50   10.90
 -12   8   1    6.90   15.00
 -12   8   1  -21.60   16.30
 -12   8   1   30.20   10.20
 -11  -8   1    8.60    9.40
  11  -8  -1    9.30    8.90
 -11  -8   1   15.60    7.50
  11  -8  -1   12.50    7.60
 -11  -8   1   11.70    9.70
  11  -8  -1   12.90   12.10
 -11  -8   1   12.30   14.30
  11  -8  -1   36.30   18.30
 -11  -8   1    4.00    8.40
 -11   8   1   14.70    8.70
 -11   8   1    5.00   14.10
 -11   8   1   17.30   10.60
  11   8  -1    1.30   10.40
 -11   8   1   14.40   11.40
  11   8  -1   25.80   12.60
 -11   8   1   -1.50    7.20
 -11   8   1   14.20    9.80
  11   8  -1    0.80    6.30
  11   8  -1   13.40    7.50
  10  -8  -1   22.80   14.40
 -10  -8   1    5.30    9.00
  10  -8  -1   19.50    9.90
 -10  -8   1   -5.60    7.20
 -10  -8   1    5.90    6.80
 -10  -8   1   10.50    6.50
 -10  -8   1    6.80    6.80
 -10   8   1   -6.30    8.80
  10   8  -1   18.10   11.00
 -10   8   1   -5.10   12.90
  10   8  -1   -8.00    9.60
  10   8  -1   -3.70    5.50
 -10   8   1    9.50    9.00
  10   8  -1    7.90    6.30
  -9  -8   1   93.69   12.00
  -9  -8   1   83.69   14.10
   9  -8  -1   54.79   25.70
  -9  -8   1   75.19   11.40
  -9  -8   1   82.79   16.40
  -9  -8   1   69.99   16.20
  -9  -8   1   70.09   12.10
   9  -8  -1   79.59   15.90
   9  -8  -1   69.39   20.50
   9  -8  -1   72.29   15.20
   9  -8  -1   71.09   19.50
   9   8  -1   61.69   14.80
   9   8  -1   71.59   10.70
   9   8  -1   78.49   15.60
  -9   8   1   69.09   24.80
  -9   8   1   99.39   17.80
  -9   8   1   62.39   22.40
  -9   8   1   66.99   18.50
   9   8  -1   67.89   11.90
  -9   8   1   68.19   17.30
   8  -8  -1   16.30   11.50
   8  -8  -1   57.39   17.20
   8  -8  -1   40.10   15.60
   8  -8  -1   38.90   10.50
  -8  -8   1   40.00   10.00
  -8  -8   1   55.89   10.70
  -8  -8   1   35.90   11.80
   8   8  -1   30.10    8.20
  -8   8   1   41.10   11.40
   8   8  -1   35.70    7.30
  -8   8   1   26.60   10.70
  -8   8   1   39.00   15.40
   8   8  -1   29.90    9.50
  -8   8   1   39.80   14.40
  -8   8   1   31.20   10.90
   7  -8  -1  191.48   24.80
  -7  -8   1  191.18   14.40
   7  -8  -1  182.38   16.90
  -7  -8   1  174.88   13.90
   7  -8  -1  165.48   17.00
   7  -8  -1  195.18   23.30
   7  -8  -1  191.78   18.30
   7   8  -1  181.58   13.40
  -7   8   1  185.48   17.40
  -7   8   1  169.38   19.10
  -7   8   1  199.68   23.90
  -7   8   1  194.58   26.90
  -7   8   1  197.08   19.60
   7   8  -1  196.08   17.20
   7   8  -1  177.88   18.40
   7   8  -1  187.88   12.70
   6  -8  -1    6.40    5.60
   6  -8  -1   -1.00    4.80
   6  -8  -1    8.40    8.00
   6  -8  -1    9.70    5.40
  -6   8   1   14.60    6.40
  -6   8   1    9.80    6.50
  -6   8   1   17.90    8.90
  -6   8   1    7.80    5.90
  -6   8   1   10.40    9.30
   5  -8  -1 1215.18   42.00
   5  -8  -1 1151.28   51.19
   5  -8  -1 1160.38   42.60
   5  -8  -1 1203.68   41.10
   5  -8  -1 1153.18   53.89
  -5   8   1 1170.58   55.59
  -5   8   1 1168.18   51.59
  -5   8   1 1134.09   43.20
  -5   8   1 1138.29   40.60
  -5   8   1 1164.48   44.10
   4  -8  -1  375.46   28.70
   4  -8  -1  398.76   28.30
   4  -8  -1  387.96   22.30
   4  -8  -1  405.06   21.30
   4  -8  -1  404.76   21.80
  -4   8   1  387.46   20.90
  -4   8   1  395.16   23.20
  -4   8   1  406.86   23.30
  -4   8   1  402.16   27.30
  -4   8   1  416.86   30.60
   3  -8  -1   32.10    7.80
   3  -8  -1   51.79   13.20
   3  -8  -1   40.30   11.00
   3  -8  -1   48.60    8.30
   3  -8  -1   42.80    8.90
  -3   8   1   36.60   11.00
  -3   8   1   55.59    9.00
  -3   8   1   49.70    9.50
  -3   8   1   63.89   12.40
   2  -8  -1  247.28   21.20
   2  -8  -1  271.27   15.80
   2  -8  -1  262.77   16.40
   2  -8  -1  227.68   14.80
   2  -8  -1  277.47   20.60
  -2   8   1  213.38   18.50
  -2   8   1  217.98   15.50
  -2   8   1  212.28   14.20
  -2   8   1  198.58   19.80
  -2   8   1  240.88   15.70
   1  -8  -1  129.39   11.80
   1  -8  -1  114.49   14.90
   1  -8  -1  124.09   11.50
   1  -8  -1  129.89   11.20
   1  -8  -1  119.69   15.20
  -1   8   1  130.19   10.90
  -1   8   1  126.59   11.50
  -1   8   1   88.09   14.50
  -1   8   1   95.39   10.70
  -1   8   1  135.39   14.80
   0  -8   1  977.10   36.60
   0  -8  -1 1049.59   40.10
   0  -8  -1 1007.90   31.80
   0  -8   1  983.70   28.70
   0  -8  -1  969.80   34.10
   0  -8   1 1004.20   29.00
   0  -8   1  984.00   35.30
   0  -8   1  971.10   29.60
   0  -8  -1  972.90   30.70
   0  -8  -1  972.10   45.10
   0   8  -1  965.10   29.60
   0   8  -1  975.20   29.90
   0   8   1  899.61   35.30
   0   8   1  947.31   45.20
   0   8   1 1016.40   31.50
   0   8  -1  963.80   34.50
   0   8  -1  944.31   28.00
   1  -8   1    9.10    4.50
  -1  -8  -1   18.70    7.00
   1  -8   1   11.00    4.90
  -1  -8  -1   21.20    5.60
  -1  -8  -1   15.50    5.30
  -1  -8  -1    2.00    5.60
   1  -8   1   13.00    7.10
  -1  -8  -1   15.40    5.20
  -1   8  -1   16.40    7.20
   1   8   1   15.90    5.00
  -1   8  -1   13.80    5.10
   1   8   1    9.60    6.00
  -1   8  -1   15.30    7.60
  -1   8  -1   16.00    5.60
   1   8   1    9.00    4.60
  -1   8  -1   12.90    5.20
   2  -8   1   21.20    8.20
   2  -8   1   20.50    6.20
  -2  -8  -1   12.60    4.60
  -2  -8  -1    9.90    6.10
   2  -8   1   14.80    5.10
  -2  -8  -1   14.40    4.80
   2  -8   1   21.40    8.70
   2  -8   1   19.60    6.00
  -2  -8  -1    6.10    4.40
  -2   8  -1    8.00    4.80
  -2   8  -1   18.80    6.60
   2   8   1   16.90    5.10
  -2   8  -1   25.80    6.70
  -2   8  -1   23.60    5.90
  -2   8  -1   30.60    8.80
  -3  -8  -1  363.26   16.90
   3  -8   1  380.96   19.10
   3  -8   1  383.46   19.50
   3  -8   1  355.36   19.80
   3  -8   1  392.06   27.10
   3  -8   1  389.46   25.10
   3   8   1  403.26   16.70
  -3   8  -1  335.07   19.90
   3   8   1  390.06   16.80
   3   8   1  344.27   16.20
  -3   8  -1  329.57   25.60
   3   8   1  395.26   22.00
  -3   8  -1  352.36   18.60
   3   8   1  294.07   20.50
  -3   8  -1  349.96   19.70
  -3   8  -1  336.27   23.40
   4  -8   1   25.50    9.30
  -4  -8  -1   12.40    7.50
   4  -8   1    6.40    5.20
   4  -8   1   19.10    6.50
   4  -8   1    5.90    7.60
   4  -8   1    8.10    4.80
   4   8   1   16.70    5.40
  -4   8  -1   21.50    6.90
  -4   8  -1   22.80    8.90
   4   8   1   11.60    4.80
   4   8   1   18.70    6.80
   4   8   1   18.40    7.80
   5  -8   1   29.70   11.10
   5  -8   1   42.60    9.90
  -5  -8  -1   41.40   10.90
   5  -8   1   32.10    8.30
   5  -8   1   36.80    8.50
  -5  -8  -1   61.99    9.40
   5  -8   1   43.40   13.40
  -5   8  -1   25.10    8.60
  -5   8  -1   53.69    9.80
   5   8   1   44.50    8.10
   5   8   1   41.10    7.70
   5   8   1   40.40   10.80
  -5   8  -1   16.50    9.70
   5   8   1   34.50    8.20
  -5   8  -1   53.19   10.60
   5   8   1   41.40    6.90
  -5   8  -1   51.69   12.80
   6  -8   1    8.60    5.90
  -6  -8  -1   12.20    6.20
   6  -8   1   -4.70    6.90
   6  -8   1    9.00    8.20
  -6  -8  -1    5.60    7.30
   6  -8   1    3.20    4.50
  -6  -8  -1   23.10    8.80
  -6  -8  -1    7.50    3.80
   6  -8   1    0.00    4.80
  -6  -8  -1    9.70    5.30
   6   8   1    2.30    4.60
   6   8   1    4.10    4.60
   6   8   1   12.30    6.70
   6   8   1   11.00    7.80
  -6   8  -1    6.00    5.30
  -6   8  -1   -1.50    7.50
  -6   8  -1    9.10    8.20
  -6   8  -1    1.30    5.70
   6   8   1    9.20    4.50
  -6   8  -1    4.80    5.30
  -7  -8  -1  158.58   11.80
  -7  -8  -1  146.99   16.20
  -7  -8  -1  163.78   19.60
   7  -8   1  169.38   16.70
  -7  -8  -1  154.68   14.80
   7  -8   1  154.38   16.60
   7  -8   1  188.98   24.10
  -7  -8  -1  142.89   20.10
   7  -8   1  164.48   21.50
   7  -8   1  167.88   16.00
  -7   8  -1  149.09   24.80
  -7   8  -1  145.69   17.60
   7   8   1  153.08   12.60
   7   8   1  106.29   17.70
  -7   8  -1  152.98   17.80
   7   8   1  129.29   13.00
  -7   8  -1  136.79   21.20
   7   8   1  157.08   16.90
  -7   8  -1  152.78   16.30
   7   8   1  118.79   14.00
  -8  -8  -1   67.99   18.10
  -8  -8  -1   92.59   16.60
  -8  -8  -1   75.09   10.10
   8  -8   1  105.09   20.50
   8  -8   1  113.49   15.90
  -8  -8  -1   79.09   15.80
  -8  -8  -1   70.29   13.40
  -8   8  -1   43.00   17.80
  -8   8  -1   72.89   14.20
  -8   8  -1   87.59   16.40
   8   8   1   84.69   15.60
   8   8   1   76.49   16.40
  -8   8  -1   92.79   21.10
   8   8   1   75.49   10.70
   8   8   1   76.89   20.40
   8   8   1   65.89   11.80
   9  -8   1  180.98   19.60
  -9  -8  -1  179.68   26.20
  -9  -8  -1  202.38   19.60
  -9  -8  -1  180.38   20.60
   9  -8   1  163.88   26.80
   9  -8   1  173.58   20.30
   9  -8   1  184.18   27.80
  -9   8  -1  174.58   31.10
  -9   8  -1  187.18   20.50
  -9   8  -1  186.58   20.50
   9   8   1  185.68   21.90
  -9   8  -1  160.68   21.00
   9   8   1  157.48   16.50
  -9   8  -1  198.88   27.50
   9   8   1  179.08   15.70
   9   8   1  182.98   24.30
  -9   8  -1  178.28   23.00
  10  -8   1    6.90   11.20
 -10  -8  -1   12.00   10.30
  10  -8   1   13.20    8.00
  10  -8   1  -13.10   11.60
 -10  -8  -1   22.70   12.40
 -10  -8  -1    3.30    6.00
 -10  -8  -1   19.40    8.80
 -10  -8  -1   19.30    7.80
  10   8   1   25.50   12.10
  10   8   1   10.10    7.20
 -10   8  -1   -0.90   14.10
 -10   8  -1   12.70   10.40
  10   8   1   25.30    8.50
 -10   8  -1   15.20   11.80
 -10   8  -1   14.30    9.50
  10   8   1    6.90   10.10
 -10   8  -1   23.70   10.50
 -10   8  -1   13.60    8.20
 -11  -8  -1  109.19   24.90
 -11  -8  -1  114.19   18.00
 -11  -8  -1  113.29   22.20
  11  -8   1  111.29   26.40
  11  -8   1  120.09   19.70
 -11  -8  -1  111.89   19.40
 -11  -8  -1  130.99   15.50
 -11  -8  -1  117.69   15.70
  11  -8   1  102.69   27.80
  11  -8   1  117.89   17.50
  11   8   1  107.69   15.30
 -11   8  -1  112.79   19.60
  11   8   1  115.49   25.70
 -11   8  -1  115.39   26.90
  11   8   1  113.69   22.30
  11   8   1   85.49   16.20
 -11   8  -1  141.69   19.60
 -11   8  -1   72.99   18.50
 -11   8  -1  114.09   18.30
 -12  -8  -1   18.00   12.70
  12  -8   1   13.70   10.90
 -12  -8  -1   12.50    9.10
 -12  -8  -1   -2.50    6.80
 -12  -8  -1   12.20   14.80
  12  -8   1   12.40   17.10
  12  -8   1   11.70   13.20
  12  -8   1    9.80    8.00
 -12  -8  -1   14.30   10.40
 -12  -8  -1    5.90    7.20
 -12   8  -1    0.20   14.60
 -12   8  -1   -6.30   17.90
  12   8   1   28.90   15.30
  12   8   1    9.30    7.90
  12   8   1   13.00    9.00
 -12   8  -1    5.00   11.20
 -12   8  -1    2.60    7.90
 -12   8  -1   23.60   11.90
  12   8   1    2.80   13.30
 -13  -8  -1   34.50   17.80
 -13  -8  -1   14.70   13.10
 -13  -8  -1   42.50   12.50
 -13  -8  -1   37.00   12.60
  13  -8   1   33.20   13.20
  13  -8   1   66.19   17.40
  13  -8   1   40.80   22.90
  13  -8   1  101.19   30.00
 -13   8  -1   53.99   14.10
  13   8   1   56.69   21.00
 -13   8  -1   23.20   15.90
  13   8   1   44.70   19.60
 -13   8  -1   29.90   13.80
 -13   8  -1   12.70   24.80
  13   8   1   44.60   13.00
 -13   8  -1   79.49   22.90
  13   8   1   73.49   15.60
  14  -8   1  -26.10   17.10
 -14  -8  -1   11.60   20.50
 -14  -8  -1   34.10   13.20
 -14  -8  -1   49.00   22.00
  14  -8   1    8.50   24.80
  14  -8   1   -6.70   12.40
 -14  -8  -1    2.50   10.30
  14  -8   1    3.40   10.90
 -14  -8  -1    2.80   10.40
 -14  -8  -1   32.80   13.70
 -14   8  -1    8.70   18.60
  14   8   1  -29.30   17.90
 -14   8  -1  -18.00   26.60
 -14   8  -1   24.40   15.00
 -14   8  -1   -1.10   17.00
 -14   8  -1  -20.10   14.20
 -14   8  -1   12.50   10.10
  14   8   1   -5.00    9.20
  14   8   1   22.90   12.70
  14   8   1   34.40   21.40
 -15  -8  -1   -2.30   12.60
 -15  -8  -1  -30.20   22.90
 -15  -8  -1    4.10   22.60
 -15  -8  -1  -17.00   13.40
 -15  -8  -1  -14.00   11.90
  15   8   1   11.30   10.80
  15   8   1  -36.50   22.20
 -15   8  -1   19.30   12.50
 -15   8  -1  -15.50   14.20
  15   8   1   26.70   21.60
 -15  -9   1   22.00   12.80
 -15  -9   1   13.50   23.70
 -15  -9   1    4.60   13.90
 -15  -9   1   -3.50   22.60
 -15  -9   1   15.10   13.90
  15   9  -1   -0.70   10.80
  15   9  -1   -8.30   20.30
 -15   9   1   27.20   15.20
  15   9  -1   -8.10    9.30
  15   9  -1  -10.10   21.50
 -15   9   1   17.10   14.10
 -14  -9   1   -9.10   19.70
  14  -9  -1   14.80   18.20
  14  -9  -1    6.80   26.40
  14  -9  -1   15.90   15.90
 -14  -9   1  -14.80   10.90
 -14  -9   1   11.80   11.30
 -14  -9   1    8.50   18.60
  14  -9  -1    0.70    8.20
 -14  -9   1   17.20   10.90
 -14  -9   1   18.70    9.40
 -14   9   1    6.00   25.70
 -14   9   1   15.00   16.10
  14   9  -1    6.80    8.10
 -14   9   1    3.90    9.70
  14   9  -1   19.10   16.60
 -14   9   1    6.60   18.10
 -13  -9   1   93.79   17.30
  13  -9  -1  134.39   31.60
  13  -9  -1  109.39   26.70
  13  -9  -1   62.79   30.80
 -13  -9   1   45.10   16.00
  13  -9  -1   87.29   19.00
 -13  -9   1   58.99   13.80
  13   9  -1   83.09   15.80
  13   9  -1   95.49   22.90
 -13   9   1   66.09   25.80
 -13   9   1   88.19   20.00
 -13   9   1   92.49   34.50
 -13   9   1   92.09   24.10
 -13   9   1   69.09   18.50
 -12  -9   1   20.60   14.20
  12  -9  -1   12.30   11.50
  12  -9  -1   24.10   20.10
 -12  -9   1   21.60   10.40
  12  -9  -1   26.60   13.70
 -12  -9   1   -1.90    6.20
 -12  -9   1   28.90   16.40
  12  -9  -1   10.30    7.20
 -12  -9   1   10.20    7.90
 -12  -9   1   20.10    9.10
 -12   9   1   -7.10   13.50
 -12   9   1   10.50    9.80
  12   9  -1    1.10   13.90
 -12   9   1   15.90   18.10
  12   9  -1    7.50    8.20
  12   9  -1    5.70    8.20
 -12   9   1   -3.70    8.20
  12   9  -1  -12.30   13.40
 -12   9   1   10.30   10.10
 -12   9   1    1.60   10.00
  11  -9  -1   27.30   14.40
  11  -9  -1   40.90   12.40
  11  -9  -1   15.80   17.30
 -11  -9   1   36.20   10.80
 -11  -9   1   25.50    8.80
 -11  -9   1   22.20    8.50
  11  -9  -1   31.40   11.80
 -11  -9   1   41.90   11.20
 -11  -9   1   11.20   12.70
 -11  -9   1   46.20   15.60
 -11   9   1   38.20   13.80
 -11   9   1   41.10   12.60
 -11   9   1   26.70   12.20
  11   9  -1   18.60    9.00
 -11   9   1   62.09   22.40
  11   9  -1   21.80    8.40
  11   9  -1   26.20   13.20
 -11   9   1   35.60   15.60
  11   9  -1    0.70   12.80
 -10  -9   1   63.69   13.90
 -10  -9   1   35.80   13.00
 -10  -9   1   41.10   11.10
  10  -9  -1   35.20   18.60
 -10  -9   1   37.10   14.50
 -10  -9   1   47.30   10.00
 -10  -9   1   40.10    9.60
  10  -9  -1   41.00   12.30
 -10   9   1   34.40   13.70
  10   9  -1   53.09   10.20
  10   9  -1   11.10   12.60
 -10   9   1   26.80   17.30
 -10   9   1   52.29   14.20
  10   9  -1   30.20    9.30
 -10   9   1   47.80   17.50
 -10   9   1   50.49   12.40
  10   9  -1   55.29   14.50
  -9  -9   1  246.18   17.00
   9  -9  -1  235.18   23.90
   9  -9  -1  176.78   27.40
  -9  -9   1  228.88   17.10
  -9  -9   1  245.08   22.70
   9  -9  -1  227.98   21.90
   9  -9  -1  237.68   32.80
   9  -9  -1  209.68   21.80
  -9  -9   1  240.08   18.90
  -9  -9   1  249.88   19.70
  -9  -9   1  200.98   25.00
  -9   9   1  171.48   33.10
   9   9  -1  237.98   16.60
   9   9  -1  241.18   22.10
  -9   9   1  232.58   30.10
   9   9  -1  170.28   23.90
  -9   9   1  221.88   25.00
  -9   9   1  252.07   23.20
   9   9  -1  181.78   16.60
  -9   9   1  228.58   25.30
   8  -9  -1  119.89   23.80
  -8  -9   1   77.99   11.90
   8  -9  -1   74.09   14.90
   8  -9  -1   89.79   14.70
   8  -9  -1  111.79   21.20
   8  -9  -1   62.39   13.60
  -8   9   1   69.59   18.80
  -8   9   1   66.79   18.20
  -8   9   1   80.99   16.10
  -8   9   1   89.79   15.20
   8   9  -1   76.19   11.10
   8   9  -1   68.59   15.70
  -8   9   1   75.89   21.20
   7  -9  -1    2.70    4.90
   7  -9  -1   16.10   10.40
   7  -9  -1    8.70   11.90
   7  -9  -1    0.30    6.00
   7  -9  -1   12.50    6.90
  -7   9   1   32.40   12.50
  -7   9   1   17.20    9.70
  -7   9   1    7.90    6.70
  -7   9   1   15.00    6.80
  -7   9   1   26.30    8.50
   6  -9  -1  128.59   14.40
   6  -9  -1  125.39   15.50
   6  -9  -1  109.99   14.70
   6  -9  -1  123.29   20.70
  -6   9   1  104.59   20.90
  -6   9   1  118.29   14.50
  -6   9   1  126.89   16.50
  -6   9   1  135.09   16.60
   5  -9  -1   13.20   10.70
   5  -9  -1   25.40    9.10
   5  -9  -1   18.70    7.70
   5  -9  -1   14.60   10.30
   5  -9  -1   25.30    7.60
  -5   9   1   14.80    7.20
  -5   9   1    7.70    6.70
  -5   9   1   25.50    8.50
  -5   9   1   20.20   10.20
   4  -9  -1   17.80    7.00
   4  -9  -1   17.30    6.60
   4  -9  -1   21.90    9.40
   4  -9  -1   18.70    6.40
   4  -9  -1   17.00    9.30
  -4   9   1   10.90    7.30
  -4   9   1   10.50    8.50
  -4   9   1   16.50    6.70
  -4   9   1   17.40    6.70
   3  -9  -1   48.10   13.40
   3  -9  -1   57.19   14.50
   3  -9  -1   59.79   10.00
   3  -9  -1   43.10    9.30
   3  -9  -1   52.39    8.70
  -3   9   1   54.09    9.60
  -3   9   1   52.69   13.30
  -3   9   1   71.39   14.70
  -3   9   1   51.89    9.00
  -3   9   1   57.69    9.30
   2  -9  -1   42.10    8.60
   2  -9  -1   54.79   12.70
   2  -9  -1   44.00    9.00
   2  -9  -1   31.30    8.00
   2  -9  -1   23.30    9.80
  -2   9   1   26.20    6.90
  -2   9   1   35.70   10.80
  -2   9   1   34.90    8.00
  -2   9   1   34.90   11.10
  -2   9   1   32.00    7.30
   1  -9  -1 1019.30   34.80
   1  -9  -1 1078.99   34.50
  -1  -9   1 1003.60   29.90
   1  -9  -1 1046.60   42.40
   1  -9  -1 1065.49   44.50
   1  -9  -1 1048.10   34.00
  -1   9   1 1030.90   44.00
  -1   9   1 1032.60   41.60
  -1   9   1 1057.29   35.40
  -1   9   1 1089.89   35.50
  -1   9   1 1008.20   32.90
   0  -9   1   97.29    9.20
   0  -9  -1   94.19   13.50
   0  -9  -1  114.09   11.00
   0  -9   1   99.49   20.20
   0  -9  -1  100.79   10.10
   0  -9  -1  123.39   15.10
   0  -9  -1  106.99   10.60
   0  -9   1   97.19   12.30
   0  -9   1  105.29   12.80
   0  -9   1   92.19    9.50
   0   9   1   91.69    9.80
   0   9  -1  112.69   10.20
   0   9  -1  105.09   13.40
   0   9   1   97.19   13.30
   0   9   1   96.99   10.30
   0   9   1  118.49   11.00
   0   9  -1  102.99    9.90
   0   9  -1  110.29   16.70
   0   9   1  132.09   15.10
   0   9  -1  102.59   25.20
  -1  -9  -1   70.69    8.20
  -1  -9  -1   68.29    8.50
   1  -9   1   86.29   13.10
  -1  -9  -1   60.49   11.50
   1  -9   1   74.49    8.60
   1  -9   1   78.39    9.40
   1  -9   1   74.79   11.60
   1  -9   1   69.79    8.70
  -1  -9  -1   73.89   14.50
  -1  -9  -1   71.89   10.70
  -1   9  -1   53.59    7.90
   1   9   1   79.89   15.30
   1   9   1   64.59   10.60
   1   9   1   80.99    8.90
  -1   9  -1   87.19    9.70
  -1   9  -1   57.99    8.70
  -1   9  -1   80.69   12.80
  -1   9  -1   57.49   11.20
  -2  -9  -1   -3.20    3.40
   2  -9   1    2.00    3.60
   2  -9   1    2.50    3.60
   2  -9   1   -0.60    4.10
   2  -9   1    5.40    5.60
   2  -9   1   -7.70    5.50
   2   9   1    3.20    5.20
  -2   9  -1    3.00    3.80
   2   9   1    2.40    3.10
  -2   9  -1    3.30    3.80
  -2   9  -1    7.00    6.10
   2   9   1   -2.50    3.00
  -2   9  -1   -0.40    4.80
  -2   9  -1    2.60    3.50
   3  -9   1   32.40    9.90
   3  -9   1   30.40    7.80
   3  -9   1   28.30    7.50
   3  -9   1   28.70    7.20
   3  -9   1   30.60   10.80
   3   9   1   42.60    9.80
  -3   9  -1   24.30    7.80
  -3   9  -1   22.00    6.40
   3   9   1   35.60    6.70
  -3   9  -1   19.30    9.90
  -3   9  -1   29.60    9.60
  -3   9  -1   25.60    7.40
  -4  -9  -1  334.87   14.90
   4  -9   1  327.97   19.80
   4  -9   1  337.17   19.80
  -4  -9  -1  295.97   21.90
   4  -9   1  293.27   27.20
   4  -9   1  319.77   21.00
   4  -9   1  334.37   26.40
  -4   9  -1  370.46   22.50
  -4   9  -1  367.66   20.40
  -4   9  -1  373.66   29.30
  -4   9  -1  369.56   26.40
  -5  -9  -1  478.35   27.90
  -5  -9  -1  463.05   21.20
   5  -9   1  407.26   24.90
  -5  -9  -1  444.66   20.40
   5  -9   1  388.16   33.00
   5  -9   1  454.75   24.60
   5  -9   1  450.25   31.90
   5  -9   1  435.36   23.80
  -5   9  -1  430.76   26.10
  -5   9  -1  444.26   31.10
  -5   9  -1  422.66   26.10
  -5   9  -1  456.95   24.30
   5   9   1  447.96   20.60
   5   9   1  411.46   18.20
   5   9   1  409.46   23.50
  -5   9  -1  443.26   34.40
  -6  -9  -1   76.29   14.90
   6  -9   1   67.19   12.20
  -6  -9  -1   71.09   12.20
  -6  -9  -1   81.39   10.70
   6  -9   1   83.69   13.20
   6  -9   1   74.79   11.50
   6  -9   1   62.49   17.50
   6  -9   1   60.49   16.10
  -6  -9  -1   67.89   10.30
  -6   9  -1   78.89   13.80
  -6   9  -1   53.09   12.20
  -6   9  -1   53.89   11.60
   6   9   1   76.39   12.60
   6   9   1   65.69    9.40
   6   9   1   80.79    9.20
   6   9   1   73.19   10.80
  -6   9  -1   54.09   15.40
  -6   9  -1   76.89   20.50
   7  -9   1   -9.50    8.80
   7  -9   1   11.30    9.50
   7  -9   1   -8.30    5.10
   7  -9   1    3.00    4.90
  -7  -9  -1    0.70    5.00
  -7  -9  -1    5.50    4.00
  -7  -9  -1   17.30    7.40
  -7  -9  -1   -5.50    4.80
   7  -9   1    4.50    6.20
  -7   9  -1    4.00    5.00
  -7   9  -1    4.30    6.50
   7   9   1   -0.10    4.10
  -7   9  -1   22.40   11.90
  -7   9  -1    1.30    6.00
   7   9   1    1.40    3.60
   7   9   1  -13.40    7.90
  -7   9  -1   11.70    8.50
   7   9   1    0.80    5.30
  -8  -9  -1   16.80    7.60
   8  -9   1   24.40   10.30
  -8  -9  -1   13.20    7.10
   8  -9   1   33.80   15.70
  -8  -9  -1   12.80   12.40
  -8  -9  -1   20.50    9.90
  -8  -9  -1   25.60    6.80
  -8   9  -1   25.00   10.10
  -8   9  -1   26.30    9.40
  -8   9  -1    9.30   13.40
   8   9   1   29.50    8.20
  -8   9  -1   30.30    9.60
  -8   9  -1   30.20   12.80
   8   9   1   11.80    5.80
   8   9   1    8.70    8.40
   8   9   1   18.30    7.60
   8   9   1    3.00   10.30
   9  -9   1  135.89   29.20
  -9  -9  -1  137.69   24.80
   9  -9   1  186.08   21.70
  -9  -9  -1  156.58   18.20
  -9  -9  -1  212.78   18.30
   9   9   1  197.38   24.30
  -9   9  -1  203.68   23.80
  -9   9  -1  214.98   23.70
  -9   9  -1  187.78   20.60
  -9   9  -1  181.38   31.30
   9   9   1  198.78   17.50
   9   9   1  189.28   16.00
  -9   9  -1  164.98   26.70
   9   9   1  189.08   21.90
 -10  -9  -1   19.80    7.80
  10  -9   1   25.80   10.50
  10  -9   1   15.00    8.80
 -10  -9  -1   22.40    8.00
  10  -9   1   -4.00   10.80
 -10  -9  -1   32.10   10.70
 -10  -9  -1   23.10   11.60
  10  -9   1   30.50   15.20
 -10   9  -1   -0.70   10.10
  10   9   1    7.30    7.80
 -10   9  -1   15.40   15.00
 -10   9  -1    4.40    8.60
  10   9   1    3.10    9.90
 -10   9  -1    8.30   16.60
 -10   9  -1   17.60    8.40
  10   9   1   17.40    7.70
 -11  -9  -1    7.10    6.80
 -11  -9  -1   37.20   13.40
  11  -9   1   38.10   13.90
 -11  -9  -1   18.00   10.30
  11  -9   1   36.50   18.50
 -11  -9  -1   35.80    9.10
  11  -9   1   27.10    8.30
 -11  -9  -1   16.60   14.90
  11  -9   1   27.90   10.40
 -11  -9  -1   22.10   10.10
 -11   9  -1    7.30    7.10
 -11   9  -1   22.60   17.60
 -11   9  -1    4.90    9.00
  11   9   1   12.70    8.70
 -11   9  -1    1.50   13.60
  11   9   1   10.80   13.80
 -11   9  -1    9.40    9.00
  11   9   1   35.90   14.90
  11   9   1   16.40    8.40
 -11   9  -1   36.30   13.70
 -12  -9  -1   30.00   14.90
 -12  -9  -1   14.50    9.80
 -12  -9  -1    4.30    8.60
  12  -9   1   -5.50    7.00
  12  -9   1   -4.70   10.20
  12  -9   1  -14.00   11.30
 -12  -9  -1    6.70   11.90
 -12  -9  -1    4.30    7.00
 -12  -9  -1    3.50    6.60
  12  -9   1  -13.60   16.50
  12   9   1   10.70   14.30
 -12   9  -1    4.70   16.50
 -12   9  -1   -7.80    7.30
 -12   9  -1   19.50   12.40
  12   9   1   14.90    9.20
 -12   9  -1   17.80   18.50
  12   9   1   22.70    7.90
 -12   9  -1   -9.60    7.40
  13  -9   1    0.50   14.60
 -13  -9  -1   -5.60   16.30
 -13  -9  -1   11.60   18.80
 -13  -9  -1   -2.80    7.50
 -13  -9  -1   -5.20    8.30
 -13  -9  -1   16.80   12.10
 -13  -9  -1    3.00    9.00
  13  -9   1   -3.20    7.90
  13   9   1   -8.70    7.30
  13   9   1    2.70    8.40
 -13   9  -1    2.20   19.80
 -13   9  -1   10.40    8.00
  13   9   1    1.80   14.70
  13   9   1  -24.80   13.60
 -13   9  -1    7.30   10.20
 -13   9  -1   -0.20    9.90
 -14  -9  -1   54.49   18.60
 -14  -9  -1   34.80   24.50
 -14  -9  -1   75.89   18.60
 -14  -9  -1   51.69   15.70
 -14  -9  -1   43.80   24.90
  14  -9   1   58.89   26.70
  14  -9   1   91.49   31.10
  14  -9   1   71.39   19.80
  14  -9   1   43.00   14.50
 -14   9  -1   15.00   22.90
  14   9   1   48.80   13.40
  14   9   1   34.20   18.90
  14   9   1   32.30   14.10
 -14   9  -1  -11.20   30.30
 -14   9  -1   27.00   13.70
 -14   9  -1   79.39   22.90
  14   9   1    8.20   21.00
 -14   9  -1   12.80   18.50
 -15  -9  -1  158.18   34.90
 -15  -9  -1  182.28   39.20
 -15  -9  -1  198.78   27.30
 -15  -9  -1  155.58   25.50
 -15  -9  -1  152.58   27.90
 -15   9  -1  123.69   27.90
 -15 -10   1   13.60   24.90
 -15 -10   1  -19.50   23.00
 -15 -10   1    7.70   13.00
 -15 -10   1   12.80   12.80
  15  10  -1    6.00   25.90
 -15  10   1   -1.90   13.40
  15  10  -1   29.80   23.70
 -15  10   1   19.40   17.60
  15  10  -1    2.80   11.00
  15  10  -1   15.80   11.10
 -14 -10   1  -16.60   11.00
  14 -10  -1  -16.00   19.50
 -14 -10   1   14.90   11.10
  14 -10  -1   -5.80   13.90
 -14 -10   1  -21.00   18.80
  14 -10  -1    7.50    9.30
 -14 -10   1   10.30   18.00
  14 -10  -1  -14.80   28.10
 -14 -10   1   16.20   11.80
 -14  10   1   14.10   34.30
 -14  10   1   18.70   12.50
 -14  10   1    4.60   12.40
 -14  10   1   26.80   14.00
 -14  10   1    9.60   19.10
  14  10  -1   17.30    9.10
  14  10  -1   12.60   10.10
  14  10  -1   22.40   19.10
  14  10  -1   30.40   18.20
 -14  10   1    6.50   17.60
 -13 -10   1    8.60   16.00
  13 -10  -1   12.70   13.70
 -13 -10   1   10.60    9.70
 -13 -10   1   13.40    8.20
  13 -10  -1    8.10   22.70
  13 -10  -1   19.60   10.40
 -13 -10   1    9.30   10.80
 -13 -10   1   36.80   20.60
 -13 -10   1   16.80   11.00
  13 -10  -1   30.20   19.70
 -13  10   1  -23.60   23.30
 -13  10   1    8.60   10.70
 -13  10   1    8.30   10.80
 -13  10   1  -19.70   12.50
  13  10  -1    0.90    7.70
 -13  10   1   17.80   21.00
  13  10  -1    3.40   14.20
  13  10  -1   29.80    8.10
  12 -10  -1   -4.20    6.60
  12 -10  -1   30.00   21.40
  12 -10  -1   10.00   10.90
 -12 -10   1   -4.70    8.30
 -12 -10   1  -12.00   12.50
 -12 -10   1    2.60    8.10
  12 -10  -1   -1.40   12.90
  12  10  -1   -9.60   10.80
  12  10  -1   13.30   13.10
 -12  10   1   20.00   18.00
 -12  10   1   15.60    9.80
 -12  10   1  -15.40   20.60
  12  10  -1   11.40    6.40
 -12  10   1   -9.60   12.50
 -12  10   1   12.90   10.40
 -12  10   1   -2.40    7.50
 -11 -10   1   15.20   10.30
 -11 -10   1   26.50    9.50
 -11 -10   1   40.60   15.50
 -11 -10   1    3.80   14.90
 -11 -10   1   36.80   10.30
 -11 -10   1   24.70   10.30
  11 -10  -1    5.40   21.00
  11 -10  -1    8.00   12.50
 -11  10   1   27.70   16.80
  11  10  -1   27.50   12.60
 -11  10   1   29.50   11.80
 -11  10   1   25.60   12.90
 -11  10   1   45.20   20.30
 -10 -10   1   18.90   12.10
  10 -10  -1    2.80    9.90
 -10 -10   1    9.30    6.60
 -10 -10   1   20.00    8.60
 -10 -10   1    4.60    8.10
 -10 -10   1   14.80    6.20
 -10 -10   1   10.40   10.20
  10 -10  -1  -17.70   14.90
 -10  10   1   30.80   16.20
 -10  10   1   39.60   13.60
 -10  10   1   30.80   10.60
 -10  10   1    2.70    5.90
  10  10  -1   23.80    7.60
 -10  10   1   45.70   19.50
   9 -10  -1  344.47   30.20
   9 -10  -1  331.57   40.00
  -9 -10   1  344.27   22.10
   9 -10  -1  298.47   36.10
   9 -10  -1  325.67   26.00
  -9 -10   1  343.07   21.00
   9 -10  -1  360.46   28.70
  -9  10   1  389.96   38.80
  -9  10   1  302.57   40.80
  -9  10   1  364.36   28.30
  -9  10   1  331.27   30.40
   8 -10  -1   45.00   16.70
   8 -10  -1   46.90   12.60
  -8  10   1   22.70   17.10
  -8  10   1   49.70   20.30
  -8  10   1   28.50   10.50
  -8  10   1   16.70   10.40
  -8  10   1   30.80   10.40
   7 -10  -1    3.60   10.30
   7 -10  -1   17.10    7.20
   7 -10  -1   30.10    9.80
   7 -10  -1   25.20   11.50
   7 -10  -1   33.60   11.40
  -7  10   1   21.20    8.90
  -7  10   1   20.10   12.80
  -7  10   1    3.80    7.10
  -7  10   1   16.80   11.20
   6 -10  -1  176.08   24.20
   6 -10  -1  207.58   27.40
   6 -10  -1  192.68   18.60
   6 -10  -1  169.38   16.90
   6 -10  -1  166.58   18.50
  -6  10   1  196.08   25.10
  -6  10   1  205.78   20.90
  -6  10   1  177.98   27.10
  -6  10   1  185.38   18.30
  -6  10   1  162.88   18.70
   5 -10  -1  680.13   44.30
   5 -10  -1  656.13   31.30
   5 -10  -1  664.63   33.50
   5 -10  -1  693.63   32.70
   5 -10  -1  731.03   42.80
  -5  10   1  709.73   35.70
  -5  10   1  745.53   43.30
  -5  10   1  680.03   34.70
  -5  10   1  641.54   44.60
  -5  10   1  659.63   31.60
   4 -10  -1   -2.40    5.30
   4 -10  -1   -6.40    8.30
   4 -10  -1    0.70    7.30
   4 -10  -1    6.90    4.70
   4 -10  -1    3.40    5.00
  -4  10   1    3.00    8.00
  -4  10   1    8.30    7.60
  -4  10   1    9.90    6.00
  -4  10   1    3.00    4.50
   3 -10  -1   31.30   11.30
   3 -10  -1   30.30    7.80
   3 -10  -1   31.40    8.30
   3 -10  -1   20.90   10.10
   3 -10  -1   29.40    8.20
  -3  10   1   27.40    8.00
  -3  10   1   31.60    8.80
  -3  10   1   51.09    8.70
  -3  10   1   30.90   11.50
  -3  10   1   40.30   10.80
   2 -10  -1   14.70    7.60
   2 -10  -1    4.50    4.80
   2 -10  -1    8.20    4.80
   2 -10  -1    9.00    5.00
   2 -10  -1   -0.30    6.80
  -2  10   1   12.30    5.60
  -2  10   1   13.10    7.50
  -2  10   1    8.10    4.40
  -2  10   1   12.30    6.50
   1 -10  -1   73.49   14.50
   1 -10  -1   64.09   13.10
   1 -10  -1   56.49   10.00
   1 -10  -1   69.69    9.40
   1 -10  -1   77.89   10.40
  -1  10   1   69.09   14.50
  -1  10   1   82.09   13.40
  -1  10   1   82.59   10.20
  -1  10   1   67.59   10.50
  -1  10   1   52.59    9.80
   0 -10  -1  667.93   26.50
   0 -10  -1  673.33   34.40
   0 -10   1  634.44   24.00
   0 -10  -1  705.63   34.40
   0 -10  -1  649.93   25.70
   0 -10   1  674.23   31.10
   0 -10   1  656.73   31.80
   0 -10   1  602.94   24.40
   0 -10   1  553.64   31.80
   0 -10  -1  653.43   25.90
   0  10  -1  652.03   25.40
   0  10  -1  633.74   24.90
   0  10  -1  650.23   30.30
   0  10   1  655.83   25.00
   0  10   1  671.53   34.30
   0  10   1  672.63   32.50
   0  10   1  672.73   26.80
   0  10  -1  616.64   31.60
   0  10   1  648.84   26.10
   0  10  -1  679.53   24.10
   1 -10   1    8.80    6.30
  -1 -10  -1    1.30    5.00
   1 -10   1   -9.90    5.70
   1 -10   1   -3.20    3.40
  -1 -10  -1   -4.10    3.30
   1 -10   1    2.30    3.60
  -1 -10  -1    0.90    3.80
   1 -10   1   -4.90    3.60
  -1 -10  -1    2.40    5.60
   1  10   1    8.00    4.20
  -1  10  -1    8.40    4.60
  -1  10  -1   16.70    7.40
  -1  10  -1   -3.40    4.00
   1  10   1    6.00    5.80
  -1  10  -1    7.90    5.30
   1  10   1   12.20    6.40
   1  10   1    4.80    4.10
  -1  10  -1    2.30    3.30
   1  10   1   -5.50    3.40
   2 -10   1  142.09   17.60
   2 -10   1  129.19   16.90
   2 -10   1  132.09   12.70
   2 -10   1  105.29   11.60
  -2 -10  -1  110.69   14.80
   2 -10   1  131.39   11.40
  -2  10  -1  133.59   12.80
  -2  10  -1  120.79   11.50
  -2  10  -1  132.29   16.00
   2  10   1  134.99   14.40
   2  10   1  139.79   10.70
  -2  10  -1  145.09   17.30
  -2  10  -1  137.39   12.60
   3 -10   1   45.50    9.60
   3 -10   1   35.60   11.30
   3 -10   1   41.50    8.60
   3 -10   1   44.90    9.40
   3 -10   1   44.90   11.40
  -3  10  -1   41.70   10.00
  -3  10  -1   35.00   10.90
  -3  10  -1   51.39    9.60
  -3  10  -1   53.29    8.80
   3  10   1   28.30    6.40
  -3  10  -1   42.60   10.90
   4 -10   1   -1.10    7.50
   4 -10   1   -0.90    4.80
   4 -10   1    0.10    3.70
   4 -10   1    6.30    5.10
   4 -10   1   12.00    7.40
  -4  10  -1   -1.40    4.30
  -4  10  -1    8.20    5.80
  -4  10  -1    3.20    7.40
  -4  10  -1    3.60    4.30
  -4  10  -1    6.30    7.40
   5 -10   1   95.89   20.10
   5 -10   1   76.89   12.00
   5 -10   1   84.79   14.20
   5 -10   1   82.49   19.90
   5 -10   1   81.89   12.90
  -5  10  -1   94.29   12.90
  -5  10  -1   94.89   19.40
  -5  10  -1   91.39   14.10
  -5  10  -1  100.99   17.70
   6 -10   1  108.79   21.30
   6 -10   1   89.29   14.60
   6 -10   1   77.29   18.10
  -6 -10  -1   79.89    9.00
   6 -10   1   76.79   11.90
   6 -10   1   82.39   13.80
   6  10   1   83.39   10.30
  -6  10  -1   85.69   21.20
  -6  10  -1   67.79   13.30
  -6  10  -1  121.89   20.20
   6  10   1   94.59   15.00
  -6  10  -1   96.39   15.00
  -6  10  -1  107.19   14.30
   7 -10   1   24.60    9.70
  -7 -10  -1   18.20   10.60
  -7 -10  -1   31.00    8.50
   7 -10   1    6.40    7.90
  -7 -10  -1   15.60    7.10
   7 -10   1   20.60   12.80
   7 -10   1   -5.90   12.50
   7 -10   1   25.90    9.40
  -7  10  -1   19.80   14.50
   7  10   1   23.10    7.00
  -7  10  -1   27.60    9.50
   7  10   1   26.30    6.80
   7  10   1   28.70    9.70
   7  10   1   37.10    7.80
  -7  10  -1   30.70   11.20
  -7  10  -1   20.40   12.70
  -7  10  -1   21.30   10.30
  -8 -10  -1   79.09    9.90
  -8 -10  -1   72.39   14.90
  -8 -10  -1   74.79   12.70
  -8 -10  -1   97.69   14.70
   8  10   1   87.19   11.90
  -8  10  -1  129.29   23.30
   8  10   1   82.99   10.90
  -8  10  -1   97.39   16.50
  -8  10  -1   71.29   20.10
  -8  10  -1  108.69   17.80
   9 -10   1   44.40   19.10
  -9 -10  -1   34.40   10.10
   9 -10   1   49.50   13.90
  -9 -10  -1   42.70   10.20
   9  10   1   45.60    9.70
   9  10   1   32.20    9.90
   9  10   1   18.20   14.30
   9  10   1   55.09   13.60
  -9  10  -1   30.10   16.10
  -9  10  -1   38.10   13.10
 -10 -10  -1   69.29   16.30
 -10 -10  -1   69.79   14.10
 -10 -10  -1   72.59   12.00
  10 -10   1   72.29   23.50
  10 -10   1   84.49   15.80
 -10 -10  -1   67.89   14.80
 -10 -10  -1   56.29   11.70
  10 -10   1   75.69   16.70
  10 -10   1   85.99   24.10
 -10 -10  -1   43.60   17.80
 -10  10  -1   54.19   14.80
 -10  10  -1   43.20   19.20
  10  10   1   81.99   14.30
  10  10   1   88.99   20.60
 -10  10  -1   73.89   17.10
 -10  10  -1   26.60   21.80
  10  10   1   73.49   13.10
  10  10   1   59.49   17.20
 -11 -10  -1   85.79   18.50
  11 -10   1   84.99   26.00
  11 -10   1   68.99   21.60
  11 -10   1   95.09   20.70
 -11 -10  -1   66.19   21.90
  11 -10   1   72.89   14.60
 -11 -10  -1   59.79   14.50
 -11 -10  -1   87.19   14.30
 -11 -10  -1   64.59   15.50
 -11 -10  -1   76.89   13.80
 -11  10  -1   45.80   16.00
 -11  10  -1   80.59   16.60
  11  10   1   71.09   18.30
 -11  10  -1   43.00   24.70
  11  10   1   70.99   13.70
  11  10   1   81.89   21.20
 -11  10  -1   77.09   17.60
  11  10   1   67.59   13.30
 -11  10  -1   77.59   23.20
  12 -10   1    7.90   11.60
  12 -10   1   22.10    9.30
 -12 -10  -1   -0.10   14.40
  12 -10   1   -0.70   17.90
 -12 -10  -1    2.30    8.10
 -12 -10  -1    6.60    8.20
 -12 -10  -1  -14.70   16.50
 -12 -10  -1    4.70    9.60
 -12  10  -1   51.69   24.90
 -12  10  -1   22.10   12.60
 -12  10  -1  -11.10    9.80
 -12  10  -1    8.80    9.20
 -12  10  -1   -2.20    9.90
  12  10   1   -9.40    7.30
  13 -10   1   75.49   27.20
  13 -10   1  141.69   28.20
 -13 -10  -1  120.59   21.40
 -13 -10  -1   87.59   25.20
  13 -10   1  107.19   35.40
 -13 -10  -1  119.59   20.90
 -13 -10  -1  107.49   18.60
 -13 -10  -1  138.99   29.10
  13 -10   1  110.29   20.30
 -13 -10  -1   90.49   18.20
 -13  10  -1   42.10   28.20
 -13  10  -1   85.19   33.30
 -13  10  -1  142.39   28.20
 -13  10  -1   91.79   22.20
 -13  10  -1  115.79   23.60
 -14 -10  -1   -5.50   11.00
  14 -10   1   16.50    9.10
 -14 -10  -1   22.10   11.50
 -14 -10  -1   37.00   21.60
  14 -10   1   24.30   18.40
  14  10   1  -19.30   18.70
 -14  10  -1   -4.70   13.10
 -14  10  -1  -16.10   19.80
 -14  10  -1    2.00   12.70
  14  10   1   13.10   19.10
  14  10   1    4.40    8.90
  14  10   1   -2.90    9.20
 -15 -10  -1   34.80   14.30
 -15 -10  -1   14.10   15.00
 -15 -10  -1   -5.00   14.20
 -15 -10  -1   53.99   26.70
 -15 -10  -1   44.70   27.80
  15  10   1  -19.30   25.40
  15  10   1  -13.10   10.80
  15  10   1   27.30   13.10
 -15  10  -1    6.30   16.00
  15  10   1   44.10   27.60
 -15  10  -1  -11.80   14.30
 -14 -11   1   34.90   11.50
 -14 -11   1   13.90   11.70
 -14 -11   1   38.70   13.30
 -14 -11   1    4.80   19.60
 -14  11   1   33.70   16.90
  14  11  -1   13.50   20.80
 -14  11   1    1.20   11.70
  14  11  -1    1.70    9.40
 -13 -11   1   34.70   13.90
  13 -11  -1   45.50   14.50
  13 -11  -1   65.89   25.30
  13 -11  -1   62.69   20.60
 -13 -11   1   23.60   20.70
 -13 -11   1   63.59   17.50
  13 -11  -1   32.30   29.80
 -13 -11   1   41.20   14.80
 -13 -11   1   55.69   17.90
 -13 -11   1   38.20   11.20
  13  11  -1   45.40   17.00
 -13  11   1   -9.70   33.80
 -13  11   1   11.30   18.60
 -13  11   1   86.29   27.60
 -13  11   1   69.19   18.20
  13  11  -1   28.50    8.70
 -12 -11   1   52.69   13.90
  12 -11  -1   20.30   26.70
 -12 -11   1   50.09   17.40
  12 -11  -1   30.50   12.10
 -12 -11   1   45.20   13.50
  12 -11  -1   35.00   17.40
 -12 -11   1   33.20   10.60
  12 -11  -1   63.09   24.40
 -12 -11   1   52.59   11.90
 -12  11   1   14.50   10.70
 -12  11   1   19.40   29.20
 -12  11   1   68.59   18.80
 -12  11   1   52.09   23.30
 -12  11   1   36.50   13.00
 -12  11   1   41.70   17.60
 -11 -11   1   21.10    8.20
  11 -11  -1   28.70   21.70
 -11 -11   1   19.90    9.40
  11 -11  -1   15.30   11.70
 -11 -11   1   41.90   13.50
 -11 -11   1    4.50    9.10
 -11  11   1   17.10    8.20
 -11  11   1    1.50    8.60
 -11  11   1   15.60   12.80
 -11  11   1    2.20   13.80
 -11  11   1    0.40   19.60
  10 -11  -1   20.10   20.60
  10 -11  -1   14.60   13.40
 -10  11   1   30.50   12.80
 -10  11   1   26.00   14.50
 -10  11   1   25.90   19.00
 -10  11   1   32.00   10.70
   9 -11  -1   84.19   18.60
   9 -11  -1   90.29   22.20
   9 -11  -1   72.39   21.10
   9 -11  -1   91.99   25.60
   9 -11  -1  102.69   18.30
  -9  11   1   72.89   22.90
  -9  11   1   97.79   23.80
  -9  11   1  106.79   17.50
  -9  11   1   78.79   17.00
   8 -11  -1   23.60   12.50
   8 -11  -1   26.50   16.00
   8 -11  -1   15.20    7.90
   8 -11  -1    5.70    8.50
   8 -11  -1   18.80    8.90
  -8  11   1    1.80    7.00
  -8  11   1   19.10   11.60
  -8  11   1    7.70   15.80
  -8  11   1    3.50   11.80
   7 -11  -1   27.70   13.70
   7 -11  -1   26.00   16.90
   7 -11  -1   37.00   10.90
   7 -11  -1   19.90   10.30
   7 -11  -1   20.70    9.00
  -7  11   1   30.30   13.60
  -7  11   1    5.70    7.80
  -7  11   1   41.90   10.80
  -7  11   1    7.40    7.20
  -7  11   1    5.80   13.70
   6 -11  -1   -4.80   11.70
   6 -11  -1   12.90    7.30
   6 -11  -1    2.90    8.20
   6 -11  -1   14.50    7.80
   6 -11  -1   17.30   10.70
  -6  11   1    9.60    7.30
  -6  11   1   15.40    7.50
  -6  11   1   19.80   11.00
  -6  11   1    8.10    8.20
  -6  11   1   18.60   12.30
   5 -11  -1  148.89   23.10
   5 -11  -1  130.49   14.90
   5 -11  -1  108.19   20.00
   5 -11  -1  132.39   16.50
   5 -11  -1  113.89   15.20
  -5  11   1  133.19   16.70
  -5  11   1   83.39   13.80
  -5  11   1  120.79   22.20
   4 -11  -1  174.08   17.20
   4 -11  -1  180.28   16.20
   4 -11  -1  187.48   22.60
   4 -11  -1  207.88   17.70
   4 -11  -1  167.08   23.10
  -4  11   1  211.88   23.10
  -4  11   1  192.98   18.80
  -4  11   1  196.48   25.20
  -4  11   1  193.68   17.70
  -4  11   1  216.98   17.70
   3 -11  -1   30.40    8.50
   3 -11  -1   11.10   11.90
   3 -11  -1   27.50   11.60
   3 -11  -1   28.90    9.00
   3 -11  -1   43.90   10.30
  -3  11   1   34.70    8.00
  -3  11   1   28.50    8.70
  -3  11   1   25.60    8.30
  -3  11   1   36.30   11.30
  -3  11   1   29.10   11.40
   2 -11  -1   28.80   10.90
   2 -11  -1   23.80    7.20
   2 -11  -1   32.30    8.40
   2 -11  -1   37.70   13.20
   2 -11  -1   32.40    9.10
  -2  11   1   27.60    7.40
  -2  11   1   23.20    7.00
  -2  11   1   32.60    8.70
  -2  11   1   27.00   10.60
  -2  11   1   33.80   10.40
   1 -11  -1 1600.84   47.40
   1 -11  -1 1643.24   48.40
   1 -11  -1 1582.14   58.59
   1 -11  -1 1571.74   60.49
   1 -11  -1 1573.44   48.70
  -1  11   1 1577.04   48.80
  -1  11   1 1529.75   59.69
  -1  11   1 1591.84   49.10
  -1  11   1 1590.04   46.70
  -1  11   1 1675.93   58.69
   0 -11   1  640.14   26.00
   0 -11  -1  730.73   36.60
   0 -11  -1  611.14   26.80
   0 -11   1  657.43   32.30
   0 -11   1  653.83   25.30
   0 -11  -1  682.73   28.10
   0 -11  -1  626.94   35.00
   0 -11  -1  672.53   27.60
   0 -11   1  667.53   25.40
   0  11   1  672.53   34.30
   0  11   1  637.64   27.20
   0  11   1  690.63   27.10
   0  11  -1  703.13   35.20
   0  11   1  667.63   27.80
   0  11   1  719.03   37.10
   0  11  -1  673.83   25.40
   0  11  -1  660.03   26.40
   0  11  -1  639.54   26.20
   1 -11   1    3.60    4.40
  -1 -11  -1    1.20    4.10
  -1 -11  -1   -5.40    4.10
   1 -11   1   -0.80    6.40
  -1 -11  -1   -1.10    6.00
   1 -11   1    6.00    6.80
   1 -11   1    5.40    4.40
  -1 -11  -1   -8.30    6.10
   1 -11   1    2.00    3.80
  -1 -11  -1   -4.50    3.40
  -1  11  -1    5.70    6.70
   1  11   1   -4.00    6.20
  -1  11  -1   -7.60    4.50
   1  11   1    3.70    5.20
  -1  11  -1    7.60    5.10
  -1  11  -1    0.30    3.70
  -2 -11  -1   28.80    6.70
   2 -11   1   32.40    7.70
  -2 -11  -1   24.90    6.30
   2 -11   1   32.00   10.50
  -2 -11  -1   26.60    6.70
   2 -11   1   13.20    8.60
  -2  11  -1   22.70    9.20
  -2  11  -1   32.30   11.80
  -2  11  -1   17.70    6.50
  -2  11  -1   23.60    6.30
   3 -11   1   98.79   11.60
   3 -11   1   93.29   17.70
   3 -11   1   93.99   12.00
   3 -11   1  105.99   17.90
   3 -11   1  101.79   13.00
  -3  11  -1   67.69   12.00
  -3  11  -1   95.89   11.70
  -3  11  -1  119.09   16.90
  -3  11  -1   93.09   17.00
  -3  11  -1   87.79   12.50
   4 -11   1   12.90    7.30
   4 -11   1   12.70   10.70
   4 -11   1   11.00    5.90
   4 -11   1    9.10    6.20
   4 -11   1    8.00    8.70
  -4  11  -1   14.90    9.40
  -4  11  -1    4.70    5.20
  -4  11  -1    8.70    7.10
  -4  11  -1   16.90    6.80
  -4  11  -1   -4.60    9.20
   5 -11   1  888.91   48.80
   5 -11   1 1002.50   40.50
   5 -11   1  987.20   42.50
   5 -11   1  910.31   53.39
   5 -11   1  960.90   39.00
  -5  11  -1  984.20   56.49
  -5  11  -1  963.00   43.50
  -5  11  -1 1011.90   51.49
  -5  11  -1  981.40   39.80
   6 -11   1    5.20   11.00
   6 -11   1   13.80    6.90
   6 -11   1   -1.70    7.80
   6 -11   1    0.10    5.90
   6 -11   1   -6.20    4.70
  -6  11  -1    5.60    9.40
  -6  11  -1   -7.10    5.50
  -6  11  -1    3.80    6.90
  -6  11  -1    2.90   11.90
  -6  11  -1    1.30    6.20
   7 -11   1   -0.30    7.50
   7 -11   1   -1.40    6.30
   7 -11   1    2.70   10.50
   7 -11   1    6.40    6.20
   7 -11   1  -11.10   10.60
  -7  11  -1   12.10   10.70
  -7  11  -1   15.20    9.00
  -7  11  -1    7.40    6.10
  -7  11  -1   19.60   14.00
  -7  11  -1   -1.30    4.90
   8 -11   1   -0.30    7.90
   8  11   1   12.90    6.00
  -8  11  -1   25.70   11.70
  -8  11  -1   22.60    8.70
  -8  11  -1   -0.70    5.40
   9 -11   1  184.68   23.40
  -9 -11  -1  142.39   16.10
   9 -11   1  148.79   30.60
   9  11   1  166.08   24.70
   9  11   1  160.58   15.00
  -9  11  -1  102.99   28.30
  -9  11  -1  136.29   23.00
  -9  11  -1  123.79   26.70
  -9  11  -1  145.09   20.30
   9  11   1  158.58   16.50
  10 -11   1   11.50   12.20
 -10 -11  -1    2.80    5.50
 -10 -11  -1   -2.40   12.40
  10 -11   1    4.30    6.40
 -10 -11  -1   -2.50    8.10
 -10 -11  -1    6.10    6.10
  10 -11   1   10.70   16.50
 -10 -11  -1    0.00    7.80
  10 -11   1    2.30    9.10
  10  11   1    8.10    5.90
 -10  11  -1   -2.10   10.60
 -10  11  -1   -2.90    7.60
 -10  11  -1   10.40    8.30
 -10  11  -1    0.70   18.30
 -10  11  -1    8.60   13.20
  10  11   1   14.30   10.50
 -10  11  -1   -3.70    6.70
 -11 -11  -1   61.19   12.50
  11 -11   1   57.79   14.60
 -11 -11  -1   59.69   13.90
  11 -11   1   40.80   22.60
 -11 -11  -1   59.39   17.50
 -11 -11  -1   64.69   12.60
  11 -11   1   55.59   21.50
 -11 -11  -1   31.90   12.80
 -11  11  -1   50.59   16.60
 -11  11  -1   30.00   23.80
 -11  11  -1   31.50   13.60
  11  11   1   16.70   12.50
 -11  11  -1   15.00   18.90
 -11  11  -1   43.80   17.10
 -12 -11  -1    5.80    7.70
 -12 -11  -1    1.30    8.30
 -12 -11  -1    5.50   11.60
  12 -11   1   47.20   41.00
  12 -11   1    8.70   17.90
 -12 -11  -1  -20.10   13.30
 -12 -11  -1   -3.70   18.90
  12 -11   1    1.00   14.40
  12 -11   1   12.40    9.40
 -12 -11  -1   31.30   11.60
  12  11   1   -3.40    7.30
 -12  11  -1    8.60   10.90
 -12  11  -1    7.40   10.50
 -12  11  -1    0.90   10.60
  12  11   1    4.00   12.50
 -12  11  -1   -2.30   16.50
  12  11   1   -3.70   15.30
 -12  11  -1   -9.40   19.00
  12  11   1    1.30    5.80
 -12  11  -1   11.00   32.70
  13 -11   1   50.09   18.70
 -13 -11  -1   43.70   26.40
  13 -11   1   17.00   10.40
 -13 -11  -1   36.20   19.90
 -13 -11  -1   22.30   14.40
 -13 -11  -1   32.10   11.50
  13 -11   1   41.10   26.60
  13 -11   1   14.00   19.60
 -13 -11  -1   14.00   11.00
 -13  11  -1  -13.70   30.90
 -13  11  -1   15.80   16.30
 -13  11  -1    8.60   12.30
 -13  11  -1    1.10   21.70
  13  11   1    2.90    8.00
 -13  11  -1   13.90   13.60
 -13  11  -1   37.10   14.30
  13  11   1   46.70   18.60
  13  11   1   27.10    9.40
  13  11   1    1.70   16.00
 -14 -11  -1   -7.20   12.70
 -14 -11  -1   34.20   22.30
 -14 -11  -1    4.20   12.90
 -14 -11  -1    7.80   24.90
 -14 -11  -1   10.10   10.90
 -14  11  -1  -12.60   15.60
  14  11   1   -0.20   22.70
  14  11   1  -10.80   10.00
  14  11   1   12.70   10.30
 -14  11  -1  -14.60   12.80
  14  11   1   21.80   19.40
 -14 -12   1   14.10   11.60
 -14 -12   1   37.70   23.00
 -14  12   1   22.40   19.40
 -13 -12   1   40.50   12.80
  13 -12  -1   37.30   23.40
 -13 -12   1   28.50   19.40
  13 -12  -1   41.60   20.30
  13 -12  -1   48.20   15.30
  13 -12  -1   46.70   33.60
 -13  12   1    3.00   37.40
 -13  12   1   61.59   17.70
 -13  12   1   48.00   22.40
 -13  12   1   32.20   13.60
 -13  12   1   63.39   25.70
  12 -12  -1   -1.80   10.90
 -12 -12   1   11.30    6.00
  12 -12  -1    6.90   21.80
 -12  12   1   -5.30   19.90
 -12  12   1   12.80   13.60
 -12  12   1    9.10   11.90
 -12  12   1   -2.00   10.70
 -12  12   1   17.70   27.60
 -12  12   1   12.00   16.60
  11 -12  -1  -25.20   17.70
  11 -12  -1   -5.40   11.50
 -11  12   1   38.80   26.10
 -11  12   1   17.40   10.40
 -11  12   1    8.00    9.70
 -11  12   1   -3.30   15.80
 -11  12   1   13.80   14.30
  10 -12  -1    9.20    9.80
  10 -12  -1    8.60   17.20
 -10  12   1    4.80    8.00
 -10  12   1  -20.10   17.90
 -10  12   1   -4.90    8.80
 -10  12   1   -5.30   10.80
 -10  12   1    2.40   14.10
   9 -12  -1  249.58   25.50
   9 -12  -1  190.28   32.10
   9 -12  -1  235.28   25.00
   9 -12  -1  320.17   40.70
   9 -12  -1  300.97   28.70
  -9  12   1  212.98   39.90
  -9  12   1  229.38   28.50
  -9  12   1  226.58   24.40
  -9  12   1  186.68   31.80
   8 -12  -1   13.10    9.10
   8 -12  -1   10.20   11.40
   8 -12  -1   15.20   14.60
   8 -12  -1   12.00    9.80
   8 -12  -1    9.00    7.70
  -8  12   1   28.40   15.90
  -8  12   1   28.60   10.80
  -8  12   1    7.80    8.70
  -8  12   1   -2.80    5.60
  -8  12   1   -4.20   11.10
   7 -12  -1    5.00    5.90
   7 -12  -1   -5.20    6.00
   7 -12  -1   -2.40   10.60
  -7  12   1    4.70    6.10
  -7  12   1  -23.00   13.60
  -7  12   1  -12.00    7.70
  -7  12   1   13.10   11.00
   6 -12  -1  111.69   18.00
   6 -12  -1  143.29   17.80
   6 -12  -1  143.59   23.80
   6 -12  -1  143.29   30.20
   6 -12  -1  122.29   15.50
  -6  12   1  125.29   26.10
  -6  12   1  132.29   23.50
  -6  12   1  137.39   19.10
  -6  12   1  135.99   17.20
   5 -12  -1  562.14   53.29
   5 -12  -1  620.64   43.40
   5 -12  -1  604.74   32.80
   5 -12  -1  585.64   40.20
   5 -12  -1  660.73   33.30
  -5  12   1  672.83   33.90
  -5  12   1  640.24   43.00
  -5  12   1  622.74   36.60
  -5  12   1  651.83   48.10
   4 -12  -1  287.07   20.50
   4 -12  -1  293.17   23.10
   4 -12  -1  314.17   29.80
   4 -12  -1  303.27   22.50
   4 -12  -1  265.07   30.70
  -4  12   1  275.67   21.10
  -4  12   1  295.67   23.20
  -4  12   1  313.07   29.70
  -4  12   1  321.07   33.40
  -4  12   1  344.87   25.40
   3 -12  -1   30.00    8.60
   3 -12  -1   24.80    8.50
   3 -12  -1   14.80   13.20
   3 -12  -1   11.90    7.90
   3 -12  -1   23.60   11.90
  -3  12   1   17.60    9.40
  -3  12   1   10.90    7.80
  -3  12   1   20.90    8.40
  -3  12   1    8.00   11.70
  -3  12   1   21.20    7.70
   2 -12  -1   40.40   13.00
   2 -12  -1   41.60   13.00
   2 -12  -1   43.70   10.30
   2 -12  -1   32.50    8.30
   2 -12  -1   38.70    9.80
  -2  12   1   30.90    9.00
  -2  12   1   36.10    9.10
  -2  12   1   19.70   11.90
  -2  12   1   32.60    8.60
  -2  12   1   31.90   11.50
   1 -12  -1    9.70    7.90
   1 -12  -1   10.50    5.80
   1 -12  -1   12.90    6.70
   1 -12  -1   14.50    7.00
   1 -12  -1   11.70   10.10
  -1  12   1    6.40    6.10
  -1  12   1   13.00    6.90
  -1  12   1   23.80   11.00
  -1  12   1    9.00    6.60
  -1  12   1    7.10    9.10
   0 -12  -1   12.40    6.30
   0 -12   1    9.10    5.80
   0 -12  -1   21.40    9.80
   0 -12  -1    8.90    5.70
   0 -12  -1   -0.50    7.10
   0 -12  -1   24.40    7.50
   0 -12   1    9.40    5.10
   0  12   1   11.10    5.90
   0  12  -1   20.30    8.70
   0  12   1   20.70    7.70
   0  12   1   23.20    9.60
   0  12  -1   16.80    6.50
   0  12   1   23.60    6.70
   0  12  -1   21.80    6.50
   0  12   1   30.00   10.00
   0  12  -1   -6.60    8.30
  -1 -12  -1  320.87   18.50
   1 -12   1  331.17   24.80
   1 -12   1  316.47   26.70
   1 -12   1  313.17   19.90
   1 -12   1  303.27   18.20
   1 -12   1  305.47   18.60
  -1 -12  -1  306.87   18.30
  -1 -12  -1  273.67   24.00
  -1  12  -1  295.17   28.50
   1  12   1  318.37   18.00
  -1  12  -1  352.16   20.60
   1  12   1  310.37   18.40
  -1  12  -1  384.16   28.00
   1  12   1  279.67   18.20
  -1  12  -1  314.67   18.60
   1  12   1  310.47   24.20
  -1  12  -1  367.96   25.90
   2 -12   1    2.30    5.00
   2 -12   1    3.50    7.40
   2 -12   1   -2.10    5.00
   2 -12   1    6.60    7.00
   2 -12   1    2.70    3.80
  -2  12  -1    3.90    8.80
  -2  12  -1    5.30    7.40
  -2  12  -1    0.90    5.20
  -2  12  -1    2.30    4.00
   3 -12   1   13.10    6.90
   3 -12   1   -3.10    9.30
   3 -12   1   -1.00    5.00
   3 -12   1    7.20    8.40
   3 -12   1    7.00    7.10
  -3  12  -1   -0.90    6.00
  -3  12  -1   -5.90    4.70
  -3  12  -1   -5.50    5.70
  -3  12  -1   -7.60    9.30
  -3  12  -1  -12.50    7.20
   4 -12   1  187.18   19.00
   4 -12   1  188.88   17.50
   4 -12   1  183.08   16.50
   4 -12   1  172.18   22.60
  -4  12  -1  190.28   18.90
  -4  12  -1  161.78   18.40
  -4  12  -1  171.28   16.40
  -4  12  -1  178.38   22.30
  -4  12  -1  161.88   26.20
   5 -12   1   10.30    5.70
   5 -12   1   -9.00   10.70
   5 -12   1   13.40    8.10
   5 -12   1   13.30   11.10
  -5  12  -1   13.90    8.10
  -5  12  -1   14.40   12.80
  -5  12  -1   10.80    7.00
  -5  12  -1   12.00   10.90
  -5  12  -1   21.70    7.70
   6 -12   1    7.30    7.10
   6 -12   1    2.30    7.20
   6 -12   1   13.00   12.80
   6 -12   1   -1.80    5.10
   6 -12   1   11.20   11.70
  -6  12  -1   11.70   13.90
  -6  12  -1    8.70    6.70
  -6  12  -1   12.80   10.80
  -6  12  -1    8.50    8.10
   7 -12   1  133.99   26.60
   7 -12   1  105.09   20.20
   7 -12   1  111.69   15.20
   7 -12   1   98.49   28.80
   7 -12   1   92.99   16.90
  -7  12  -1   80.49   21.20
  -7  12  -1   97.49   24.40
  -7  12  -1   92.39   15.50
  -7  12  -1  102.59   18.00
   8 -12   1   30.60   18.70
   8 -12   1   28.10   11.80
  -8  12  -1   45.50   14.00
  -8  12  -1    8.40    6.80
  -8  12  -1   56.89   23.70
  -8  12  -1   19.10   10.00
  -8  12  -1   13.20   13.40
   9 -12   1  -16.10   14.40
   9 -12   1    0.40    9.20
  -9  12  -1  -16.00    9.00
  -9  12  -1   32.70   18.10
  -9  12  -1    7.90    9.00
  10 -12   1   68.49   23.30
  10 -12   1   91.39   18.00
  10 -12   1  114.59   22.30
  10 -12   1  100.69   30.60
 -10  12  -1   47.10   18.30
 -10  12  -1   90.89   25.00
 -10  12  -1  124.69   19.40
 -10  12  -1   78.19   29.50
 -10  12  -1   90.19   19.60
  11 -12   1   13.70   14.40
 -11 -12  -1    8.70    9.10
 -11 -12  -1   -8.80    6.50
  11 -12   1   -9.10   14.20
  11 -12   1   -3.30    7.30
  11 -12   1   26.80   23.00
 -11  12  -1  -10.50    8.90
 -11  12  -1    8.70   10.60
 -11  12  -1  -11.10   22.30
  11  12   1   -5.10    7.30
 -11  12  -1    1.30   12.80
 -11  12  -1  -23.10   15.40
 -12 -12  -1   42.70   15.40
  12 -12   1   10.00   14.50
 -12 -12  -1   13.80   11.90
  12 -12   1   41.50   20.40
  12 -12   1   25.90   11.10
 -12 -12  -1  -14.20   18.40
 -12 -12  -1   22.50    9.80
 -12 -12  -1   15.80   10.80
  12 -12   1   -3.60   23.70
 -12  12  -1  -22.40   19.60
 -12  12  -1   -6.80   15.10
 -12  12  -1   -9.00   11.50
 -12  12  -1   -7.00   11.90
 -12  12  -1  -23.40   27.90
  12  12   1   -9.30   13.80
 -13 -12  -1   42.60   13.30
  13 -12   1   -0.30   21.90
  13 -12   1   28.90   22.10
 -13 -12  -1   33.20   15.30
  13 -12   1   34.30   42.10
 -13 -12  -1  -17.90   38.40
  13 -12   1   39.30   15.80
 -13 -12  -1   52.89   26.50
 -13 -12  -1   39.70   20.50
 -13  12  -1   24.50   21.10
 -13  12  -1   28.30   16.40
 -13  12  -1   45.80   46.60
 -13  12  -1    8.80   15.30
 -13  12  -1   35.70   27.60
  13  12   1   29.10   31.20
 -13  12  -1   57.79   18.90
 -14 -12  -1  -12.20   10.80
  14  12   1  -24.30   24.80
  14  12   1  -23.90   22.10
  14  12   1  -11.60   11.00
 -13  13   1  -15.70   15.30
 -13  13   1   37.10   21.10
  12 -13  -1   43.80   14.00
  12 -13  -1   72.89   31.00
  12 -13  -1   46.00   18.30
  12 -13  -1   22.30   19.20
 -12  13   1   37.90   13.90
 -12  13   1   49.50   24.10
 -12  13   1   34.90   14.60
 -12  13   1   24.10   18.20
 -12  13   1   20.30   13.90
 -12  13   1   11.60   29.30
  11 -13  -1   22.70   16.10
  11 -13  -1    6.80   13.50
  11 -13  -1   28.80   28.50
  11 -13  -1   10.10    7.80
 -11  13   1   25.00   10.60
 -11  13   1   18.90   13.80
 -11  13   1    3.50   17.80
 -11  13   1   19.80   12.00
 -11  13   1   41.20   28.60
 -11  13   1    0.10    9.30
  10 -13  -1    4.20   21.30
  10 -13  -1    1.30   12.10
 -10  13   1    1.20    9.00
 -10  13   1   -5.30   14.40
 -10  13   1   51.69   25.90
 -10  13   1   -9.50    8.10
 -10  13   1   20.50   13.70
   9 -13  -1   39.20   13.10
   9 -13  -1   45.20   14.60
   9 -13  -1   67.79   22.90
  -9  13   1   54.79   14.70
  -9  13   1   52.39   13.40
  -9  13   1   97.49   26.10
  -9  13   1   59.19   20.90
   8 -13  -1    7.50   19.50
   8 -13  -1   20.40   14.50
   8 -13  -1   26.30   11.10
   8 -13  -1   42.00   11.60
   8 -13  -1    7.00   11.10
  -8  13   1   20.60   14.60
  -8  13   1   47.60   12.90
   7 -13  -1    0.40    6.50
   7 -13  -1   23.40   14.20
   7 -13  -1   18.10    9.30
   7 -13  -1   -3.30    5.60
   7 -13  -1   -3.30   11.30
  -7  13   1   -6.60   10.00
  -7  13   1   10.20    6.20
  -7  13   1   -2.80    6.70
  -7  13   1   -8.70    8.70
  -7  13   1  -18.70   15.10
   6 -13  -1   46.30   12.20
   6 -13  -1   32.60   14.50
   6 -13  -1   27.30   10.00
   6 -13  -1   32.90   27.20
   6 -13  -1   32.90   19.00
  -6  13   1   24.70   10.80
  -6  13   1   28.10   15.50
   5 -13  -1  380.86   27.00
   5 -13  -1  370.16   34.80
   5 -13  -1  397.16   28.80
   5 -13  -1  384.36   38.30
   5 -13  -1  431.06   27.50
  -5  13   1  458.75   28.90
  -5  13   1  421.66   30.80
  -5  13   1  418.96   36.70
  -5  13   1  410.26   42.20
   4 -13  -1    1.90   10.10
   4 -13  -1    7.20    8.10
   4 -13  -1  -14.00    9.50
   4 -13  -1   12.00    6.00
   4 -13  -1    2.40    5.70
  -4  13   1   -0.80    5.20
  -4  13   1    3.00    6.10
  -4  13   1   23.00   14.10
  -4  13   1   21.10    9.30
  -4  13   1    0.00    9.50
   3 -13  -1    5.50    6.00
   3 -13  -1   17.20   10.90
   3 -13  -1   12.10    6.70
   3 -13  -1    2.30    8.70
  -3  13   1   19.10    9.60
  -3  13   1   17.00   12.80
  -3  13   1    6.60    5.50
  -3  13   1   17.30    8.60
  -3  13   1   22.40    7.30
   2 -13  -1   85.39   20.40
   2 -13  -1   76.29   13.40
   2 -13  -1   74.89   17.30
   2 -13  -1  114.39   14.30
   2 -13  -1  109.29   12.40
  -2  13   1   95.39   17.60
  -2  13   1   75.89   18.50
  -2  13   1   87.99   12.90
  -2  13   1   94.79   13.30
  -2  13   1   74.29   13.70
   1 -13  -1  294.97   28.60
   1 -13  -1  326.37   20.90
   1 -13  -1  267.37   19.30
   1 -13  -1  303.27   21.20
   1 -13  -1  310.87   26.90
  -1  13   1  301.17   28.50
  -1  13   1  306.67   20.20
  -1  13   1  274.77   29.10
  -1  13   1  296.97   21.20
   0 -13   1  829.12   31.10
   0 -13  -1  828.32   33.50
   0 -13   1  760.62   31.00
   0 -13  -1  833.02   32.90
   0 -13   1  830.52   40.00
   0 -13  -1  801.92   42.30
   0 -13   1  810.92   31.10
   0 -13  -1  806.62   41.90
   0 -13  -1  763.22   32.40
   0  13   1  832.32   41.90
   0  13   1  853.11   33.40
   0  13   1  760.12   32.70
   0  13   1  758.42   42.50
   0  13  -1  791.02   31.90
   0  13  -1  824.22   31.80
   0  13  -1  818.12   41.70
   0  13   1  815.92   31.90
   1 -13   1  286.77   25.30
   1 -13   1  336.87   19.30
  -1 -13  -1  354.86   20.20
   1 -13   1  292.67   27.70
   1 -13   1  369.46   21.00
  -1 -13  -1  355.66   20.80
   1 -13   1  341.77   21.80
  -1  13  -1  336.07   21.20
   1  13   1  322.67   19.60
   1  13   1  343.47   19.50
  -1  13  -1  325.47   19.50
  -1  13  -1  297.87   28.30
  -1  13  -1  301.57   20.80
  -1  13  -1  313.17   25.50
   1  13   1  348.97   19.90
   2 -13   1   -6.90    5.50
   2 -13   1    3.00    6.70
   2 -13   1    5.20    5.00
   2 -13   1  -14.50    9.20
  -2  13  -1   20.80    9.10
  -2  13  -1   12.60    6.80
  -2  13  -1   14.20    6.00
  -2  13  -1   21.00    9.90
   3 -13   1    5.80    5.90
   3 -13   1   11.30    9.90
   3 -13   1    6.70    5.90
   3 -13   1   -2.50   11.20
   3 -13   1   -0.10    6.50
  -3  13  -1    2.70    5.80
  -3  13  -1    1.90    5.60
  -3  13  -1    6.50    9.40
  -3  13  -1   15.90   13.20
  -3  13  -1   13.40    8.00
   4 -13   1  185.08   27.60
   4 -13   1  159.78   23.30
   4 -13   1  151.48   16.30
   4 -13   1  157.88   18.90
   4 -13   1  165.78   17.40
  -4  13  -1  172.38   17.20
  -4  13  -1  119.99   24.50
  -4  13  -1  165.88   23.00
  -4  13  -1  159.38   19.40
   5 -13   1  270.07   21.70
   5 -13   1  263.27   20.80
   5 -13   1  245.88   28.80
   5 -13   1  224.28   22.60
   5 -13   1  237.78   31.30
  -5  13  -1  191.18   32.10
  -5  13  -1  226.08   24.00
  -5  13  -1  259.67   21.70
  -5  13  -1  248.18   27.80
   6 -13   1   14.80   12.60
   6 -13   1   10.10    8.10
   6 -13   1   24.50    9.80
  -6  13  -1   11.30   10.70
  -6  13  -1   22.00   10.70
  -6  13  -1   19.50    8.00
  -6  13  -1   46.80   20.60
   7 -13   1   15.00   13.50
   7 -13   1   15.20    8.40
   7 -13   1    6.80    7.90
   7 -13   1   16.00   15.30
   7 -13   1   10.60    8.90
  -7  13  -1   18.90   10.10
  -7  13  -1    9.90    8.30
  -7  13  -1    7.50   15.70
  -7  13  -1    2.80    6.30
  -7  13  -1    7.40   12.20
   8 -13   1   29.80   11.20
   8 -13   1   36.60   19.00
  -8  13  -1  -11.60   18.70
  -8  13  -1   27.50   11.40
  -8  13  -1    2.50   10.60
  -8  13  -1    6.30    6.80
  -8  13  -1    8.10   14.70
   9 -13   1   93.79   20.30
   9 -13   1   61.29   26.00
  -9  13  -1  127.59   20.20
  -9  13  -1   98.39   21.40
  -9  13  -1  128.29   28.40
  -9  13  -1   94.29   30.50
  10 -13   1    1.30   19.70
  10 -13   1   -1.10    8.40
  10 -13   1  -13.60   13.40
  10 -13   1    8.60   12.80
 -10  13  -1  -16.80   21.00
 -10  13  -1   -2.10   10.90
 -10  13  -1  -13.50    8.10
 -10  13  -1    2.10    9.10
 -10  13  -1  -17.90   17.60
  11 -13   1  -10.60   19.10
  11 -13   1    4.70    8.30
  11 -13   1  -18.00   33.20
  11 -13   1    8.10   16.90
 -11  13  -1  -29.30   32.10
 -11  13  -1    2.00    9.10
 -11  13  -1    1.50   17.60
 -11  13  -1   16.40    9.90
 -11  13  -1  -11.70   15.00
  12 -13   1   30.00   12.30
  12 -13   1   49.20   20.70
  12 -13   1    8.20   17.10
  12 -13   1   21.80   29.50
 -12  13  -1   14.40   21.50
 -12  13  -1   48.50   19.40
 -12  13  -1   74.19   34.50
 -12  13  -1   25.00   13.20
 -12  13  -1   17.60   15.80
 -13  13  -1   17.10   16.10
  12 -14  -1   -0.80   28.30
  12 -14  -1   -5.10   15.80
  12 -14  -1   -4.50    9.00
  12 -14  -1  -20.10   19.00
 -12  14   1   14.70   19.10
 -12  14   1   17.30   12.70
 -12  14   1   57.09   42.30
  11 -14  -1   35.20   25.60
 -11  14   1   53.29   18.20
 -11  14   1   46.60   12.50
 -11  14   1   91.79   35.40
  10 -14  -1  166.38   37.40
  10 -14  -1  125.49   24.60
 -10  14   1  130.09   22.50
 -10  14   1  136.99   37.00
 -10  14   1  111.29   30.70
 -10  14   1  150.78   28.70
   9 -14  -1  123.19   31.20
  -9  14   1   53.59   20.80
  -9  14   1   52.19   15.30
  -9  14   1   99.09   21.60
  -9  14   1   61.29   27.90
   8 -14  -1  -10.60    8.00
   8 -14  -1   15.10    8.50
   8 -14  -1  -15.30    9.60
  -8  14   1   -4.40   12.60
  -8  14   1    3.60    8.50
   7 -14  -1    4.80   14.40
   7 -14  -1   -6.30   11.70
   7 -14  -1   12.20    9.30
   7 -14  -1   -1.70    6.70
   7 -14  -1   -1.20    6.80
  -7  14   1   15.30   13.60
  -7  14   1   -1.50   10.20
  -7  14   1   -3.40    7.00
  -7  14   1    4.70   20.10
  -7  14   1    9.70    8.90
   6 -14  -1    7.80   16.20
   6 -14  -1   16.80   10.50
   6 -14  -1   19.20    8.80
   6 -14  -1   24.00   15.50
   6 -14  -1   16.10    9.50
  -6  14   1   16.70    9.40
  -6  14   1    2.70    7.30
  -6  14   1   42.90   18.60
   5 -14  -1   70.89   14.90
   5 -14  -1  117.69   18.10
   5 -14  -1  100.19   24.20
   5 -14  -1   92.99   15.80
   5 -14  -1   91.99   21.00
  -5  14   1  111.89   16.50
  -5  14   1  144.89   24.60
  -5  14   1   71.39   16.10
  -5  14   1   82.29   24.80
   4 -14  -1  232.48   28.80
   4 -14  -1  249.88   22.60
   4 -14  -1  229.48   19.80
   4 -14  -1  259.77   31.90
   4 -14  -1  268.47   22.60
  -4  14   1  315.47   30.80
  -4  14   1  186.98   32.10
  -4  14   1  214.98   23.40
  -4  14   1  295.17   22.40
   3 -14  -1    9.60    7.20
   3 -14  -1   11.20   11.30
   3 -14  -1   -8.50    4.70
  -3  14   1  -10.40    8.90
  -3  14   1   -8.30   12.40
  -3  14   1    0.50    5.10
  -3  14   1    4.30    8.40
  -3  14   1    2.40    6.20
   2 -14  -1   11.60   10.70
   2 -14  -1   19.50   11.00
   2 -14  -1    3.10    5.80
  -2  14   1    3.00    7.20
  -2  14   1    5.90    9.00
  -2  14   1   10.10   11.90
  -2  14   1   -0.60    4.90
  -2  14   1    4.00    7.70
   1 -14  -1   11.80   11.10
   1 -14  -1   12.80    5.80
   1 -14  -1    1.90    6.00
   1 -14  -1    6.30   10.50
   1 -14  -1    2.20    6.30
  -1  14   1   17.20    6.90
  -1  14   1    2.80    6.70
  -1  14   1    8.70    8.20
  -1  14   1  -13.70    9.90
  -1  14   1    2.10    5.90
   0 -14   1   90.59   10.60
   0 -14  -1   66.79   11.70
   0 -14   1   88.59   11.60
   0 -14  -1   79.69   17.70
   0 -14  -1   55.19   11.10
   0 -14  -1   58.29   15.60
   0 -14  -1   67.89   11.10
   0  14   1   67.69   12.20
   0  14   1   66.59   17.10
   0  14   1   69.59   13.00
   0  14   1   50.29   14.70
   0  14  -1   59.09   11.80
   0  14   1   56.29   11.30
   1 -14   1  217.78   16.70
  -1 -14  -1  232.48   16.30
   1 -14   1  220.08   24.70
   1 -14   1  175.88   20.80
   1 -14   1  205.88   15.90
   1 -14   1  197.78   17.40
  -1 -14  -1  237.88   17.50
  -1  14  -1  195.28   17.30
  -1  14  -1  219.08   16.60
   1  14   1  194.68   16.10
  -1  14  -1  186.58   17.80
  -1  14  -1  201.48   25.20
  -1  14  -1  221.18   22.80
   2 -14   1    0.90    4.20
   2 -14   1    3.30    7.70
   2 -14   1   11.40    6.50
  -2  14  -1    1.50    4.90
  -2  14  -1   -4.70   10.70
  -2  14  -1   -0.20    6.50
  -2  14  -1    3.20    8.80
  -2  14  -1    5.20    5.70
   3 -14   1   95.39   19.70
   3 -14   1   90.79   13.90
   3 -14   1   86.99   22.50
   3 -14   1   66.59   14.00
   3 -14   1   75.19   12.50
  -3  14  -1   66.09   13.90
  -3  14  -1   84.99   12.80
  -3  14  -1   81.09   17.10
  -3  14  -1   56.89   19.30
   4 -14   1   96.89   20.00
   4 -14   1   76.29   16.00
   4 -14   1   77.69   14.00
   4 -14   1   80.89   12.80
   4 -14   1   55.09   19.30
  -4  14  -1  119.49   25.60
  -4  14  -1   82.49   13.90
  -4  14  -1   94.19   17.00
  -4  14  -1   55.39   16.90
   5 -14   1  117.19   16.00
   5 -14   1  124.49   24.00
   5 -14   1   98.09   18.30
   5 -14   1  132.79   17.20
  -5  14  -1  118.69   23.40
  -5  14  -1  137.09   20.60
  -5  14  -1   99.29   26.30
  -5  14  -1  118.89   16.80
   6 -14   1    9.30    7.60
   6 -14   1   22.40   14.50
   6 -14   1   23.30   12.70
   6 -14   1    8.00    7.20
  -6  14  -1  -10.70    8.90
  -6  14  -1   -2.50    7.00
  -6  14  -1   -9.20   11.50
  -6  14  -1    8.00    6.10
   7 -14   1   10.80   14.30
   7 -14   1    7.60    8.60
  -7  14  -1   13.50   13.40
  -7  14  -1    6.80   10.60
  -7  14  -1   -6.80   17.20
  -7  14  -1   -0.60    7.00
   8 -14   1   -0.50   10.30
   8 -14   1    0.50   16.50
  -8  14  -1    6.90   10.80
  -8  14  -1   15.00   15.50
  -8  14  -1   27.60   22.00
  -8  14  -1    3.50    8.20
  -8  14  -1    5.50    8.90
   9 -14   1  -11.00   10.70
   9 -14   1   -7.40   19.90
  -9  14  -1  -12.70    7.80
  -9  14  -1   -1.20   12.70
  -9  14  -1   10.80    9.30
  -9  14  -1    1.00    8.60
  -9  14  -1  -10.50   23.20
  -9  14  -1    5.90   14.70
  10 -14   1   77.19   21.30
  10 -14   1   60.79   26.80
  10 -14   1  101.69   32.70
  10 -14   1   97.09   18.00
 -10  14  -1   61.99   16.30
 -10  14  -1   49.50   15.10
 -10  14  -1   38.20   22.30
 -10  14  -1   28.90   33.60
 -10  14  -1   47.30   22.30
  11 -14   1    7.10    8.80
  11 -14   1   19.20   25.70
  11 -14   1   16.10   13.90
  11 -14   1  -11.90   17.20
 -11  14  -1  -18.90   16.30
 -11  14  -1  -38.50   32.10
 -11  14  -1   -7.60    9.80
 -11  14  -1   -5.10   17.80
  12 -14   1   30.50   23.00
  12 -14   1   31.70   23.20
  12 -14   1   42.90   14.60
 -12  14  -1   89.09   49.50
 -12  14  -1   11.70   15.90
 -12  14  -1   18.40   15.90
 -12  14  -1   34.10   17.30
 -12  14  -1   48.30   25.40
 -12  14  -1   26.30   27.40
 -12  15   1   25.20   20.70
  11 -15  -1    8.10   14.40
  11 -15  -1   18.90   10.20
  11 -15  -1  -25.60   26.60
  11 -15  -1   22.70   20.00
 -11  15   1    7.10   11.60
 -11  15   1    3.60   11.40
 -11  15   1    5.70   20.30
 -11  15   1   11.90   15.20
 -10  15   1  -30.20   19.80
 -10  15   1   -1.70   12.60
 -10  15   1   -3.50   13.80
   9 -15  -1  -17.20   11.90
  -9  15   1  -22.50   26.10
  -9  15   1    1.70    9.40
  -9  15   1  -14.50   15.80
  -9  15   1    5.20   15.20
  -9  15   1   -0.90   11.90
   8 -15  -1   -3.90   13.90
   8 -15  -1   19.40   11.10
   8 -15  -1    7.10   15.80
   8 -15  -1  -35.50   22.00
  -8  15   1   48.30   20.70
  -8  15   1   35.50   13.50
  -8  15   1   -1.00   14.40
  -8  15   1  -23.70   25.20
   7 -15  -1   26.50   12.60
   7 -15  -1   17.50   18.10
   7 -15  -1   19.00   10.30
   7 -15  -1   18.40   14.50
   7 -15  -1   42.40   12.50
  -7  15   1   53.49   25.80
  -7  15   1    1.60   14.10
  -7  15   1   14.10   10.00
  -7  15   1   51.29   15.80
   6 -15  -1   27.60   11.50
   6 -15  -1   17.70    9.50
   6 -15  -1   38.30   17.90
   6 -15  -1   22.60    8.60
   6 -15  -1   17.10   13.80
  -6  15   1   10.40    8.20
  -6  15   1    6.70   21.70
  -6  15   1   23.50   13.10
  -6  15   1   14.10   13.70
   5 -15  -1  103.69   15.50
   5 -15  -1   74.29   23.90
   5 -15  -1   90.09   17.60
  -5  15   1   76.09   17.20
  -5  15   1   81.29   25.00
  -5  15   1   98.99   16.10
  -5  15   1   52.09   17.70
   4 -15  -1    6.20   12.60
   4 -15  -1    3.70    7.10
   4 -15  -1   -4.50    5.00
   4 -15  -1    7.30   10.80
   4 -15  -1    9.20    7.20
  -4  15   1   -1.30    6.50
  -4  15   1    6.40   12.20
  -4  15   1   -4.90    8.40
  -4  15   1    5.50    5.70
   3 -15  -1   12.20   12.70
   3 -15  -1    8.80    6.60
   3 -15  -1    9.70    7.50
   3 -15  -1   -1.80    8.60
  -3  15   1  -14.20    8.90
  -3  15   1   -7.30    5.60
  -3  15   1    0.80    6.00
  -3  15   1   -1.80    8.70
  -3  15   1   -6.80   15.00
   2 -15  -1   75.79   13.20
   2 -15  -1   41.70   16.20
   2 -15  -1   68.89   11.50
   2 -15  -1   49.70   11.40
   2 -15  -1   71.89   18.00
  -2  15   1   55.89   11.20
  -2  15   1  103.29   18.80
  -2  15   1   52.69   19.30
  -2  15   1   51.09   12.80
   1 -15  -1    0.40    8.10
   1 -15  -1   24.10    7.60
   1 -15  -1   -3.70   12.00
   1 -15  -1   -4.30   10.40
   1 -15  -1    8.80    7.90
  -1  15   1   24.80   10.30
  -1  15   1   14.80    9.10
  -1  15   1   13.40   14.40
  -1  15   1   30.80    8.30
   0 -15  -1  193.88   16.90
   0 -15  -1  209.78   17.10
   0 -15  -1  202.18   16.80
   0 -15  -1  155.48   23.00
   0 -15  -1  208.08   23.20
   0  15   1  207.98   17.00
   0  15   1  232.48   24.40
   1 -15   1   -5.00    4.90
   1 -15   1   -4.60    6.10
   1 -15   1   13.90    5.70
  -1  15  -1    3.40   11.80
  -1  15  -1   -8.50    4.80
  -1  15  -1    1.80    6.70
  -1  15  -1   10.10    5.50
  -1  15  -1   17.20    9.20
   2 -15   1   -0.20    8.50
   2 -15   1   16.90    8.10
   2 -15   1   32.30   13.30
   2 -15   1   15.10    7.20
  -2  15  -1   34.20   15.70
  -2  15  -1   17.80    9.10
  -2  15  -1    1.50    9.90
  -2  15  -1    5.70    6.20
   3 -15   1    2.90    5.70
   3 -15   1   13.00    6.90
   3 -15   1   19.70   10.80
   3 -15   1   12.00   13.90
   3 -15   1   10.20    9.00
  -3  15  -1   20.00    9.00
  -3  15  -1    5.20    5.00
  -3  15  -1   14.20    6.50
  -3  15  -1   -5.50   13.70
  -3  15  -1    4.60    8.90
   4 -15   1  415.56   27.70
   4 -15   1  415.26   37.00
   4 -15   1  436.56   41.00
   4 -15   1  433.96   30.30
   4 -15   1  440.56   27.60
  -4  15  -1  419.66   35.60
  -4  15  -1  478.15   28.80
  -4  15  -1  456.05   45.10
  -4  15  -1  443.56   31.80
   5 -15   1    5.40   10.90
   5 -15   1    5.70    7.10
   5 -15   1    9.50    9.50
   5 -15   1   21.40   14.90
  -5  15  -1    2.30    6.00
  -5  15  -1   14.20   11.10
   6 -15   1    4.60    7.30
   6 -15   1   10.40   12.00
   6 -15   1   -1.50    7.80
   6 -15   1    8.20    7.20
   6 -15   1   -0.80   14.90
  -6  15  -1    8.60   19.90
  -6  15  -1   -3.60   10.10
  -6  15  -1    4.80   11.50
  -6  15  -1    5.80    7.50
  -6  15  -1   -4.00    6.80
   7 -15   1    2.00    9.30
   7 -15   1    6.20   16.10
  -7  15  -1   -6.70    6.10
  -7  15  -1    2.90   21.00
  -7  15  -1   -4.00   12.40
  -7  15  -1   -5.50   10.50
  -7  15  -1  -10.90    7.40
   8 -15   1   -9.90   18.10
   8 -15   1   -1.10   10.30
  -8  15  -1   -5.70   15.50
  -8  15  -1   -2.70    8.90
  -8  15  -1   16.10   12.40
  -8  15  -1   43.30   24.10
  -8  15  -1   -2.40   11.60
   9 -15   1   47.00   20.70
   9 -15   1   92.79   29.10
   9 -15   1   42.30   12.20
   9 -15   1   64.39   18.30
  -9  15  -1   44.20   12.30
  -9  15  -1   58.59   18.00
  -9  15  -1   50.39   20.80
  -9  15  -1   61.29   31.90
  10 -15   1  -11.10    8.50
  10 -15   1   59.29   38.70
  10 -15   1   35.90   18.60
  10 -15   1   -8.10   16.60
 -10  15  -1   -0.90   13.70
 -10  15  -1    1.40   11.50
 -10  15  -1    5.90    9.50
 -10  15  -1  -10.10   22.90
  11 -15   1  -10.70   13.50
  11 -15   1  -13.60   27.30
 -11  15  -1   19.40   11.20
 -11  15  -1   91.99   40.20
 -11  15  -1   15.60   12.20
 -11  15  -1  -28.80   21.60
 -11  15  -1   53.39   19.10
 -11  15  -1   48.30   20.90
  11 -16  -1   24.20   24.40
  11 -16  -1   11.00   12.20
  10 -16  -1   53.79   17.20
  10 -16  -1   68.19   31.90
 -10  16   1   36.40   24.20
 -10  16   1   -6.00   38.10
 -10  16   1   28.20   21.70
 -10  16   1   53.99   17.70
 -10  16   1    0.30   15.90
   9 -16  -1   22.80   13.40
   9 -16  -1   18.50   25.30
  -9  16   1   10.70   16.90
  -9  16   1  -11.50   31.70
  -9  16   1   16.90   11.30
  -9  16   1   23.30   18.10
  -9  16   1   21.00   12.70
   8 -16  -1   -2.00   21.20
   8 -16  -1   -1.10   10.60
   8 -16  -1   20.70    9.60
  -8  16   1   49.10   18.30
  -8  16   1   23.10   10.50
  -8  16   1   46.50   28.10
  -8  16   1   35.00   14.80
   7 -16  -1   11.90    8.10
   7 -16  -1   27.60   13.90
   7 -16  -1   25.30   19.90
   7 -16  -1   19.60   11.10
   7 -16  -1   30.40    9.70
  -7  16   1    1.00   12.40
  -7  16   1   19.40   25.90
  -7  16   1   30.20   15.10
  -7  16   1   27.40   10.70
   6 -16  -1  103.89   24.60
   6 -16  -1   36.50   18.10
   6 -16  -1   32.70   11.30
   6 -16  -1   49.90   12.60
   6 -16  -1   59.59   14.30
  -6  16   1   84.69   27.50
  -6  16   1   70.39   14.70
  -6  16   1   58.79   16.50
  -6  16   1   79.39   20.30
   5 -16  -1   -6.60   11.10
   5 -16  -1   12.60   16.30
   5 -16  -1    5.70    9.70
   5 -16  -1   -2.60    6.20
   5 -16  -1   19.60    7.80
  -5  16   1  -14.00   11.70
  -5  16   1   20.30   12.50
  -5  16   1   10.60    8.00
  -5  16   1   11.70    7.60
   4 -16  -1  168.78   18.30
   4 -16  -1  136.39   20.50
   4 -16  -1  161.18   40.00
   4 -16  -1  184.58   25.90
   4 -16  -1  150.78   24.50
  -4  16   1  146.79   22.90
  -4  16   1  201.18   34.40
  -4  16   1  205.68   49.00
  -4  16   1  178.88   34.40
   3 -16  -1   20.20    7.80
   3 -16  -1   15.40    6.90
   3 -16  -1   16.00    7.60
   3 -16  -1   23.40   13.00
   3 -16  -1   29.20   11.80
  -3  16   1   -0.30   10.90
  -3  16   1   25.20   16.40
  -3  16   1   10.10    9.60
  -3  16   1    2.60    6.90
   2 -16  -1   14.40   10.70
   2 -16  -1  -10.30    6.40
   2 -16  -1  -16.10   13.20
   2 -16  -1    8.90    5.90
   2 -16  -1   12.20    7.40
  -2  16   1  -10.40   14.40
  -2  16   1    4.70    5.90
  -2  16   1   -5.70    6.20
  -2  16   1   -2.80    7.80
  -2  16   1    2.80    9.00
   1 -16  -1    1.70    8.50
   1 -16  -1   39.60   11.90
   1 -16  -1   24.00    8.00
   1 -16  -1  -10.40   13.20
   1 -16  -1   24.50    7.80
  -1  16   1   34.10   14.80
  -1  16   1    4.80   10.50
  -1  16   1   14.00    8.20
  -1  16   1   16.30    6.20
  -1  16   1   10.70    7.40
   0 -16   1  168.68   15.00
   0 -16  -1  135.19   14.80
   0 -16  -1  118.39   14.60
   0  16   1  138.99   24.80
   0  16   1  126.49   15.50
   1 -16   1   -5.80    5.30
   1 -16   1    3.30    4.90
   1 -16   1    7.20    7.00
   1 -16   1  -12.20    8.00
  -1  16  -1   -6.30    4.40
  -1  16  -1   12.90   14.10
  -1  16  -1    6.50    7.40
  -1  16  -1   -1.20    5.70
  -1  16  -1   -9.70    8.50
   2 -16   1    5.30   10.20
   2 -16   1   20.00    7.10
   2 -16   1   -2.40    6.00
  -2  16  -1   -5.90    8.90
  -2  16  -1    3.90    5.40
  -2  16  -1   -0.80    7.70
  -2  16  -1  -15.10   13.70
  -2  16  -1    9.20    6.30
   3 -16   1   21.00    8.50
   3 -16   1   20.10   11.00
   3 -16   1  -10.00   13.80
  -3  16  -1   12.50    8.20
  -3  16  -1    1.30   11.20
  -3  16  -1    7.90    9.50
  -3  16  -1    9.50    6.30
  -3  16  -1    3.50   16.90
   4 -16   1  -14.90   14.70
   4 -16   1   -5.20    8.40
   4 -16   1   -8.50    6.60
   4 -16   1   20.90    8.30
   4 -16   1   30.80   12.90
  -4  16  -1    4.40    7.80
  -4  16  -1   -3.10   11.30
  -4  16  -1   -7.30    6.40
  -4  16  -1    1.00   17.10
  -4  16  -1    5.30    9.90
   5 -16   1   92.69   26.80
   5 -16   1  113.29   24.50
   5 -16   1  133.99   17.70
   5 -16   1  126.89   18.20
   5 -16   1  136.99   19.70
  -5  16  -1   62.29   26.90
  -5  16  -1  102.49   20.60
  -5  16  -1   76.19   21.70
  -5  16  -1  121.09   17.80
   6 -16   1   37.10   19.90
   6 -16   1   49.99   14.50
  -6  16  -1   55.29   13.20
  -6  16  -1  -10.30   23.20
  -6  16  -1   24.50   13.90
  -6  16  -1   40.00   17.50
   7 -16   1   24.20   12.90
   7 -16   1   20.10   18.50
  -7  16  -1   20.80   14.00
  -7  16  -1   11.60   25.00
  -7  16  -1   25.20   10.20
  -7  16  -1   35.60   17.10
   8 -16   1   59.19   17.40
   8 -16   1   68.29   27.50
  -8  16  -1    0.30   12.90
  -8  16  -1  -30.30   27.60
  -8  16  -1   70.89   16.40
  -8  16  -1   30.90   17.50
   9 -16   1   14.20   15.90
   9 -16   1   28.10    9.90
   9 -16   1   14.40   25.30
   9 -16   1   -3.60   13.70
  -9  16  -1   38.60   19.60
  -9  16  -1    2.50   34.20
  -9  16  -1   -6.70   15.10
  -9  16  -1   23.60   11.50
  10 -16   1   16.20   14.10
  10 -16   1   18.30   28.20
 -10  16  -1   18.90   20.20
 -10  16  -1    9.50   14.20
 -10  16  -1   13.80   11.50
   9 -17  -1   11.80   29.50
   9 -17  -1    7.50   13.40
  -9  17   1   66.69   44.10
  -9  17   1   29.00   21.30
  -9  17   1    0.70   13.10
  -9  17   1   12.20   24.00
  -9  17   1   13.90   12.30
   8 -17  -1   18.20   28.90
  -8  17   1   64.59   26.00
  -8  17   1   63.09   33.70
  -8  17   1   55.99   16.00
  -8  17   1   60.09   19.00
   7 -17  -1   21.00   16.00
   7 -17  -1  -29.90   22.20
   7 -17  -1  -10.00   10.80
   7 -17  -1    4.50   10.30
   7 -17  -1   14.70   10.10
  -7  17   1   -3.60   13.20
  -7  17   1   21.50   10.80
  -7  17   1   -1.40   11.30
  -7  17   1   32.80   17.90
  -7  17   1   -0.20   28.30
   6 -17  -1   53.89   17.50
   6 -17  -1   72.59   15.70
   6 -17  -1   74.99   16.40
   6 -17  -1   74.19   20.20
   6 -17  -1   36.10   23.70
  -6  17   1   84.19   20.40
  -6  17   1   72.39   31.10
  -6  17   1   70.09   16.90
  -6  17   1   73.49   23.60
   5 -17  -1   10.90   18.30
   5 -17  -1   -3.30    9.60
   5 -17  -1   17.80   15.40
   5 -17  -1   13.20    9.90
   5 -17  -1   17.00    9.90
  -5  17   1   13.20    8.60
  -5  17   1   13.60   12.30
  -5  17   1   17.30   15.00
  -5  17   1    2.20   22.10
   4 -17  -1   19.90    8.60
   4 -17  -1   13.50   13.10
   4 -17  -1    2.50    9.80
   4 -17  -1   18.20    9.40
   4 -17  -1  -18.90   16.60
  -4  17   1   48.90   15.40
  -4  17   1   25.10    8.50
  -4  17   1    8.30   20.60
  -4  17   1   10.40   11.00
   3 -17  -1  -10.50   18.00
   3 -17  -1   32.50   10.30
   3 -17  -1    9.20   11.70
  -3  17   1   -5.40   21.70
  -3  17   1   -3.50   12.00
   2 -17  -1    1.30   14.80
   2 -17  -1    4.80    6.60
   2 -17  -1   12.40    7.10
   2 -17  -1    2.60    8.70
   2 -17  -1    0.40   10.50
  -2  17   1    8.80   14.80
  -2  17   1   -2.30    4.80
  -2  17   1   -3.90   10.30
  -2  17   1   13.80    7.50
  -2  17   1    7.40    8.00
   1 -17  -1   -3.20    8.10
   1 -17  -1   10.10    7.00
   1 -17  -1   -0.50    7.00
  -1  17   1    3.70    6.00
  -1  17   1   -5.60    6.40
   0 -17  -1  160.88   16.20
   0 -17  -1  153.68   16.80
   0 -17   1  132.29   14.30
   1 -17   1   69.19   16.80
  -1  17  -1   36.80   14.70
   2 -17   1   -8.90    8.10
   2 -17   1   -3.00   11.30
   2 -17   1    8.80    5.50
   2 -17   1  -21.80   13.50
   2 -17   1   -3.40    6.50
  -2  17  -1  -14.30    8.60
  -2  17  -1    2.80    6.50
   3 -17   1    5.10    7.90
   3 -17   1   13.50    7.20
   3 -17   1   28.70   16.70
   3 -17   1    4.40   12.90
   3 -17   1   15.30    9.70
  -3  17  -1   24.70   13.10
  -3  17  -1   47.50   20.30
  -3  17  -1   20.80    8.90
  -3  17  -1   25.70   11.30
   4 -17   1  403.36   55.09
   4 -17   1  290.57   39.20
   4 -17   1  328.97   24.90
   4 -17   1  305.37   27.40
  -4  17  -1  344.47   46.60
  -4  17  -1  331.47   32.40
  -4  17  -1  292.07   35.10
  -4  17  -1  319.67   26.90
   5 -17   1   67.89   16.70
   5 -17   1   84.49   16.50
   5 -17   1   81.29   16.00
   5 -17   1   81.99   27.40
   5 -17   1   81.69   21.70
  -5  17  -1   89.09   22.50
  -5  17  -1   63.89   17.80
  -5  17  -1   75.29   14.90
  -5  17  -1   38.10   25.10
   6 -17   1   16.30   11.50
   6 -17   1   34.50   22.70
  -6  17  -1   -4.90    8.20
  -6  17  -1    0.10   27.30
  -6  17  -1   -2.30   10.00
  -6  17  -1  -22.70   13.80
  -6  17  -1    7.90   13.90
   7 -17   1    1.00   11.00
   7 -17   1   20.60   25.40
  -7  17  -1   20.00   16.90
  -7  17  -1    2.10   10.50
  -7  17  -1    2.40   13.50
  -7  17  -1   11.80    9.10
  -7  17  -1   -7.10   26.40
   8 -17   1   35.50   18.90
   8 -17   1   31.80   25.80
   8 -17   1   19.10    8.10
   8 -17   1   31.70   14.20
  -8  17  -1   55.29   32.50
  -8  17  -1    1.60   15.20
   9 -17   1   55.39   32.80
   9 -17   1    6.80   16.00
  -9  17  -1   -3.00   18.80
  -9  17  -1    8.00   24.00
  -9  17  -1   13.40   13.70
  -9  17  -1   -7.70   39.00
   8 -18  -1   10.20   20.80
   8 -18  -1   22.70   36.80
  -8  18   1   53.79   17.50
   7 -18  -1   -6.70   13.60
   7 -18  -1  -30.20   27.10
  -7  18   1   10.10   20.00
  -7  18   1   33.30   13.70
  -7  18   1    4.50   10.80
  -7  18   1   -8.80   16.50
  -7  18   1   -7.90   35.30
   6 -18  -1   18.40   10.90
   6 -18  -1   21.40   17.00
   6 -18  -1  -12.80   23.30
   6 -18  -1   -0.50   12.70
  -6  18   1   -6.40   16.80
  -6  18   1    8.80   12.60
  -6  18   1    3.70   10.20
   5 -18  -1   61.59   16.20
   5 -18  -1   63.39   23.70
  -5  18   1   53.09   12.70
  -5  18   1   55.89   19.60
  -5  18   1   68.09   17.60
  -5  18   1  115.59   32.60
   4 -18  -1   73.09   21.90
   4 -18  -1   85.29   14.90
   4 -18  -1   65.79   16.40
   4 -18  -1   77.59   26.70
   4 -18  -1   90.89   17.30
  -4  18   1   40.70   18.70
  -4  18   1   64.79   28.70
  -4  18   1   73.09   18.30
  -4  18   1   77.09   15.10
   3 -18  -1   12.70   13.00
   3 -18  -1   19.90    9.80
  -3  18   1   28.90    9.80
  -3  18   1   13.30    7.70
  -3  18   1   12.70   13.70
  -3  18   1  -14.20   20.10
  -3  18   1   -8.00   10.50
   2 -18  -1   14.40    8.80
   2 -18  -1    5.00    8.80
   2 -18  -1   -9.30   15.70
   2 -18  -1    9.80   13.80
   2 -18  -1   13.60    7.90
  -2  18   1   -1.90   11.40
  -2  18   1    5.30    8.70
  -2  18   1    5.20   17.60
  -2  18   1    4.50    5.70
   1 -18  -1    5.30    8.00
   1 -18  -1    6.50    7.20
   1 -18  -1    5.50   13.00
  -1  18   1    1.60    5.40
  -1  18   1   -1.20   11.40
  -1  18   1   -5.60    6.90
   1 -18   1    1.50    6.90
   1 -18   1   -0.40   10.70
   1 -18   1    2.50    6.50
   2 -18   1    2.20    8.40
   2 -18   1   11.80    7.60
   2 -18   1   12.40   12.50
   2 -18   1    3.10    6.20
   2 -18   1    7.30   16.30
  -2  18  -1   22.30    8.80
   3 -18   1    5.70    7.70
   3 -18   1   21.70   14.00
   3 -18   1   23.10    9.90
  -3  18  -1   11.20    6.70
  -3  18  -1    3.20    8.60
  -3  18  -1  -27.80   19.70
  -3  18  -1  -12.80    9.40
   4 -18   1   27.30   21.30
   4 -18   1   22.20    9.30
   4 -18   1   12.80   10.80
  -4  18  -1   17.80    9.30
  -4  18  -1    6.60    6.30
  -4  18  -1   11.10   12.50
  -4  18  -1   69.69   23.50
  -4  18  -1   42.90   11.80
   5 -18   1   13.30   12.80
   5 -18   1   18.80   21.70
  -5  18  -1   -1.60    9.70
  -5  18  -1   24.40   12.50
  -5  18  -1   14.10   18.00
  -5  18  -1   28.70   14.10
  -5  18  -1   18.50   25.50
   6 -18   1   29.60   12.10
   6 -18   1   63.09   24.20
  -6  18  -1   -5.50   17.80
  -6  18  -1   91.59   31.40
  -6  18  -1   34.20   14.20
   7 -18   1   22.30   19.10
   7 -18   1    4.00   12.90
   7 -18   1   30.70   27.10
   7 -18   1   25.40    9.80
  -7  18  -1   18.90   14.70
  -7  18  -1   11.20   11.80
  -7  18  -1   14.00   20.10
  -7  18  -1   46.70   31.40
   8 -18   1   54.79   14.90
   8 -18   1   56.39   23.90
  -8  18  -1   49.60   25.50
  -8  18  -1   89.29   23.00
  -8  18  -1   20.00   16.40
  -6  19   1   64.59   18.90
  -6  19   1    2.60   15.20
  -6  19   1   18.10   21.20
  -6  19   1   23.30   11.50
  -6  19   1   95.99   37.30
   5 -19  -1   23.40   17.60
   5 -19  -1   12.20   10.20
   5 -19  -1   18.20   12.60
   5 -19  -1   11.50   23.40
   5 -19  -1   26.00   11.90
  -5  19   1   26.80   13.10
  -5  19   1   28.20   14.80
  -5  19   1    2.50    8.50
  -5  19   1   54.79   30.90
  -5  19   1   12.20   17.20
   4 -19  -1   43.40   18.70
   4 -19  -1   63.79   14.10
   4 -19  -1   56.39   25.10
   4 -19  -1   56.39   16.70
   4 -19  -1   92.59   15.70
  -4  19   1   19.90   15.20
  -4  19   1   29.40   26.00
   3 -19  -1  -22.40   14.50
   3 -19  -1    3.40    9.80
   3 -19  -1   19.40    8.40
   3 -19  -1   -6.00   18.50
  -3  19   1   -8.40   23.40
  -3  19   1    9.00    6.80
  -3  19   1    2.20   13.30
  -3  19   1    1.80   11.00
  -3  19   1   -3.70   11.60
   2 -19  -1   31.30   21.40
   2 -19  -1    8.80   10.20
   2 -19  -1   14.30    8.40
  -2  19   1   22.30   12.90
  -2  19   1   49.00   30.40
   1 -19  -1  121.29   17.30
   1 -19  -1  105.79   21.90
   1 -19  -1  121.69   17.00
   1 -19   1   32.20   14.10
   1 -19   1   28.40    9.00
   1 -19   1   38.80   10.00
   2 -19   1   19.20    9.90
  -2  19  -1   12.70   20.50
  -2  19  -1   -4.70    6.50
  -2  19  -1    5.50    9.20
  -2  19  -1   -7.60   12.40
  -2  19  -1   15.80    8.80
   3 -19   1   46.20   21.00
   3 -19   1   34.80   11.90
  -3  19  -1   24.00   11.70
  -3  19  -1  -18.00   22.60
  -3  19  -1   20.50   14.60
  -3  19  -1   16.20    7.50
  -4  19  -1    4.00   14.50
  -4  19  -1   -5.90   25.30
  -4  19  -1    2.20   11.80
  -5  19  -1  -32.40   28.10
  -5  19  -1   12.80   13.00
  -5  19  -1   -5.90   13.60
  -5  19  -1  -16.90   16.80
   6 -19   1   85.69   26.20
   6 -19   1   37.70   13.00
  -6  19  -1   13.40   19.40
  -6  19  -1   10.10   15.40
   4 -20  -1    7.80   11.40
   4 -20  -1   18.30   13.90
   4 -20  -1    3.10   10.40
   4 -20  -1  -10.90   17.40
   4 -20  -1    6.60   25.90
  -4  20   1   15.80   18.80
  -4  20   1   13.00   29.90
  -4  20   1   -3.20   13.80
  -4  20   1    8.90    9.20
  -4  20   1   -2.40   14.70
   3 -20  -1   48.20   14.30
   3 -20  -1   73.19   25.90
   3 -20  -1   51.59   12.30
   3 -20  -1   51.99   19.70
   3 -20  -1   55.99   13.90
  -3  20   1   22.90   12.10
  -3  20   1   63.19   27.70
   2 -20  -1   17.40    8.60
   2 -20  -1   14.70    9.60
   2 -20  -1   20.90   16.50
  -2  20   1    6.10   15.60
  -2  20   1    5.50    8.10
  -2  20   1   37.20   11.50
  -2  20   1   28.50   12.40
   1 -20  -1   21.20    9.60
  -1  20   1   33.20   16.10
  -1  20   1   16.00    7.90
  -2  20  -1  -10.70    7.60
  -2  20  -1   19.80   13.40
  -2  20  -1   -3.30   21.00
   3 -20   1   -4.50   22.10
   3 -20   1   12.60   11.20
  -3  20  -1   19.00    8.50
  -3  20  -1   24.70   18.60
   4 -20   1   28.50   14.30
   4 -20   1   34.40   26.10
  -4  20  -1   27.10   20.20
  -4  20  -1   -2.20   14.10
  -4  20  -1   59.19   14.80
  -4  20  -1   12.60   10.10
  -4  20  -1   -9.50   29.80
 -17   0   2    9.60   14.10
  17   0  -2    2.30   10.90
 -17   0   2   25.70   15.00
  17   0  -2   12.80   21.70
 -17   0   2   -2.40   16.70
 -17   0   2    2.30   12.30
 -17   0   2   14.20   23.00
 -17   0   2  -18.00   30.90
 -16   0   2  -28.60   19.20
  16   0  -2    1.10    9.30
 -16   0   2  -18.30   26.60
 -16   0   2   -7.60   11.10
  16   0  -2   -5.50   17.30
 -16   0   2   -6.50   19.10
  15   0  -2   -3.40    9.70
  15   0  -2   17.50   15.90
 -15   0   2   33.70   20.40
 -15   0   2  -20.00   19.60
 -15   0   2   -1.40   10.70
 -15   0   2   14.50    9.40
 -15   0   2   10.90   10.90
  15   0  -2  -11.60   17.90
  15   0  -2   10.70    7.80
 -15   0   2   -5.50   11.70
  14   0  -2   29.10   17.30
 -14   0   2   32.80   11.90
  14   0  -2   36.60   11.50
 -14   0   2   18.90   11.70
 -14   0   2   31.20   12.90
  14   0  -2   28.20   11.70
 -14   0   2    5.00   13.10
 -14   0   2   13.00   16.80
  14   0  -2   43.60   18.90
 -13   0   2    7.20   11.50
 -13   0   2   -6.30    6.20
 -13   0   2    2.40    7.50
  13   0  -2    0.60    8.60
  13   0  -2  -19.10   11.20
  13   0  -2   17.50   11.40
  13   0  -2    9.20    6.80
 -13   0   2   -1.10    7.20
  12   0  -2   50.09   16.80
  12   0  -2   49.50   12.40
 -12   0   2   38.30   12.30
 -12   0   2   54.29   18.70
 -12   0   2   65.59   15.90
 -12   0   2   27.60   10.10
 -12   0   2   26.90   16.30
 -12   0   2   42.90   12.80
  12   0  -2   26.40   16.50
  12   0  -2   50.19   12.30
 -11   0   2    6.30    8.80
 -11   0   2   -1.70    7.10
 -11   0   2    3.10    6.20
 -11   0   2   -9.90   10.50
 -11   0   2    1.30    5.50
 -11   0   2   -2.90    4.70
  11   0  -2    4.10    5.80
  11   0  -2    1.30    7.60
  11   0  -2   -5.40    4.50
  10   0  -2    4.80    5.50
 -10   0   2    0.90    4.70
 -10   0   2    3.20    5.20
  10   0  -2    9.10    5.50
 -10   0   2   22.40   10.40
 -10   0   2   17.20    9.70
 -10   0   2   10.50    6.60
 -10   0   2    7.70    5.60
  10   0  -2    5.30    7.80
  10   0  -2   13.90    9.10
  -8   0   2  523.55   33.90
   8   0  -2  546.65   26.10
   8   0  -2  541.65   33.70
  -8   0   2  532.95   26.30
  -8   0   2  538.35   32.40
  -8   0   2  549.15   25.40
   8   0  -2  531.05   32.20
  -8   0   2  547.75   26.80
  -8   0   2  567.94   26.70
   8   0  -2  574.84   24.30
  -7   0   2   27.80    9.30
  -7   0   2   16.40    5.30
  -7   0   2   20.70    6.20
  -7   0   2    7.80    4.40
   7   0  -2   15.30    5.30
  -7   0   2   18.30    5.60
   7   0  -2   12.90    6.90
   7   0  -2   13.40    7.00
   7   0  -2   17.80    5.20
  -7   0   2   21.30    8.00
  -6   0   2  223.98   14.60
  -6   0   2  216.78   18.70
   6   0  -2  218.78   14.60
  -6   0   2  208.78   14.20
  -6   0   2  208.08   19.30
   6   0  -2  212.08   18.60
  -6   0   2  208.58   15.00
   5   0  -2    8.70    4.90
   5   0  -2   17.70    5.90
  -4   0   2 1735.63   49.40
   4   0  -2 1716.53   48.60
   4   0  -2 1783.12   48.50
   4   0  -2 1778.02   41.50
  -4   0   2 1738.63   42.20
  -4   0   2 1673.73   41.80
  -4   0   2 1771.62   48.10
   4   0  -2 1656.03   40.90
  -4   0   2 1738.23   41.20
   4   0  -2 1720.53   41.70
   3   0  -2    3.30    2.80
   3   0  -2    0.50    3.20
   3   0  -2    3.80    2.60
  -3   0   2    2.10    2.80
   3   0  -2    5.20    2.60
  -3   0   2    4.80    3.20
  -3   0   2    3.30    2.60
  -3   0   2    1.50    2.20
  -3   0   2    5.00    4.00
   3   0  -2    2.90    3.30
   2   0  -2  628.34   16.80
  -2   0   2  644.64   17.20
  -2   0   2  657.03   20.90
  -2   0   2  649.34   17.30
   2   0  -2  637.04   16.90
   2   0  -2  654.13   17.10
  -2   0   2  667.33   20.30
   2   0  -2  645.24   20.30
  -2   0   2  654.83   16.90
   2   0  -2  661.13   20.50
  -1   0  -2   -1.00    1.50
  -1   0  -2   -0.40    1.00
   1   0   2    0.30    1.10
   1   0   2    0.30    1.60
   1   0   2   -0.30    1.00
   2   0   2 2556.74   54.89
  -2   0  -2 2554.44   54.79
  -2   0  -2 2792.42   60.09
   2   0   2 2611.54   54.09
  -2   0  -2 2677.43   60.49
   2   0   2 2631.14   53.49
  -2   0  -2 2628.04   53.29
   2   0   2 2671.63   59.59
  -2   0  -2 2661.83   54.59
   2   0   2 2654.73   59.89
   3   0   2    2.20    3.30
  -3   0  -2    2.10    2.90
   3   0   2   -0.40    2.20
  -3   0  -2   -0.10    2.30
   3   0   2    1.00    2.70
   3   0   2    0.50    2.30
  -3   0  -2   -2.50    3.00
  -3   0  -2   -1.90    3.30
  -3   0  -2   -1.90    2.30
   3   0   2   -0.10    3.50
  -4   0  -2 1288.47   43.10
   4   0   2  983.30   41.20
  -4   0  -2 1243.78   32.80
   4   0   2 1234.78   34.30
  -4   0  -2 1055.29   54.79
   4   0   2 1339.57   43.00
  -4   0  -2 1267.37   34.90
  -4   0  -2 1112.29   41.60
   4   0   2 1278.87   34.70
   5   0   2   -0.50    2.80
   5   0   2    5.20    5.10
  -5   0  -2   -3.90    3.00
   5   0   2    2.30    3.40
  -5   0  -2   -3.10    4.70
   5   0   2   -3.40    3.90
   6   0   2  460.75   27.60
  -6   0  -2  440.66   21.20
   6   0   2  445.26   21.30
  -6   0  -2  457.85   22.50
  -6   0  -2  441.66   21.60
  -6   0  -2  502.65   29.60
   6   0   2  445.86   27.70
  -6   0  -2  480.75   22.20
  -6   0  -2  433.36   27.40
   6   0   2  461.55   20.80
  -7   0  -2   18.00    7.70
  -7   0  -2    6.50    4.00
   8   0   2 1195.98   53.39
  -8   0  -2 1244.58   43.10
  -8   0  -2 1234.78   44.60
  -8   0  -2 1227.68   43.00
   8   0   2 1202.38   52.89
  -8   0  -2 1178.38   53.49
   8   0   2 1248.58   42.90
  -8   0  -2 1152.08   52.59
   8   0   2 1211.88   40.70
  -8   0  -2 1207.08   42.60
  -9   0  -2    7.20    5.10
   9   0   2   14.90    5.70
  -9   0  -2   18.10    7.20
   9   0   2   19.60    9.20
  -9   0  -2    7.80    5.80
  -9   0  -2   25.20   10.20
   9   0   2    8.50    6.10
   9   0   2   15.60   10.80
  -9   0  -2    5.50    7.20
 -10   0  -2    5.20    8.90
 -10   0  -2   15.60    7.50
 -10   0  -2    6.90    6.00
  10   0   2    6.40    6.10
 -10   0  -2   15.60   10.20
 -10   0  -2    7.70    6.20
  10   0   2   -8.40    7.00
 -11   0  -2    8.80    7.30
 -11   0  -2   -1.50    9.30
 -11   0  -2   -2.40   14.40
  11   0   2    1.00    5.70
  11   0   2   -2.30    9.80
 -11   0  -2   -7.90    9.20
 -11   0  -2    1.40    5.90
 -11   0  -2   -3.00    5.90
 -12   0  -2    8.50   12.10
 -12   0  -2   17.60    8.70
 -12   0  -2    0.90    6.50
  12   0   2  -10.60    5.80
  12   0   2  -15.10   10.10
 -12   0  -2    6.40    7.70
 -12   0  -2    3.40    7.50
  12   0   2  -14.80    9.90
 -12   0  -2    3.80   11.00
 -13   0  -2    7.60    9.00
  13   0   2    3.20   11.80
 -13   0  -2   14.80    9.50
 -13   0  -2   18.60   13.40
  13   0   2    4.50   12.10
  13   0   2    4.50    7.30
  13   0   2    7.30    7.50
 -13   0  -2   16.60   10.50
 -13   0  -2   -5.40    6.70
 -13   0  -2   24.90   16.30
 -14   0  -2   24.40   15.10
  14   0   2   -4.00   16.00
  14   0   2   -1.50   10.40
 -14   0  -2   13.10    9.90
 -14   0  -2    5.70   15.90
  14   0   2  -19.60   13.90
  14   0   2   -6.20    8.10
 -14   0  -2   15.80   10.10
 -14   0  -2   20.30   12.00
 -14   0  -2    2.90    9.00
  15   0   2   -6.50   17.10
 -15   0  -2    0.60   10.80
  15   0   2    6.00   10.20
 -15   0  -2    9.00   20.50
 -15   0  -2    4.60   12.50
  15   0   2   15.00   19.60
 -15   0  -2    1.80   11.30
 -15   0  -2   21.60   23.50
  15   0   2    3.80   10.10
  16   0   2  150.08   33.50
 -16   0  -2  105.59   25.10
  16   0   2  199.88   31.50
 -16   0  -2   87.99   23.80
 -16   0  -2  138.59   28.50
  16   0   2  156.08   42.20
  16   0   2  130.69   23.60
 -16   0  -2  147.39   29.20
 -16   0  -2  132.49   36.50
 -17   0  -2   34.70   23.30
  17  -1  -2  -16.00   35.90
  17  -1  -2    0.30   21.20
  17  -1  -2    2.50   11.10
 -17  -1   2    7.00   31.90
 -17  -1   2   15.20   12.20
 -17  -1   2  -14.40   14.20
 -17  -1   2   -7.30   12.50
 -17  -1   2   24.90   24.40
  17  -1  -2    2.10   18.20
  17   1  -2  -21.60   32.10
 -17   1   2   -6.80   13.60
 -17   1   2   13.10   13.00
  17   1  -2   40.10   22.70
 -17   1   2    0.90   14.20
  17   1  -2  -10.70   16.40
 -17   1   2   19.30   24.40
  17   1  -2   17.90   11.80
 -16  -1   2   57.69   38.50
 -16  -1   2   40.20   17.00
 -16  -1   2   76.29   21.00
 -16  -1   2   39.30   26.50
 -16  -1   2   62.39   17.80
  16  -1  -2   68.69   18.90
  16  -1  -2   62.69   31.70
 -16  -1   2   60.19   24.80
  16   1  -2   49.10   19.40
 -16   1   2   88.49   20.90
 -16   1   2  111.89   35.20
  16   1  -2   39.00   32.20
 -16   1   2   57.09   18.20
  16   1  -2   81.69   17.80
  16   1  -2   86.99   25.50
 -16   1   2  100.29   22.20
 -15  -1   2   48.00   18.70
  15  -1  -2   17.40   20.10
 -15  -1   2   17.40   19.20
  15  -1  -2    8.40   11.50
 -15  -1   2   20.80   11.40
  15  -1  -2   20.40   11.10
 -15  -1   2   24.30   11.50
  15  -1  -2    2.10   16.00
 -15  -1   2   10.70   10.00
 -15  -1   2   40.50   13.30
 -15   1   2   19.80   17.40
  15   1  -2   22.70    9.50
 -15   1   2    4.20    8.30
  15   1  -2   64.19   23.20
  15   1  -2   32.80   13.30
 -15   1   2   20.70   10.60
 -15   1   2   -1.50   20.10
 -15   1   2    2.70   12.80
  15   1  -2   32.60   16.80
 -14  -1   2   11.50   16.90
  14  -1  -2   19.20   17.70
  14  -1  -2   10.10   14.60
 -14  -1   2   25.60   10.80
 -14  -1   2   17.20   10.20
 -14  -1   2   24.00   13.00
 -14  -1   2   15.80   11.40
  14  -1  -2   30.90   11.70
 -14  -1   2   -3.80   14.50
  14  -1  -2   17.20   10.00
 -14   1   2   -2.80    9.80
  14   1  -2   14.10   14.60
 -14   1   2   14.20   10.30
 -14   1   2    8.10    9.90
  14   1  -2   19.90   18.10
  14   1  -2   12.40   10.40
  14   1  -2   14.40    8.80
 -14   1   2   40.50   18.30
 -14   1   2   26.10   15.10
 -14   1   2   33.70   12.70
  13  -1  -2   45.20   13.30
 -13  -1   2   64.09   14.30
 -13  -1   2   72.59   20.80
  13  -1  -2   51.19   12.50
  13  -1  -2   29.10   15.90
 -13  -1   2   43.00   17.20
 -13  -1   2   38.00   12.10
  13  -1  -2   55.19   18.50
 -13  -1   2   38.50   12.50
  13   1  -2   32.50   15.60
  13   1  -2   34.90   10.70
  13   1  -2   74.79   24.10
 -13   1   2   70.19   23.70
 -13   1   2   54.89   18.00
 -13   1   2   41.90   21.40
 -13   1   2   54.89   15.00
 -13   1   2   60.99   13.70
  13   1  -2   38.00   11.40
 -13   1   2   30.50   13.20
  12  -1  -2   -1.90    5.80
  12  -1  -2   -9.40    9.70
 -12  -1   2    1.70    6.90
  12  -1  -2   13.00    8.00
  12  -1  -2   10.90   12.30
 -12  -1   2    0.70   12.00
 -12  -1   2   14.80    9.60
 -12  -1   2   -0.80    7.00
 -12  -1   2   17.20   14.00
 -12  -1   2    3.40    6.80
 -12   1   2    6.30   11.10
 -12   1   2    4.80    7.40
 -12   1   2   17.50   10.50
  12   1  -2   -5.90    9.80
 -12   1   2   -8.20    5.30
  12   1  -2   -6.20   11.80
 -12   1   2   -0.60   10.50
  12   1  -2   -4.40    7.80
 -12   1   2    6.50   12.20
  11  -1  -2   97.29   14.10
 -11  -1   2  110.39   15.90
 -11  -1   2  107.79   16.10
 -11  -1   2   80.39   13.70
 -11  -1   2  115.99   22.10
  11  -1  -2   71.09   18.30
 -11  -1   2   84.39   14.40
 -11  -1   2   61.29   16.30
  11  -1  -2  106.79   15.50
  11  -1  -2  102.59   20.70
  11   1  -2   81.19   13.50
 -11   1   2   70.49   20.40
  11   1  -2   71.69   14.40
 -11   1   2   55.09   13.80
 -11   1   2   68.69   14.20
  11   1  -2   54.89   18.60
 -11   1   2   80.39   14.40
  11   1  -2   72.79   18.60
 -11   1   2  108.79   15.60
 -10  -1   2  186.48   18.60
  10  -1  -2  177.38   16.80
  10  -1  -2  175.88   18.20
 -10  -1   2  174.08   17.30
  10  -1  -2  158.78   24.00
 -10  -1   2  144.09   22.40
 -10  -1   2  160.58   23.60
 -10  -1   2  179.68   17.70
  10  -1  -2  182.38   24.40
 -10  -1   2  182.58   17.60
 -10   1   2  160.68   23.30
  10   1  -2  154.08   22.10
  10   1  -2  183.58   16.40
 -10   1   2  170.58   18.30
 -10   1   2  173.88   24.50
  10   1  -2  191.48   24.30
 -10   1   2  170.08   18.20
 -10   1   2  181.98   18.10
 -10   1   2  201.68   18.60
  10   1  -2  200.38   18.20
  -9  -1   2   37.50   12.60
  -9  -1   2   23.00    8.00
   9  -1  -2   33.50   11.20
  -9  -1   2   25.20    7.50
   9  -1  -2   25.70   10.50
   9  -1  -2   28.60    7.30
  -9  -1   2   22.00    9.90
   9   1  -2   25.50    7.10
  -9   1   2   49.00   10.20
  -9   1   2   28.20    8.70
  -9   1   2   37.40   11.00
   9   1  -2   16.60    9.40
  -9   1   2   26.50    8.20
   9   1  -2   26.50   10.70
  -9   1   2   41.10   13.20
  -9   1   2   19.50    7.00
  -8  -1   2   38.40    8.80
  -8  -1   2   29.60    7.80
   8  -1  -2   30.10    8.70
  -8  -1   2   21.90    9.90
   8  -1  -2   33.60    8.10
   8  -1  -2   25.50   10.60
   8  -1  -2   11.90    8.70
  -8  -1   2   34.60    8.40
  -8  -1   2   25.80    7.90
  -8  -1   2   35.00   10.60
   8   1  -2   33.90   10.60
   8   1  -2   31.50    7.10
  -8   1   2   18.70    7.30
  -8   1   2   24.10    8.20
   8   1  -2   26.10    7.10
  -8   1   2   38.30   12.40
  -8   1   2   31.80   11.20
  -8   1   2   31.90    8.40
   8   1  -2   20.90    9.00
  -8   1   2   35.90    8.70
   7  -1  -2  241.68   22.10
  -7  -1   2  254.07   16.60
   7  -1  -2  271.77   17.90
  -7  -1   2  309.17   17.50
  -7  -1   2  289.37   22.90
  -7  -1   2  285.27   17.60
  -7  -1   2  250.77   16.80
  -7  -1   2  272.27   22.10
   7   1  -2  266.47   21.50
   7   1  -2  275.97   22.10
   7   1  -2  284.97   15.90
  -7   1   2  275.17   18.40
  -7   1   2  282.27   23.10
  -7   1   2  297.47   17.90
  -7   1   2  286.47   24.40
  -7   1   2  307.77   19.00
   7   1  -2  263.87   16.70
  -6  -1   2 2192.38   62.69
  -6  -1   2 2176.68   52.99
  -6  -1   2 2097.69   53.99
   6  -1  -2 2071.29   65.89
  -6  -1   2 2018.20   53.19
  -6  -1   2 2117.89   54.29
   6  -1  -2 2056.99   55.49
   6  -1  -2 2243.48   65.59
  -6  -1   2 2129.09   64.29
   6  -1  -2 2126.89   54.49
   6  -1  -2 2219.08   55.19
  -6   1   2 2056.49   56.09
   6   1  -2 2086.89   50.99
  -6   1   2 2240.18   66.29
   6   1  -2 2143.19   62.49
  -6   1   2 2200.48   54.99
  -6   1   2 2114.29   67.49
  -6   1   2 2130.89   56.39
   6   1  -2 2095.89   53.49
   6   1  -2 2191.08   64.39
  -5  -1   2  193.78   14.50
   5  -1  -2  235.18   13.80
   5  -1  -2  226.78   16.10
   5  -1  -2  256.47   18.50
  -5  -1   2  198.08   19.00
  -5  -1   2  211.68   12.50
   5  -1  -2  221.08   13.60
   5  -1  -2  250.67   18.40
  -5  -1   2  226.78   13.30
  -5  -1   2  215.38   12.50
  -5  -1   2  216.88   17.20
   5   1  -2  238.28   15.00
  -5   1   2  249.58   17.90
   5   1  -2  214.68   24.50
  -5   1   2  223.38   14.60
  -5   1   2  219.28   14.00
   5   1  -2  237.78   13.80
   5   1  -2  249.68   18.40
  -5   1   2  230.58   18.70
  -5   1   2  237.68   13.60
   4  -1  -2 2210.58   58.89
   4  -1  -2 2128.09   52.09
  -4  -1   2 2222.48   48.90
  -4  -1   2 2240.88   56.69
   4  -1  -2 2216.68   51.19
   4  -1  -2 2172.78   50.99
   4  -1  -2 2135.29   61.49
  -4  -1   2 2302.77   56.19
  -4  -1   2 2168.78   49.50
  -4   1   2 2253.57   58.99
  -4   1   2 2208.28   52.09
  -4   1   2 2123.89   53.59
   4   1  -2 2251.17   56.39
  -4   1   2 2261.47   51.19
   4   1  -2 2219.68   49.20
  -4   1   2 2162.78   62.49
   3  -1  -2   34.30    5.40
  -3  -1   2   35.60    5.00
  -3  -1   2   31.80    4.50
   3  -1  -2   27.60    6.00
   3  -1  -2   32.40    5.60
  -3  -1   2   33.10    4.70
   3  -1  -2   32.10    7.30
   3  -1  -2   37.50    5.50
  -3  -1   2   40.60    6.60
  -3  -1   2   34.00    6.20
   3   1  -2   35.90    6.30
  -3   1   2   39.50    7.80
  -3   1   2   39.80    5.70
  -3   1   2   36.40    6.10
   3   1  -2   33.80    4.80
   3   1  -2   36.90    6.30
   3   1  -2   36.70    4.70
  -3   1   2   37.90    5.70
   3   1  -2   37.40    4.60
  -3   1   2   29.10    7.00
  -2  -1   2  346.57   10.10
   2  -1  -2  349.96   12.30
  -2  -1   2  362.86   12.90
  -2  -1   2  349.07   12.30
  -2  -1   2  338.97   10.30
   2  -1  -2  360.46   15.90
   2  -1  -2  331.67   12.20
  -2  -1   2  346.07   10.30
   2  -1  -2  363.66   15.90
   2  -1  -2  350.26   12.50
   2   1  -2  331.37   10.00
   2   1  -2  352.96   10.20
  -2   1   2  347.17   12.10
[truncated: 5,455,222 more chars]
