# Supplementary material for: Mechanism of Action of MAO’s Molecular Cousin
Source: ACS Catal. 2025 Oct 10;15(21):17658–71. doi: 10.1021/acscatal.5c05698 (PMC12606257; doi:10.1021/acscatal.5c05698)
Supplement: Supplementary file 4 [file cs5c05698_si_004.cif]

data_global
_audit_creation_method                  'APEX3 v2018.7-2'

_publ_requested_journal                 ?

_publ_contact_author_name               ?
_publ_contact_author_address            
;
;
_publ_contact_author_email              ?
_publ_contact_author_fax                ?
_publ_contact_author_phone              ?

_publ_section_title                     
;
;
_publ_section_abstract                  
;
;
_publ_section_references                
;
;
_publ_section_comment                   
;
;

data_HMDSOAlZr
_chemical_name_systematic               ?
_chemical_name_common                   ?
_chemical_formula_moiety                ?
_chemical_formula_sum                   'C48 H28 B Cl3 F20 Si2 Zr2'
_chemical_formula_iupac                 ?
_chemical_formula_weight                1340.48
_chemical_absolute_configuration        ?

_chemical_melting_point                 ?

_space_group_crystal_system             monoclinic
_space_group_name_H-M_alt               'P 1 n 1'
_space_group_name_Hall                  'P -2yac'
loop_
    _space_group_symop_operation_xyz
    'x, y, z'
    'x+1/2, -y, z+1/2'

_cell_length_a                          10.8438(5)
_cell_length_b                          17.5035(7)
_cell_length_c                          13.2873(6)
_cell_angle_alpha                       90
_cell_angle_beta                        99.517(2)
_cell_angle_gamma                       90
_cell_volume                            2487.28(19)
_cell_formula_units_Z                   2
_cell_measurement_reflns_used           9407
_cell_measurement_theta_min             2.5334
_cell_measurement_theta_max             28.2854
_cell_measurement_temperature           150.(2)

_exptl_crystal_description              Prism
_exptl_crystal_colour                   yellow
_exptl_crystal_size_max                 0.180
_exptl_crystal_size_mid                 0.100
_exptl_crystal_size_min                 0.040
_exptl_crystal_density_diffrn           1.790
_exptl_crystal_density_meas             ?
_exptl_crystal_density_method           'not measured'
_exptl_crystal_F_000                    1320

_exptl_absorpt_coefficient_mu           0.740
_exptl_absorpt_correction_type          Multi-Scan
_exptl_absorpt_process_details          
;
SADABS-2016/2 - Bruker AXS area detector scaling and absorption correction
;
_exptl_absorpt_correction_T_min         0.85
_exptl_absorpt_correction_T_max         0.97

_exptl_special_details                  
;
; 

_diffrn_ambient_temperature             150.(2)

_diffrn_source                          
    'Incoatec ImuS3.0 microfocus sealed-tube'
_diffrn_source_type                     ?

_diffrn_radiation_type                  Mo-Ka
_diffrn_radiation_wavelength            0.71073
_diffrn_radiation_monochromator         'multilayer optics'

_diffrn_measurement_device_type         'Bruker D8 Venture'
_diffrn_measurement_method              'omega- and phi-scans'

_diffrn_detector_area_resol_mean        7.3910

_diffrn_reflns_number                   41808
_diffrn_reflns_av_R_equivalents         0.0266
_diffrn_reflns_av_unetI/netI            0.0289
_diffrn_reflns_theta_min                2.23
_diffrn_reflns_theta_max                28.29
_diffrn_reflns_theta_full               28.29
_diffrn_measured_fraction_theta_max     0.995
_diffrn_measured_fraction_theta_full    0.995
_diffrn_reflns_limit_h_min              -14
_diffrn_reflns_limit_h_max              14
_diffrn_reflns_limit_k_min              -23
_diffrn_reflns_limit_k_max              23
_diffrn_reflns_limit_l_min              -17
_diffrn_reflns_limit_l_max              17

_refine_special_details                 
;

Refined as a 2-component inversion twin.
;

_reflns_number_total                    12206
_reflns_number_gt                       11708
_reflns_threshold_expression            'I > 2\s(I)'

_refine_ls_structure_factor_coef        Fsqd
_refine_ls_matrix_type                  full
_refine_ls_R_factor_all                 0.0261
_refine_ls_R_factor_gt                  0.0240
_refine_ls_wR_factor_gt                 0.0509
_refine_ls_wR_factor_ref                0.0527
_refine_ls_goodness_of_fit_ref          1.071
_refine_ls_restrained_S_all             1.071
_refine_ls_number_reflns                12206
_refine_ls_number_parameters            691
_refine_ls_number_restraints            2
_refine_ls_number_constraints           ?
_refine_ls_hydrogen_treatment           constr
_refine_ls_weighting_scheme             calc
_refine_ls_weighting_details            
    'w=1/[\s^2^(Fo^2^)+(0.0228P)^2^+0.4077P] where P=(Fo^2^+2Fc^2^)/3'

_atom_sites_solution_hydrogens          geom
_atom_sites_solution_primary            ?
_atom_sites_solution_secondary          ?

_refine_ls_shift/su_max                 0.001
_refine_ls_shift/su_mean                0.000
_refine_diff_density_max                0.290
_refine_diff_density_min                -0.416
_refine_ls_extinction_method            none
_refine_ls_extinction_coef              ?
_refine_ls_abs_structure_details        
;

Refined as an inversion twin.
;
_refine_ls_abs_structure_Flack          0.06(2)

loop_
    _atom_type_symbol
    _atom_type_description
    _atom_type_scat_dispersion_real
    _atom_type_scat_dispersion_imag
    _atom_type_scat_source
    C C 0.0033 0.0016 'International Tables Vol C Tables 4.2.6.8 and 6.1.1.4'
    H H 0.0000 0.0000 'International Tables Vol C Tables 4.2.6.8 and 6.1.1.4'
    B B 0.0013 0.0007 'International Tables Vol C Tables 4.2.6.8 and 6.1.1.4'
    Cl Cl 0.1484 0.1585
     'International Tables Vol C Tables 4.2.6.8 and 6.1.1.4'
    F F 0.0171 0.0103 'International Tables Vol C Tables 4.2.6.8 and 6.1.1.4'
    Si Si 0.0817 0.0704
     'International Tables Vol C Tables 4.2.6.8 and 6.1.1.4'
    Zr Zr -2.9673 0.5597
     'International Tables Vol C Tables 4.2.6.8 and 6.1.1.4'

_computing_data_collection              'Bruker Instrument Service vV6.2.10'
_computing_cell_refinement              'SAINT V8.38A (Bruker AXS Inc., 2017)'
_computing_data_reduction               'SAINT V8.38A (Bruker AXS Inc., 2017)'
_computing_structure_solution           'SHELXT 2014/5 (Sheldrick, 2014)'
_computing_structure_refinement         'SHELXL-2018/3 (Sheldrick, 2018)'
_computing_molecular_graphics           'shelXle (C.B. Huebschle, rev 924)'
_computing_publication_material         ?

loop_
    _atom_site_type_symbol
    _atom_site_label
    _atom_site_fract_x
    _atom_site_fract_y
    _atom_site_fract_z
    _atom_site_U_iso_or_equiv
    _atom_site_adp_type
    _atom_site_calc_flag
    _atom_site_refinement_flags_adp
    _atom_site_refinement_flags_occupancy
    _atom_site_refinement_flags_posn
    _atom_site_occupancy
    _atom_site_disorder_assembly
    _atom_site_disorder_group
    Zr Zr1 0.54184(3) 0.16077(2) 0.67846(2) 0.02325(6) Uani d . . . 1 . .
    F F1 0.5454(2) 0.63956(11) 0.70442(15) 0.0391(5) Uani d . . . 1 . .
    B B1 0.5634(3) 0.73664(19) 0.5323(3) 0.0214(6) Uani d . . . 1 . .
    Cl Cl1 0.58109(8) 0.19188(4) 0.49751(6) 0.02865(16) Uani d . . . 1 . .
    C C1 0.3346(3) 0.13039(18) 0.7219(3) 0.0298(7) Uani d . . . 1 . .
    Cl Cl2 0.69125(8) 0.25299(5) 0.75780(6) 0.03450(17) Uani d . . . 1 . .
    F F2 0.6896(2) 0.52280(12) 0.77678(17) 0.0489(6) Uani d . . . 1 . .
    Zr Zr2 0.56107(2) 0.31633(2) 0.39197(2) 0.02242(6) Uani d . . . 1 . .
    Si Si2 0.82059(9) 0.41120(5) 0.35628(7) 0.03021(19) Uani d . . . 1 . .
    C C2 0.3822(3) 0.19209(17) 0.7854(3) 0.0287(7) Uani d . . . 1 . .
    H H2 0.39665 0.19099 0.861651 0.034 Uiso calc U . R 1 . .
    C C3 0.3861(3) 0.25832(19) 0.7259(3) 0.0389(8) Uani d . . . 1 . .
    H H3 0.406502 0.311045 0.752547 0.047 Uiso calc U . R 1 . .
    F F3 0.88559(19) 0.48018(10) 0.68419(18) 0.0458(5) Uani d . . . 1 . .
    Cl Cl3 0.33679(7) 0.30781(5) 0.35495(7) 0.03534(18) Uani d . . . 1 . .
    C C4 0.3445(4) 0.2387(2) 0.6247(3) 0.0473(10) Uani d . . . 1 . .
    H H4 0.328998 0.275032 0.565812 0.057 Uiso calc U . R 1 . .
    F F4 0.92252(17) 0.55274(11) 0.51133(18) 0.0416(5) Uani d . . . 1 . .
    C C5 0.3136(3) 0.1598(3) 0.6214(3) 0.0430(9) Uani d . . . 1 . .
    H H5 0.269511 0.132091 0.560063 0.052 Uiso calc U . R 1 . .
    F F5 0.77659(16) 0.66780(10) 0.43460(16) 0.0313(4) Uani d . . . 1 . .
    C C6 0.5227(3) 0.02622(17) 0.7295(3) 0.0342(8) Uani d . . . 1 . .
    F F6 0.37579(16) 0.85354(9) 0.52664(16) 0.0321(4) Uani d . . . 1 . .
    C C8 0.7221(3) 0.0721(2) 0.7411(4) 0.0483(11) Uani d . . . 1 . .
    H H8 0.808868 0.08824 0.771189 0.058 Uiso calc U . R 1 . .
    F F8 0.02431(17) 0.69616(12) 0.47644(17) 0.0371(5) Uani d . . . 1 . .
    C C7 0.6249(4) 0.05818(19) 0.7956(3) 0.0401(8) Uani d . . . 1 . .
    H H7 0.632633 0.060585 0.871579 0.048 Uiso calc U . R 1 . .
    F F7 0.12750(17) 0.83637(11) 0.50179(17) 0.0375(5) Uani d . . . 1 . .
    F F9 0.17554(19) 0.56984(11) 0.48870(18) 0.0446(5) Uani d . . . 1 . .
    C C9 0.6818(4) 0.0519(2) 0.6400(3) 0.0450(10) Uani d . . . 1 . .
    H H9 0.734119 0.051255 0.584748 0.054 Uiso calc U . R 1 . .
    C C10 0.5582(3) 0.02485(18) 0.6318(3) 0.0363(8) Uani d . . . 1 . .
    H H10 0.509632 -0.000052 0.56995 0.044 Uiso calc U . R 1 . .
    F F10 0.42018(17) 0.58461(10) 0.51900(17) 0.0376(5) Uani d . . . 1 . .
    F F12 0.4975(2) 0.68186(16) 0.15982(18) 0.0588(7) Uani d . . . 1 . .
    F F11 0.52844(19) 0.64020(11) 0.35387(15) 0.0366(5) Uani d . . . 1 . .
    C C13 0.7053(3) 0.42304(17) 0.4466(3) 0.0286(7) Uani d . . . 1 . .
    F F13 0.5042(2) 0.83270(17) 0.10809(19) 0.0638(7) Uani d . . . 1 . .
    C C14 0.5830(3) 0.45470(17) 0.4189(3) 0.0328(7) Uani d . . . 1 . .
    H H14 0.558977 0.49443 0.365197 0.039 Uiso calc U . R 1 . .
    F F14 0.5486(2) 0.93962(13) 0.25906(19) 0.0529(6) Uani d . . . 1 . .
    F F15 0.58766(18) 0.89996(10) 0.45264(16) 0.0350(4) Uani d . . . 1 . .
    C C15 0.5084(3) 0.43165(17) 0.4917(3) 0.0346(8) Uani d . . . 1 . .
    H H15 0.422395 0.450558 0.495857 0.041 Uiso calc U . R 1 . .
    C C17 0.7012(3) 0.37738(16) 0.5346(2) 0.0278(6) Uani d . . . 1 . .
    H H17 0.775036 0.352416 0.576912 0.033 Uiso calc U . R 1 . .
    F F17 0.91569(18) 0.90601(11) 0.68836(19) 0.0466(6) Uani d . . . 1 . .
    C C16 0.5803(3) 0.38360(17) 0.5618(3) 0.0309(7) Uani d . . . 1 . .
    H H16 0.554468 0.36227 0.624988 0.037 Uiso calc U . R 1 . .
    F F16 0.79860(17) 0.81737(10) 0.53981(16) 0.0336(4) Uani d . . . 1 . .
    C C18 0.7253(3) 0.33333(19) 0.2843(3) 0.0299(7) Uani d . . . 1 . .
    F F18 0.8206(2) 0.92562(12) 0.86396(18) 0.0510(6) Uani d . . . 1 . .
    F F19 0.5920(2) 0.86627(13) 0.87800(16) 0.0496(6) Uani d . . . 1 . .
    C C19 0.7269(3) 0.25436(18) 0.3122(3) 0.0314(7) Uani d . . . 1 . .
    H H19 0.800863 0.226492 0.350037 0.038 Uiso calc U . R 1 . .
    C C21 0.5414(4) 0.2749(2) 0.2078(3) 0.0398(8) Uani d . . . 1 . .
    H H21 0.461325 0.265507 0.160158 0.048 Uiso calc U . R 1 . .
    C C20 0.6142(4) 0.2197(2) 0.2648(3) 0.0371(8) Uani d . . . 1 . .
    H H20 0.59505 0.163812 0.265123 0.045 Uiso calc U . R 1 . .
    F F20 0.46523(18) 0.78704(12) 0.72643(15) 0.0353(4) Uani d . . . 1 . .
    C C24 0.8270(4) 0.4958(2) 0.2738(3) 0.0468(9) Uani d . . . 1 . .
    H H02A 0.876949 0.483732 0.220755 0.07 Uiso calc U . R 1 . .
    H H02B 0.865464 0.538547 0.315156 0.07 Uiso calc U . R 1 . .
    H H02C 0.742087 0.509848 0.2418 0.07 Uiso calc U . R 1 . .
    C C30 0.7505(3) 0.63495(17) 0.5206(3) 0.0254(6) Uani d . . . 1 . .
    C C31 0.4129(3) 0.72077(16) 0.5284(2) 0.0229(6) Uani d . . . 1 . .
    C C32 0.3302(3) 0.78141(17) 0.5221(2) 0.0244(6) Uani d . . . 1 . .
    C C33 0.2023(3) 0.77437(17) 0.5084(2) 0.0264(6) Uani d . . . 1 . .
    C C34 0.1490(3) 0.70315(19) 0.4958(2) 0.0288(7) Uani d . . . 1 . .
    C C35 0.2255(3) 0.64065(18) 0.5001(3) 0.0291(7) Uani d . . . 1 . .
    C C36 0.3531(3) 0.65015(17) 0.5162(3) 0.0265(6) Uani d . . . 1 . .
    C C37 0.5639(3) 0.76645(16) 0.4153(2) 0.0237(6) Uani d . . . 1 . .
    C C38 0.5397(3) 0.71551(19) 0.3346(3) 0.0290(7) Uani d . . . 1 . .
    C C39 0.5215(3) 0.7354(2) 0.2328(3) 0.0401(8) Uani d . . . 1 . .
    C C40 0.5248(3) 0.8115(2) 0.2063(3) 0.0417(9) Uani d . . . 1 . .
    C C41 0.5472(3) 0.8643(2) 0.2827(3) 0.0365(8) Uani d . . . 1 . .
    C C42 0.5669(3) 0.84197(17) 0.3835(3) 0.0280(6) Uani d . . . 1 . .
    C C43 0.6242(3) 0.79773(16) 0.6226(2) 0.0235(6) Uani d . . . 1 . .
    C C44 0.7405(3) 0.83004(16) 0.6208(3) 0.0269(6) Uani d . . . 1 . .
    C C45 0.8049(3) 0.87463(17) 0.6987(3) 0.0341(8) Uani d . . . 1 . .
    C C46 0.7560(3) 0.88569(17) 0.7858(3) 0.0368(8) Uani d . . . 1 . .
    C C47 0.6422(3) 0.85535(18) 0.7925(3) 0.0344(7) Uani d . . . 1 . .
    C C48 0.5780(3) 0.81351(17) 0.7123(3) 0.0283(7) Uani d . . . 1 . .
    C C29 0.8285(3) 0.57514(17) 0.5589(3) 0.0310(7) Uani d . . . 1 . .
    C C28 0.8086(3) 0.53759(17) 0.6456(3) 0.0332(7) Uani d . . . 1 . .
    C C27 0.7108(3) 0.55893(18) 0.6926(3) 0.0341(7) Uani d . . . 1 . .
    C C26 0.6367(3) 0.61963(17) 0.6524(3) 0.0289(7) Uani d . . . 1 . .
    C C25 0.6513(3) 0.66019(15) 0.5655(2) 0.0230(6) Uani d . . . 1 . .
    C C23 0.9724(3) 0.3763(2) 0.4245(3) 0.0400(8) Uani d . . . 1 . .
    H H01A 1.026751 0.363308 0.375031 0.06 Uiso calc U . R 1 . .
    H H01B 0.958952 0.330887 0.464393 0.06 Uiso calc U . R 1 . .
    H H01C 1.012063 0.41636 0.470426 0.06 Uiso calc U . R 1 . .
    C C22 0.6064(3) 0.3454(2) 0.2217(3) 0.0350(7) Uani d . . . 1 . .
    H H22 0.580713 0.393287 0.182712 0.042 Uiso calc U . R 1 . .
    C C11 0.3537(6) 0.0085(3) 0.8909(5) 0.100(3) Uani d . . . 1 . .
    H H11A 0.266827 0.008625 0.902605 0.149 Uiso calc U . R 1 . .
    H H11B 0.400754 0.048424 0.932421 0.149 Uiso calc U . R 1 . .
    H H11C 0.391529 -0.041395 0.909929 0.149 Uiso calc U . R 1 . .
    Si Si1 0.35748(11) 0.02690(5) 0.75526(11) 0.0544(4) Uani d . . . 1 . .
    C C12 0.2558(5) -0.0351(3) 0.6657(6) 0.118(3) Uani d . . . 1 . .
    H H12A 0.263164 -0.021096 0.59552 0.177 Uiso calc U . R 1 . .
    H H12B 0.168855 -0.028889 0.675739 0.177 Uiso calc U . R 1 . .
    H H12C 0.281158 -0.088515 0.678002 0.177 Uiso calc U . R 1 . .

loop_
    _atom_site_aniso_label
    _atom_site_aniso_U_11
    _atom_site_aniso_U_22
    _atom_site_aniso_U_33
    _atom_site_aniso_U_12
    _atom_site_aniso_U_13
    _atom_site_aniso_U_23
    Zr1 0.02226(13) 0.02335(13) 0.02448(15) 0.00283(11) 0.00484(11)
     0.00270(12)
    F1 0.0500(12) 0.0378(10) 0.0333(13) 0.0097(9) 0.0178(10) 0.0058(8)
    B1 0.0209(15) 0.0197(12) 0.0237(17) 0.0005(11) 0.0041(12) -0.0025(12)
    Cl1 0.0391(4) 0.0230(3) 0.0245(4) 0.0040(3) 0.0073(3) 0.0011(3)
    C1 0.0219(14) 0.0317(15) 0.0380(19) -0.0017(12) 0.0113(13) -0.0096(14)
    Cl2 0.0373(4) 0.0374(4) 0.0269(4) -0.0063(3) -0.0003(3) -0.0015(3)
    F2 0.0692(15) 0.0382(11) 0.0383(13) 0.0081(10) 0.0058(11) 0.0144(9)
    Zr2 0.02603(14) 0.01983(12) 0.02052(15) -0.00117(11) 0.00123(11)
     -0.00052(11)
    Si2 0.0331(5) 0.0326(4) 0.0246(5) -0.0074(4) 0.0036(4) 0.0018(4)
    C2 0.0263(16) 0.0288(15) 0.0333(19) 0.0018(12) 0.0118(14) -0.0055(13)
    C3 0.0369(18) 0.0272(15) 0.057(3) 0.0091(14) 0.0205(17) 0.0028(15)
    F3 0.0410(12) 0.0265(9) 0.0619(15) 0.0108(8) -0.0153(10) 0.0016(9)
    Cl3 0.0274(4) 0.0374(4) 0.0381(5) 0.0000(3) -0.0038(3) 0.0019(3)
    C4 0.0351(19) 0.063(2) 0.047(2) 0.0234(18) 0.0149(17) 0.024(2)
    F4 0.0227(9) 0.0343(10) 0.0684(15) 0.0057(8) 0.0093(9) -0.0065(10)
    C5 0.0222(16) 0.075(3) 0.031(2) 0.0054(16) 0.0028(14) -0.0124(18)
    F5 0.0234(9) 0.0327(9) 0.0395(11) 0.0008(7) 0.0103(8) 0.0000(8)
    C6 0.0442(19) 0.0189(13) 0.044(2) 0.0024(13) 0.0213(17) 0.0003(14)
    F6 0.0259(9) 0.0211(8) 0.0489(13) 0.0005(7) 0.0049(8) 0.0004(8)
    C8 0.0290(18) 0.0327(17) 0.080(3) 0.0093(14) -0.0020(19) 0.0161(19)
    F8 0.0180(8) 0.0487(12) 0.0427(12) -0.0045(8) -0.0004(8) 0.0066(9)
    C7 0.056(2) 0.0272(15) 0.035(2) 0.0093(15) 0.0006(17) 0.0094(14)
    F7 0.0251(9) 0.0356(10) 0.0506(13) 0.0089(8) 0.0024(9) 0.0072(9)
    F9 0.0327(10) 0.0331(10) 0.0685(16) -0.0136(8) 0.0099(10) -0.0067(10)
    C9 0.046(2) 0.0371(18) 0.060(3) 0.0216(16) 0.032(2) 0.0211(18)
    C10 0.0403(19) 0.0269(15) 0.043(2) 0.0124(14) 0.0093(16) -0.0048(15)
    F10 0.0282(10) 0.0220(8) 0.0633(14) -0.0020(7) 0.0095(9) -0.0075(9)
    F12 0.0619(16) 0.0832(18) 0.0292(13) -0.0174(13) 0.0014(11) -0.0183(12)
    F11 0.0400(11) 0.0336(10) 0.0347(12) -0.0070(8) 0.0024(9) -0.0087(8)
    C13 0.0353(17) 0.0220(13) 0.0279(18) -0.0068(12) 0.0036(13) -0.0053(12)
    F13 0.0560(15) 0.103(2) 0.0302(13) -0.0052(14) 0.0018(11) 0.0250(13)
    C14 0.0405(19) 0.0184(13) 0.038(2) -0.0005(12) 0.0031(15) -0.0006(12)
    F14 0.0473(12) 0.0503(12) 0.0614(16) 0.0014(10) 0.0097(11) 0.0318(12)
    F15 0.0377(10) 0.0235(9) 0.0441(12) 0.0010(7) 0.0074(9) 0.0045(8)
    C15 0.0386(18) 0.0219(14) 0.044(2) -0.0003(13) 0.0088(16) -0.0091(14)
    C17 0.0340(16) 0.0228(13) 0.0256(17) -0.0027(12) 0.0024(13) -0.0046(12)
    F17 0.0307(10) 0.0321(10) 0.0711(17) -0.0083(8) -0.0095(10) -0.0037(10)
    C16 0.0412(18) 0.0246(14) 0.0281(18) -0.0049(13) 0.0095(14) -0.0076(12)
    F16 0.0240(9) 0.0333(9) 0.0443(13) -0.0042(7) 0.0080(9) -0.0038(8)
    C18 0.0339(18) 0.0374(17) 0.0195(17) -0.0059(13) 0.0073(14) -0.0007(13)
    F18 0.0619(14) 0.0343(10) 0.0450(13) 0.0039(10) -0.0263(11) -0.0125(10)
    F19 0.0702(16) 0.0483(12) 0.0288(12) 0.0106(11) 0.0035(11) -0.0126(10)
    C19 0.0347(17) 0.0336(16) 0.0276(18) 0.0000(13) 0.0100(14) -0.0060(13)
    C21 0.046(2) 0.053(2) 0.0201(18) -0.0157(17) 0.0027(15) -0.0079(15)
    C20 0.048(2) 0.0369(17) 0.0295(19) -0.0109(15) 0.0146(16) -0.0124(14)
    F20 0.0358(10) 0.0412(11) 0.0311(11) 0.0001(8) 0.0118(9) -0.0058(8)
    C24 0.058(2) 0.0412(19) 0.042(2) -0.0089(18) 0.0112(19) 0.0109(17)
    C30 0.0200(13) 0.0243(13) 0.0311(18) -0.0034(11) 0.0017(12) -0.0018(12)
    C31 0.0219(13) 0.0243(13) 0.0231(16) -0.0017(11) 0.0054(12) -0.0020(11)
    C32 0.0241(14) 0.0245(14) 0.0248(16) -0.0003(11) 0.0044(12) 0.0004(12)
    C33 0.0244(14) 0.0309(15) 0.0229(16) 0.0061(12) 0.0012(12) 0.0042(12)
    C34 0.0198(14) 0.0414(17) 0.0246(17) -0.0037(12) 0.0021(12) 0.0052(13)
    C35 0.0259(15) 0.0304(15) 0.0317(18) -0.0083(12) 0.0062(13) -0.0038(13)
    C36 0.0234(14) 0.0242(14) 0.0323(18) -0.0006(11) 0.0062(13) -0.0018(12)
    C37 0.0164(12) 0.0292(13) 0.0260(17) 0.0013(11) 0.0047(12) 0.0003(11)
    C38 0.0225(14) 0.0378(17) 0.0262(17) -0.0036(12) 0.0025(12) -0.0031(13)
    C39 0.0295(17) 0.061(2) 0.029(2) -0.0075(16) 0.0034(14) -0.0047(17)
    C40 0.0278(17) 0.072(3) 0.0249(19) -0.0025(17) 0.0025(14) 0.0122(17)
    C41 0.0257(16) 0.0451(18) 0.039(2) 0.0001(14) 0.0065(14) 0.0191(16)
    C42 0.0202(13) 0.0331(15) 0.0309(18) 0.0016(13) 0.0052(12) 0.0034(15)
    C43 0.0234(14) 0.0191(12) 0.0263(17) 0.0013(11) -0.0005(12) -0.0012(11)
    C44 0.0253(15) 0.0212(13) 0.0329(18) 0.0023(11) 0.0008(13) -0.0013(12)
    C45 0.0268(16) 0.0213(13) 0.048(2) 0.0009(12) -0.0105(15) -0.0018(14)
    C46 0.0435(19) 0.0209(14) 0.038(2) 0.0060(13) -0.0181(16) -0.0075(13)
    C47 0.047(2) 0.0268(15) 0.0271(18) 0.0099(14) -0.0007(15) -0.0029(13)
    C48 0.0316(16) 0.0235(14) 0.0286(19) 0.0036(12) 0.0015(13) -0.0005(12)
    C29 0.0195(14) 0.0230(14) 0.048(2) -0.0002(11) -0.0007(14) -0.0114(14)
    C28 0.0305(16) 0.0202(14) 0.043(2) 0.0023(12) -0.0121(14) -0.0037(13)
    C27 0.0440(19) 0.0251(14) 0.0302(19) -0.0005(13) -0.0024(15) 0.0004(13)
    C26 0.0333(16) 0.0241(14) 0.0294(18) 0.0035(12) 0.0053(13) -0.0034(12)
    C25 0.0223(14) 0.0212(12) 0.0237(16) -0.0004(11) -0.0018(12) -0.0035(11)
    C23 0.0353(18) 0.057(2) 0.0280(19) -0.0019(16) 0.0052(15) -0.0030(16)
    C22 0.0413(19) 0.0454(19) 0.0171(17) -0.0078(15) 0.0008(14) 0.0021(14)
    C11 0.125(5) 0.061(3) 0.141(6) 0.043(3) 0.103(5) 0.053(3)
    Si1 0.0530(6) 0.0248(4) 0.0977(11) -0.0057(4) 0.0488(7) -0.0099(5)
    C12 0.059(3) 0.067(3) 0.245(9) -0.031(3) 0.072(5) -0.092(5)

_geom_special_details                   
;

All esds (except the esd in the dihedral angle between two l.s. planes)
are estimated using the full covariance matrix.  The cell esds are taken
into account individually in the estimation of esds in distances, angles
and torsion angles; correlations between esds in cell parameters are only
used when they are defined by crystal symmetry.  An approximate (isotropic)
treatment of cell esds is used for estimating esds involving l.s. planes.
;

loop_
    _geom_bond_atom_site_label_1
    _geom_bond_atom_site_label_2
    _geom_bond_site_symmetry_2
    _geom_bond_distance
    _geom_bond_publ_flag
    Zr1 Cl2 . 2.4037(8) ?
    Zr1 C7 . 2.448(3) ?
    Zr1 C5 . 2.465(3) ?
    Zr1 C1 . 2.468(3) ?
    Zr1 C6 . 2.469(3) ?
    Zr1 C10 . 2.472(3) ?
    Zr1 C2 . 2.475(3) ?
    Zr1 C8 . 2.527(3) ?
    Zr1 C9 . 2.539(3) ?
    Zr1 C4 . 2.539(4) ?
    Zr1 C3 . 2.553(3) ?
    Zr1 Cl1 . 2.5685(8) ?
    F1 C26 . 1.345(4) ?
    B1 C37 . 1.640(5) ?
    B1 C31 . 1.648(4) ?
    B1 C25 . 1.660(4) ?
    B1 C43 . 1.660(5) ?
    Cl1 Zr2 . 2.5803(7) ?
    C1 C5 . 1.413(5) ?
    C1 C2 . 1.414(4) ?
    C1 Si1 . 1.872(3) ?
    F2 C27 . 1.338(4) ?
    Zr2 Cl3 . 2.4048(8) ?
    Zr2 C22 . 2.447(3) ?
    Zr2 C14 . 2.454(3) ?
    Zr2 C13 . 2.467(3) ?
    Zr2 C17 . 2.467(3) ?
    Zr2 C18 . 2.480(3) ?
    Zr2 C19 . 2.483(3) ?
    Zr2 C16 . 2.523(3) ?
    Zr2 C20 . 2.524(3) ?
    Zr2 C21 . 2.527(3) ?
    Zr2 C15 . 2.531(3) ?
    Si2 C23 . 1.847(4) ?
    Si2 C24 . 1.850(4) ?
    Si2 C18 . 1.875(3) ?
    Si2 C13 . 1.883(3) ?
    C2 C3 . 1.407(5) ?
    C2 H2 . 1.0 ?
    C3 C4 . 1.390(6) ?
    C3 H3 . 1.0 ?
    F3 C28 . 1.352(3) ?
    C4 C5 . 1.421(6) ?
    C4 H4 . 1.0 ?
    F4 C29 . 1.344(4) ?
    C5 H5 . 1.0 ?
    F5 C30 . 1.351(4) ?
    C6 C7 . 1.411(5) ?
    C6 C10 . 1.413(5) ?
    C6 Si1 . 1.879(4) ?
    F6 C32 . 1.354(3) ?
    C8 C9 . 1.388(6) ?
    C8 C7 . 1.395(6) ?
    C8 H8 . 1.0 ?
    F8 C34 . 1.340(3) ?
    C7 H7 . 1.0 ?
    F7 C33 . 1.349(3) ?
    F9 C35 . 1.351(3) ?
    C9 C10 . 1.408(5) ?
    C9 H9 . 1.0 ?
    C10 H10 . 1.0 ?
    F10 C36 . 1.356(3) ?
    F12 C39 . 1.343(4) ?
    F11 C38 . 1.352(4) ?
    C13 C17 . 1.422(5) ?
    C13 C14 . 1.428(5) ?
    F13 C40 . 1.340(4) ?
    C14 C15 . 1.417(5) ?
    C14 H14 . 1.0 ?
    F14 C41 . 1.356(4) ?
    F15 C42 . 1.363(4) ?
    C15 C16 . 1.394(5) ?
    C15 H15 . 1.0 ?
    C17 C16 . 1.421(5) ?
    C17 H17 . 1.0 ?
    F17 C45 . 1.349(4) ?
    C16 H16 . 1.0 ?
    F16 C44 . 1.352(4) ?
    C18 C22 . 1.430(5) ?
    C18 C19 . 1.431(5) ?
    F18 C46 . 1.348(4) ?
    F19 C47 . 1.351(4) ?
    C19 C20 . 1.416(5) ?
    C19 H19 . 1.0 ?
    C21 C20 . 1.391(6) ?
    C21 C22 . 1.418(5) ?
    C21 H21 . 1.0 ?
    C20 H20 . 1.0 ?
    F20 C48 . 1.350(4) ?
    C24 H02A . 0.98 ?
    C24 H02B . 0.98 ?
    C24 H02C . 0.98 ?
    C30 C25 . 1.385(4) ?
    C30 C29 . 1.388(4) ?
    C31 C32 . 1.384(4) ?
    C31 C36 . 1.393(4) ?
    C32 C33 . 1.374(4) ?
    C33 C34 . 1.373(4) ?
    C34 C35 . 1.368(5) ?
    C35 C36 . 1.375(4) ?
    C37 C38 . 1.386(4) ?
    C37 C42 . 1.390(4) ?
    C38 C39 . 1.378(5) ?
    C39 C40 . 1.380(6) ?
    C40 C41 . 1.365(6) ?
    C41 C42 . 1.377(5) ?
    C43 C44 . 1.387(4) ?
    C43 C48 . 1.394(5) ?
    C44 C45 . 1.388(5) ?
    C45 C46 . 1.365(6) ?
    C46 C47 . 1.360(5) ?
    C47 C48 . 1.383(5) ?
    C29 C28 . 1.375(5) ?
    C28 C27 . 1.368(5) ?
    C27 C26 . 1.385(4) ?
    C26 C25 . 1.386(4) ?
    C23 H01A . 0.98 ?
    C23 H01B . 0.98 ?
    C23 H01C . 0.98 ?
    C22 H22 . 1.0 ?
    C11 Si1 . 1.838(6) ?
    C11 H11A . 0.98 ?
    C11 H11B . 0.98 ?
    C11 H11C . 0.98 ?
    Si1 C12 . 1.838(6) ?
    C12 H12A . 0.98 ?
    C12 H12B . 0.98 ?
    C12 H12C . 0.98 ?

loop_
    _geom_angle_atom_site_label_1
    _geom_angle_atom_site_label_2
    _geom_angle_atom_site_label_3
    _geom_angle_site_symmetry_1
    _geom_angle_site_symmetry_3
    _geom_angle
    _geom_angle_publ_flag
    Cl2 Zr1 C7 . . 93.63(10) ?
    Cl2 Zr1 C5 . . 135.16(10) ?
    C7 Zr1 C5 . . 115.80(14) ?
    Cl2 Zr1 C1 . . 128.01(8) ?
    C7 Zr1 C1 . . 86.95(12) ?
    C5 Zr1 C1 . . 33.28(13) ?
    Cl2 Zr1 C6 . . 126.96(10) ?
    C7 Zr1 C6 . . 33.35(13) ?
    C5 Zr1 C6 . . 87.25(14) ?
    C1 Zr1 C6 . . 67.00(11) ?
    Cl2 Zr1 C10 . . 133.24(9) ?
    C7 Zr1 C10 . . 54.52(13) ?
    C5 Zr1 C10 . . 91.51(13) ?
    C1 Zr1 C10 . . 87.54(11) ?
    C6 Zr1 C10 . . 33.24(11) ?
    Cl2 Zr1 C2 . . 94.82(8) ?
    C7 Zr1 C2 . . 90.93(12) ?
    C5 Zr1 C2 . . 54.29(12) ?
    C1 Zr1 C2 . . 33.25(10) ?
    C6 Zr1 C2 . . 87.44(11) ?
    C10 Zr1 C2 . . 116.30(11) ?
    Cl2 Zr1 C8 . . 80.75(10) ?
    C7 Zr1 C8 . . 32.53(13) ?
    C5 Zr1 C8 . . 141.22(14) ?
    C1 Zr1 C8 . . 118.38(12) ?
    C6 Zr1 C8 . . 54.49(12) ?
    C10 Zr1 C8 . . 53.69(13) ?
    C2 Zr1 C8 . . 121.55(14) ?
    Cl2 Zr1 C9 . . 102.13(10) ?
    C7 Zr1 C9 . . 53.74(13) ?
    C5 Zr1 C9 . . 122.40(14) ?
    C1 Zr1 C9 . . 118.86(11) ?
    C6 Zr1 C9 . . 54.53(11) ?
    C10 Zr1 C9 . . 32.61(13) ?
    C2 Zr1 C9 . . 141.20(11) ?
    C8 Zr1 C9 . . 31.80(14) ?
    Cl2 Zr1 C4 . . 103.78(11) ?
    C7 Zr1 C4 . . 141.02(13) ?
    C5 Zr1 C4 . . 32.94(14) ?
    C1 Zr1 C4 . . 54.84(12) ?
    C6 Zr1 C4 . . 119.00(13) ?
    C10 Zr1 C4 . . 122.60(14) ?
    C2 Zr1 C4 . . 53.54(12) ?
    C8 Zr1 C4 . . 173.20(13) ?
    C9 Zr1 C4 . . 148.26(16) ?
    Cl2 Zr1 C3 . . 82.42(9) ?
    C7 Zr1 C3 . . 121.48(13) ?
    C5 Zr1 C3 . . 53.78(13) ?
    C1 Zr1 C3 . . 54.64(10) ?
    C6 Zr1 C3 . . 118.75(11) ?
    C10 Zr1 C3 . . 141.57(12) ?
    C2 Zr1 C3 . . 32.45(11) ?
    C8 Zr1 C3 . . 146.79(15) ?
    C9 Zr1 C3 . . 173.26(11) ?
    C4 Zr1 C3 . . 31.67(14) ?
    Cl2 Zr1 Cl1 . . 93.68(3) ?
    C7 Zr1 Cl1 . . 130.55(9) ?
    C5 Zr1 Cl1 . . 91.56(9) ?
    C1 Zr1 Cl1 . . 124.23(9) ?
    C6 Zr1 Cl1 . . 119.58(9) ?
    C10 Zr1 Cl1 . . 86.53(9) ?
    C2 Zr1 Cl1 . . 136.89(9) ?
    C8 Zr1 Cl1 . . 101.52(11) ?
    C9 Zr1 Cl1 . . 76.93(9) ?
    C4 Zr1 Cl1 . . 83.39(9) ?
    C3 Zr1 Cl1 . . 107.96(9) ?
    C37 B1 C31 . . 100.5(2) ?
    C37 B1 C25 . . 114.7(2) ?
    C31 B1 C25 . . 113.2(2) ?
    C37 B1 C43 . . 114.7(2) ?
    C31 B1 C43 . . 113.8(2) ?
    C25 B1 C43 . . 100.7(2) ?
    Zr1 Cl1 Zr2 . . 132.51(3) ?
    C5 C1 C2 . . 105.7(3) ?
    C5 C1 Si1 . . 124.8(3) ?
    C2 C1 Si1 . . 125.2(3) ?
    C5 C1 Zr1 . . 73.26(19) ?
    C2 C1 Zr1 . . 73.65(18) ?
    Si1 C1 Zr1 . . 100.02(13) ?
    Cl3 Zr2 C22 . . 100.06(9) ?
    Cl3 Zr2 C14 . . 99.28(8) ?
    C22 Zr2 C14 . . 84.28(12) ?
    Cl3 Zr2 C13 . . 132.65(8) ?
    C22 Zr2 C13 . . 84.27(11) ?
    C14 Zr2 C13 . . 33.74(11) ?
    Cl3 Zr2 C17 . . 131.10(8) ?
    C22 Zr2 C17 . . 115.32(11) ?
    C14 Zr2 C17 . . 55.11(11) ?
    C13 Zr2 C17 . . 33.51(10) ?
    Cl3 Zr2 C18 . . 133.46(9) ?
    C22 Zr2 C18 . . 33.74(12) ?
    C14 Zr2 C18 . . 84.52(11) ?
    C13 Zr2 C18 . . 66.32(11) ?
    C17 Zr2 C18 . . 88.93(11) ?
    Cl3 Zr2 C19 . . 131.69(8) ?
    C22 Zr2 C19 . . 54.97(12) ?
    C14 Zr2 C19 . . 115.73(11) ?
    C13 Zr2 C19 . . 89.30(11) ?
    C17 Zr2 C19 . . 96.86(11) ?
    C18 Zr2 C19 . . 33.51(11) ?
    Cl3 Zr2 C16 . . 98.22(8) ?
    C22 Zr2 C16 . . 136.92(11) ?
    C14 Zr2 C16 . . 54.35(11) ?
    C13 Zr2 C16 . . 55.17(11) ?
    C17 Zr2 C16 . . 33.06(11) ?
    C18 Zr2 C16 . . 119.94(11) ?
    C19 Zr2 C16 . . 128.83(11) ?
    Cl3 Zr2 C20 . . 99.01(9) ?
    C22 Zr2 C20 . . 54.38(12) ?
    C14 Zr2 C20 . . 137.05(12) ?
    C13 Zr2 C20 . . 120.05(11) ?
    C17 Zr2 C20 . . 128.65(12) ?
    C18 Zr2 C20 . . 55.17(11) ?
    C19 Zr2 C20 . . 32.84(11) ?
    C16 Zr2 C20 . . 156.52(12) ?
    Cl3 Zr2 C21 . . 82.15(9) ?
    C22 Zr2 C21 . . 33.09(11) ?
    C14 Zr2 C21 . . 114.54(12) ?
    C13 Zr2 C21 . . 116.76(11) ?
    C17 Zr2 C21 . . 144.15(11) ?
    C18 Zr2 C21 . . 55.22(12) ?
    C19 Zr2 C21 . . 54.03(12) ?
    C16 Zr2 C21 . . 168.86(11) ?
    C20 Zr2 C21 . . 31.96(13) ?
    Cl3 Zr2 C15 . . 81.29(8) ?
    C22 Zr2 C15 . . 114.53(12) ?
    C14 Zr2 C15 . . 32.99(11) ?
    C13 Zr2 C15 . . 55.17(11) ?
    C17 Zr2 C15 . . 54.28(11) ?
    C18 Zr2 C15 . . 116.87(11) ?
    C19 Zr2 C15 . . 144.47(11) ?
    C16 Zr2 C15 . . 32.01(11) ?
    C20 Zr2 C15 . . 168.87(12) ?
    C21 Zr2 C15 . . 138.20(13) ?
    Cl3 Zr2 Cl1 . . 92.88(3) ?
    C22 Zr2 Cl1 . . 131.80(9) ?
    C14 Zr2 Cl1 . . 139.15(9) ?
    C13 Zr2 Cl1 . . 119.14(8) ?
    C17 Zr2 Cl1 . . 87.85(7) ?
    C18 Zr2 Cl1 . . 114.26(8) ?
    C19 Zr2 Cl1 . . 82.03(8) ?
    C16 Zr2 Cl1 . . 85.46(8) ?
    C20 Zr2 Cl1 . . 77.88(9) ?
    C21 Zr2 Cl1 . . 105.66(9) ?
    C15 Zr2 Cl1 . . 113.25(8) ?
    C23 Si2 C24 . . 115.94(19) ?
    C23 Si2 C18 . . 112.44(17) ?
    C24 Si2 C18 . . 110.55(18) ?
    C23 Si2 C13 . . 110.81(16) ?
    C24 Si2 C13 . . 112.56(17) ?
    C18 Si2 C13 . . 92.14(14) ?
    C3 C2 C1 . . 109.6(3) ?
    C3 C2 Zr1 . . 76.83(19) ?
    C1 C2 Zr1 . . 73.10(18) ?
    C3 C2 H2 . . 124.8 ?
    C1 C2 H2 . . 124.8 ?
    Zr1 C2 H2 . . 124.8 ?
    C4 C3 C2 . . 107.8(3) ?
    C4 C3 Zr1 . . 73.6(2) ?
    C2 C3 Zr1 . . 70.72(18) ?
    C4 C3 H3 . . 126.0 ?
    C2 C3 H3 . . 126.0 ?
    Zr1 C3 H3 . . 126.0 ?
    C3 C4 C5 . . 107.8(3) ?
    C3 C4 Zr1 . . 74.7(2) ?
    C5 C4 Zr1 . . 70.67(19) ?
    C3 C4 H4 . . 125.9 ?
    C5 C4 H4 . . 125.9 ?
    Zr1 C4 H4 . . 125.9 ?
    C1 C5 C4 . . 109.0(3) ?
    C1 C5 Zr1 . . 73.46(19) ?
    C4 C5 Zr1 . . 76.4(2) ?
    C1 C5 H5 . . 125.1 ?
    C4 C5 H5 . . 125.1 ?
    Zr1 C5 H5 . . 125.1 ?
    C7 C6 C10 . . 105.9(3) ?
    C7 C6 Si1 . . 123.9(3) ?
    C10 C6 Si1 . . 125.5(3) ?
    C7 C6 Zr1 . . 72.53(18) ?
    C10 C6 Zr1 . . 73.5(2) ?
    Si1 C6 Zr1 . . 99.78(14) ?
    C9 C8 C7 . . 108.3(3) ?
    C9 C8 Zr1 . . 74.6(2) ?
    C7 C8 Zr1 . . 70.64(19) ?
    C9 C8 H8 . . 125.7 ?
    C7 C8 H8 . . 125.7 ?
    Zr1 C8 H8 . . 125.7 ?
    C8 C7 C6 . . 109.2(4) ?
    C8 C7 Zr1 . . 76.8(2) ?
    C6 C7 Zr1 . . 74.12(19) ?
    C8 C7 H7 . . 124.9 ?
    C6 C7 H7 . . 124.9 ?
    Zr1 C7 H7 . . 124.9 ?
    C8 C9 C10 . . 107.7(3) ?
    C8 C9 Zr1 . . 73.6(2) ?
    C10 C9 Zr1 . . 71.08(18) ?
    C8 C9 H9 . . 126.0 ?
    C10 C9 H9 . . 126.0 ?
    Zr1 C9 H9 . . 126.0 ?
    C9 C10 C6 . . 108.9(3) ?
    C9 C10 Zr1 . . 76.3(2) ?
    C6 C10 Zr1 . . 73.25(19) ?
    C9 C10 H10 . . 125.1 ?
    C6 C10 H10 . . 125.1 ?
    Zr1 C10 H10 . . 125.1 ?
    C17 C13 C14 . . 106.0(3) ?
    C17 C13 Si2 . . 125.2(2) ?
    C14 C13 Si2 . . 124.4(3) ?
    C17 C13 Zr2 . . 73.27(17) ?
    C14 C13 Zr2 . . 72.64(17) ?
    Si2 C13 Zr2 . . 100.63(13) ?
    C15 C14 C13 . . 108.9(3) ?
    C15 C14 Zr2 . . 76.49(17) ?
    C13 C14 Zr2 . . 73.62(16) ?
    C15 C14 H14 . . 125.1 ?
    C13 C14 H14 . . 125.1 ?
    Zr2 C14 H14 . . 125.1 ?
    C16 C15 C14 . . 108.0(3) ?
    C16 C15 Zr2 . . 73.69(18) ?
    C14 C15 Zr2 . . 70.52(17) ?
    C16 C15 H15 . . 125.9 ?
    C14 C15 H15 . . 125.9 ?
    Zr2 C15 H15 . . 125.9 ?
    C16 C17 C13 . . 108.8(3) ?
    C16 C17 Zr2 . . 75.63(18) ?
    C13 C17 Zr2 . . 73.22(18) ?
    C16 C17 H17 . . 125.2 ?
    C13 C17 H17 . . 125.2 ?
    Zr2 C17 H17 . . 125.2 ?
    C15 C16 C17 . . 108.3(3) ?
    C15 C16 Zr2 . . 74.30(19) ?
    C17 C16 Zr2 . . 71.31(17) ?
    C15 C16 H16 . . 125.7 ?
    C17 C16 H16 . . 125.7 ?
    Zr2 C16 H16 . . 125.7 ?
    C22 C18 C19 . . 105.4(3) ?
    C22 C18 Si2 . . 123.9(3) ?
    C19 C18 Si2 . . 126.0(3) ?
    C22 C18 Zr2 . . 71.85(19) ?
    C19 C18 Zr2 . . 73.34(18) ?
    Si2 C18 Zr2 . . 100.39(14) ?
    C20 C19 C18 . . 109.0(3) ?
    C20 C19 Zr2 . . 75.18(19) ?
    C18 C19 Zr2 . . 73.16(19) ?
    C20 C19 H19 . . 125.2 ?
    C18 C19 H19 . . 125.2 ?
    Zr2 C19 H19 . . 125.2 ?
    C20 C21 C22 . . 108.0(3) ?
    C20 C21 Zr2 . . 73.9(2) ?
    C22 C21 Zr2 . . 70.36(19) ?
    C20 C21 H21 . . 125.9 ?
    C22 C21 H21 . . 125.9 ?
    Zr2 C21 H21 . . 125.9 ?
    C21 C20 C19 . . 108.4(3) ?
    C21 C20 Zr2 . . 74.1(2) ?
    C19 C20 Zr2 . . 71.98(18) ?
    C21 C20 H20 . . 125.6 ?
    C19 C20 H20 . . 125.6 ?
    Zr2 C20 H20 . . 125.6 ?
    Si2 C24 H02A . . 109.5 ?
    Si2 C24 H02B . . 109.5 ?
    H02A C24 H02B . . 109.5 ?
    Si2 C24 H02C . . 109.5 ?
    H02A C24 H02C . . 109.5 ?
    H02B C24 H02C . . 109.5 ?
    F5 C30 C25 . . 121.0(3) ?
    F5 C30 C29 . . 115.5(3) ?
    C25 C30 C29 . . 123.5(3) ?
    C32 C31 C36 . . 112.9(3) ?
    C32 C31 B1 . . 120.1(2) ?
    C36 C31 B1 . . 126.4(3) ?
    F6 C32 C33 . . 116.3(3) ?
    F6 C32 C31 . . 119.0(3) ?
    C33 C32 C31 . . 124.7(3) ?
    F7 C33 C34 . . 119.1(3) ?
    F7 C33 C32 . . 121.3(3) ?
    C34 C33 C32 . . 119.5(3) ?
    F8 C34 C35 . . 121.4(3) ?
    F8 C34 C33 . . 119.8(3) ?
    C35 C34 C33 . . 118.8(3) ?
    F9 C35 C34 . . 120.0(3) ?
    F9 C35 C36 . . 120.2(3) ?
    C34 C35 C36 . . 119.8(3) ?
    F10 C36 C35 . . 115.1(3) ?
    F10 C36 C31 . . 120.7(3) ?
    C35 C36 C31 . . 124.3(3) ?
    C38 C37 C42 . . 112.8(3) ?
    C38 C37 B1 . . 119.9(3) ?
    C42 C37 B1 . . 126.5(3) ?
    F11 C38 C39 . . 115.4(3) ?
    F11 C38 C37 . . 119.5(3) ?
    C39 C38 C37 . . 125.1(3) ?
    F12 C39 C38 . . 120.8(4) ?
    F12 C39 C40 . . 119.9(3) ?
    C38 C39 C40 . . 119.2(3) ?
    F13 C40 C41 . . 121.2(4) ?
    F13 C40 C39 . . 120.6(4) ?
    C41 C40 C39 . . 118.2(3) ?
    F14 C41 C40 . . 119.6(3) ?
    F14 C41 C42 . . 119.7(3) ?
    C40 C41 C42 . . 120.7(3) ?
    F15 C42 C41 . . 115.2(3) ?
    F15 C42 C37 . . 120.8(3) ?
    C41 C42 C37 . . 123.9(3) ?
    C44 C43 C48 . . 113.0(3) ?
    C44 C43 B1 . . 120.3(3) ?
    C48 C43 B1 . . 126.1(3) ?
    F16 C44 C43 . . 119.4(3) ?
    F16 C44 C45 . . 116.3(3) ?
    C43 C44 C45 . . 124.3(3) ?
    F17 C45 C46 . . 120.4(3) ?
    F17 C45 C44 . . 120.0(3) ?
    C46 C45 C44 . . 119.6(3) ?
    F18 C46 C47 . . 121.0(4) ?
    F18 C46 C45 . . 120.1(3) ?
    C47 C46 C45 . . 119.0(3) ?
    F19 C47 C46 . . 119.7(3) ?
    F19 C47 C48 . . 120.1(3) ?
    C46 C47 C48 . . 120.2(3) ?
    F20 C48 C47 . . 115.2(3) ?
    F20 C48 C43 . . 120.9(3) ?
    C47 C48 C43 . . 123.9(3) ?
    F4 C29 C28 . . 119.4(3) ?
    F4 C29 C30 . . 120.8(3) ?
    C28 C29 C30 . . 119.8(3) ?
    F3 C28 C27 . . 120.5(3) ?
    F3 C28 C29 . . 120.0(3) ?
    C27 C28 C29 . . 119.5(3) ?
    F2 C27 C28 . . 120.4(3) ?
    F2 C27 C26 . . 121.1(3) ?
    C28 C27 C26 . . 118.5(3) ?
    F1 C26 C27 . . 115.5(3) ?
    F1 C26 C25 . . 119.4(3) ?
    C27 C26 C25 . . 125.1(3) ?
    C30 C25 C26 . . 113.5(3) ?
    C30 C25 B1 . . 126.5(3) ?
    C26 C25 B1 . . 119.7(3) ?
    Si2 C23 H01A . . 109.5 ?
    Si2 C23 H01B . . 109.5 ?
    H01A C23 H01B . . 109.5 ?
    Si2 C23 H01C . . 109.5 ?
    H01A C23 H01C . . 109.5 ?
    H01B C23 H01C . . 109.5 ?
    C21 C22 C18 . . 109.1(3) ?
    C21 C22 Zr2 . . 76.56(19) ?
    C18 C22 Zr2 . . 74.42(19) ?
    C21 C22 H22 . . 124.9 ?
    C18 C22 H22 . . 124.9 ?
    Zr2 C22 H22 . . 124.9 ?
    Si1 C11 H11A . . 109.5 ?
    Si1 C11 H11B . . 109.5 ?
    H11A C11 H11B . . 109.5 ?
    Si1 C11 H11C . . 109.5 ?
    H11A C11 H11C . . 109.5 ?
    H11B C11 H11C . . 109.5 ?
    C11 Si1 C12 . . 115.0(3) ?
    C11 Si1 C1 . . 112.3(2) ?
    C12 Si1 C1 . . 112.1(3) ?
    C11 Si1 C6 . . 110.7(2) ?
    C12 Si1 C6 . . 111.5(2) ?
    C1 Si1 C6 . . 93.19(14) ?
    Si1 C12 H12A . . 109.5 ?
    Si1 C12 H12B . . 109.5 ?
    H12A C12 H12B . . 109.5 ?
    Si1 C12 H12C . . 109.5 ?
    H12A C12 H12C . . 109.5 ?
    H12B C12 H12C . . 109.5 ?

_shelx_res_file                         
;

TITL HMDSOAlZr_0m_a.res in Pn
    HMDSOAlZr_0m_a.res
    created by SHELXL-2018/3 at 17:24:52 on 19-Oct-2024
REM Old TITL HMDSOAlZr_0m in Pn
REM SHELXT solution in Pn
REM R1 0.068,  Rweak 0.027,  Alpha 0.005,  Orientation as input
REM Flack x =  0.069 ( 0.007 ) from Parsons' quotients
REM Formula found by SHELXT:  C48 B Cl3 F20 Si2 Zr2
CELL  0.71073  10.8438  17.5035  13.2873   90.000   99.517   90.000
ZERR   2.000   0.0005   0.0007   0.0006    0.000    0.002    0.000
LATT -1
SYMM 1/2+X, -Y, 1/2+Z
SFAC C H B CL F SI ZR
UNIT 96 56 2 6 40 4 4
ACTA
TEMP -123.150
SIZE 0.04 0.10 0.18
L.S. 10
BOND $H
LIST 4
PLAN 20
OMIT    -5   0 -15
OMIT    -2   0 -16
OMIT    -3   0 -15
TWIN
WGHT    0.022800    0.407700
BASF   0.06010
FVAR       0.44021   0.61426
ZR1   7    0.541837    0.160765    0.678457    11.00000    0.02226    0.02335 =
         0.02448    0.00270    0.00484    0.00283
F1    5    0.545356    0.639561    0.704417    11.00000    0.05002    0.03777 =
         0.03332    0.00580    0.01776    0.00969
B1    3    0.563442    0.736638    0.532271    11.00000    0.02086    0.01970 =
         0.02371   -0.00248    0.00415    0.00051
CL1   4    0.581088    0.191880    0.497505    11.00000    0.03911    0.02304 =
         0.02449    0.00110    0.00732    0.00403
C1    1    0.334645    0.130388    0.721855    11.00000    0.02187    0.03172 =
         0.03798   -0.00959    0.01126   -0.00175
CL2   4    0.691254    0.252988    0.757802    11.00000    0.03725    0.03741 =
         0.02695   -0.00152   -0.00029   -0.00635
F2    5    0.689630    0.522801    0.776780    11.00000    0.06920    0.03823 =
         0.03828    0.01444    0.00579    0.00813
ZR2   7    0.561070    0.316331    0.391971    11.00000    0.02603    0.01983 =
         0.02052   -0.00052    0.00123   -0.00117
SI2   6    0.820594    0.411200    0.356275    11.00000    0.03308    0.03260 =
         0.02457    0.00179    0.00365   -0.00740
C2    1    0.382231    0.192090    0.785360    11.00000    0.02633    0.02879 =
         0.03330   -0.00545    0.01181    0.00179
AFIX  13
H2    2    0.396650    0.190990    0.861651    11.00000   -1.20000
AFIX   0
C3    1    0.386054    0.258317    0.725945    11.00000    0.03690    0.02717 =
         0.05706    0.00285    0.02047    0.00914
AFIX  13
H3    2    0.406502    0.311045    0.752547    11.00000   -1.20000
AFIX   0
F3    5    0.885592    0.480185    0.684193    11.00000    0.04103    0.02648 =
         0.06192    0.00159   -0.01528    0.01080
CL3   4    0.336794    0.307810    0.354951    11.00000    0.02740    0.03740 =
         0.03807    0.00193   -0.00384    0.00005
C4    1    0.344470    0.238733    0.624667    11.00000    0.03511    0.06273 =
         0.04674    0.02383    0.01491    0.02340
AFIX  13
H4    2    0.328998    0.275032    0.565812    11.00000   -1.20000
AFIX   0
F4    5    0.922520    0.552744    0.511327    11.00000    0.02271    0.03428 =
         0.06839   -0.00652    0.00932    0.00572
C5    1    0.313623    0.159782    0.621449    11.00000    0.02225    0.07500 =
         0.03124   -0.01244    0.00280    0.00542
AFIX  13
H5    2    0.269511    0.132091    0.560063    11.00000   -1.20000
AFIX   0
F5    5    0.776594    0.667800    0.434596    11.00000    0.02338    0.03271 =
         0.03951    0.00005    0.01029    0.00084
C6    1    0.522717    0.026221    0.729466    11.00000    0.04419    0.01892 =
         0.04436    0.00033    0.02126    0.00241
F6    5    0.375785    0.853537    0.526642    11.00000    0.02588    0.02111 =
         0.04890    0.00043    0.00487    0.00053
C8    1    0.722115    0.072110    0.741127    11.00000    0.02898    0.03274 =
         0.07953    0.01612   -0.00203    0.00933
AFIX  13
H8    2    0.808868    0.088240    0.771189    11.00000   -1.20000
AFIX   0
F8    5    0.024308    0.696161    0.476444    11.00000    0.01802    0.04873 =
         0.04265    0.00662   -0.00038   -0.00451
C7    1    0.624883    0.058185    0.795599    11.00000    0.05590    0.02724 =
         0.03475    0.00938    0.00064    0.00934
AFIX  13
H7    2    0.632633    0.060585    0.871579    11.00000   -1.20000
AFIX   0
F7    5    0.127496    0.836366    0.501790    11.00000    0.02514    0.03559 =
         0.05061    0.00716    0.00245    0.00888
F9    5    0.175544    0.569839    0.488703    11.00000    0.03267    0.03314 =
         0.06846   -0.00669    0.00995   -0.01360
C9    1    0.681753    0.051941    0.640026    11.00000    0.04607    0.03707 =
         0.05984    0.02110    0.03185    0.02158
AFIX  13
H9    2    0.734119    0.051255    0.584748    11.00000   -1.20000
AFIX   0
C10   1    0.558214    0.024850    0.631813    11.00000    0.04034    0.02687 =
         0.04260   -0.00481    0.00928    0.01241
AFIX  13
H10   2    0.509632   -0.000052    0.569950    11.00000   -1.20000
AFIX   0
F10   5    0.420182    0.584615    0.518997    11.00000    0.02823    0.02202 =
         0.06331   -0.00746    0.00954   -0.00197
F12   5    0.497524    0.681860    0.159824    11.00000    0.06186    0.08325 =
         0.02919   -0.01835    0.00143   -0.01736
F11   5    0.528443    0.640199    0.353870    11.00000    0.04004    0.03363 =
         0.03473   -0.00874    0.00238   -0.00702
C13   1    0.705255    0.423038    0.446616    11.00000    0.03529    0.02198 =
         0.02795   -0.00527    0.00361   -0.00678
F13   5    0.504174    0.832698    0.108091    11.00000    0.05600    0.10335 =
         0.03022    0.02498    0.00179   -0.00519
C14   1    0.582970    0.454696    0.418947    11.00000    0.04051    0.01839 =
         0.03831   -0.00062    0.00307   -0.00046
AFIX  13
H14   2    0.558977    0.494430    0.365197    11.00000   -1.20000
AFIX   0
F14   5    0.548650    0.939619    0.259064    11.00000    0.04735    0.05028 =
         0.06137    0.03176    0.00975    0.00139
F15   5    0.587659    0.899961    0.452639    11.00000    0.03772    0.02355 =
         0.04405    0.00446    0.00744    0.00105
C15   1    0.508427    0.431653    0.491686    11.00000    0.03863    0.02189 =
         0.04384   -0.00905    0.00883   -0.00029
AFIX  13
H15   2    0.422395    0.450558    0.495857    11.00000   -1.20000
AFIX   0
C17   1    0.701178    0.377382    0.534564    11.00000    0.03403    0.02276 =
         0.02562   -0.00458    0.00243   -0.00267
AFIX  13
H17   2    0.775036    0.352416    0.576912    11.00000   -1.20000
AFIX   0
F17   5    0.915693    0.906010    0.688356    11.00000    0.03071    0.03206 =
         0.07106   -0.00371   -0.00949   -0.00830
C16   1    0.580275    0.383598    0.561812    11.00000    0.04118    0.02465 =
         0.02808   -0.00760    0.00954   -0.00492
AFIX  13
H16   2    0.554468    0.362270    0.624988    11.00000   -1.20000
AFIX   0
F16   5    0.798604    0.817372    0.539810    11.00000    0.02404    0.03334 =
         0.04434   -0.00376    0.00799   -0.00416
C18   1    0.725323    0.333327    0.284261    11.00000    0.03390    0.03736 =
         0.01954   -0.00071    0.00727   -0.00592
F18   5    0.820640    0.925618    0.863958    11.00000    0.06191    0.03427 =
         0.04499   -0.01250   -0.02633    0.00390
F19   5    0.592012    0.866275    0.877997    11.00000    0.07019    0.04835 =
         0.02882   -0.01255    0.00353    0.01063
C19   1    0.726919    0.254357    0.312230    11.00000    0.03471    0.03365 =
         0.02760   -0.00596    0.00995    0.00000
AFIX  13
H19   2    0.800863    0.226492    0.350037    11.00000   -1.20000
AFIX   0
C21   1    0.541375    0.274902    0.207833    11.00000    0.04551    0.05295 =
         0.02008   -0.00795    0.00274   -0.01569
AFIX  13
H21   2    0.461325    0.265507    0.160158    11.00000   -1.20000
AFIX   0
C20   1    0.614219    0.219687    0.264821    11.00000    0.04760    0.03692 =
         0.02955   -0.01241    0.01464   -0.01089
AFIX  13
H20   2    0.595050    0.163812    0.265123    11.00000   -1.20000
AFIX   0
F20   5    0.465232    0.787042    0.726429    11.00000    0.03580    0.04122 =
         0.03112   -0.00582    0.01180    0.00011
C24   1    0.827030    0.495775    0.273800    11.00000    0.05836    0.04119 =
         0.04174    0.01091    0.01119   -0.00886
AFIX 137
H02A  2    0.876949    0.483732    0.220755    11.00000   -1.50000
H02B  2    0.865464    0.538547    0.315156    11.00000   -1.50000
H02C  2    0.742087    0.509848    0.241800    11.00000   -1.50000
AFIX   0
C30   1    0.750516    0.634945    0.520635    11.00000    0.02003    0.02426 =
         0.03110   -0.00182    0.00166   -0.00339
C31   1    0.412915    0.720770    0.528374    11.00000    0.02192    0.02428 =
         0.02305   -0.00195    0.00539   -0.00174
C32   1    0.330151    0.781408    0.522059    11.00000    0.02408    0.02445 =
         0.02475    0.00038    0.00440   -0.00026
C33   1    0.202304    0.774373    0.508374    11.00000    0.02435    0.03089 =
         0.02294    0.00419    0.00117    0.00612
C34   1    0.149028    0.703150    0.495763    11.00000    0.01984    0.04144 =
         0.02456    0.00516    0.00214   -0.00375
C35   1    0.225459    0.640651    0.500099    11.00000    0.02588    0.03038 =
         0.03166   -0.00379    0.00622   -0.00832
C36   1    0.353076    0.650155    0.516222    11.00000    0.02343    0.02420 =
         0.03233   -0.00178    0.00624   -0.00061
C37   1    0.563905    0.766454    0.415291    11.00000    0.01635    0.02918 =
         0.02598    0.00026    0.00469    0.00130
C38   1    0.539711    0.715515    0.334601    11.00000    0.02252    0.03779 =
         0.02618   -0.00305    0.00254   -0.00361
C39   1    0.521546    0.735365    0.232831    11.00000    0.02949    0.06120 =
         0.02913   -0.00467    0.00338   -0.00745
C40   1    0.524769    0.811476    0.206301    11.00000    0.02776    0.07190 =
         0.02486    0.01223    0.00247   -0.00248
C41   1    0.547170    0.864292    0.282712    11.00000    0.02568    0.04515 =
         0.03914    0.01907    0.00647    0.00009
C42   1    0.566888    0.841973    0.383453    11.00000    0.02018    0.03314 =
         0.03087    0.00338    0.00518    0.00158
C43   1    0.624171    0.797727    0.622601    11.00000    0.02342    0.01907 =
         0.02631   -0.00118   -0.00054    0.00130
C44   1    0.740538    0.830039    0.620837    11.00000    0.02528    0.02116 =
         0.03292   -0.00128    0.00076    0.00234
C45   1    0.804865    0.874634    0.698667    11.00000    0.02682    0.02131 =
         0.04845   -0.00182   -0.01051    0.00093
C46   1    0.755959    0.885691    0.785848    11.00000    0.04351    0.02087 =
         0.03772   -0.00752   -0.01808    0.00604
C47   1    0.642153    0.855346    0.792546    11.00000    0.04702    0.02681 =
         0.02714   -0.00294   -0.00067    0.00990
C48   1    0.577989    0.813514    0.712271    11.00000    0.03165    0.02352 =
         0.02864   -0.00053    0.00153    0.00357
C29   1    0.828512    0.575141    0.558880    11.00000    0.01947    0.02299 =
         0.04844   -0.01140   -0.00067   -0.00016
C28   1    0.808578    0.537591    0.645635    11.00000    0.03048    0.02018 =
         0.04274   -0.00369   -0.01211    0.00235
C27   1    0.710801    0.558930    0.692560    11.00000    0.04402    0.02511 =
         0.03020    0.00039   -0.00245   -0.00050
C26   1    0.636717    0.619629    0.652366    11.00000    0.03332    0.02405 =
         0.02939   -0.00342    0.00526    0.00348
C25   1    0.651341    0.660189    0.565518    11.00000    0.02233    0.02121 =
         0.02369   -0.00346   -0.00180   -0.00041
C23   1    0.972405    0.376349    0.424542    11.00000    0.03532    0.05658 =
         0.02800   -0.00298    0.00516   -0.00191
AFIX 137
H01A  2    1.026751    0.363308    0.375031    11.00000   -1.50000
H01B  2    0.958952    0.330887    0.464393    11.00000   -1.50000
H01C  2    1.012063    0.416360    0.470426    11.00000   -1.50000
AFIX   0
C22   1    0.606373    0.345423    0.221698    11.00000    0.04129    0.04537 =
         0.01709    0.00209    0.00079   -0.00784
AFIX  13
H22   2    0.580713    0.393287    0.182712    11.00000   -1.20000
AFIX   0
C11   1    0.353707    0.008491    0.890878    11.00000    0.12481    0.06059 =
         0.14070    0.05271    0.10281    0.04315
AFIX 137
H11A  2    0.266827    0.008625    0.902605    11.00000   -1.50000
H11B  2    0.400754    0.048424    0.932421    11.00000   -1.50000
H11C  2    0.391529   -0.041395    0.909929    11.00000   -1.50000
AFIX   0
SI1   6    0.357478    0.026902    0.755260    11.00000    0.05300    0.02484 =
         0.09765   -0.00992    0.04884   -0.00567
C12   1    0.255798   -0.035139    0.665676    11.00000    0.05864    0.06654 =
         0.24516   -0.09180    0.07202   -0.03074
AFIX 137
H12A  2    0.263164   -0.021096    0.595520    11.00000   -1.50000
H12B  2    0.168855   -0.028889    0.675739    11.00000   -1.50000
H12C  2    0.281158   -0.088515    0.678002    11.00000   -1.50000
PART 0
AFIX   0
HKLF 4


REM  HMDSOAlZr_0m_a.res in Pn
REM wR2 = 0.052749, GooF = S = 1.07061, Restrained GooF = 1.07051 for all data
REM R1 = 0.023971 for 11708 Fo > 4sig(Fo) and 0.026080 for all 12206 data
REM 691 parameters refined using 2 restraints

END

WGHT      0.0228      0.4077

REM Highest difference peak  0.290,  deepest hole -0.416,  1-sigma level  0.050
Q1    1   0.5835  0.1560  0.6184  11.00000  0.05    0.29
Q2    1   0.7813  0.4192  0.4137  11.00000  0.05    0.27
Q3    1   0.6099  0.3271  0.3302  11.00000  0.05    0.26
Q4    1   0.5021  0.1714  0.7365  11.00000  0.05    0.25
Q5    1   0.3845  0.0359  0.8224  11.00000  0.05    0.24
Q6    1   0.7323  0.2477  0.6964  11.00000  0.05    0.24
Q7    1   0.5093  0.3076  0.4417  11.00000  0.05    0.22
Q8    1   0.6952  0.8009  0.6372  11.00000  0.05    0.21
Q9    1   0.5443  0.8731  0.1184  11.00000  0.05    0.21
Q10   1   0.3734  0.7491  0.5343  11.00000  0.05    0.20
Q11   1   0.4820  0.6163  0.6763  11.00000  0.05    0.20
Q12   1   0.6414  0.3230  0.3905  11.00000  0.05    0.20
Q13   1   0.4483  0.3043  0.3746  11.00000  0.05    0.20
Q14   1   0.2052  0.6160  0.4826  11.00000  0.05    0.19
Q15   1   0.2643  0.7778  0.4996  11.00000  0.05    0.19
Q16   1   0.2841  0.4613  0.5157  11.00000  0.05    0.19
Q17   1   0.3939  0.2435  0.6761  11.00000  0.05    0.19
Q18   1   0.0424  0.5645  0.4034  11.00000  0.05    0.19
Q19   1   0.6276  0.8559  0.8145  11.00000  0.05    0.19
Q20   1   0.7504  0.8409  0.5637  11.00000  0.05    0.19
;
_shelx_res_checksum                     65238

_shelx_hkl_file                         
;
  -2   0   0 4633.64   98.29
   2   0   0 4793.42  110.89
  -2   0   0 4627.44   98.59
  -3   0   0   -0.10    0.50
   3   0   0    0.00    0.60
   3   0   0    0.10    0.50
   3   0   0    0.00    0.60
  -3   0   0    0.20    0.70
  -3   0   0   -0.40    0.40
  -4   0   0 9627.04  205.98
   4   0   0 9691.13  206.48
   4   0   0 9965.10  231.78
  -4   0   0 9999.00  230.78
   5   0   0    2.00    1.50
  -5   0   0    2.10    1.60
  -5   0   0    2.10    1.00
  -5   0   0    1.90    1.20
   5   0   0    1.90    1.20
   5   0   0    1.20    1.20
  -6   0   0 4225.08   85.39
  -6   0   0 4178.18   88.69
   6   0   0 4242.08   85.89
   6   0   0 4258.17   89.49
   6   0   0 4119.19   90.09
  -6   0   0 4130.69   89.39
   7   0   0    2.30    1.40
  -7   0   0    1.40    1.00
  -7   0   0    2.60    1.60
  -7   0   0    1.70    1.50
   7   0   0    2.20    1.30
   7   0   0    2.40    1.60
  -8   0   0 1676.13   42.40
   8   0   0 1655.63   37.90
   8   0   0 1625.54   42.60
   8   0   0 1612.24   43.20
  -8   0   0 1673.43   37.10
  -8   0   0 1675.43   41.70
   9   0   0   -0.30    1.70
  -9   0   0   -1.00    1.50
   9   0   0   -1.90    1.30
   9   0   0    3.00    1.60
  -9   0   0    0.60    2.00
  10   0   0  358.56   12.70
  10   0   0  322.97   16.80
 -10   0   0  369.96   16.20
  10   0   0  377.26   15.40
 -10   0   0  367.06   11.70
  10   0   0  371.06   17.20
 -10   0   0  377.66   16.90
  11   0   0    1.70    2.80
  11   0   0    2.80    2.30
 -11   0   0    4.70    2.90
 -12   0   0  108.19   10.40
  12   0   0  142.09   10.00
  12   0   0  110.49   10.60
  13   0   0    2.20    3.00
  13   0   0    6.30    3.10
  14   0   0  134.49   12.70
 -14   0   0  144.69   12.90
  14   0   0  128.49   12.80
  -1  -1   0 1487.75   29.50
  -1  -1   0 1453.85   29.80
  -1   1   0 1297.27   38.60
  -1   1   0 1138.89   34.90
   2  -1   0  296.57    8.60
   2  -1   0  321.97    8.20
  -2  -1   0  310.97    8.00
   2  -1   0  314.57    8.40
   2   1   0  290.17    8.10
   2   1   0  306.47    6.70
  -2   1   0  304.87    8.30
   2   1   0  315.37    8.10
  -2   1   0  311.17    8.00
  -2   1   0  309.47    8.60
  -3  -1   0 3826.92   85.39
  -3  -1   0 3699.63  101.19
   3  -1   0 3964.60   87.49
   3  -1   0 3895.91   88.09
  -3  -1   0 3868.21   78.89
   3  -1   0 4111.89  105.49
   3  -1   0 4089.69   84.09
  -3  -1   0 3617.74   85.29
   3   1   0 3906.31   86.49
  -3   1   0 3844.62   83.49
  -3   1   0 3733.23   87.19
  -3   1   0 3719.33   86.69
  -3   1   0 3838.52  103.39
   3   1   0 3932.81   79.19
   3   1   0 4085.69   86.69
   3   1   0 3848.01  103.19
   4  -1   0 1036.00   25.20
  -4  -1   0 1012.20   24.40
  -4  -1   0 1036.70   24.90
   4  -1   0 1076.79   23.90
  -4  -1   0 1045.90   22.10
   4   1   0 1034.40   25.20
  -4   1   0 1002.00   25.30
  -4   1   0 1038.50   23.70
  -4   1   0 1030.10   24.90
   4   1   0 1048.80   22.30
   4   1   0 1064.29   25.00
  -5  -1   0 1163.68   24.50
  -5  -1   0 1096.59   29.30
  -5  -1   0 1149.98   28.00
   5  -1   0 1088.09   28.00
   5  -1   0 1108.89   26.20
   5  -1   0 1136.09   28.90
   5   1   0 1124.99   24.70
   5   1   0 1092.69   28.10
  -5   1   0 1123.09   28.50
  -5   1   0 1177.98   26.20
  -5   1   0 1176.08   28.00
   5   1   0 1099.19   27.80
   6  -1   0   54.19    5.00
   6  -1   0   51.09    3.80
   6  -1   0   55.39    4.90
  -6  -1   0   49.00    4.70
  -6  -1   0   52.99    4.30
  -6  -1   0   52.99    3.00
   6   1   0   60.59    5.00
  -6   1   0   44.50    4.70
  -6   1   0   53.89    3.70
  -6   1   0   45.50    4.30
   6   1   0   49.99    3.10
   6   1   0   52.09    4.70
  -7  -1   0 1198.98   26.70
   7  -1   0 1215.18   29.00
  -7  -1   0 1173.28   30.70
  -7  -1   0 1214.68   31.70
   7  -1   0 1203.68   32.80
   7   1   0 1236.68   27.40
  -7   1   0 1132.29   31.00
   7   1   0 1210.28   31.90
  -7   1   0 1155.78   31.70
  -7   1   0 1188.98   28.40
   7   1   0 1187.98   32.50
  -8  -1   0  121.39    5.20
  -8  -1   0  131.79    8.50
   8  -1   0  114.59    8.40
   8  -1   0  102.39    7.80
  -8  -1   0  128.79    7.80
   8  -1   0  127.69    6.70
   8   1   0  120.19    8.30
   8   1   0  125.09    5.80
  -8   1   0  128.89    8.00
  -8   1   0  125.49    6.30
  -8   1   0  124.29    8.50
   8   1   0  126.19    8.70
   9  -1   0  192.98    8.90
  -9  -1   0  198.48   10.70
   9  -1   0  196.48   14.10
   9  -1   0  183.58   11.10
  -9  -1   0  199.08   11.20
  -9   1   0  181.28    8.00
   9   1   0  195.98   11.50
   9   1   0  193.48    7.80
  -9   1   0  196.08   14.30
  -9   1   0  198.78   10.80
   9   1   0  193.98   11.40
 -10  -1   0   36.50    5.70
  10  -1   0   44.40    4.50
  10  -1   0   46.40    6.00
  10  -1   0   40.40    5.80
 -10  -1   0   36.90    4.80
  10   1   0   40.60    5.80
  10   1   0   54.39    5.80
 -10   1   0   46.10    7.60
  10   1   0   34.60    6.20
 -10   1   0   33.00    3.50
 -11  -1   0   56.79    7.20
  11  -1   0   49.80    4.90
  11  -1   0   41.50    5.30
  11  -1   0   55.39    7.10
 -11   1   0   53.69    4.20
  11   1   0   51.09    7.00
  11   1   0   51.89    6.10
 -11   1   0   56.09    7.40
  12  -1   0   61.09    6.90
  12  -1   0   73.29    8.60
 -12  -1   0   78.19    8.70
 -12   1   0   76.19    9.00
  12   1   0   65.19    8.30
  12   1   0   62.79    7.00
 -13  -1   0   64.19    8.80
  13  -1   0   50.79    6.70
  13  -1   0   67.39    8.80
 -13   1   0   57.29    8.70
  13   1   0   55.39    7.30
  13   1   0   78.29    9.50
  14  -1   0   10.60    4.90
  14  -1   0    7.80    4.40
 -14  -1   0   17.80    6.00
 -14   1   0    6.90    4.00
  14   1   0   13.50    4.90
  14   1   0    8.10    4.00
   1  -2   0 1545.85   36.30
   1  -2   0 1509.25   35.50
   1  -2   0 1569.44   36.70
   1  -2   0 1591.64   33.60
  -1  -2   0 1624.44   33.00
  -1  -2   0 1544.25   41.00
   1  -2   0 1626.14   43.10
   1   2   0 1572.24   34.10
  -1   2   0 1532.45   36.50
   1   2   0 1637.74   42.10
   1   2   0 1546.05   33.20
  -1   2   0 1602.64   36.70
  -1   2   0 1530.65   35.40
   1   2   0 1580.04   32.90
   1   2   0 1531.15   36.60
  -1   2   0 1650.83   43.40
  -2  -2   0 5287.67  109.09
  -2   2   0 5273.37  110.49
  -2   2   0 5308.47  124.79
   2   2   0 5071.29  108.79
   2   2   0 5356.36  123.29
   3  -2   0  249.18    8.70
   3  -2   0  258.07    8.10
  -3  -2   0  249.58    7.50
  -3  -2   0  249.88    7.80
   3   2   0  242.68    7.90
  -3   2   0  261.57    8.00
   3   2   0  257.77    7.80
  -4  -2   0 1817.62   41.10
  -4  -2   0 1934.01   40.70
   4  -2   0 1922.41   41.10
   4  -2   0 1850.81   41.90
  -4   2   0 1824.72   42.20
  -4   2   0 1852.31   43.70
   4   2   0 1942.21   41.30
   4   2   0 1846.42   41.50
  -4   2   0 1915.71   40.90
   5  -2   0  240.38    9.70
   5  -2   0  239.88   10.10
  -5  -2   0  236.28    6.10
   5  -2   0  251.07    9.00
  -5  -2   0  246.78    9.40
  -5  -2   0  236.68    8.80
   5   2   0  245.18    9.40
  -5   2   0  229.08    9.80
  -5   2   0  245.78    8.70
   5   2   0  230.58    9.40
   5   2   0  239.28    6.80
  -5   2   0  244.18    9.50
  -6  -2   0  312.27   11.80
  -6  -2   0  311.77   11.30
   6  -2   0  322.57   13.00
   6  -2   0  307.07   12.20
   6  -2   0  337.47   11.30
  -6  -2   0  329.17    8.10
   6   2   0  336.97   12.30
   6   2   0  315.77   12.50
   6   2   0  325.47    8.70
  -6   2   0  309.37   12.50
  -6   2   0  324.77   10.80
  -6   2   0  318.97   12.10
   7  -2   0  135.49    8.50
   7  -2   0  136.39    7.00
  -7  -2   0  150.68    7.70
  -7  -2   0  138.79    8.00
   7  -2   0  143.59    8.40
  -7   2   0  149.99    7.00
   7   2   0  140.59    8.30
  -7   2   0  140.39    7.90
  -7   2   0  133.39    8.30
   7   2   0  144.79    8.20
   8  -2   0  116.29    8.30
   8  -2   0  113.89    6.70
  -8  -2   0  108.09    7.70
   8  -2   0  107.09    8.20
  -8  -2   0  110.19    7.00
  -8   2   0  113.69    6.30
   8   2   0  108.19    7.80
  -8   2   0  118.79    8.40
  -8   2   0  108.59    7.50
  -9  -2   0  537.05   19.00
   9  -2   0  569.34   21.10
   9  -2   0  556.94   17.80
   9  -2   0  538.35   21.30
  -9  -2   0  545.05   19.90
  -9   2   0  541.25   19.90
   9   2   0  544.55   19.10
  -9   2   0  554.04   17.10
   9   2   0  564.44   20.70
  -9   2   0  559.94   20.80
   9   2   0  532.95   20.80
  10  -2   0  126.59    9.80
  10  -2   0  124.49    7.70
 -10  -2   0  125.79    8.60
 -10  -2   0  125.79   10.70
  10   2   0  113.09    9.30
  10   2   0  134.49    9.90
  10   2   0  125.69    8.90
 -10   2   0  123.09    7.00
 -10   2   0  130.99   10.00
  11  -2   0   45.20    5.00
  11  -2   0   63.39    7.70
 -11  -2   0   42.20    6.40
  11  -2   0   48.50    5.50
 -11   2   0   52.89    7.30
  11   2   0   35.70    8.50
  11   2   0   47.90    6.60
 -11   2   0   54.39    4.60
  11   2   0   48.10    6.00
  12  -2   0   73.49    8.70
 -12  -2   0   67.09    8.00
  12  -2   0   69.59    7.00
  12  -2   0   56.49    5.60
  12   2   0   76.69    7.90
  12   2   0   56.39    7.70
 -12   2   0   54.19    7.90
 -13  -2   0  127.59   11.50
  13  -2   0  117.89   11.50
  13  -2   0  131.69   10.00
 -13   2   0  120.89   11.70
  13   2   0  109.39    9.90
  13   2   0  126.79   13.60
  14  -2   0   36.90    8.20
  14  -2   0   45.30    6.60
 -14  -2   0   37.70    8.40
  14   2   0   34.60    6.90
 -14   2   0   34.60    7.10
  14   2   0   36.70    7.80
   0  -3   0  109.89    4.00
   0  -3   0  105.49    3.40
   0   3   0  106.39    2.80
   0   3   0  104.19    3.30
   0   3   0  108.29    3.30
   0   3   0  112.89    3.90
   0   3   0  109.39    3.00
   0   3   0  109.59    3.60
  -1  -3   0  368.16    8.80
   1  -3   0  373.96   10.00
   1  -3   0  386.26    8.40
   1  -3   0  379.76    9.60
   1  -3   0  379.66    8.90
   1   3   0  375.16    9.40
  -1   3   0  346.47    8.20
   1   3   0  379.96    8.00
  -1   3   0  359.76    9.50
  -1   3   0  354.36    9.80
  -1   3   0  350.16    8.90
   1   3   0  385.26    8.80
   1   3   0  376.06    8.40
  -2  -3   0   17.80    1.60
   2  -3   0   16.90    2.00
   2  -3   0   16.20    1.70
   2  -3   0   13.00    1.70
   2  -3   0   17.70    1.30
  -2  -3   0   17.80    1.20
   2   3   0   11.80    1.60
  -2   3   0   16.40    1.90
   2   3   0   18.20    1.60
  -2   3   0   17.30    1.90
  -2   3   0   15.90    1.70
   2   3   0   14.50    1.40
  -3  -3   0  212.08    6.90
   3  -3   0  206.58    7.50
   3  -3   0  209.98    7.90
  -3  -3   0  213.38    6.40
   3  -3   0  211.18    7.40
  -3   3   0  197.88    7.70
   3   3   0  205.38    6.90
  -3   3   0  207.78    7.50
   3   3   0  217.48    6.80
  -4  -3   0  317.77   10.10
   4  -3   0  309.67   12.80
   4  -3   0  312.37   10.60
   4  -3   0  317.77   10.60
  -4  -3   0  321.17    9.50
  -4   3   0  308.17   11.00
   4   3   0  310.57   10.00
  -4   3   0  314.47   10.50
  -4   3   0  330.27   10.50
   4   3   0  318.37   10.20
  -5  -3   0  282.17    9.70
   5  -3   0  293.07   11.70
   5  -3   0  297.17   11.10
  -5  -3   0  278.87   10.30
   5  -3   0  295.87   10.50
  -5   3   0  270.77   11.20
   5   3   0  315.07   10.70
  -5   3   0  297.77   10.60
   5   3   0  302.67   10.80
  -6  -3   0  168.18    7.40
  -6  -3   0  158.88    7.90
   6  -3   0  152.08    8.20
   6  -3   0  164.48    7.80
   6  -3   0  161.28    9.00
  -6   3   0  165.38    7.50
   6   3   0  180.78    8.50
  -6   3   0  157.18    8.70
  -6   3   0  160.58    8.20
   6   3   0  167.18    8.20
   7  -3   0   24.30    4.60
   7  -3   0   28.20    5.00
   7  -3   0   21.70    3.20
  -7  -3   0   22.00    3.00
  -7  -3   0   26.00    3.80
  -7   3   0   25.90    4.10
   7   3   0   24.30    3.60
  -7   3   0   18.10    2.70
   7   3   0   21.00    3.30
  -7   3   0   21.90    3.30
   8  -3   0   37.50    4.90
   8  -3   0   39.30    4.30
  -8  -3   0   39.30    4.30
  -8  -3   0   44.00    5.10
   8  -3   0   50.49    5.70
   8   3   0   53.99    5.40
  -8   3   0   39.60    5.60
   8   3   0   42.30    4.80
   8   3   0   41.30    5.10
  -8   3   0   44.10    4.90
  -8   3   0   42.50    4.20
   9  -3   0   43.80    4.90
   9  -3   0   39.20    5.70
  -9  -3   0   46.60    4.90
   9  -3   0   48.70    6.00
  -9  -3   0   40.40    5.50
  -9   3   0   56.89    6.80
  -9   3   0   44.00    5.40
  -9   3   0   49.60    4.50
   9   3   0   45.40    5.40
   9   3   0   51.19    6.00
   9   3   0   46.30    5.70
  10  -3   0  163.48   11.30
  10  -3   0  169.18    9.30
 -10  -3   0  170.68   11.00
 -10   3   0  170.58   11.50
  10   3   0  169.28   10.50
  10   3   0  169.98   11.20
  10   3   0  165.78   11.60
 -10   3   0  167.18    8.80
 -11  -3   0   13.00    4.30
  11  -3   0    8.90    3.50
  11  -3   0   12.20    3.50
  11  -3   0    8.20    3.00
 -11   3   0   14.30    3.00
  11   3   0   12.40    3.80
  11   3   0   10.20    3.30
 -11   3   0    9.90    4.40
  11   3   0    5.60    2.90
  12  -3   0   66.49    6.80
 -12  -3   0   61.39    7.60
  12  -3   0   71.69    8.60
  12   3   0   63.49    8.10
 -12   3   0   54.59    5.30
 -12   3   0   61.49    8.40
  12   3   0   68.59    7.50
  13  -3   0    6.90    3.70
  13  -3   0    6.90    2.90
 -13  -3   0   11.40    4.50
  13  -3   0    7.60    3.30
  13   3   0    7.90    6.60
 -13   3   0    3.60    4.40
  13   3   0    6.90    3.70
  14  -3   0   83.89   10.20
  14  -3   0  108.09    9.20
 -14  -3   0  102.19    9.90
 -14   3   0   91.59   11.10
  14   3   0   90.89    9.60
  14   3   0  104.09   11.30
   0  -4   0 1261.27   26.50
   0   4   0 1255.27   25.60
   0   4   0 1299.37   25.90
   0   4   0 1242.18   27.60
   0   4   0 1305.67   26.50
   0   4   0 1255.97   26.70
   0   4   0 1248.68   26.50
  -1  -4   0  307.47    8.50
   1  -4   0  326.97    7.70
   1  -4   0  319.17    7.90
   1  -4   0  317.37    9.50
  -1  -4   0  317.57    8.40
   1  -4   0  324.77    8.80
  -1   4   0  298.67    9.20
   1   4   0  318.07    7.60
   1   4   0  318.17    7.00
  -1   4   0  306.67    8.70
  -1   4   0  311.27    8.10
   1   4   0  320.87    8.30
   1   4   0  325.37    8.80
  -1   4   0  299.17    7.60
   2  -4   0  889.81   21.00
   2  -4   0  889.41   20.00
  -2  -4   0  854.01   19.00
   2  -4   0  892.51   21.40
   2  -4   0  904.01   18.60
  -2  -4   0  871.61   18.50
   2   4   0  847.02   19.10
  -2   4   0  829.12   20.90
  -2   4   0  834.12   20.00
   2   4   0  864.61   18.30
   2   4   0  873.31   20.40
  -2   4   0  846.42   20.80
   3  -4   0  953.20   23.20
   3  -4   0  929.71   22.30
  -3  -4   0  949.71   20.40
   3  -4   0  937.01   23.30
  -3  -4   0  923.41   21.40
   3   4   0  947.81   21.20
   3   4   0  956.60   21.50
  -3   4   0  888.51   23.00
   3   4   0  914.11   22.40
  -3   4   0  907.71   22.30
  -3   4   0  912.51   22.90
  -4  -4   0 1292.47   28.00
   4  -4   0 1271.37   30.50
   4  -4   0 1251.67   30.10
   4  -4   0 1248.08   31.00
  -4  -4   0 1259.47   29.10
   4   4   0 1283.47   29.20
   4   4   0 1292.27   29.00
   4   4   0 1204.58   29.80
  -4   4   0 1261.27   30.40
  -4   4   0 1283.57   30.10
  -4   4   0 1226.08   30.80
   5  -4   0  226.98   10.20
  -5  -4   0  236.98    9.10
   5  -4   0  206.18    9.20
   5  -4   0  231.38    9.40
  -5  -4   0  240.98    8.30
   5   4   0  222.08    8.80
  -5   4   0  227.18    9.40
  -5   4   0  231.38    9.30
   5   4   0  229.68    9.00
   6  -4   0  212.38    9.30
   6  -4   0  210.28   10.40
  -6  -4   0  193.98    8.80
  -6  -4   0  201.08   12.20
  -6   4   0  206.18    9.50
  -6   4   0  192.88    8.80
   6   4   0  192.78    9.10
   6   4   0  216.78    9.20
   6   4   0  209.88    9.30
  -6   4   0  195.68    9.80
   7  -4   0   97.49    7.00
   7  -4   0  106.79    6.80
  -7  -4   0   97.69    5.90
   7  -4   0  106.49    7.60
  -7  -4   0   99.69    6.60
  -7   4   0   89.49    6.00
   7   4   0  102.29    6.70
   7   4   0   96.29    6.70
  -7   4   0   97.59    7.30
   7   4   0   97.39    6.70
  -7   4   0   97.49    6.80
   8  -4   0  108.19    8.80
  -8  -4   0  114.79    6.90
   8  -4   0  110.49    7.30
  -8  -4   0  104.89    7.40
   8  -4   0  103.29    7.80
  -8   4   0  115.29    8.40
  -8   4   0  118.59    7.10
   8   4   0  115.99    8.00
  -8   4   0  107.79    7.70
   8   4   0  112.99    7.90
   8   4   0   93.19    7.10
  -9  -4   0   84.89    7.20
   9  -4   0   91.39    6.90
   9  -4   0   67.89    7.30
   9  -4   0   75.79    7.30
   9   4   0   86.29    7.50
  -9   4   0   93.19    6.50
  -9   4   0   89.99    8.10
   9   4   0   84.69    7.30
  10  -4   0  145.29    9.20
 -10  -4   0  157.38   10.40
  10  -4   0  139.09   10.40
 -10   4   0  158.08   11.20
 -10   4   0  155.28    8.80
  10   4   0  128.79   10.00
  10   4   0  143.89   10.50
  10   4   0  139.59    9.70
  11  -4   0    8.70    3.40
  11  -4   0    9.50    3.30
 -11  -4   0   13.50    3.90
  11   4   0    6.00    2.70
  11   4   0   25.20    6.30
 -11   4   0   12.60    4.00
  11   4   0   16.70    4.70
 -11   4   0   18.10    4.70
  12  -4   0   32.50    6.70
  12  -4   0   45.40    5.40
 -12  -4   0   25.70    5.30
  12  -4   0   37.80    5.30
 -12   4   0   29.40    5.90
 -12   4   0   28.90    4.50
  12   4   0   40.90    7.70
  12   4   0   34.10    6.10
  13  -4   0  135.19    9.70
  13  -4   0  129.49   12.10
 -13  -4   0  149.59   11.70
  13  -4   0  137.09    9.70
 -13   4   0  135.89   12.50
  13   4   0  126.89   15.30
  14  -4   0    3.60    3.40
 -14  -4   0    0.90    2.20
  14  -4   0    4.30    3.00
 -14   4   0   10.20    5.00
  14   4   0   -0.70    2.60
   0  -5   0   40.30    2.90
   0  -5   0   40.50    2.30
   0   5   0   44.20    2.40
   0   5   0   48.50    2.70
   0   5   0   42.30    1.80
   0   5   0   41.00    2.00
   0   5   0   43.00    2.90
   0   5   0   44.40    2.40
   1  -5   0  652.43   14.90
   1  -5   0  652.53   16.00
   1  -5   0  648.04   14.80
  -1  -5   0  689.03   16.00
   1  -5   0  620.54   17.00
  -1  -5   0  673.43   16.00
  -1   5   0  692.23   15.30
   1   5   0  641.94   15.80
  -1   5   0  686.53   17.20
  -1   5   0  710.23   16.40
   1   5   0  659.63   16.20
   1   5   0  660.13   14.10
  -1   5   0  696.13   15.00
   1   5   0  640.94   14.70
   2  -5   0   21.60    1.50
   2  -5   0   22.40    2.60
   2  -5   0   21.20    2.30
   2  -5   0   20.90    2.00
  -2  -5   0   25.50    1.80
  -2   5   0   20.50    1.50
   2   5   0   26.50    2.50
   2   5   0   19.40    1.70
  -2   5   0   27.00    2.50
   2   5   0   22.80    1.70
   2   5   0   21.10    1.80
  -2   5   0   22.80    2.10
   3  -5   0 2573.24   55.89
  -3  -5   0 2661.33   54.79
  -3  -5   0 2735.43   53.09
  -3   5   0 2646.14   60.19
   3   5   0 2638.34   54.89
   3   5   0 2672.13   54.59
  -3   5   0 2658.53   56.19
  -3   5   0 2596.14   57.19
   4  -5   0   87.29    5.30
  -4  -5   0   98.69    5.10
   4  -5   0  100.39    6.20
   4  -5   0   93.59    5.90
  -4  -5   0   96.09    4.10
   4   5   0   98.19    5.70
   4   5   0  100.49    5.00
  -4   5   0  100.39    5.60
   4   5   0   90.09    4.90
  -4   5   0   96.99    5.80
   5  -5   0  205.68    9.30
   5  -5   0  202.18    9.70
   5  -5   0  189.88    8.90
  -5  -5   0  211.78    7.40
  -5  -5   0  205.58    8.40
   5   5   0  217.58    8.50
  -5   5   0  195.58    9.40
   5   5   0  202.88    9.00
   5   5   0  210.18    8.50
  -5   5   0  214.88    9.20
  -5   5   0  207.78    9.10
  -6  -5   0  182.68    7.40
   6  -5   0  184.28    9.10
   6  -5   0  180.98    9.80
  -6  -5   0  181.88    8.50
   6   5   0  173.48    8.40
  -6   5   0  188.08    8.90
  -6   5   0  190.68    9.10
  -6   5   0  176.68    9.50
   6   5   0  196.18    9.20
   6   5   0  178.18    8.50
  -7  -5   0  576.34   18.20
   7  -5   0  587.74   19.10
  -7  -5   0  579.44   16.80
   7  -5   0  558.84   20.40
   7   5   0  553.54   18.50
   7   5   0  593.24   18.70
  -7   5   0  553.24   19.00
  -7   5   0  555.24   19.80
  -7   5   0  573.34   18.50
   8  -5   0   92.79    7.10
   8  -5   0   85.29    7.20
   8  -5   0   86.69    7.50
  -8  -5   0   98.29    7.10
   8   5   0   73.29    6.40
  -8   5   0   88.99    6.60
  -8   5   0   98.59    7.30
  -8   5   0   93.59    7.90
   8   5   0   79.79    6.70
   8   5   0   80.09    6.70
   9  -5   0  231.28   12.90
  -9  -5   0  236.18   12.00
   9  -5   0  244.78   12.00
  -9   5   0  228.28   13.10
   9   5   0  211.08   12.00
  -9   5   0  217.28   10.90
   9   5   0  236.38   12.50
   9   5   0  232.98   12.20
  10  -5   0   49.70    5.90
 -10  -5   0   44.30    6.20
  10  -5   0   48.30    6.70
  10   5   0   51.09    6.30
  10   5   0   62.19    6.70
  10   5   0   32.30    5.60
  11  -5   0  132.29    9.30
 -11  -5   0  139.19   10.30
  11  -5   0  122.99   10.50
  11   5   0  136.39   10.60
 -11   5   0  153.68   11.60
 -11   5   0  127.79    8.40
  11   5   0  112.09   10.00
  11   5   0  135.29   10.20
 -12  -5   0   25.10    5.60
  12  -5   0   30.30    5.80
  12  -5   0   21.00    5.40
  12  -5   0   34.40    4.90
  12   5   0   29.10    6.30
 -12   5   0   25.00    6.50
  12   5   0   32.10    7.20
 -12   5   0   23.20    5.60
  13  -5   0  101.79    8.90
  13  -5   0  106.39    8.50
  13  -5   0  110.19   11.30
  13   5   0  117.59   16.20
  13   5   0  110.79   10.40
 -13   5   0  114.99   11.70
   0  -6   0 3428.36   86.39
   0  -6   0 3496.05   81.49
   0  -6   0 3544.55   85.19
   0  -6   0 3617.04   79.19
   0   6   0 3582.74   76.89
   0   6   0 3474.75   80.19
   0   6   0 3533.25   75.39
   0   6   0 3538.45   77.09
   0   6   0 3578.04   81.39
   0   6   0 3553.64   74.19
  -1  -6   0 1175.98   26.00
   1  -6   0 1147.79   24.30
  -1  -6   0 1103.99   24.40
   1  -6   0 1146.49   24.90
   1  -6   0 1161.98   26.00
  -1  -6   0 1166.38   26.40
   1  -6   0 1109.39   27.50
  -1   6   0 1168.38   25.10
   1   6   0 1141.29   26.20
   1   6   0 1151.48   24.60
  -1   6   0 1204.68   26.40
  -1   6   0 1182.68   25.00
  -1   6   0 1152.78   27.50
   1   6   0 1144.59   24.20
   1   6   0 1180.28   26.50
   2  -6   0 2488.95   50.49
   2  -6   0 2514.15   52.19
  -2  -6   0 2410.56   50.19
   2  -6   0 2277.97   52.89
   2  -6   0 2512.55   49.40
   2   6   0 2191.48   49.60
   2   6   0 2476.55   50.09
  -2   6   0 2464.15   52.09
  -2   6   0 2388.46   50.79
  -2   6   0 2461.65   49.10
   2   6   0 2422.56   49.50
  -3  -6   0  909.51   19.80
   3  -6   0  903.81   23.90
   3  -6   0  916.81   19.90
   3  -6   0  886.21   23.20
  -3  -6   0  922.01   20.60
   3  -6   0  855.41   21.80
   3   6   0  869.01   22.60
  -3   6   0  883.01   24.00
  -3   6   0  891.41   23.10
   3   6   0  902.11   19.50
   3   6   0  915.51   20.60
   3   6   0  874.51   20.70
  -3   6   0  880.11   23.40
   4  -6   0 4140.09   86.69
   4  -6   0 4154.48   86.79
  -4  -6   0 3995.80   83.69
   4  -6   0 3924.31   84.59
  -4   6   0 4096.29   84.99
  -4   6   0 3889.31   85.79
  -4   6   0 4064.19   86.19
   4   6   0 4089.09   83.39
   5  -6   0  304.47   12.30
   5  -6   0  311.97   12.80
  -5  -6   0  325.57   10.90
   5  -6   0  309.47   11.80
   5  -6   0  318.47    9.60
  -5   6   0  316.67   12.30
  -5   6   0  330.07   12.20
   5   6   0  313.57   10.90
   5   6   0  322.47   12.10
   5   6   0  312.77   10.90
  -5   6   0  295.87   12.30
   6  -6   0  525.05   17.70
  -6  -6   0  527.65   16.50
   6  -6   0  529.75   19.00
   6  -6   0  571.74   18.50
  -6   6   0  557.54   18.70
  -6   6   0  544.75   17.80
   6   6   0  543.55   16.80
   6   6   0  558.34   16.90
   6   6   0  513.65   17.40
  -6   6   0  529.55   17.70
   7  -6   0    8.90    3.30
  -7  -6   0    4.50    2.20
   7  -6   0    4.30    2.20
   7  -6   0    4.90    2.50
   7   6   0    6.20    2.40
   7   6   0    4.10    2.20
   7   6   0    5.20    2.10
  -7   6   0   10.80    2.60
  -7   6   0    4.60    2.30
   8  -6   0  198.68   10.90
   8  -6   0  193.88   11.20
   8  -6   0  193.58   11.90
  -8  -6   0  220.78   10.80
   8   6   0  202.58   10.90
  -8   6   0  237.18   11.30
   8   6   0  201.58   10.80
   8   6   0  215.58   11.10
  -8   6   0  229.08   11.60
  -8   6   0  230.18   12.40
   9  -6   0  673.83   24.30
   9  -6   0  730.13   23.90
  -9  -6   0  677.83   22.70
   9   6   0  655.13   23.30
   9   6   0  688.13   23.70
  -9   6   0  711.63   25.10
   9   6   0  667.63   23.60
  10  -6   0  557.04   20.80
 -10  -6   0  535.85   20.40
 -10   6   0  519.85   19.50
  10   6   0  553.74   21.80
 -10   6   0  560.74   22.60
  10   6   0  559.24   21.50
  10   6   0  515.35   21.20
 -11  -6   0   11.80    4.00
  11  -6   0   21.00    4.60
  11  -6   0   26.20    6.10
 -11   6   0   14.90    5.40
  11   6   0   20.30    5.20
 -11   6   0   19.70    5.30
  11   6   0   12.30    4.10
  11   6   0    6.00    3.50
  12  -6   0  173.58   10.00
  12  -6   0  171.98   13.30
  12  -6   0  165.38   11.30
  12   6   0  169.28   12.40
  12   6   0  162.48   12.60
 -12   6   0  169.48   13.10
  13  -6   0   43.90    5.70
  13  -6   0   46.60    6.50
  13  -6   0   45.30    8.60
  13   6   0   34.70    7.00
 -13   6   0   33.60    6.90
  13   6   0   39.10   10.50
   0  -7   0  592.94   14.50
   0  -7   0  572.54   16.20
   0   7   0  579.14   13.30
   0   7   0  575.64   14.40
   0   7   0  565.84   14.80
   0   7   0  587.44   16.00
   0   7   0  570.54   14.40
   1  -7   0 3979.60   87.89
   1  -7   0 4046.40   87.29
   1  -7   0 3904.51   82.09
   1  -7   0 3970.00   82.79
   1  -7   0 3783.02   93.09
   1  -7   0 4001.40  101.09
  -1  -7   0 3752.92   93.79
  -1  -7   0 4001.10   90.89
  -1  -7   0 3981.50   92.99
  -1  -7   0 3922.81   89.99
  -1   7   0 3981.50   88.89
   1   7   0 3936.21   84.19
  -1   7   0 3857.91  101.99
   1   7   0 3931.51   83.39
  -1   7   0 4021.90   87.69
  -1   7   0 4002.00   86.59
   1   7   0 4021.20   93.39
   1   7   0 3962.30   89.19
   2  -7   0  517.85   15.30
  -2  -7   0  544.15   14.10
   2  -7   0  504.75   16.20
   2  -7   0  539.55   13.00
  -2  -7   0  528.05   12.80
   2  -7   0  534.95   13.60
  -2   7   0  532.55   14.20
   2   7   0  533.55   15.10
  -2   7   0  561.04   15.40
  -2   7   0  550.04   16.30
  -2   7   0  537.55   12.80
   2   7   0  526.95   13.80
   2   7   0  536.75   13.00
   3  -7   0 3570.24   71.59
   3  -7   0 3610.44   75.89
   3  -7   0 3490.45   73.79
  -3   7   0 3438.06   76.19
  -3   7   0 3471.05   75.49
   3   7   0 3644.74   75.49
   3   7   0 3480.75   72.49
  -3   7   0 3532.15   74.29
   3   7   0 3673.03   71.89
  -4  -7   0  229.88    7.90
   4  -7   0  227.68   10.40
  -4  -7   0  221.08    6.40
   4  -7   0  214.88    8.90
   4  -7   0  235.38    7.20
   4  -7   0  222.78    9.90
   4   7   0  227.28    9.60
  -4   7   0  213.08    9.80
  -4   7   0  209.88    9.70
  -4   7   0  215.08    9.10
   4   7   0  235.58    8.20
   4   7   0  227.78    8.10
  -5  -7   0 1810.22   41.10
   5  -7   0 1821.32   44.90
   5  -7   0 1822.12   44.60
   5  -7   0 1862.11   39.60
   5  -7   0 1813.32   43.20
  -5   7   0 1816.92   43.30
   5   7   0 1821.22   43.70
   5   7   0 1897.61   41.80
  -5   7   0 1769.02   44.10
  -5   7   0 1841.82   44.40
   5   7   0 1884.91   41.70
   6  -7   0  402.76   16.40
  -6  -7   0  428.86   14.10
   6  -7   0  424.86   15.40
   6  -7   0  466.05   16.80
   6  -7   0  445.66   12.70
   6   7   0  426.86   14.40
  -6   7   0  449.06   15.80
   6   7   0  415.76   15.60
  -6   7   0  419.36   16.20
   6   7   0  443.96   14.60
  -6   7   0  425.86   15.80
  -7  -7   0  262.67   11.20
   7  -7   0  288.57   10.20
   7  -7   0  260.87   13.30
   7  -7   0  280.37   13.00
   7  -7   0  271.07   12.60
   7   7   0  284.47   12.00
  -7   7   0  267.17   12.30
   7   7   0  283.37   12.80
  -7   7   0  267.77   12.40
   7   7   0  281.27   11.70
  -7   7   0  271.87   13.20
   8  -7   0  362.46   15.70
  -8  -7   0  373.26   14.40
   8  -7   0  366.86   19.00
   8  -7   0  346.57   15.60
  -8   7   0  364.86   16.40
   8   7   0  351.46   14.70
   8   7   0  367.86   15.20
   8   7   0  364.76   15.60
   9  -7   0  625.84   22.30
  -9  -7   0  600.14   20.50
   9  -7   0  614.74   22.90
   9   7   0  567.74   21.60
  -9   7   0  588.64   21.00
   9   7   0  563.44   21.20
  -9   7   0  608.34   23.10
   9   7   0  585.64   21.60
  10  -7   0  142.19   10.90
 -10  -7   0  133.29    9.30
  10  -7   0  120.39    9.40
  10   7   0  134.89   10.10
  10   7   0  141.79   10.00
  10   7   0  132.99   10.00
 -10   7   0  124.49   11.00
 -10   7   0  125.99   10.60
  11  -7   0  119.69    9.60
  11  -7   0  121.79   10.60
 -11   7   0  136.09   11.20
  11   7   0  135.89   10.70
  11   7   0  122.89   10.20
  11   7   0   99.79    9.60
  12  -7   0    4.50    3.30
  12  -7   0   -0.30    2.50
  12  -7   0    6.10    2.60
 -12  -7   0    1.50    1.50
  12   7   0   -0.50    2.40
  12   7   0    9.20    4.00
  12   7   0    2.60    3.10
 -12   7   0    1.50    2.50
  13  -7   0   38.30    7.90
  13  -7   0   35.30    6.60
  13   7   0   45.60    8.10
 -13   7   0   47.50    9.00
  13   7   0   35.10    9.80
   0  -8   0 2013.30   41.40
   0  -8   0 1864.51   43.60
   0   8   0 1914.81   45.10
   0   8   0 1882.41   41.10
   0   8   0 1925.81   41.90
   0   8   0 1961.70   41.40
  -1  -8   0  939.21   22.60
   1  -8   0  908.91   24.80
   1  -8   0  968.70   22.60
  -1  -8   0  913.91   23.60
   1  -8   0  959.10   21.70
   1   8   0  939.91   23.40
   1   8   0  981.60   23.60
  -1   8   0  939.01   21.90
  -1   8   0  960.00   21.80
   1   8   0  926.51   21.80
  -1   8   0  943.01   24.70
   1   8   0  978.00   21.50
  -1   8   0  953.50   23.00
  -2  -8   0  769.42   19.40
  -2  -8   0  740.13   17.10
   2  -8   0  782.52   20.20
   2  -8   0  741.93   17.60
   2  -8   0  708.03   21.40
   2  -8   0  765.72   18.10
  -2   8   0  771.02   19.00
   2   8   0  773.32   17.80
   2   8   0  773.22   20.40
   2   8   0  760.92   17.60
  -2   8   0  758.42   21.50
  -2   8   0  752.12   17.50
   2   8   0  787.12   19.20
  -2   8   0  749.33   20.10
   3  -8   0  274.97   10.80
   3  -8   0  277.07    9.40
   3  -8   0  290.57    8.10
   3  -8   0  277.57   11.70
  -3  -8   0  268.77    8.70
   3   8   0  273.27    8.60
   3   8   0  277.17    8.50
   3   8   0  281.67    8.50
  -3   8   0  279.37    9.80
  -3   8   0  256.37   11.00
   3   8   0  263.67   10.50
  -3   8   0  268.27   10.60
   4  -8   0  905.11   26.50
   4  -8   0  938.21   26.00
   4  -8   0  936.51   21.30
   4  -8   0  901.71   23.80
  -4  -8   0  923.51   21.10
   4   8   0  942.21   22.70
   4   8   0  933.71   25.30
   4   8   0  946.41   20.60
  -4   8   0  927.61   24.40
  -4   8   0  921.01   25.50
  -4   8   0  939.21   26.10
   4   8   0  915.91   22.50
   5  -8   0  543.95   18.50
   5  -8   0  524.45   13.90
  -5  -8   0  536.95   15.20
   5  -8   0  517.85   16.70
   5  -8   0  521.75   18.40
  -5   8   0  560.64   18.30
  -5   8   0  521.05   17.10
   5   8   0  541.65   15.90
   5   8   0  535.65   15.60
  -5   8   0  531.15   18.20
   5   8   0  541.85   17.90
   6  -8   0   49.20    3.50
  -6  -8   0   43.50    4.00
   6  -8   0   51.99    5.70
   6  -8   0   47.00    5.00
   6  -8   0   47.20    4.80
  -6   8   0   44.50    4.60
   6   8   0   54.89    4.70
  -6   8   0   40.30    4.70
   6   8   0   49.80    5.30
   6   8   0   43.30    4.10
  -6   8   0   47.20    5.20
   7  -8   0  532.05   20.60
  -7  -8   0  553.74   17.50
   7  -8   0  538.75   16.60
   7  -8   0  524.65   19.00
   7  -8   0  558.74   20.10
   7   8   0  548.65   18.00
   7   8   0  550.34   18.10
  -7   8   0  539.65   22.60
   7   8   0  514.85   19.10
  -7   8   0  516.05   18.90
  -7   8   0  538.05   20.00
   8  -8   0  292.97   14.20
   8  -8   0  323.37   11.40
   8  -8   0  323.87   15.10
  -8  -8   0  306.67   12.90
  -8   8   0  301.87   14.10
   8   8   0  308.47   13.30
   8   8   0  322.47   13.90
   8   8   0  297.17   14.30
  -8   8   0  309.27   15.20
   9  -8   0  156.08   10.70
  -9  -8   0  152.18    9.40
   9  -8   0  151.78    7.80
   9  -8   0  147.89   10.40
   9   8   0  138.59    9.40
  -9   8   0  155.68   10.20
   9   8   0  152.18   10.00
  -9   8   0  129.99   10.40
   9   8   0  143.59   10.30
  10  -8   0   36.10    6.30
  10  -8   0   26.60    3.90
  10  -8   0   49.00    6.10
  10   8   0   36.80    5.40
 -10   8   0   46.60    8.20
  10   8   0   31.70    6.50
  10   8   0   36.80    5.60
  11  -8   0  147.29   10.90
  11  -8   0  167.28   12.30
  11  -8   0  110.69    9.80
  11   8   0  132.19   10.20
  11   8   0  145.29   11.20
  11   8   0  120.39   10.20
 -11   8   0  135.49   11.60
  12  -8   0   48.30   12.50
  12  -8   0   63.89    6.10
  12  -8   0   69.99    8.10
 -12   8   0   65.19    8.80
  12   8   0   58.19    7.80
  12   8   0   60.49    7.60
  12   8   0   54.69    8.00
  13  -8   0   72.09    8.40
  13  -8   0   73.29    9.60
 -13   8   0   62.29    9.60
  13   8   0   72.59    9.40
  13   8   0   76.59    9.30
   0  -9   0   79.39    5.50
   0  -9   0   81.29    4.30
   0   9   0   79.19    4.30
   0   9   0   76.79    4.20
   0   9   0   84.09    5.40
   0   9   0   84.99    4.80
   1  -9   0  672.53   17.20
   1  -9   0  631.14   19.70
  -1  -9   0  645.54   18.70
   1  -9   0  689.13   16.60
  -1   9   0  680.53   19.70
  -1   9   0  680.43   17.00
   1   9   0  687.33   16.60
   1   9   0  656.33   16.20
   1   9   0  682.03   16.40
  -1   9   0  661.73   18.00
  -1   9   0  696.03   18.00
   1   9   0  659.83   18.40
   1   9   0  701.13   18.50
  -1   9   0  674.93   16.70
   2  -9   0  370.26   11.90
  -2  -9   0  347.17    9.10
   2  -9   0  364.76   10.00
   2  -9   0  343.17   13.50
   2  -9   0  349.47    9.90
  -2  -9   0  345.77   11.50
   2   9   0  362.96    9.90
  -2   9   0  363.46   12.20
   2   9   0  370.86   12.60
  -2   9   0  355.56   10.00
  -2   9   0  369.06   13.40
  -2   9   0  359.56   11.30
   2   9   0  369.56   10.20
   2   9   0  355.66   11.30
   3  -9   0  476.95   13.50
   3  -9   0  451.25   16.40
  -3  -9   0  463.15   11.90
   3  -9   0  469.75   12.10
   3  -9   0  471.35   15.30
  -3  -9   0  452.85   13.30
   3   9   0  488.65   15.60
   3   9   0  468.05   12.90
  -3   9   0  466.05   15.20
   3   9   0  469.95   12.80
  -3   9   0  466.55   11.90
  -3   9   0  455.65   16.00
   3   9   0  446.26   12.40
  -3   9   0  456.15   14.20
   4  -9   0  120.09    8.00
  -4  -9   0  129.89    5.40
   4  -9   0  129.39    6.60
   4  -9   0  129.79    5.10
   4  -9   0  140.49    7.90
   4   9   0  131.29    5.00
  -4   9   0  126.39    7.50
  -4   9   0  134.19    8.00
  -4   9   0  120.59    6.80
   4   9   0  142.29    6.00
   4   9   0  132.69    7.60
   4   9   0  131.09    6.00
  -5  -9   0  409.46   12.30
   5  -9   0  388.86   13.90
   5  -9   0  418.86   15.90
   5  -9   0  397.86   11.20
   5  -9   0  385.06   15.80
  -5   9   0  395.76   15.20
   5   9   0  390.76   12.60
  -5   9   0  385.06   14.20
   5   9   0  405.46   13.10
   5   9   0  387.36   14.90
  -5   9   0  390.16   15.50
   6  -9   0  269.77    8.90
  -6  -9   0  258.47   10.60
   6  -9   0  246.48   12.40
   6  -9   0  266.77   11.70
   6  -9   0  264.37   13.00
  -6   9   0  265.77   12.60
  -6   9   0  269.77   14.80
   6   9   0  262.47   10.80
   6   9   0  270.67   10.60
   6   9   0  261.37   12.30
   7  -9   0   68.69    6.40
   7  -9   0   82.19    7.50
   7  -9   0   63.69    6.50
  -7  -9   0   74.09    5.60
   7  -9   0   72.19    4.70
  -7   9   0   84.79    6.70
  -7   9   0   72.59    6.70
   7   9   0   69.19    5.80
   7   9   0   71.09    6.80
   7   9   0   66.79    5.60
  -7   9   0   68.79    6.80
  -8  -9   0  225.68   10.80
   8  -9   0  248.88    9.60
   8  -9   0  246.48   13.40
   8  -9   0  223.68   12.50
  -8   9   0  251.37   12.90
   8   9   0  243.68   12.00
  -8   9   0  245.58   13.40
   8   9   0  231.78   12.70
   8   9   0  255.17   14.30
   9  -9   0   87.09    8.20
  -9  -9   0   71.59    6.30
   9  -9   0   66.29    7.20
   9  -9   0   70.69    5.20
   9   9   0   74.39    7.10
  -9   9   0   87.79    8.70
   9   9   0   78.89    6.90
   9   9   0   81.59    7.80
  10  -9   0   83.69    8.50
  10  -9   0   86.59    8.30
  10  -9   0   84.99    6.10
 -10   9   0   66.89    8.10
  10   9   0   81.79    7.50
  10   9   0   87.49    8.60
  10   9   0   93.69    8.40
  11  -9   0  112.59   10.40
  11  -9   0  118.19    7.50
  11  -9   0  129.69   10.50
  11   9   0  121.19   10.30
  11   9   0  126.99   10.70
 -11   9   0  132.49   11.50
  11   9   0  122.69    9.80
  12  -9   0   93.59    9.90
  12  -9   0   81.69    8.90
  12   9   0   69.29    8.60
 -12   9   0   85.69    9.80
  12   9   0   82.09    8.90
  12   9   0   60.59    7.80
  13  -9   0   47.60    8.30
  13  -9   0   69.29    9.30
  13   9   0   42.80    8.10
  13   9   0   68.99    9.10
 -13   9   0   55.79    8.90
   0 -10   0  297.17    9.50
   0 -10   0  272.97   11.30
   0  10   0  291.17    9.50
   0  10   0  289.37    9.50
   0  10   0  282.47   11.10
   0  10   0  286.77   10.10
  -1 -10   0  206.48    9.10
   1 -10   0  211.48    7.30
   1 -10   0  198.48    9.80
   1  10   0  202.48    8.70
   1  10   0  215.28    7.40
  -1  10   0  204.28    7.40
  -1  10   0  208.78    7.70
  -1  10   0  201.68    9.40
  -1  10   0  207.98    8.30
  -1  10   0  198.48    8.10
   1  10   0  202.58    7.10
   1  10   0  232.08    9.20
   1  10   0  218.38    7.20
   2 -10   0  344.87    9.70
   2 -10   0  332.57    9.10
  -2 -10   0  321.17   11.40
   2 -10   0  331.47   11.40
   2 -10   0  322.57    9.10
   2 -10   0  328.17   13.50
  -2  10   0  338.67    9.80
   2  10   0  333.87   12.20
  -2  10   0  334.57   11.80
   2  10   0  333.17    9.50
   2  10   0  331.57    9.90
   2  10   0  333.27   11.20
  -2  10   0  306.97   12.70
  -2  10   0  335.97   10.90
  -3 -10   0   -0.80    0.60
   3 -10   0    1.90    1.00
   3 -10   0    0.80    1.20
  -3 -10   0    2.00    1.30
   3 -10   0   -0.40    1.00
   3 -10   0    1.20    1.10
  -3  10   0   -0.10    1.20
   3  10   0    2.40    1.10
  -3  10   0   -1.20    0.90
   3  10   0    0.10    1.50
   3  10   0   -0.50    0.80
  -3  10   0   -0.60    0.90
  -3  10   0    0.50    0.80
   3  10   0   -0.30    0.90
   4 -10   0  286.77    8.70
   4 -10   0  308.07   10.90
   4 -10   0  286.37   12.20
   4 -10   0  298.87   13.50
  -4 -10   0  293.47    9.80
  -4 -10   0  291.87    9.10
   4  10   0  291.97    9.80
   4  10   0  300.57    9.20
   4  10   0  307.77   12.60
  -4  10   0  295.17   11.50
  -4  10   0  306.07   13.20
   4  10   0  318.57   10.50
  -4  10   0  298.87   12.30
   5 -10   0  233.18   10.20
   5 -10   0  230.48   12.10
   5 -10   0  235.68    7.70
   5 -10   0  215.28   11.00
  -5 -10   0  232.38    7.50
  -5  10   0  229.98   11.30
   5  10   0  219.38    8.80
  -5  10   0  233.48   13.70
  -5  10   0  225.18   10.40
   5  10   0  232.18    9.40
   6 -10   0  400.26   11.80
   6 -10   0  405.46   16.80
   6 -10   0  412.76   15.50
   6 -10   0  419.46   17.50
  -6 -10   0  410.96   13.20
   6  10   0  421.36   14.60
  -6  10   0  390.26   16.50
  -6  10   0  402.96   16.50
  -6  10   0  410.46   15.90
   6  10   0  432.76   16.80
   6  10   0  406.56   13.80
   7 -10   0   77.49    7.60
   7 -10   0   80.39    6.80
   7 -10   0   84.69    4.80
  -7 -10   0   81.39    5.70
  -7  10   0   81.79    7.40
   7  10   0   81.99    6.10
  -7  10   0   84.19    7.50
   7  10   0   89.09    6.70
   7  10   0   94.89    8.00
   8 -10   0  158.58   11.00
   8 -10   0  140.09    6.80
   8 -10   0  163.58   10.40
  -8 -10   0  160.48    8.70
   8  10   0  141.59    9.10
  -8  10   0  141.99   10.40
   8  10   0  161.28   10.80
   8  10   0  155.38    9.00
   9 -10   0   80.59    8.20
   9 -10   0   74.49    7.60
   9 -10   0   78.29    5.20
   9  10   0   67.99    7.70
   9  10   0   89.29    7.70
  -9  10   0   83.29    8.40
   9  10   0   78.19    6.80
  10 -10   0   15.60    4.80
  10 -10   0   19.50    5.00
  10  10   0   18.00    5.10
  10  10   0   20.00    4.60
  10  10   0   12.60    3.40
 -10  10   0   14.90    4.30
  11 -10   0    5.50    3.60
  11 -10   0    1.20    1.70
  11 -10   0    9.00    4.00
 -11  10   0    3.90    3.10
  11  10   0    5.40    3.40
  11  10   0    4.70    2.90
  11  10   0    4.10    3.20
  12 -10   0  158.28   12.50
  12 -10   0  147.59   12.60
  12  10   0  144.49   12.30
 -12  10   0  157.38   13.10
  12  10   0  171.98   13.10
  12  10   0  153.08   11.50
   0 -11   0  153.98    7.50
   0 -11   0  150.38    8.30
   0  11   0  156.98    6.60
   0  11   0  143.59    6.40
   0  11   0  148.19    7.00
   0  11   0  150.98    8.00
   1 -11   0  466.35   12.80
   1 -11   0  421.96   16.00
  -1 -11   0  457.05   15.40
  -1  11   0  455.75   13.20
  -1  11   0  455.45   14.00
  -1  11   0  445.46   15.80
   1  11   0  443.66   12.50
   1  11   0  467.85   15.10
   1  11   0  458.15   12.60
   1  11   0  450.65   12.90
   1  11   0  467.05   14.90
  -1  11   0  453.25   14.20
   2 -11   0   28.40    3.10
   2 -11   0   32.40    2.60
  -2 -11   0   26.60    3.30
   2 -11   0   29.10    4.10
   2  11   0   25.50    3.60
   2  11   0   33.60    3.30
  -2  11   0   30.00    3.90
  -2  11   0   34.90    3.20
   2  11   0   30.70    2.50
   2  11   0   32.30    2.80
  -2  11   0   36.00    3.70
  -2  11   0   32.90    2.70
   3 -11   0   15.80    3.20
   3 -11   0   14.80    2.20
   3 -11   0   17.50    2.80
   3 -11   0   18.80    2.00
  -3 -11   0   19.20    3.20
   3  11   0   18.90    2.40
   3  11   0   18.50    3.70
  -3  11   0   19.40    2.70
  -3  11   0   18.70    2.00
  -3  11   0   13.40    2.80
  -3  11   0   21.80    3.80
   3  11   0   18.30    2.20
   3  11   0   21.20    2.60
  -4 -11   0  280.77    8.60
   4 -11   0  291.17    8.70
   4 -11   0  298.97   14.00
   4 -11   0  314.67   10.90
   4 -11   0  299.17   12.50
  -4 -11   0  287.17   10.20
  -4  11   0  293.67   17.50
   4  11   0  313.47   13.00
   4  11   0  292.07    9.50
  -4  11   0  282.97   11.50
   4  11   0  292.57   10.40
  -4  11   0  235.98   17.30
   4  11   0  294.57    9.70
  -5 -11   0  244.78    8.50
   5 -11   0  251.17   13.10
   5 -11   0  250.57   10.50
  -5 -11   0  257.97    8.50
   5 -11   0  236.18    7.80
   5 -11   0  223.28   11.50
   5  11   0  235.28    9.90
  -5  11   0  244.88   11.20
  -5  11   0  268.37   12.30
   5  11   0  247.68   12.10
  -5  11   0  242.28   12.30
   5  11   0  238.18    9.30
   6 -11   0  152.08   10.40
   6 -11   0  157.58    8.80
   6 -11   0  143.49    9.50
   6 -11   0  138.19    5.90
   6  11   0  143.19    9.30
  -6  11   0  145.39    8.90
   6  11   0  153.68    8.20
  -6  11   0  146.29    9.60
  -6  11   0  142.29    9.60
   6  11   0  139.69    7.30
   7 -11   0  133.29    8.60
   7 -11   0  108.29    9.30
  -7 -11   0  111.99    6.50
   7 -11   0  104.99    5.30
  -7  11   0  101.89    8.50
   7  11   0  109.99    8.60
   7  11   0  110.79    7.60
   7  11   0  115.29    7.10
   8 -11   0  149.29    8.20
   8 -11   0  130.59    9.40
   8 -11   0  150.78   11.20
   8  11   0  143.89   10.30
   8  11   0  138.49    8.50
   8  11   0  133.59    9.00
  -8  11   0  143.49   10.30
   9 -11   0   40.40    3.70
   9 -11   0   36.40    6.70
   9 -11   0   37.00    6.30
  -9  11   0   41.30    6.50
   9  11   0   38.40    6.90
   9  11   0   32.20    5.60
   9  11   0   43.20    5.20
  10 -11   0  100.99    9.40
  10 -11   0   88.69    9.20
  10  11   0   92.59    7.80
  10  11   0   93.39    9.10
 -10  11   0   90.49    9.30
  10  11   0   97.89    8.80
  11 -11   0   59.89    7.70
  11 -11   0   62.49    8.00
 -11  11   0   67.89    9.80
  11  11   0   50.29    6.80
  11  11   0   55.49    8.00
  11  11   0   57.19    7.70
  12 -11   0   25.80    6.10
  12 -11   0    8.40    2.60
  12  11   0   25.40    6.10
  12  11   0   13.20    4.60
 -12  11   0   19.80    5.80
   0 -12   0  528.45   18.40
   0  12   0  541.45   17.90
   0  12   0  548.75   15.60
   0  12   0  554.04   16.60
   0  12   0  558.34   15.70
  -1 -12   0  251.17   11.20
   1 -12   0  276.67    9.10
   1 -12   0  249.48   12.00
   1  12   0  277.57   11.10
   1  12   0  276.87    9.10
  -1  12   0  246.98    9.30
   1  12   0  267.87   11.10
   1  12   0  272.17    9.20
  -1  12   0  246.08   11.40
  -1  12   0  252.07   10.10
   1  12   0  280.17    9.00
  -1  12   0  240.18    9.70
   2 -12   0   15.40    3.70
   2 -12   0   13.80    1.90
   2 -12   0   19.20    2.70
  -2 -12   0   13.10    3.10
   2  12   0   18.60    2.30
  -2  12   0   10.90    2.70
   2  12   0   18.40    2.10
  -2  12   0    7.90    2.10
  -2  12   0   12.10    2.70
   2  12   0   17.90    3.60
  -2  12   0   12.30    2.10
   2  12   0   14.30    2.80
   2  12   0   16.00    2.60
   3 -12   0  860.11   24.10
   3 -12   0  860.51   20.60
   3 -12   0  809.62   26.70
   3 -12   0  863.71   20.30
   3 -12   0  862.61   20.60
  -3 -12   0  844.02   23.30
  -3  12   0  875.11   24.50
   3  12   0  839.92   20.70
   3  12   0  866.11   22.70
  -3  12   0  837.12   20.40
   3  12   0  852.51   21.90
  -3  12   0  843.02   23.30
   3  12   0  871.71   25.30
  -4 -12   0  139.89    6.90
   4 -12   0  135.59    8.10
   4 -12   0  128.99    5.20
   4 -12   0  134.49    9.40
   4 -12   0  130.09    6.60
  -4  12   0  115.59    8.40
   4  12   0  133.29    6.10
   4  12   0  124.89    6.60
  -4  12   0  123.89    7.40
  -4  12   0  131.89    8.10
   4  12   0  143.89    6.50
  -5 -12   0  353.86   11.30
   5 -12   0  324.07   15.70
   5 -12   0  326.57   14.30
   5 -12   0  322.07   12.40
  -5 -12   0  329.77   10.10
   5 -12   0  317.37    9.60
   5  12   0  342.17   14.90
  -5  12   0  352.56   14.70
  -5  12   0  330.77   13.70
   5  12   0  337.97   11.40
  -5  12   0  318.47   15.00
   5  12   0  339.97   12.50
   6 -12   0  214.98   10.60
  -6 -12   0  221.38    8.50
   6 -12   0  207.08    7.40
   6 -12   0  229.08   13.30
   6  12   0  222.68    9.50
   6  12   0  220.38   10.30
  -6  12   0  232.28   12.30
   6  12   0  221.48   12.20
  -6  12   0  210.18   11.20
   7 -12   0   40.80    3.20
   7 -12   0   48.60    5.50
   7 -12   0   34.00    6.00
   7  12   0   56.69    6.70
   7  12   0   49.20    4.70
   7  12   0   45.90    5.10
  -7  12   0   35.50    5.60
   8 -12   0  207.38   12.00
   8 -12   0  183.28    7.50
   8 -12   0  220.38   13.90
   8  12   0  187.78   10.20
   8  12   0  216.48   11.70
  -8  12   0  205.78   12.80
   8  12   0  223.28   13.30
   9 -12   0  192.98   13.40
   9 -12   0  207.58   12.60
  -9  12   0  188.38   12.80
   9  12   0  167.08   12.30
   9  12   0  199.38   12.00
  10 -12   0   12.40    4.20
  10 -12   0   22.20    5.70
 -10  12   0   21.10    5.40
  10  12   0   27.80    5.80
  10  12   0   23.30    4.90
  11 -12   0   43.40    7.90
  11 -12   0   47.70    7.30
 -11  12   0   54.19    8.20
  11  12   0   47.50    6.20
  11  12   0   46.70    6.80
  11  12   0   34.10    6.70
  12 -12   0   34.90    7.40
  12 -12   0   32.10    7.20
 -12  12   0   39.50    8.80
  12  12   0   25.10    5.90
  12  12   0   38.80    7.40
   0 -13   0  128.29    8.40
   0  13   0  134.69    8.10
   0  13   0  144.59    6.80
   0  13   0  135.19    7.20
   0  13   0  135.59    6.60
   1 -13   0  612.54   16.70
   1 -13   0  585.04   21.70
  -1 -13   0  674.33   20.80
   1  13   0  610.54   19.50
  -1  13   0  603.84   18.40
  -1  13   0  639.14   17.70
  -1  13   0  626.84   20.80
   1  13   0  621.74   17.00
  -1  13   0  636.24   18.30
   1  13   0  618.94   19.40
   1  13   0  623.34   16.60
  -2 -13   0  390.26   14.60
   2 -13   0  383.56   11.40
   2 -13   0  389.56   16.50
  -2  13   0  401.56   14.00
  -2  13   0  387.56   11.90
   2  13   0  380.76   13.70
  -2  13   0  400.06   14.40
  -2  13   0  352.46   16.80
   2  13   0  397.96   12.30
   2  13   0  393.16   12.00
   2  13   0  381.76   11.30
   2  13   0  394.16   14.90
   3 -13   0  331.57   10.00
   3 -13   0  332.07   12.80
   3 -13   0  337.37   15.60
  -3 -13   0  358.96   13.20
  -3  13   0  336.47   14.90
  -3  13   0  345.17   13.50
   3  13   0  334.97   10.50
   3  13   0  347.37   12.40
  -3  13   0  339.47   10.30
   3  13   0  320.77   14.00
   3  13   0  338.27   11.60
   4 -13   0  300.67    8.90
   4 -13   0  299.27   12.90
   4 -13   0  287.07   10.30
  -4 -13   0  294.37   11.40
   4 -13   0  310.07   15.10
  -4  13   0  296.27   13.00
  -4  13   0  286.07   12.00
   4  13   0  306.17   11.30
   4  13   0  293.37   13.60
  -4  13   0  271.47   13.80
   4  13   0  288.67    9.90
   4  13   0  292.97   10.50
   5 -13   0  351.46   12.80
   5 -13   0  350.46    9.90
  -5 -13   0  346.77   11.90
   5 -13   0  364.66   17.10
   5 -13   0  347.27   15.20
   5  13   0  342.87   15.60
   5  13   0  342.67   11.60
   5  13   0  356.86   13.20
  -5  13   0  355.86   15.30
  -5  13   0  338.67   14.10
   6 -13   0  161.08    9.00
   6 -13   0  154.58   11.50
   6 -13   0  159.38    5.90
  -6 -13   0  161.78    6.70
  -6  13   0  175.48   10.80
   6  13   0  159.08    8.90
   6  13   0  162.88   10.70
   6  13   0  152.38    7.70
   7 -13   0  265.87   12.90
   7 -13   0  280.57   15.90
   7  13   0  275.67   14.80
   7  13   0  281.07   11.70
  -7  13   0  308.97   15.20
   7  13   0  291.67   13.20
   8 -13   0   84.99    9.10
   8 -13   0   81.79    7.60
   8  13   0   71.19    6.10
   8  13   0   75.99    7.70
   8  13   0   73.09    8.10
  -8  13   0   78.59    8.30
   9 -13   0   54.59    8.90
   9 -13   0   48.90    6.70
   9  13   0   57.99    5.90
  -9  13   0   43.20    7.00
   9  13   0   59.09    6.80
   9  13   0   47.00    7.10
  10 -13   0  140.49   11.10
  10 -13   0  156.68   12.90
  10  13   0  133.69   18.40
  10  13   0  148.59   11.10
  10  13   0  127.69    9.40
 -10  13   0  147.89   16.40
  11 -13   0  197.68   14.00
  11 -13   0  170.78   18.00
  11  13   0  201.28   13.50
  11  13   0  198.58   14.80
  11  13   0  173.58   11.70
 -11  13   0  184.38   14.20
   0  14   0  138.99    6.90
   0  14   0  141.59    8.60
   0  14   0  142.39    7.60
   0  14   0  132.79    6.80
  -1 -14   0 1134.49   31.80
   1 -14   0 1096.99   32.60
  -1  14   0 1101.29   31.90
   1  14   0 1106.99   30.50
   1  14   0 1133.69   27.30
  -1  14   0 1112.29   29.20
  -1  14   0 1131.19   28.90
  -1  14   0 1129.99   28.10
   1  14   0 1122.19   26.90
   1  14   0 1131.79   30.30
  -2 -14   0  115.89    7.60
   2 -14   0   96.39    5.70
   2 -14   0  107.39    8.50
   2  14   0  110.59    5.90
  -2  14   0   95.29    7.50
   2  14   0   97.99    6.60
  -2  14   0   90.99    6.60
   2  14   0  106.19    7.40
   2  14   0   99.89    5.00
  -2  14   0  106.59    7.90
  -2  14   0   92.89    5.30
   2  14   0  103.09    5.40
   3 -14   0   47.60    3.30
   3 -14   0   51.69    4.90
  -3 -14   0   56.39    5.10
   3 -14   0   61.89    6.80
  -3  14   0   49.30    5.30
  -3  14   0   50.99    3.60
   3  14   0   48.30    4.40
  -3  14   0   49.99    5.10
   3  14   0   49.40    3.60
   3  14   0   51.09    4.50
  -3  14   0   49.00    5.90
   3  14   0   50.79    6.90
   4 -14   0  195.58   12.20
   4 -14   0  188.88   10.10
  -4 -14   0  199.48    9.40
   4 -14   0  189.78    7.50
   4 -14   0  190.28    6.70
   4 -14   0  186.58    7.50
   4  14   0  200.38    8.60
   4  14   0  198.28    9.10
   4  14   0  189.68   11.10
  -4  14   0  200.68   10.60
   4  14   0  200.18    7.80
  -5 -14   0  388.66   13.40
   5 -14   0  388.76   10.50
   5 -14   0  386.56   13.50
   5 -14   0  402.16   18.90
  -5  14   0  387.46   16.40
   5  14   0  422.36   17.70
   5  14   0  389.26   14.60
   5  14   0  383.36   12.60
   6 -14   0  191.98   13.20
   6 -14   0  210.18   10.20
   6  14   0  203.08    9.00
   6  14   0  214.48   10.70
  -6  14   0  211.68   12.10
   6  14   0  210.08   12.70
   7 -14   0  163.68   12.40
   7 -14   0  163.78    9.70
   7  14   0  157.38    9.80
  -7  14   0  162.48   11.00
   7  14   0  173.58   11.90
   7  14   0  156.08    8.40
   8 -14   0   93.29    9.80
   8 -14   0   90.79    7.90
   8  14   0   88.39    6.50
   8  14   0   93.29    9.20
  -8  14   0   89.39    8.70
   9 -14   0  328.87   16.30
   9 -14   0  314.47   18.40
  -9  14   0  319.47   17.30
   9  14   0  289.97   13.70
   9  14   0  311.67   15.80
   9  14   0  330.17   17.90
  10 -14   0  153.88   14.90
  10 -14   0  137.89   11.00
  10  14   0  149.39   11.20
 -10  14   0  147.49   12.10
  10  14   0  132.09    9.50
  10  14   0  136.59   12.00
  11 -14   0   92.39   10.00
  11 -14   0   72.09    8.60
  11  14   0   66.19    7.40
 -11  14   0   92.89   10.20
  11  14   0   69.69    8.30
  11  14   0   86.09    9.90
   0 -15   0  244.48   12.70
   0  15   0  222.18    9.20
   0  15   0  224.08    9.40
   0  15   0  219.68   11.40
   0  15   0  230.68   10.30
  -1 -15   0  513.75   19.50
   1 -15   0  498.25   19.80
   1  15   0  480.85   17.10
  -1  15   0  505.15   16.50
  -1  15   0  479.15   18.70
   1  15   0  483.15   17.60
   1  15   0  482.35   14.70
  -1  15   0  492.05   15.60
   1  15   0  492.45   14.40
  -1  15   0  506.85   19.00
  -2 -15   0  135.19    8.60
   2 -15   0  116.79    9.40
   2  15   0  120.19    6.50
   2  15   0  120.79    7.60
  -2  15   0  110.69    6.00
   2  15   0  113.89    5.50
  -2  15   0  120.79    7.40
  -2  15   0  126.89    7.90
   2  15   0  117.69    8.20
   2  15   0  123.09    6.00
   3 -15   0  191.48   12.20
   3 -15   0  181.88    6.80
  -3 -15   0  184.08    9.90
  -3  15   0  183.98    7.30
   3  15   0  179.08    7.20
   3  15   0  190.78    9.30
   3  15   0  183.28    7.70
  -3  15   0  162.68    9.20
   3  15   0  183.58    8.60
   3  15   0  199.38   11.10
  -3  15   0  172.18   10.00
   4 -15   0  109.99    4.80
   4 -15   0  108.19    7.50
   4 -15   0  102.39    9.40
  -4 -15   0  114.09    7.40
  -4  15   0  113.79   10.10
   4  15   0  105.39    6.40
   4  15   0  126.29    9.10
   4  15   0  114.69    6.90
  -4  15   0  113.39    8.10
   4  15   0  116.19    5.80
  -5 -15   0   85.39    6.10
   5 -15   0   85.79    5.50
   5 -15   0   90.69    9.00
   5  15   0   88.39    5.30
   5  15   0   79.59    6.40
  -5  15   0  103.19    8.10
   5  15   0   93.79    8.40
   6 -15   0  186.58   13.30
   6 -15   0  182.68    9.20
   6  15   0  174.88    8.20
   6  15   0  169.48   11.60
  -6  15   0  198.58   11.70
   6  15   0  185.58   10.20
   7 -15   0  188.68   13.60
   7 -15   0  188.38   10.20
   7  15   0  174.18   10.50
   7  15   0  200.58   13.10
  -7  15   0  180.78   11.90
   7  15   0  178.08    8.90
   8 -15   0   12.40    4.70
   8 -15   0   23.70    4.60
  -8  15   0   18.90    4.90
   8  15   0   13.80    4.40
   8  15   0   17.90    5.30
   8  15   0   19.10    3.60
   9 -15   0  135.39   10.20
   9 -15   0  159.28   13.40
   9  15   0  130.89   10.20
   9  15   0  140.69    9.00
   9  15   0  148.69   17.30
  -9  15   0  125.79   12.10
  10 -15   0  109.69   10.00
  10 -15   0  137.19   12.70
 -10  15   0  110.89   11.00
  10  15   0  122.09   11.90
  10  15   0  123.89    8.90
  10  15   0  123.69   10.50
   0 -16   0   41.20    5.60
   0  16   0   37.40    3.80
   0  16   0   34.00    3.80
   0  16   0   30.10    4.10
   0  16   0   36.90    4.70
  -1 -16   0   42.00    5.60
   1 -16   0   54.79    6.60
  -1  16   0   57.59    4.80
  -1  16   0   56.89    5.00
  -1  16   0   52.19    4.70
   1  16   0   52.89    5.50
   1  16   0   49.20    3.90
   1  16   0   50.09    5.50
   1  16   0   54.89    4.20
   2 -16   0  181.18   12.00
  -2 -16   0  183.48   10.60
  -2  16   0  174.18    9.60
   2  16   0  186.68    7.90
   2  16   0  173.98    7.20
   2  16   0  180.78   10.40
   2  16   0  181.58   11.60
  -2  16   0  191.78    9.50
  -2  16   0  176.58    8.00
   3 -16   0    1.00    2.00
  -3 -16   0    5.90    2.60
  -3  16   0    1.90    1.70
   3  16   0    6.10    1.70
  -3  16   0    1.10    1.40
   3  16   0    2.60    1.70
   3  16   0    4.80    2.10
   3  16   0    1.50    2.20
  -3  16   0    5.50    2.30
   3  16   0    4.90    1.80
   4 -16   0    1.80    2.50
  -4 -16   0   14.70    3.40
   4  16   0   12.70    2.80
   4  16   0    7.70    2.10
   4  16   0    5.40    3.40
   4  16   0    7.60    2.10
  -4  16   0    7.00    2.50
  -5 -16   0  108.49    7.20
   5 -16   0   84.99    9.20
  -5  16   0  118.39    8.70
   5  16   0  113.89    7.60
  -5  16   0  110.69    9.10
   5  16   0  111.59    9.30
   5  16   0   95.29    5.60
   6 -16   0   23.50    3.40
   6 -16   0   38.00    7.60
  -6  16   0   34.30    5.30
   6  16   0   25.10    5.70
   6  16   0   26.50    4.80
   6  16   0   20.00    3.10
   7 -16   0  112.49   11.00
   7 -16   0   99.59    7.30
   7  16   0  114.89   10.10
  -7  16   0   98.89    9.10
   7  16   0  110.49    8.20
   7  16   0  103.69    6.60
   8 -16   0  170.48   13.70
   8 -16   0  157.88   10.00
   8  16   0  174.68   12.80
   8  16   0  139.39    8.50
   8  16   0  154.98   10.80
  -8  16   0  159.88   11.80
   9 -16   0    6.40    3.30
   9  16   0    4.20    2.40
  -9  16   0    8.90    3.30
   9  16   0    1.40    3.30
   9  16   0    5.30    3.00
  10 -16   0   85.99    9.00
  10 -16   0  103.59   11.30
  10  16   0  106.89   11.20
  10  16   0   93.59    9.50
 -10  16   0   90.29   10.10
  10  16   0   84.49    7.70
   0 -17   0  151.28   10.50
   0  17   0  130.69    7.10
   0  17   0  129.39    8.00
   0  17   0  141.19    7.30
   1 -17   0   25.10    5.50
  -1 -17   0   23.20    5.30
  -1  17   0   17.50    3.50
   1  17   0   16.60    2.50
   1  17   0   17.20    3.10
   1  17   0   22.20    4.20
  -1  17   0   17.80    3.90
   1  17   0   29.00    4.40
  -1  17   0   22.70    3.50
  -2 -17   0  200.18   11.50
   2 -17   0  183.48   12.50
   2  17   0  190.98   10.40
   2  17   0  202.78    8.40
  -2  17   0  207.68   10.30
  -2  17   0  195.48    8.60
  -2  17   0  195.98   10.50
   2  17   0  204.08   11.30
   2  17   0  199.88    7.90
  -3 -17   0  214.58   11.60
   3 -17   0  198.78   13.40
  -3  17   0  203.38   11.40
  -3  17   0  212.58   10.90
   3  17   0  207.48    8.40
   3  17   0  215.38    9.70
   3  17   0  212.78   12.20
  -3  17   0  199.88    8.10
  -4 -17   0   14.00    3.60
   4 -17   0   16.40    5.10
   4  17   0   14.00    3.50
   4  17   0   11.30    4.00
   4  17   0   13.80    3.20
   4  17   0   16.50    2.90
  -4  17   0    8.80    3.00
   5 -17   0   60.09    8.10
  -5 -17   0   56.19    5.30
   5  17   0   57.39    4.30
  -5  17   0   59.59    6.60
  -5  17   0   53.69    6.90
   5  17   0   60.79    5.70
   5  17   0   73.89    7.80
   6 -17   0  118.39   11.00
  -6  17   0   98.59    8.90
  -6  17   0  112.09    9.10
   6  17   0  103.19    7.80
   6  17   0   98.49    9.20
   6  17   0   95.49    5.80
   7 -17   0   66.49    8.90
   7  17   0   60.49    4.80
   7  17   0   60.19    6.60
  -7  17   0   52.39    6.90
   7  17   0   67.09    8.20
   8 -17   0   -2.90    2.60
   8 -17   0   -2.30    1.30
   8  17   0    5.50    2.90
   8  17   0   -2.70    1.80
  -8  17   0    2.80    2.80
   9 -17   0  131.59   13.10
   9  17   0  139.69   11.00
   9  17   0  141.49    8.90
  -9  17   0  140.99   11.90
   9  17   0  140.79   12.50
   0 -18   0  188.68   12.20
   0  18   0  179.38    8.70
   0  18   0  210.58   10.40
   0  18   0  179.18    8.60
  -1 -18   0  184.38   11.90
   1 -18   0  191.68   12.60
   1  18   0  189.48    8.40
   1  18   0  173.48   10.30
   1  18   0  194.58    8.10
  -1  18   0  177.38    9.30
  -1  18   0  193.18    9.40
  -1  18   0  174.48    9.00
  -2 -18   0   80.69    7.60
   2 -18   0   79.49    8.50
   2  18   0   82.09    7.30
  -2  18   0   78.09    5.40
   2  18   0   82.29    5.20
  -2  18   0   82.09    6.30
  -2  18   0   73.39    6.50
   2  18   0   71.99    7.70
   3 -18   0  144.69   11.70
  -3 -18   0  146.79    9.80
   3  18   0  138.09   10.20
   3  18   0  135.39    7.80
   3  18   0  131.69    8.40
   3  18   0  135.59    6.40
  -3  18   0  146.09    6.70
  -3  18   0  158.58    9.80
   3  18   0  138.59    6.80
  -3  18   0  163.28    9.50
   4 -18   0  109.79   10.40
  -4 -18   0  111.09    8.40
   4  18   0  110.79    6.00
  -4  18   0  123.89    8.70
   4  18   0   89.59    8.60
   4  18   0   97.89    7.00
   4  18   0   98.79    5.40
   5 -18   0  115.89   11.20
   5  18   0  138.59    7.20
   5  18   0  155.48   11.30
  -5  18   0  143.29   10.70
  -5  18   0  157.88   10.40
   5  18   0  157.88    9.30
   5  18   0  145.49    6.80
   6 -18   0   40.10    7.40
   6  18   0   40.50    4.10
  -6  18   0   36.00    5.70
   6  18   0   48.00    8.00
  -6  18   0   57.29    6.80
   6  18   0   42.20    5.50
   7 -18   0  141.49   13.00
   7  18   0  158.78   12.50
   7  18   0  159.18    7.90
   7  18   0  168.08   10.80
   8 -18   0   46.00    8.60
   8  18   0   68.09    8.90
  -8  18   0   62.49    8.00
   8  18   0   59.69    5.20
   8  18   0   73.99    7.70
   9 -18   0  116.59   12.40
   9  18   0  114.99   11.50
   9  18   0  101.89    7.60
  -9  18   0  104.99   10.60
   9  18   0  114.69    9.90
   0 -19   0  387.66   18.60
   0  19   0  341.27   12.80
   0  19   0  351.16   16.50
   0  19   0  354.26   13.00
  -1 -19   0    4.10    3.00
   1 -19   0    9.00    3.90
   1  19   0   16.80    3.90
  -1  19   0   13.10    3.00
  -1  19   0    8.90    2.50
   1  19   0    6.20    2.00
   1  19   0   13.00    2.50
  -1  19   0   14.20    3.00
   2 -19   0  247.98   15.50
  -2 -19   0  274.87   14.70
   2  19   0  271.77    9.60
  -2  19   0  263.67   10.50
   2  19   0  264.37   10.00
   2  19   0  271.57   13.80
  -2  19   0  236.38   12.10
  -2  19   0  266.17   12.00
  -3 -19   0   51.19    6.20
   3 -19   0   55.69    7.80
  -3  19   0   55.09    5.70
  -3  19   0   50.99    5.90
   3  19   0   56.79    4.10
   3  19   0   55.19    6.50
   3  19   0   60.39    4.20
  -3  19   0   56.19    4.30
   4 -19   0  126.39   11.50
  -4 -19   0  124.79    9.00
  -4  19   0  125.69    8.90
   4  19   0  104.69    7.30
   4  19   0  115.89    5.60
   4  19   0  108.99    9.80
   4  19   0  110.49    7.60
   4  19   0  116.99    6.10
   5 -19   0   15.80    5.90
  -5 -19   0    1.70    2.10
   5  19   0    8.90    3.10
  -5  19   0    5.00    3.70
   5  19   0    4.60    1.80
   5  19   0    9.30    3.70
  -5  19   0    7.40    3.10
   6 -19   0  104.19   10.90
   6  19   0  121.99    6.70
  -6  19   0  106.19    9.70
   6  19   0  135.59   11.20
   6  19   0  107.39    6.00
  -6  19   0  117.49    9.60
   6  19   0  115.79    8.80
   7 -19   0    6.10    4.00
   7  19   0    6.90    3.40
  -7  19   0    0.00    3.90
   7  19   0    9.30    4.30
  -7  19   0    7.00    3.20
   8 -19   0   97.99   11.60
   8  19   0   89.99    6.40
  -8  19   0  108.59   10.10
   8  19   0  106.59   10.90
   8  19   0  103.99    9.10
   0 -20   0   24.50    5.80
   0  20   0   19.90    3.00
   0  20   0   20.50    3.10
   0  20   0   11.00    3.10
   1 -20   0  188.48   13.30
  -1 -20   0  176.18   12.40
  -1  20   0  161.98    8.80
   1  20   0  180.48    8.20
   1  20   0  172.28   10.50
   1  20   0  179.48    9.40
  -1  20   0  165.78    9.20
  -1  20   0  166.28    8.80
   2 -20   0    6.10    3.50
  -2 -20   0   11.60    3.70
   2  20   0   11.90    4.10
  -2  20   0   10.10    2.70
  -2  20   0    7.90    2.90
  -2  20   0   18.30    3.50
   2  20   0   11.10    2.30
   2  20   0   10.00    2.10
   3 -20   0  121.59   11.40
  -3 -20   0  121.89    9.70
  -3  20   0  125.69    8.50
   3  20   0  130.69   10.20
  -3  20   0  121.59    6.30
   3  20   0  124.39    5.80
  -3  20   0  132.09    9.20
   3  20   0  135.89    6.20
  -4 -20   0   38.10    5.50
   4  20   0   29.20    4.30
   4  20   0   35.40    6.50
  -4  20   0   30.40    4.90
   4  20   0   34.60    3.30
   5 -20   0   66.39    9.00
   5  20   0   89.19    9.00
  -5  20   0   63.99    7.00
   5  20   0   75.79    6.50
  -5  20   0   72.79    8.40
   6 -20   0    7.20    4.30
  -6  20   0    1.60    3.30
   6  20   0    2.10    2.50
  -6  20   0    3.40    2.80
   6  20   0    8.20    3.60
   6  20   0    5.00    1.60
   6  20   0    6.70    1.90
   7 -20   0  107.79   11.90
   7  20   0  106.49   10.70
   7  20   0  114.99    9.10
  -7  20   0   96.89    9.50
   7  20   0   94.89    6.00
   0 -21   0  126.49   11.30
   0  21   0  134.29    8.70
   0  21   0  121.99    7.10
   0  21   0  127.59    7.20
  -1 -21   0    9.00    4.40
   1 -21   0    4.60    3.40
   1  21   0    7.40    1.90
  -1  21   0    2.50    1.90
   1  21   0    4.70    1.80
  -1  21   0    7.10    2.30
  -1  21   0    0.10    2.10
   1  21   0    0.80    2.40
   2 -21   0   19.60    5.30
  -2 -21   0   25.10    5.80
  -2  21   0   25.70    4.10
   2  21   0   20.10    4.80
   2  21   0   29.40    3.10
  -2  21   0   30.80    3.60
  -2  21   0   22.30    4.30
  -3 -21   0   20.00    5.40
   3 -21   0   29.20    7.00
   3  21   0   16.40    4.70
  -3  21   0   21.60    2.70
  -3  21   0   33.50    4.80
  -3  21   0   21.60    4.30
   4 -21   0  186.18   14.80
   4  21   0  179.08   12.60
  -4  21   0  176.18   10.80
   5 -21   0   16.30    6.00
  -5  21   0   12.00    4.00
  -5  21   0   11.20    3.70
   5  21   0    6.60    2.90
   5  21   0   13.60    4.80
   6 -21   0   61.89    9.10
  -6  21   0   59.39    7.00
   6  21   0   48.40    6.50
   6  21   0   56.19    8.30
   0 -22   0    7.70    3.60
   0  22   0    4.90    2.80
   0  22   0    3.90    1.80
   1 -22   0   25.00    7.50
  -1 -22   0   37.60    7.30
   1  22   0   38.10    5.60
   1  22   0   31.90    3.70
  -1  22   0   38.20    5.10
   1  22   0   35.30    3.60
  -1  22   0   32.50    4.10
  -1  22   0   23.80    3.80
   2 -22   0   16.90    5.40
  -2 -22   0   13.70    4.40
  -2  22   0   14.90    3.00
  -2  22   0   13.50    3.50
   2  22   0    9.30    3.50
   3 -22   0    3.90    3.40
  -3 -22   0    6.50    3.30
  -3  22   0    1.10    2.40
  -3  22   0   -0.10    1.90
   3  22   0   -1.70    2.40
   4 -22   0   45.60    9.20
  -4  22   0   36.50    7.60
   4  22   0   39.80    7.40
  -4  22   0   56.39    6.90
   0 -23   0   38.50    7.70
   0  23   0   43.80    5.20
   0  23   0   33.20    3.60
   0  23   0   33.20    4.10
   1 -23   0    9.80    4.60
  -1 -23   0   12.30    4.50
  -1  23   0   10.30    2.60
  -1  23   0   10.40    2.60
   1  23   0    8.30    3.40
  -1  23   0   15.30    3.10
   2 -23   0   31.60    6.90
  -2 -23   0   33.00    7.30
  -2  23   0   33.20    3.80
  -2  23   0   34.10    4.50
   2  23   0   38.90    6.80
  -2  23   0   31.60    5.10
  14   0  -1    2.20    3.20
  14   0  -1   -1.80    2.70
 -13   0   1   55.79    8.20
  13   0  -1   33.70    8.00
  13   0  -1   55.79    7.00
  12   0  -1    0.80    2.60
  12   0  -1   -1.80    2.00
 -12   0   1    4.10    3.50
 -11   0   1    4.60    1.60
  11   0  -1    2.60    2.30
 -11   0   1    3.90    3.10
 -10   0   1   -1.60    2.10
  10   0  -1    2.00    2.20
 -10   0   1    2.00    2.00
  10   0  -1    1.10    1.80
   9   0  -1  823.02   27.60
  -9   0   1  867.51   27.10
   9   0  -1  842.92   27.50
  -9   0   1  840.72   25.90
   9   0  -1  845.92   24.90
   8   0  -1   -0.90    1.20
  -8   0   1    0.40    0.90
   8   0  -1    1.60    1.40
   8   0  -1    1.70    2.00
   8   0  -1    0.50    1.40
  -8   0   1    0.10    1.70
  -8   0   1   -1.30    0.90
  -7   0   1  216.58   10.00
  -7   0   1  236.38    8.30
  -7   0   1  224.38   10.60
   7   0  -1  232.38   11.00
   7   0  -1  223.98   10.80
   7   0  -1  240.48    9.70
   7   0  -1  240.88    8.80
   6   0  -1   -0.70    1.10
   6   0  -1    0.70    1.50
  -6   0   1    1.60    1.00
  -6   0   1    1.60    1.30
  -6   0   1    2.00    1.70
   6   0  -1    3.50    1.60
  -5   0   1 4190.68   90.99
  -5   0   1 4438.86   88.39
  -5   0   1 4446.96   90.89
   4   0  -1    1.00    0.90
  -4   0   1    1.30    1.00
  -4   0   1    0.30    0.80
   4   0  -1    1.30    1.20
   4   0  -1    1.00    0.90
  -4   0   1   -0.30    0.60
  -3   0   1 7799.72  180.98
  -3   0   1 7439.86  160.28
   3   0  -1 7951.10  184.58
   3   0  -1 7401.66  159.88
  -2   0   1    0.90    0.80
  -2   0   1    0.70    0.80
   2   0  -1    0.30    0.70
   2   0  -1    0.20    0.70
  -2   0   1    0.50    0.50
   2   0  -1    0.10    0.50
  -1   0   1 5947.71  134.69
   1   0   1 3967.90   89.59
   1   0   1 4579.34   97.09
  -2   0  -1    0.20    0.80
   2   0   1   -0.20    0.60
   2   0   1   -0.10    0.60
   2   0   1    0.20    0.70
  -3   0  -1 1394.76   29.50
   3   0   1 1204.48   29.80
  -3   0  -1 1349.16   29.90
  -3   0  -1 1393.06   27.90
   3   0   1 1293.47   28.00
   3   0   1 1259.17   29.20
   4   0   1    0.20    0.90
   4   0   1    1.40    1.30
  -4   0  -1    0.90    1.20
   4   0   1    0.50    0.80
  -4   0  -1   -1.00    0.80
  -5   0  -1 6059.39  166.98
   5   0   1 6237.68  168.48
   5   0   1 6206.88  142.09
  -5   0  -1 6280.17  139.99
  -5   0  -1 6057.69  139.49
   5   0   1 6184.28  139.99
  -5   0  -1 6116.19  129.69
   5   0   1 6322.67  130.99
  -6   0  -1    0.20    1.00
   6   0   1   -1.10    1.00
  -6   0  -1    0.30    0.80
   6   0   1    0.30    1.00
   6   0   1    3.70    1.70
  -6   0  -1   -0.40    1.30
  -7   0  -1 1158.58   26.80
  -7   0  -1 1151.58   31.30
   7   0   1 1184.18   31.50
   7   0   1 1168.58   32.60
   7   0   1 1160.98   27.50
  -7   0  -1 1147.29   30.40
   8   0   1   -2.00    1.50
   8   0   1    3.00    2.30
   8   0   1    0.60    1.30
  -8   0  -1    1.00    1.70
   9   0   1  617.04   23.30
   9   0   1  608.14   22.10
   9   0   1  627.54   17.90
  -9   0  -1  629.54   22.20
  10   0   1   -0.30    1.70
  10   0   1   -0.10    2.20
 -10   0  -1    2.70    2.40
  10   0   1   -1.30    1.10
  11   0   1  329.37   17.00
  11   0   1  320.37   11.90
 -11   0  -1  318.47   16.50
  12   0   1   -2.30    2.00
 -12   0  -1   -1.60    2.70
  12   0   1    2.10    2.90
  13   0   1  305.67   18.40
  13   0   1  318.57   16.30
 -13   0  -1  305.77   17.90
  14   0   1   -4.00    2.50
 -14   0  -1   -1.10    3.50
  14   0   1    1.60    2.70
  14  -1  -1   11.00    4.00
  14  -1  -1   14.40    4.80
 -14  -1   1    5.50    4.50
 -14   1   1    8.50    4.10
  14   1  -1    3.80    3.90
  14   1  -1    7.50    4.20
  13  -1  -1   17.10    4.20
 -13  -1   1    9.80    4.20
  13  -1  -1    6.70    3.50
 -13   1   1   20.60    5.60
  13   1  -1   16.50    4.50
  13   1  -1   11.00    6.80
 -12  -1   1  193.68   13.30
  12  -1  -1  175.88   11.20
  12  -1  -1  189.88   13.80
  12   1  -1  199.18   14.10
  12   1  -1  177.78   11.60
 -12   1   1  178.38   13.10
 -11  -1   1  105.59    9.30
  11  -1  -1   93.49    9.10
  11  -1  -1   95.09    7.60
  11   1  -1   94.49    8.00
  11   1  -1  109.09    9.70
 -11   1   1   83.79    8.70
 -11   1   1   88.49    5.70
  10  -1  -1   79.19    8.00
  10  -1  -1   82.09    5.90
  10  -1  -1   81.09    6.60
 -10  -1   1   75.99    4.30
 -10  -1   1   82.19    7.70
 -10  -1   1   70.99    6.60
  10  -1  -1   76.09    7.70
  10   1  -1   73.69    6.70
  10   1  -1   68.19    7.40
  10   1  -1   70.59    7.40
 -10   1   1   68.89    5.00
 -10   1   1   63.79    7.30
   9  -1  -1   43.80    4.90
   9  -1  -1   45.40    5.90
   9  -1  -1   49.50    6.00
  -9  -1   1   42.40    3.20
  -9  -1   1   46.70    6.00
   9  -1  -1   53.29    4.80
  -9   1   1   46.10    4.10
   9   1  -1   46.90    5.60
  -9   1   1   48.50    5.40
   9   1  -1   51.29    5.40
  -9   1   1   43.00    5.80
   9   1  -1   50.09    6.10
   8  -1  -1  358.46   15.20
   8  -1  -1  362.76   12.90
  -8  -1   1  328.97   10.30
  -8  -1   1  341.37   13.50
   8  -1  -1  350.36   12.30
   8  -1  -1  354.96   15.20
  -8  -1   1  332.57   14.10
   8   1  -1  334.47   13.20
  -8   1   1  324.27   13.70
  -8   1   1  342.77   11.70
  -8   1   1  327.57   14.40
   8   1  -1  348.07   15.80
   8   1  -1  337.47   14.70
   7  -1  -1   59.59    5.50
  -7  -1   1   63.39    5.10
  -7  -1   1   72.89    5.90
   7  -1  -1   69.29    6.00
   7  -1  -1   67.69    4.70
  -7  -1   1   72.09    3.80
   7   1  -1   70.39    5.90
   7   1  -1   64.89    5.60
  -7   1   1   71.79    5.50
  -7   1   1   75.09    4.60
  -7   1   1   72.19    6.00
   7   1  -1   61.09    4.90
   6  -1  -1 1060.39   28.80
  -6  -1   1 1109.89   28.60
   6  -1  -1 1104.99   26.70
   6  -1  -1 1074.89   29.00
  -6  -1   1 1142.09   28.10
  -6  -1   1 1136.19   24.90
  -6   1   1 1129.49   28.60
   6   1  -1 1038.10   27.10
  -6   1   1 1129.99   26.40
   6   1  -1 1083.09   28.70
   6   1  -1 1102.19   28.90
  -6   1   1 1063.69   28.70
   5  -1  -1 1349.86   33.10
  -5  -1   1 1326.17   32.60
  -5  -1   1 1344.77   32.20
  -5  -1   1 1400.86   29.60
   5  -1  -1 1418.66   31.40
   5   1  -1 1452.65   33.40
  -5   1   1 1328.27   32.90
   5   1  -1 1362.46   32.90
   5   1  -1 1308.37   31.60
  -5   1   1 1378.96   32.70
  -5   1   1 1365.76   31.00
  -4  -1   1  276.77    9.00
   4  -1  -1  259.47    9.40
  -4  -1   1  268.57    9.20
  -4  -1   1  269.37    7.30
   4  -1  -1  256.77    8.40
   4   1  -1  250.77    9.10
   4   1  -1  258.87    9.20
  -4   1   1  269.57    9.10
  -4   1   1  249.18    9.10
   4   1  -1  252.27    8.50
  -4   1   1  279.87    8.50
   3  -1  -1   23.00    2.00
  -3  -1   1   19.60    1.50
   3  -1  -1   22.00    2.20
  -3  -1   1   20.80    2.10
  -3  -1   1   24.00    2.40
  -3   1   1   19.50    1.90
   3   1  -1   22.00    2.20
  -3   1   1   17.50    1.90
   3   1  -1   25.70    2.40
  -3   1   1   18.90    2.10
   3   1  -1   19.20    2.00
  -2  -1   1 1412.26   29.90
   2  -1  -1 1383.26   29.80
  -2  -1   1 1421.66   29.70
  -2  -1   1 1421.66   30.10
   2  -1  -1 1391.96   30.30
   2  -1  -1 1309.17   29.80
  -2   1   1 1477.65   29.90
   2   1  -1 1360.16   29.90
   2   1  -1 1390.56   30.20
  -2   1   1 1424.46   30.10
  -2   1   1 1422.56   30.10
   1  -1  -1 2582.34   60.39
  -1  -1   1 2779.32   59.49
  -1  -1   1 2856.41   57.89
  -1  -1   1 2944.21   59.39
   1  -1  -1 2753.62   69.39
   1  -1  -1 2902.61   55.59
   1  -1  -1 2796.12   57.29
  -1  -1   1 2234.28   75.69
   1   1  -1 2596.24   62.39
  -1   1   1 2862.31   67.69
  -1   1   1 2878.31   59.29
  -1   1   1 2746.23   57.79
  -1   1   1 2306.97   57.19
   1   1  -1 2671.43   75.69
   1  -1   1   88.59    3.20
  -1  -1  -1   89.29    2.90
   1  -1   1   79.39    3.40
   1   1   1   81.89    2.90
  -1   1  -1   86.69    3.00
   2  -1   1 3132.89   81.49
   2  -1   1 3088.19   65.99
   2  -1   1 3095.59   68.49
   2   1   1 2920.51   76.49
  -2   1  -1 3073.29   65.59
  -2   1  -1 3051.89   81.39
   2   1   1 2871.41   66.99
   2   1   1 3009.30   66.39
   3  -1   1  322.07    9.70
   3  -1   1  332.77    9.20
   3  -1   1  317.87   10.30
  -3  -1  -1  313.07    9.50
  -3   1  -1  316.97    9.70
   3   1   1  310.97    9.80
   3   1   1  323.57    9.40
  -3   1  -1  335.17    9.00
  -3   1  -1  323.37   10.30
   4  -1   1 3146.69   66.29
   4  -1   1 3208.08   67.49
  -4  -1  -1 3148.59   65.59
  -4  -1  -1 3096.09   66.09
  -4   1  -1 3021.20   66.89
  -4   1  -1 3158.78   66.29
  -4   1  -1 3177.88   64.59
   4   1   1 3136.89   66.69
   5  -1   1  244.18    8.40
  -5  -1  -1  233.58    9.50
  -5  -1  -1  211.68   10.00
   5  -1   1  226.18   10.00
   5   1   1  249.38   10.00
  -5   1  -1  235.38    8.00
  -5   1  -1  220.28    9.60
  -5   1  -1  233.88    9.30
   5   1   1  249.88    9.40
   5   1   1  242.38    7.20
  -6  -1  -1 2093.19   48.10
   6  -1   1 2101.39   49.50
  -6  -1  -1 2049.49   47.10
   6  -1   1 2119.29   45.70
   6  -1   1 2089.09   48.30
   6   1   1 2077.69   49.00
  -6   1  -1 2007.10   48.40
   6   1   1 2032.20   47.70
   6   1   1 2094.79   43.90
  -6   1  -1 2050.39   47.90
  -6   1  -1 2099.19   45.10
  -7  -1  -1  102.89    6.60
   7  -1   1  111.89    7.40
  -7  -1  -1  109.99    7.20
   7  -1   1  106.49    5.80
  -7   1  -1  118.49    7.80
  -7   1  -1  114.29    5.70
  -7   1  -1  111.29    7.00
   7   1   1  100.29    7.00
   7   1   1  113.39    5.10
   7   1   1  105.59    7.50
   8  -1   1 1506.65   35.40
   8  -1   1 1435.26   40.40
   8  -1   1 1517.25   39.40
  -8  -1  -1 1477.25   38.70
   8   1   1 1490.75   40.20
  -8   1  -1 1499.15   39.50
  -8   1  -1 1441.06   34.20
  -8   1  -1 1411.86   38.10
   8   1   1 1484.25   38.90
   8   1   1 1489.05   33.50
  -9  -1  -1    1.00    2.00
   9  -1   1    3.80    2.60
   9  -1   1    5.50    2.80
   9  -1   1    1.30    1.70
   9   1   1   -1.30    1.40
   9   1   1    2.20    2.40
   9   1   1    2.20    1.40
  -9   1  -1   -2.40    3.60
  -9   1  -1    1.90    1.50
  10  -1   1   38.90    6.10
 -10  -1  -1   42.20    6.00
  10  -1   1   49.40    6.30
  10  -1   1   47.90    4.50
  10   1   1   44.00    6.10
  10   1   1   43.40    3.60
  10   1   1   46.40    6.40
 -10   1  -1   46.00    6.20
  11  -1   1   93.79    6.50
 -11  -1  -1   95.39    8.80
  11  -1   1  100.59    9.30
  11   1   1   76.49    8.30
 -11   1  -1   92.79    9.10
  12  -1   1  253.27   13.60
 -12  -1  -1  273.97   15.70
  12  -1   1  246.78   11.30
  12  -1   1  263.87   15.90
 -12   1  -1  273.27   15.90
  12   1   1  221.28   14.80
  12   1   1  249.97   13.90
  13  -1   1   10.20    4.80
  13  -1   1    8.70    3.80
 -13  -1  -1    7.40    4.40
  13   1   1    7.20    3.10
  13   1   1    9.10    4.20
 -13   1  -1    9.20    4.40
 -14  -1  -1   82.99   10.00
  14  -1   1   81.69    8.60
  14  -1   1   69.49    9.50
 -14   1  -1   94.59   10.70
  14   1   1   90.99    9.30
  14   1   1   67.19    9.60
  14  -2  -1  135.09   10.60
  14  -2  -1  136.79   13.30
 -14  -2   1  131.19   12.50
 -14   2   1  129.99   13.20
  14   2  -1  148.59   11.80
  14   2  -1  139.49   13.30
 -13  -2   1   20.50    5.90
  13  -2  -1   23.80    5.70
  13  -2  -1   20.30    5.00
  13   2  -1    9.60    7.30
 -13   2   1   19.30    6.00
  13   2  -1   16.40    4.70
 -12  -2   1  222.28   14.20
  12  -2  -1  242.88   15.70
  12  -2  -1  229.68   12.50
 -12   2   1  227.98   10.30
 -12   2   1  226.98   14.80
  12   2  -1  236.68   15.30
  12   2  -1  228.68   13.40
  11  -2  -1   57.79    5.70
  11  -2  -1   73.09    8.30
  11  -2  -1   69.49    6.40
 -11  -2   1   72.69    7.90
 -11   2   1   73.89    5.60
  11   2  -1   78.09    8.40
  11   2  -1   72.79    7.20
 -11   2   1   71.49    8.30
  10  -2  -1  631.84   24.00
  10  -2  -1  624.04   20.10
 -10  -2   1  611.34   21.50
 -10  -2   1  609.04   27.70
  10  -2  -1  624.44   20.30
  10   2  -1  626.14   21.70
  10   2  -1  583.14   23.20
 -10   2   1  629.84   23.40
 -10   2   1  583.74   18.70
  10   2  -1  620.54   23.60
  -9  -2   1  388.36   15.20
   9  -2  -1  345.07   16.40
   9  -2  -1  384.26   16.90
   9  -2  -1  380.26   14.00
   9  -2  -1  369.26   14.00
  -9  -2   1  368.06   15.90
  -9  -2   1  371.96   10.20
   9   2  -1  372.16   16.50
  -9   2   1  378.66   16.50
   9   2  -1  374.46   16.40
  -9   2   1  386.56   15.90
   9   2  -1  355.76   14.70
  -9   2   1  375.96   13.40
  -8  -2   1 1429.76   31.20
   8  -2  -1 1495.25   39.40
   8  -2  -1 1492.85   35.80
   8  -2  -1 1430.16   39.40
  -8  -2   1 1391.56   36.50
  -8  -2   1 1502.05   38.20
  -8   2   1 1428.06   35.00
   8   2  -1 1440.46   38.60
  -8   2   1 1389.76   38.10
  -8   2   1 1457.05   37.80
   8   2  -1 1404.56   36.50
   7  -2  -1   21.30    4.10
  -7  -2   1   18.00    3.30
  -7  -2   1   23.60    3.20
   7  -2  -1   23.70    3.10
   7  -2  -1   19.50    3.90
  -7  -2   1   20.30    1.80
  -7   2   1   27.70    4.70
   7   2  -1   26.70    3.90
   7   2  -1   17.20    3.20
  -7   2   1   20.50    3.10
   7   2  -1   17.20    3.10
  -7   2   1   19.60    2.70
   6  -2  -1 1700.73   39.70
  -6  -2   1 1746.63   41.00
   6  -2  -1 1757.12   41.90
  -6  -2   1 1766.52   36.20
   6  -2  -1 1702.93   42.00
  -6  -2   1 1777.82   40.20
  -6   2   1 1747.73   41.20
   6   2  -1 1753.42   41.50
  -6   2   1 1745.83   39.80
   6   2  -1 1577.64   39.90
   6   2  -1 1743.03   41.50
   5  -2  -1 3466.65   70.99
  -5  -2   1 3428.86   67.39
   5  -2  -1 3252.77   72.09
   5  -2  -1 3420.66   72.79
  -5  -2   1 3263.47   71.49
   5   2  -1 3485.45   72.19
  -5   2   1 3329.87   71.79
   5   2  -1 3434.16   71.99
  -5   2   1 3466.75   70.79
   5   2  -1 3165.78   70.79
  -5   2   1 3248.07   71.89
   4  -2  -1 3281.27   68.89
  -4  -2   1 3200.28   68.09
  -4  -2   1 3277.87   67.49
  -4  -2   1 3315.37   64.69
   4  -2  -1 3245.48   68.69
   4   2  -1 3285.97   68.29
  -4   2   1 3282.47   70.39
  -4   2   1 3052.59   68.39
  -4   2   1 3270.67   67.69
   3  -2  -1 1209.98   27.40
   3  -2  -1 1192.88   27.30
  -3  -2   1 1172.38   26.40
  -3  -2   1 1152.48   26.80
   3  -2  -1 1232.58   27.10
  -3  -2   1 1167.28   24.50
  -3   2   1 1118.49   26.90
   3   2  -1 1181.18   26.80
   3   2  -1 1212.28   26.90
  -3   2   1 1186.58   26.90
   3   2  -1 1256.97   27.30
  -3   2   1 1159.78   26.90
  -2  -2   1 1187.78   26.00
  -2  -2   1 1143.99   25.90
   2  -2  -1 1149.19   26.00
   2  -2  -1 1213.78   26.50
  -2  -2   1 1231.98   25.80
   2  -2  -1 1216.38   26.30
  -2   2   1 1152.28   26.20
   2   2  -1 1253.97   26.30
  -2   2   1 1210.48   26.10
   2   2  -1 1164.48   25.90
  -2   2   1 1183.48   26.00
   2   2  -1 1192.88   26.10
   1  -2  -1  752.22   17.00
  -1  -2   1  747.33   16.30
   1  -2  -1  729.13   16.00
  -1  -2   1  753.52   16.50
  -1  -2   1  713.43   16.50
   1  -2  -1  757.62   16.50
  -1   2   1  717.33   16.80
   1   2  -1  729.03   16.20
  -1   2   1  742.33   16.00
  -1   2   1  763.92   16.30
   1   2  -1  721.93   16.60
   0  -2  -1 5536.85  109.79
   0   2   1 5310.07  110.29
   1  -2   1 2659.83   58.79
  -1  -2  -1 2533.85   59.49
   1  -2   1 2631.84   68.99
   1  -2   1 2794.62   58.79
  -1   2  -1 2668.73   60.19
  -1   2  -1 2628.94   58.29
  -1   2  -1 2687.63   58.59
   1   2   1 2620.74   55.09
  -1   2  -1 2669.73   69.59
   1   2   1 2730.23   59.69
   2  -2   1 1464.85   31.30
   2  -2   1 1449.85   32.30
  -2  -2  -1 1452.95   30.30
   2  -2   1 1531.35   31.50
  -2   2  -1 1391.26   32.00
   2   2   1 1418.86   30.50
  -2   2  -1 1430.26   31.10
   2   2   1 1444.96   30.20
  -2   2  -1 1421.96   31.40
  -3  -2  -1   29.50    2.40
   3  -2   1   24.50    2.40
   3  -2   1   37.40    4.40
   3  -2   1   26.00    2.40
   3   2   1   25.70    2.30
  -3   2  -1   29.00    2.30
  -3   2  -1   33.70    3.50
   3   2   1   25.90    1.30
  -3   2  -1   27.80    2.50
   3   2   1   24.50    2.10
   4  -2   1  920.31   23.10
   4  -2   1  950.20   22.40
  -4  -2  -1  896.71   22.30
   4  -2   1  888.91   24.00
   4   2   1  943.61   22.50
  -4   2  -1  904.61   23.30
  -4   2  -1  912.61   22.00
   4   2   1  925.11   19.40
   4   2   1  922.71   23.00
   5  -2   1  392.96   12.20
   5  -2   1  376.36   13.00
   5  -2   1  397.76   14.10
  -5  -2  -1  376.36   12.50
   5   2   1  381.66    9.50
  -5   2  -1  390.26   11.80
  -5   2  -1  376.06   12.90
   5   2   1  388.26   12.50
   5   2   1  385.96   13.10
   6  -2   1 1029.60   25.40
   6  -2   1  986.50   27.00
   6  -2   1 1020.70   28.40
  -6  -2  -1 1004.90   26.30
   6   2   1  945.81   31.30
  -6   2  -1  986.00   27.60
  -6   2  -1 1040.70   27.10
   6   2   1 1001.40   22.10
   6   2   1  993.80   26.40
   7  -2   1  360.56   14.20
   7  -2   1  364.56   12.40
   7  -2   1  358.46   15.00
  -7  -2  -1  349.57   13.50
   7   2   1  357.36   14.30
  -7   2  -1  334.57   13.50
   7   2   1  345.87   13.50
  -7   2  -1  333.47   11.60
   7   2   1  357.06    9.70
  -7   2  -1  346.17   14.30
  -8  -2  -1   12.60    3.30
   8  -2   1    7.00    2.50
   8  -2   1   13.10    3.40
   8  -2   1   19.60    3.30
  -8   2  -1   16.50    3.70
  -8   2  -1   11.60    2.40
   8   2   1   16.10    2.00
  -8   2  -1    7.60    2.60
   8   2   1   16.00    4.40
   8   2   1   18.00    4.30
  -9  -2  -1  389.06   16.20
   9  -2   1  365.26   17.30
   9  -2   1  366.96   13.80
   9  -2   1  400.46   17.00
   9   2   1  373.86   17.00
   9   2   1  389.66   16.50
  -9   2  -1  375.46   13.10
  -9   2  -1  408.46   17.20
   9   2   1  395.46   11.20
 -10  -2  -1  195.58   11.70
  10  -2   1  181.98    9.50
  10  -2   1  195.78   12.30
 -10   2  -1  181.98    8.50
  10   2   1  164.88   11.80
 -10   2  -1  201.18   12.30
  10   2   1  187.88   11.80
  11  -2   1   25.10    4.40
  11  -2   1   35.80    7.00
 -11  -2  -1   24.00    5.00
 -11   2  -1   32.60    6.30
  11   2   1   23.40    6.70
  11   2   1   25.10    4.80
  11   2   1   24.00    5.60
  12  -2   1   68.99    6.20
  12  -2   1   66.59    8.60
 -12  -2  -1   66.19    7.90
  12   2   1   71.29    8.40
 -12   2  -1   75.79    9.10
  12   2   1   66.29    7.50
  13  -2   1  202.78   10.60
  13  -2   1  217.58   15.40
 -13  -2  -1  195.08   14.20
  13  -2   1  215.98   12.80
  13   2   1  210.78   13.50
 -13   2  -1  200.38   14.70
  13   2   1  204.38   14.90
  14  -2   1   12.50    4.70
 -14  -2  -1   18.10    5.60
 -14   2  -1   20.00    6.50
  14   2   1    8.40    4.00
  14   2   1   14.50    5.00
 -14  -3   1   19.30    5.80
  14  -3  -1    9.90    4.10
  14  -3  -1   10.70    4.80
  14   3  -1    6.20    3.70
  14   3  -1    5.00    3.60
 -14   3   1   16.90    5.70
  13  -3  -1  191.68   11.80
 -13  -3   1  213.28   14.50
  13  -3  -1  194.88   14.90
  13   3  -1  195.58   13.20
 -13   3   1  201.18   15.00
  12  -3  -1   59.39    7.80
 -12  -3   1   32.30    6.00
  12  -3  -1   56.59    6.20
 -12   3   1   37.70    4.90
  12   3  -1   47.50    6.60
  12   3  -1   53.89    9.40
 -12   3   1   56.19    9.30
 -11  -3   1  100.79    9.10
  11  -3  -1  127.89    8.50
  11  -3  -1  110.29   10.00
 -11  -3   1  115.99   13.70
  11  -3  -1  112.69    7.90
  11   3  -1  119.39    9.90
  11   3  -1   97.09    9.50
 -11   3   1   86.59    6.70
 -11   3   1  105.09    9.70
  11   3  -1  113.79    9.00
 -10  -3   1  175.98   10.00
  10  -3  -1  179.08    9.50
 -10  -3   1  184.98   11.40
  10  -3  -1  172.38    9.80
  10  -3  -1  165.78   11.50
  10   3  -1  161.98   11.30
 -10   3   1  175.38    9.20
 -10   3   1  184.38   12.10
  10   3  -1  172.58   10.60
  -9  -3   1  398.36   15.40
   9  -3  -1  399.56   17.50
   9  -3  -1  368.96   17.20
   9  -3  -1  397.76   14.20
  -9  -3   1  416.86   16.80
   9  -3  -1  394.56   15.10
   9   3  -1  405.56   17.20
   9   3  -1  395.26   16.90
  -9   3   1  415.96   16.80
  -9   3   1  411.86   17.40
   9   3  -1  407.36   16.20
  -9   3   1  405.76   14.70
   8  -3  -1   68.49    6.50
   8  -3  -1   71.29    5.70
  -8  -3   1   59.59    5.90
   8  -3  -1   65.39    6.40
  -8  -3   1   62.19    5.30
   8   3  -1   59.09    5.70
   8   3  -1   60.29    7.30
  -8   3   1   59.59    7.40
  -8   3   1   66.09    6.00
   8   3  -1   56.99    5.60
  -8   3   1   67.49    5.30
   7  -3  -1  187.78    8.80
  -7  -3   1  164.68    8.80
   7  -3  -1  176.68    9.60
   7  -3  -1  161.38    9.40
  -7  -3   1  166.18    8.10
  -7   3   1  149.09    9.00
  -7   3   1  173.78    8.20
   7   3  -1  172.98    8.70
   7   3  -1  166.38    9.20
   7   3  -1  177.68    9.20
  -6  -3   1  427.46   13.60
   6  -3  -1  410.16   14.80
   6  -3  -1  442.06   14.20
  -6  -3   1  414.56   14.30
   6   3  -1  427.06   14.80
  -6   3   1  433.96   14.70
  -6   3   1  423.76   13.70
  -6   3   1  407.26   14.90
   6   3  -1  401.96   13.90
  -5  -3   1 1186.88   27.40
   5  -3  -1 1128.99   28.80
  -5  -3   1 1108.89   27.90
   5  -3  -1 1147.29   28.20
   5  -3  -1 1145.89   29.30
   5   3  -1 1145.19   28.50
   5   3  -1 1147.29   28.30
  -5   3   1 1097.09   28.70
  -5   3   1 1148.89   28.50
   5   3  -1 1076.09   27.80
  -5   3   1 1195.18   28.90
  -4  -3   1  933.91   23.10
   4  -3  -1  918.81   23.50
   4  -3  -1  955.20   23.50
  -4  -3   1  936.71   22.30
   4   3  -1  931.71   23.00
   4   3  -1  974.30   23.40
   4   3  -1  910.91   23.10
  -4   3   1  979.20   23.40
  -4   3   1  890.41   23.40
  -4   3   1  921.41   23.20
   3  -3  -1 1146.29   25.90
  -3  -3   1 1064.39   25.20
   3  -3  -1 1139.49   26.20
  -3  -3   1 1117.49   24.70
   3   3  -1 1168.68   25.70
  -3   3   1 1089.09   25.60
  -3   3   1 1082.19   25.90
  -3   3   1 1066.39   25.80
   3   3  -1 1096.39   25.20
   3   3  -1 1096.09   25.80
   2  -3  -1  537.45   13.80
   2  -3  -1  522.95   13.10
  -2  -3   1  460.55   13.60
  -2  -3   1  504.95   12.30
  -2  -3   1  496.65   13.10
   2  -3  -1  548.25   13.10
  -2  -3   1  507.65   11.30
   2   3  -1  539.25   13.50
   2   3  -1  547.25   13.10
  -2   3   1  495.35   13.50
   2   3  -1  518.05   12.70
  -2   3   1  521.15   12.90
  -2   3   1  495.15   12.90
   1  -3  -1 2226.58   44.90
   0  -3   1  261.77    6.90
   0  -3   1  250.67    7.10
   0  -3   1  251.87    7.20
   0  -3  -1  237.88    7.10
   0  -3   1  259.97    7.00
   0   3  -1  239.08    7.00
   0   3  -1  248.78    7.10
   0   3  -1  229.08    7.00
   0   3  -1  252.87    7.00
   0   3   1  252.77    7.10
   1  -3   1 2620.94   55.99
   1  -3   1 2471.15   55.69
  -1  -3  -1 2306.97   53.59
   1  -3   1 2563.64   68.39
   1  -3   1 2539.25   57.29
   1  -3   1 2478.35   57.49
   1   3   1 2460.95   50.39
   1   3   1 2505.35   53.59
  -1   3  -1 2443.76   57.49
  -1   3  -1 2344.27   56.19
   1   3   1 2503.65   54.69
  -1   3  -1 2435.96   55.29
  -1   3  -1 2413.96   67.39
  -2  -3  -1 1706.13   35.50
   2  -3   1 1792.82   37.70
   2  -3   1 1756.22   36.20
   2  -3   1 1725.23   38.10
  -2   3  -1 1690.03   37.20
   2   3   1 1707.53   35.70
   2   3   1 1711.13   34.90
  -2   3  -1 1718.73   37.10
   3  -3   1  192.68    8.00
   3  -3   1  194.08    7.40
  -3  -3  -1  195.78    9.60
   3   3   1  190.38    6.70
  -3   3  -1  206.68    7.50
  -3   3  -1  204.38    8.10
   3   3   1  179.98    6.20
  -3   3  -1  221.68    7.50
   4  -3   1   51.99    3.90
   4  -3   1   43.40    4.10
  -4  -3  -1   45.20    3.50
   4  -3   1   43.60    3.70
   4   3   1   44.40    3.50
  -4   3  -1   50.89    4.40
   4   3   1   49.80    3.40
  -4   3  -1   46.40    3.60
  -4   3  -1   59.09    4.20
  -5  -3  -1  913.51   23.40
   5  -3   1  933.71   23.80
   5  -3   1  934.81   25.80
  -5   3  -1  933.91   24.50
   5   3   1  905.81   23.40
   5   3   1  915.11   24.00
  -6  -3  -1  162.38    7.90
   6  -3   1  162.78    7.70
   6  -3   1  161.98    8.40
   6  -3   1  166.58    9.30
  -6   3  -1  166.28    7.50
   6   3   1  161.38    7.90
   6   3   1  165.68    8.40
  -6   3  -1  158.08    8.20
  -6   3  -1  148.59    8.60
   7  -3   1  107.79    7.20
   7  -3   1  111.49    6.60
   7  -3   1  101.89    7.60
  -7  -3  -1   85.59    6.30
   7   3   1   96.99    6.60
  -7   3  -1   90.09    7.10
  -7   3  -1   91.69    6.70
   7   3   1  106.19    7.10
  -7   3  -1   95.79    5.80
   8  -3   1   43.40    5.20
  -8  -3  -1   46.00    5.10
   8  -3   1   38.00    4.20
   8  -3   1   33.10    4.80
   8   3   1   31.10    5.50
  -8   3  -1   31.40    3.60
  -8   3  -1   28.60    4.20
   8   3   1   33.80    4.40
  -8   3  -1   39.70    5.90
   9  -3   1  374.76   14.50
  -9  -3  -1  384.86   16.00
   9  -3   1  369.86   16.60
   9  -3   1  368.06   17.50
  -9   3  -1  397.96   17.20
   9   3   1  401.66   17.30
  -9   3  -1  362.26   13.50
   9   3   1  410.56   16.70
  10  -3   1  117.39    9.70
  10  -3   1  129.79    8.10
 -10  -3  -1  128.89    9.50
 -10   3  -1  131.89   10.20
  10   3   1  132.39    9.80
 -10   3  -1  120.59    7.30
  10   3   1  128.89    9.90
  11  -3   1   53.29    5.50
  11  -3   1   33.40    5.90
 -11  -3  -1   60.59    7.10
 -11   3  -1   51.49    7.10
  11   3   1   52.89    6.40
  11   3   1   56.09    6.90
  11   3   1   41.20    6.20
 -12  -3  -1   22.00    5.50
  12  -3   1   17.50    4.80
  12  -3   1   26.10    5.60
 -12   3  -1   20.00    5.30
  12   3   1   17.80    4.50
  12   3   1   20.10    5.50
  13  -3   1   21.50    4.60
  13  -3   1   27.80    5.10
  13  -3   1   22.40    6.10
 -13  -3  -1   34.70    7.50
  13   3   1   20.50    5.70
 -13   3  -1   28.00    7.20
  14  -4  -1  149.69   13.80
  14  -4  -1  151.28   10.70
  14   4  -1  157.38   13.80
 -14   4   1  147.39   13.70
  14   4  -1  162.98   12.50
  13  -4  -1   56.49    8.40
 -13  -4   1   67.09    8.70
  13  -4  -1   62.69    7.00
  13   4  -1   62.49    8.10
 -13   4   1   62.89    9.20
  12  -4  -1  113.39    8.30
  12  -4  -1  112.79    8.50
 -12  -4   1  101.19    9.70
  12  -4  -1  111.59   10.80
  12   4  -1  127.49   11.20
 -12   4   1  118.19   11.00
 -12   4   1  103.09    7.70
  12   4  -1  105.99    9.40
  11  -4  -1   82.89    7.50
  11  -4  -1   86.99    6.70
 -11  -4   1   88.39    8.50
 -11  -4   1   71.39    6.60
  11  -4  -1   73.69    8.30
  11   4  -1   79.99    8.40
  11   4  -1   68.89    7.70
 -11   4   1   55.39    6.70
  11   4  -1   82.39    8.00
 -11   4   1   79.09    8.50
  10  -4  -1  268.47   12.80
  10  -4  -1  280.77   15.10
 -10  -4   1  252.47   13.40
 -10  -4   1  255.27   14.30
  10   4  -1  257.67   14.00
  10   4  -1  256.47   14.30
 -10   4   1  265.77   14.50
  10   4  -1  242.08   13.00
 -10   4   1  254.67   11.80
  -9  -4   1  241.18   11.20
   9  -4  -1  225.88   13.10
  -9  -4   1  244.98   12.50
   9  -4  -1  251.17   13.50
   9  -4  -1  240.48   10.30
   9  -4  -1  240.28   11.50
  -9   4   1  232.68   13.00
  -9   4   1  250.17   11.30
   9   4  -1  241.18   12.20
   9   4  -1  219.98   12.20
   9   4  -1  224.68   12.50
   8  -4  -1  900.31   29.30
  -8  -4   1  935.41   27.10
   8  -4  -1  916.31   26.50
  -8  -4   1  931.71   25.60
   8  -4  -1  899.71   28.10
   8   4  -1  915.11   27.50
  -8   4   1  908.11   28.00
  -8   4   1  944.51   27.60
  -8   4   1  936.01   26.00
   8   4  -1  906.51   27.90
   8   4  -1  907.71   26.90
  -7  -4   1  194.48    9.60
   7  -4  -1  193.58    9.40
  -7  -4   1  200.38    8.70
   7  -4  -1  186.08   10.20
   7  -4  -1  179.58    9.90
   7   4  -1  185.78    9.40
   7   4  -1  192.78    9.60
  -7   4   1  174.28    9.70
   7   4  -1  175.48    9.50
  -7   4   1  191.58    9.50
  -7   4   1  182.08    8.90
   6  -4  -1  750.92   21.60
  -6  -4   1  746.23   21.30
  -6  -4   1  776.02   20.20
   6  -4  -1  718.73   22.00
   6  -4  -1  763.92   22.90
   6   4  -1  789.82   21.80
  -6   4   1  737.33   21.60
  -6   4   1  741.33   21.20
  -6   4   1  717.03   22.00
   6   4  -1  777.92   21.90
   6   4  -1  725.73   21.40
   5  -4  -1  594.94   18.10
  -5  -4   1  605.34   15.90
  -5  -4   1  574.84   16.80
   5  -4  -1  603.04   17.60
   5  -4  -1  581.84   17.60
  -5   4   1  583.34   17.20
  -5   4   1  586.14   17.30
   5   4  -1  588.54   16.90
  -5   4   1  550.64   17.50
   5   4  -1  585.24   17.10
   5   4  -1  524.45   16.80
   4  -4  -1 1948.41   43.30
   4  -4  -1 1945.31   43.30
  -4  -4   1 1819.72   41.80
  -4  -4   1 1945.21   40.90
   4  -4  -1 1830.62   42.60
  -4   4   1 1891.11   45.40
   4   4  -1 1947.31   42.30
  -4   4   1 1816.92   42.70
   4   4  -1 1886.31   42.70
   4   4  -1 1960.80   42.10
  -4   4   1 1890.71   42.50
  -3  -4   1 1157.88   23.10
  -3  -4   1 1117.89   25.60
   3  -4  -1 1089.99   26.00
  -3  -4   1 1157.88   24.70
   3  -4  -1 1069.19   26.30
   3  -4  -1 1095.39   26.90
   3   4  -1 1067.69   26.30
   3   4  -1 1154.88   25.90
  -3   4   1 1150.58   26.00
   3   4  -1 1084.79   25.50
  -3   4   1 1113.59   26.70
  -3   4   1 1118.39   26.30
  -2  -4   1  106.49    3.90
   2  -4  -1  125.09    4.90
   2  -4  -1  127.89    4.80
  -2  -4   1  105.49    3.70
  -2  -4   1  104.29    4.80
   2  -4  -1  123.69    5.50
  -2  -4   1  108.99    4.40
   2   4  -1  129.79    4.90
  -2   4   1  100.69    5.00
   2   4  -1  116.59    4.50
  -2   4   1  108.49    4.60
  -2   4   1  101.09    4.30
  -1  -4   1  673.83   15.90
   1  -4  -1  704.33   15.60
  -1  -4   1  689.93   15.30
  -1  -4   1  649.93   16.30
   1  -4  -1  708.93   14.70
  -1  -4   1  689.53   15.90
  -1   4   1  643.24   16.80
  -1   4   1  691.53   15.20
  -1   4   1  675.43   15.40
   1   4  -1  691.73   15.80
   1   4  -1  675.13   16.60
  -1   4   1  689.23   14.20
   1   4  -1  677.73   15.70
   1   4  -1  713.93   16.10
   0  -4   1   94.49    3.60
   0  -4  -1   71.29    3.70
   0  -4   1   87.39    4.00
   0  -4   1   91.19    3.80
   0  -4   1   86.49    3.70
   0   4  -1   67.49    3.50
   0   4  -1   70.99    3.50
   0   4   1   91.29    2.50
   0   4   1   88.59    3.90
   0   4  -1   66.59    3.50
   0   4  -1   73.39    3.60
   0   4   1   89.79    3.10
  -1  -4  -1  169.48    5.60
   1  -4   1  189.98    5.70
   1  -4   1  177.88    5.70
   1  -4   1  173.28    6.30
  -1   4  -1  168.58    6.30
  -1   4  -1  169.18    6.30
  -1   4  -1  171.78    5.50
   1   4   1  171.98    5.50
   2  -4   1 2506.15   52.49
   2  -4   1 2469.85   53.79
  -2   4  -1 2566.84   52.79
   3  -4   1  520.55   13.00
  -3  -4  -1  502.55   12.70
   3  -4   1  494.95   14.00
   3  -4   1  531.45   14.90
  -3   4  -1  494.55   14.20
  -3   4  -1  486.85   14.30
   3   4   1  514.45   12.60
  -3   4  -1  469.05   14.80
   3   4   1  526.05   13.10
   4  -4   1  192.48    8.30
  -4  -4  -1  220.88    7.60
   4  -4   1  196.88    9.00
   4  -4   1  193.08    8.10
   4   4   1  194.68    7.50
  -4   4  -1  193.58    8.90
   4   4   1  197.98    7.20
  -4   4  -1  201.18    9.50
   5  -4   1  315.37   12.70
   5  -4   1  328.87   11.70
  -5  -4  -1  298.97   10.50
   5  -4   1  301.67   11.40
  -5   4  -1  311.97   11.10
   5   4   1  309.87   10.60
  -5   4  -1  276.27   11.90
   5   4   1  309.67   11.00
  -5   4  -1  313.97   11.60
   6  -4   1  525.15   18.90
   6  -4   1  555.54   17.30
  -6  -4  -1  534.75   16.50
   6  -4   1  543.45   17.70
  -6   4  -1  565.04   18.00
   6   4   1  557.34   16.80
  -6   4  -1  570.54   16.90
   6   4   1  532.05   17.20
   7  -4   1  207.08    9.80
  -7  -4  -1  208.58    9.60
   7  -4   1  196.78   11.10
  -7   4  -1  216.98    9.50
   7   4   1  192.78    9.90
  -7   4  -1  215.28   10.60
  -7   4  -1  193.18   10.70
   7   4   1  200.28    9.70
  -8  -4  -1   37.80    4.70
   8  -4   1   26.70    4.80
   8  -4   1   37.00    4.50
   8  -4   1   35.10    5.10
  -8   4  -1   34.90    4.00
   8   4   1   36.50    4.60
  -8   4  -1   37.20    4.70
   8   4   1   38.70    4.80
   9  -4   1  230.58   13.90
   9  -4   1  250.77   13.20
  -9  -4  -1  245.88   12.20
   9  -4   1  250.57   11.80
  -9   4  -1  255.27   11.30
   9   4   1  239.28   13.00
   9   4   1  244.98   12.60
  -9   4  -1  244.18   13.50
 -10  -4  -1  172.88   10.80
  10  -4   1  188.38   12.00
  10  -4   1  151.08    9.40
 -10   4  -1  157.58   11.50
  10   4   1  178.08   11.30
 -10   4  -1  153.18    8.80
  10   4   1  172.78   10.80
  10   4   1  147.79   10.80
  11  -4   1   58.09    6.00
 -11  -4  -1   56.59   14.30
  11  -4   1   54.19    7.20
  11   4   1   43.20    6.40
 -11   4  -1   46.30    7.00
  11   4   1   43.40    6.20
  11   4   1   49.30    6.50
  12  -4   1   31.30    4.80
  12  -4   1   19.70    5.10
 -12  -4  -1   33.70    6.90
  12   4   1   22.20    5.00
  12   4   1   31.00    6.00
 -12   4  -1   29.10    7.00
  13  -4   1    0.10    2.60
  13  -4   1    1.20    2.70
 -13  -4  -1    0.00    2.00
  13  -4   1    1.20    2.70
  13   4   1    2.90    2.60
 -13   4  -1    2.10    3.30
  13   4   1    0.90    2.60
  14  -5  -1    9.00    3.30
  14  -5  -1    2.30    3.80
  14   5  -1    1.80    3.40
  14   5  -1    4.80    3.90
 -14   5   1    5.00    4.20
  13  -5  -1   84.99    7.70
  13  -5  -1  116.59    9.20
  13  -5  -1  116.89   11.50
 -13   5   1  110.09   11.40
  13   5  -1  113.99   12.00
 -12  -5   1    8.30    3.70
  12  -5  -1    1.20    2.60
  12  -5  -1    3.80    2.10
 -12   5   1    3.90    3.70
  12   5  -1    5.40    3.80
  12   5  -1    1.90    2.70
  11  -5  -1  108.49    7.30
  11  -5  -1  112.29    8.60
  11  -5  -1   94.59    9.40
 -11  -5   1   92.49   16.90
  11   5  -1  101.89    9.50
 -11   5   1   75.99    6.80
  11   5  -1   94.19    8.80
  11   5  -1  104.59    9.00
 -11   5   1  102.09    9.60
  10  -5  -1   71.99    6.90
  10  -5  -1   85.49    8.50
  10  -5  -1   73.59    5.80
 -10  -5   1   71.39    7.40
 -10  -5   1   75.19    6.20
  10   5  -1   64.49    7.10
  10   5  -1   54.69    7.00
  10   5  -1   63.89    7.00
 -10   5   1   78.89    8.30
  -9  -5   1  452.85   17.60
  -9  -5   1  414.46   15.50
   9  -5  -1  440.36   17.30
   9  -5  -1  448.46   18.80
  -9   5   1  462.25   16.90
   9   5  -1  448.56   18.10
   9   5  -1  449.95   18.40
   9   5  -1  418.66   17.40
  -9   5   1  457.65   18.80
   8  -5  -1  183.78   10.70
  -8  -5   1  184.28   10.00
  -8  -5   1  171.88    8.50
   8  -5  -1  194.48   10.30
   8  -5  -1  184.38   10.90
  -8   5   1  170.38   10.40
   8   5  -1  175.18    9.90
   8   5  -1  180.88    9.90
  -8   5   1  162.78    9.50
   8   5  -1  175.98   10.20
  -8   5   1  175.98    9.40
   7  -5  -1  174.98    9.20
  -7  -5   1  150.38    7.30
   7  -5  -1  171.78    9.80
  -7  -5   1  165.78    8.80
   7  -5  -1  149.39    9.10
  -7   5   1  160.08    8.80
  -7   5   1  148.49    8.30
   7   5  -1  162.08    8.70
   7   5  -1  170.18    9.30
  -7   5   1  159.38    9.30
   7   5  -1  165.48    9.00
  -6  -5   1  133.49    7.30
   6  -5  -1  137.39    8.00
  -6  -5   1  131.19    7.30
   6  -5  -1  141.09    7.90
   6  -5  -1  151.98    8.60
   6   5  -1  139.89    7.80
  -6   5   1  115.29    7.60
   6   5  -1  158.08    8.10
  -6   5   1  141.29    7.70
  -6   5   1  138.49    7.70
   6   5  -1  142.29    7.40
   5  -5  -1  673.73   19.90
   5  -5  -1  653.03   19.40
  -5  -5   1  674.73   17.20
  -5  -5   1  679.03   18.60
   5  -5  -1  651.23   20.00
  -5   5   1  660.83   19.50
   5   5  -1  669.33   18.60
  -5   5   1  689.93   19.30
  -5   5   1  617.14   19.40
   5   5  -1  657.63   19.40
   5   5  -1  660.63   18.80
   4  -5  -1 1018.90   25.80
  -4  -5   1  974.30   23.80
  -4  -5   1 1013.80   22.60
   4  -5  -1  929.01   24.40
   4  -5  -1  965.80   25.20
   4   5  -1  944.31   24.80
  -4   5   1 1021.60   25.60
  -4   5   1  962.50   25.10
   4   5  -1  965.50   23.80
  -4   5   1  992.70   24.50
   4   5  -1  955.40   24.10
  -3  -5   1  918.81   20.30
  -3  -5   1  896.81   22.00
   3  -5  -1  935.91   22.20
  -3  -5   1  922.21   19.70
   3  -5  -1  929.71   23.70
   3  -5  -1  909.31   25.20
   3  -5  -1  922.41   19.00
   3   5  -1  912.21   21.90
   3   5  -1  907.81   22.70
  -3   5   1  806.02   25.20
   3   5  -1  927.91   21.70
  -3   5   1  917.41   22.10
  -3   5   1  919.11   22.60
  -2  -5   1  468.95   10.70
   2  -5  -1  441.66   13.50
   2  -5  -1  464.75   11.90
  -2  -5   1  452.05   11.80
   2  -5  -1  461.15   12.40
  -2  -5   1  455.25   11.40
  -2  -5   1  441.16   12.60
  -2   5   1  466.85   12.40
   2   5  -1  468.75   12.30
   2   5  -1  439.46   11.60
  -2   5   1  438.76   13.30
   2   5  -1  464.05   11.20
   2   5  -1  459.85   13.10
  -2   5   1  450.95   11.90
  -1  -5   1 2281.67   48.20
  -1  -5   1 2297.47   48.80
   1   5  -1 2399.46   48.30
   1   5  -1 2368.56   49.30
  -1   5   1 2320.07   47.10
  -1   5   1 2275.97   46.50
  -1   5   1 2340.17   47.70
   1   5  -1 2308.07   48.10
   0  -5   1  321.57    8.60
   0  -5   1  308.07    9.10
   0  -5   1  306.87    9.10
   0  -5  -1  334.97    9.90
   0  -5   1  306.47    9.60
   0  -5   1  316.77    8.10
   0   5  -1  330.77    9.50
   0   5   1  312.67    7.50
   0   5  -1  347.47    9.40
   0   5   1  305.27    9.50
   0   5   1  313.87    8.30
   0   5  -1  340.17    9.70
   0   5  -1  358.36    9.60
   1  -5   1 7741.93  155.28
   1  -5   1 7594.74  156.58
  -1   5  -1 6768.02  170.18
  -1   5  -1 7500.75  156.98
  -2  -5  -1 2788.32   54.19
   2  -5   1 2640.54   58.19
   2  -5   1 2693.73   56.59
  -2   5  -1 2741.73   57.09
   2   5   1 2713.43   54.59
   2   5   1 2726.23   55.29
   3  -5   1    0.60    1.10
   3  -5   1    3.60    1.30
   3  -5   1    3.20    1.70
  -3  -5  -1    5.20    1.20
   3  -5   1    3.20    1.30
   3   5   1    2.30    0.70
   3   5   1    5.00    1.30
  -3   5  -1    0.70    1.20
  -3   5  -1    1.20    1.10
  -3   5  -1    2.70    1.50
   3   5   1    1.40    0.90
   4  -5   1 1070.49   27.10
  -4  -5  -1  938.81   28.50
   4  -5   1 1085.59   24.60
   4  -5   1 1074.59   28.00
   4  -5   1 1008.30   26.20
  -4   5  -1 1078.89   26.70
   4   5   1 1066.89   24.50
   4   5   1 1078.39   25.00
  -4   5  -1 1066.79   26.70
  -4   5  -1 1020.70   27.40
   5  -5   1 1430.46   35.40
  -5  -5  -1 1434.16   33.30
   5   5   1 1427.46   33.20
  -5   5  -1 1446.16   35.00
   5   5   1 1429.56   34.00
  -5   5  -1 1493.95   35.60
  -5   5  -1 1393.86   36.10
   6  -5   1  206.48   10.00
   6  -5   1  226.38   10.30
  -6  -5  -1  223.68    9.30
  -6   5  -1  215.88    9.60
   6   5   1  221.08    9.70
  -6   5  -1  206.28   10.70
  -6   5  -1  230.68   10.40
   6   5   1  225.38    9.40
   7  -5   1    2.00    1.50
   7  -5   1    0.30    1.10
   7  -5   1    0.50    1.60
  -7  -5  -1    2.80    1.70
  -7   5  -1   -0.80    1.20
  -7   5  -1   -0.60    1.50
  -7   5  -1    1.20    1.50
   7   5   1    2.00    1.40
   8  -5   1  946.61   29.10
  -8  -5  -1  956.40   27.40
   8  -5   1 1005.60   28.30
   8  -5   1  931.31   30.60
   8   5   1  989.70   28.30
  -8   5  -1  982.80   29.20
   8   5   1  959.00   28.70
  -8   5  -1  975.80   30.00
  -8   5  -1  955.90   27.20
  -9  -5  -1  170.68   10.20
   9  -5   1  173.58   11.10
   9  -5   1  189.68   10.50
  -9   5  -1  175.98    9.50
   9   5   1  177.18   10.70
   9   5   1  196.88   11.40
   9   5   1  179.38   10.70
  -9   5  -1  186.78   11.90
  10  -5   1  155.38   11.20
 -10  -5  -1  169.08   10.60
  10  -5   1  169.68   10.20
 -10   5  -1  162.28   11.80
  10   5   1  162.38   10.90
 -10   5  -1  169.28   10.80
  10   5   1  163.78   11.00
  10   5   1  160.48   10.80
  11  -5   1   14.90    3.90
  11  -5   1    9.90    3.70
 -11  -5  -1   17.80    4.80
 -11   5  -1    7.40    2.80
  11   5   1    9.50    4.20
  11   5   1    7.80    3.50
 -11   5  -1    9.90    3.90
  11   5   1   10.30    4.00
  12  -5   1   52.39    7.50
  12  -5   1   46.00    5.90
 -12   5  -1   47.60    7.60
  12   5   1   54.49    7.30
  12   5   1   58.29    7.30
  13  -5   1   76.79    9.50
  13  -5   1   91.49    8.40
  13  -5   1   82.09    7.60
  13   5   1   95.79   10.80
 -13   5  -1   79.79   10.40
  13   5   1   87.49    9.40
 -13  -6   1   -2.20    1.70
  13  -6  -1    6.20    3.10
  13  -6  -1   -4.10    1.90
  13  -6  -1    3.30    2.00
  13   6  -1    1.20    2.40
 -13   6   1   -0.20    3.20
  13   6  -1    5.10    6.00
  12  -6  -1    4.10    2.30
 -12  -6   1    2.00    2.50
  12  -6  -1    2.60    3.30
  12  -6  -1    5.40    3.20
  12   6  -1    3.00    2.80
  12   6  -1    8.90    3.70
 -12   6   1    9.20    4.40
  11  -6  -1   25.30    5.70
  11  -6  -1   24.00    4.10
 -11  -6   1   36.60    5.80
  11  -6  -1   29.40    5.70
  11   6  -1   23.40    5.10
  11   6  -1   39.10    6.90
 -11   6   1   24.40    5.70
  11   6  -1   21.40    5.50
 -11   6   1   28.50    5.80
  10  -6  -1   43.10    6.40
  10  -6  -1   38.50    4.20
 -10  -6   1   35.20    6.00
  10  -6  -1   30.00    5.20
 -10   6   1   42.70    6.50
  10   6  -1   44.30    6.20
  10   6  -1   40.60    6.00
 -10   6   1   32.00    4.90
  10   6  -1   33.40    5.00
   9  -6  -1  105.49    8.30
  -9  -6   1   85.89    7.40
   9  -6  -1  106.09    8.80
  -9  -6   1   93.19    6.50
   9   6  -1   91.99    7.50
   9   6  -1   99.89    8.40
   9   6  -1   98.09    8.20
  -9   6   1  100.39    8.90
   8  -6  -1  134.49    9.20
   8  -6  -1  148.29    9.30
  -8  -6   1  132.79    7.20
   8  -6  -1  135.89    9.40
  -8  -6   1  145.09    8.70
   8   6  -1  142.99    8.80
   8   6  -1  127.59    8.70
  -8   6   1  136.39    8.70
  -8   6   1  129.19    8.40
   8   6  -1  138.29    9.00
  -8   6   1  130.19    9.30
   7  -6  -1   84.39    8.20
   7  -6  -1   91.09    7.40
  -7  -6   1   95.39    5.60
  -7  -6   1  107.79    7.00
   7  -6  -1  109.29    7.60
   7   6  -1   99.89    6.70
   7   6  -1   97.69    7.00
  -7   6   1  105.89    7.10
  -7   6   1  103.09    8.20
   7   6  -1   94.29    7.00
  -6  -6   1  176.78    8.50
   6  -6  -1  182.68    9.60
   6  -6  -1  180.28    9.40
   6  -6  -1  182.28    9.20
  -6  -6   1  171.08    7.10
   6   6  -1  172.18    8.30
   6   6  -1  176.28    8.80
   6   6  -1  173.08    9.00
  -6   6   1  168.38    8.90
  -6   6   1  170.18    9.20
   5  -6  -1 1045.60   28.50
   5  -6  -1 1018.00   27.40
  -5  -6   1 1076.89   24.80
  -5  -6   1 1035.10   26.40
   5  -6  -1 1082.29   28.90
   5   6  -1 1073.69   28.20
  -5   6   1 1068.69   28.50
  -5   6   1 1077.79   28.40
   5   6  -1 1087.09   27.30
  -5   6   1 1042.10   27.50
   5   6  -1 1114.69   26.90
   4  -6  -1   76.59    5.00
   4  -6  -1   73.59    3.10
  -4  -6   1   75.69    3.30
   4  -6  -1   72.19    5.20
  -4  -6   1   76.29    3.60
   4  -6  -1   77.89    5.70
  -4  -6   1   75.39    4.70
  -4   6   1   73.99    5.40
   4   6  -1   77.59    4.70
  -4   6   1   73.49    4.90
   4   6  -1   71.19    5.30
  -4   6   1   79.39    5.40
   4   6  -1   75.99    4.80
   3  -6  -1  392.96   12.00
  -3  -6   1  406.96   11.60
   3  -6  -1  393.26   12.70
  -3  -6   1  414.06   10.50
  -3  -6   1  419.66   10.10
   3  -6  -1  415.76   13.90
   3   6  -1  388.06   11.60
  -3   6   1  415.36   12.80
  -3   6   1  424.06   12.20
   3   6  -1  399.16   13.00
   3   6  -1  428.26   12.20
  -3   6   1  422.56   13.60
  -2  -6   1  177.58    6.20
   2  -6  -1  173.68    6.70
   2  -6  -1  169.88    7.60
   2  -6  -1  160.28    5.80
  -2  -6   1  174.78    4.60
  -2  -6   1  175.88    7.00
  -2  -6   1  173.38    6.10
   2   6  -1  174.88    6.10
   2   6  -1  171.08    6.40
  -2   6   1  168.28    6.10
   2   6  -1  175.48    7.30
  -2   6   1  170.88    6.60
   2   6  -1  175.08    5.90
  -1  -6   1   14.50    1.90
  -1  -6   1   13.00    1.30
   1  -6  -1   13.20    1.50
   1  -6  -1   11.80    2.40
  -1  -6   1   13.40    1.80
  -1  -6   1   14.00    1.70
  -1  -6   1   14.50    1.20
  -1   6   1   13.20    1.30
   1   6  -1   12.80    1.60
   1   6  -1   11.30    1.80
   1   6  -1   10.60    2.00
   1   6  -1   11.40    1.60
  -1   6   1   13.30    1.60
  -1   6   1   14.70    2.20
  -1   6   1   14.50    1.40
   0  -6   1  602.14   15.40
   0  -6   1  620.14   13.80
   0  -6   1  595.54   16.30
   0  -6  -1  623.04   16.50
   0  -6   1  634.94   14.50
   0   6   1  601.34   16.10
   0   6  -1  628.64   15.70
   0   6  -1  621.74   16.20
   0   6  -1  612.94   15.70
   0   6   1  609.84   13.60
   0   6  -1  632.34   15.80
   0   6   1  595.24   14.50
   1  -6   1 1143.29   24.60
   1  -6   1 1129.79   26.30
   1  -6   1 1115.49   27.10
  -1  -6  -1 1112.09   25.80
   1  -6   1 1162.98   25.30
  -1   6  -1 1111.99   26.50
  -1   6  -1 1088.29   26.70
   1   6   1 1117.89   25.60
  -1   6  -1 1088.39   26.40
  -1   6  -1 1074.39   24.90
   1   6   1 1160.98   25.50
   2  -6   1  218.28    7.50
   2  -6   1  239.28    7.40
   2  -6   1  225.28    9.10
  -2  -6  -1  232.88    7.40
   2   6   1  231.08    7.10
  -2   6  -1  211.98    8.80
  -2   6  -1  216.28    8.70
   2   6   1  231.58    8.10
  -2   6  -1  218.68    8.00
   2   6   1  232.28    6.10
  -2   6  -1  223.38    7.10
   3  -6   1  850.81   19.70
   3  -6   1  800.42   20.80
   3  -6   1  802.72   22.40
   3  -6   1  842.62   22.70
   3   6   1  844.02   19.20
   3   6   1  853.61   18.50
  -3   6  -1  799.52   22.30
  -3   6  -1  802.82   21.30
   3   6   1  852.41   18.70
  -3   6  -1  821.62   22.20
   4  -6   1  725.63   21.10
  -4  -6  -1  698.63   17.80
   4  -6   1  735.53   18.10
   4  -6   1  744.83   21.60
   4  -6   1  693.13   19.60
  -4   6  -1  763.22   20.50
  -4   6  -1  708.53   20.50
   4   6   1  739.83   18.40
  -4   6  -1  705.53   21.20
   4   6   1  742.53   18.00
   5  -6   1  685.03   17.70
   5  -6   1  622.44   19.40
   5  -6   1  666.73   20.60
  -5  -6  -1  679.13   18.10
   5  -6   1  666.03   21.30
   5   6   1  705.73   18.20
  -5   6  -1  695.53   20.30
  -5   6  -1  619.64   20.60
  -5   6  -1  679.83   20.20
   5   6   1  705.63   18.80
   6  -6   1  216.08    8.70
   6  -6   1  237.78   11.00
  -6  -6  -1  224.68    9.30
   6  -6   1  218.48   11.40
  -6   6  -1  211.38   10.00
   6   6   1  229.98    9.40
   6   6   1  214.98    9.40
  -6   6  -1  222.68   11.10
  -6   6  -1  225.18   10.60
  -7  -6  -1  331.17   12.50
   7  -6   1  334.07   14.00
   7  -6   1  304.27   21.30
   7  -6   1  334.27   14.10
  -7   6  -1  344.87   13.50
  -7   6  -1  323.87   14.70
  -7   6  -1  313.57   13.60
   7   6   1  353.36   13.60
   7   6   1  331.97   12.80
   8  -6   1    8.90    3.00
   8  -6   1   14.30    3.80
   8  -6   1   14.50    3.70
  -8  -6  -1   17.40    3.80
   8   6   1   10.90    2.80
  -8   6  -1   12.20    3.30
   8   6   1    9.50    2.90
  -8   6  -1   13.20    3.50
  -8   6  -1   24.80    4.60
   8   6   1   11.80    3.30
   9  -6   1 1181.18   35.30
  -9  -6  -1 1165.08   32.80
   9  -6   1 1202.58   34.20
   9   6   1 1151.58   34.10
   9   6   1 1215.48   34.10
  -9   6  -1 1177.78   35.90
  -9   6  -1 1134.19   35.00
   9   6   1 1175.68   34.40
  10  -6   1   76.69    7.90
 -10  -6  -1   81.09    7.60
  10  -6   1   73.59    7.20
  10   6   1   79.59    7.80
 -10   6  -1   67.29    8.10
  10   6   1   67.99    7.40
 -10   6  -1   77.79    6.80
  10   6   1   86.19    8.10
  11  -6   1  243.68   13.40
  11  -6   1  251.77   15.20
 -11   6  -1  244.48   15.10
  11   6   1  256.17   14.80
  11   6   1  256.27   14.50
  12  -6   1   41.00    6.20
  12  -6   1   62.29   13.50
 -12   6  -1   68.59    8.50
  12   6   1   55.69    7.40
  12   6   1   46.50    7.00
  13  -6   1   88.69    8.40
  13  -6   1   81.39    7.50
  13  -6   1   65.69    9.20
 -13   6  -1   84.59   10.30
  13   6   1   76.99    9.70
  13   6   1   89.89    9.80
  13  -7  -1    0.20    2.30
 -13  -7   1    0.40    1.80
  13  -7  -1    0.60    1.30
  13  -7  -1    2.20    3.60
  13   7  -1    2.10    2.40
 -13   7   1   -0.60    3.50
  13   7  -1    5.80    5.40
  12  -7  -1   19.20    5.80
  12  -7  -1   31.40    5.90
  12  -7  -1   28.70    4.10
  12   7  -1   31.30    6.50
 -12   7   1   28.60    6.10
  12   7  -1   22.70    5.20
  11  -7  -1    5.50    2.90
  11  -7  -1   12.10    4.30
  11  -7  -1    6.30    3.10
 -11  -7   1    7.40    3.00
 -11   7   1    5.80    2.80
  11   7  -1   13.90    3.80
  11   7  -1   11.00    4.20
  11   7  -1    7.30    3.50
 -10  -7   1   21.10    4.20
  10  -7  -1   14.00    3.90
  10  -7  -1   15.10    3.00
  10  -7  -1   15.40    4.90
  10   7  -1   13.00    3.30
 -10   7   1   12.30    3.60
  10   7  -1   11.40    4.00
 -10   7   1   16.70    3.80
  10   7  -1   12.70    4.10
   9  -7  -1  163.68   10.70
   9  -7  -1  156.48   10.90
  -9  -7   1  184.18   10.60
   9   7  -1  162.58   10.60
  -9   7   1  169.68   10.20
  -9   7   1  175.78   11.50
   9   7  -1  149.49   10.40
   9   7  -1  158.68   10.10
  -8  -7   1  229.48   11.10
  -8  -7   1  220.58    9.10
   8  -7  -1  228.38   12.10
   8  -7  -1  225.58   12.10
   8  -7  -1  225.98   12.60
  -8   7   1  194.98   12.40
   8   7  -1  218.48   11.10
  -8   7   1  204.18   13.30
   8   7  -1  224.58   11.70
  -8   7   1  226.18   12.30
   8   7  -1  225.08   11.90
   7  -7  -1  192.58   10.70
   7  -7  -1  193.18   12.40
  -7  -7   1  190.38    7.90
  -7  -7   1  192.18    9.50
   7  -7  -1  212.98   11.30
  -7   7   1  188.18   10.60
   7   7  -1  200.58   10.50
   7   7  -1  194.88   10.00
   7   7  -1  200.18   10.20
  -7   7   1  185.68   10.10
  -7   7   1  179.48    9.80
  -6  -7   1  506.45   16.00
   6  -7  -1  499.25   17.80
  -6  -7   1  493.95   13.70
   6  -7  -1  520.25   13.40
   6  -7  -1  472.15   17.50
   6  -7  -1  479.55   16.80
  -6   7   1  509.35   17.60
   6   7  -1  488.85   17.30
  -6   7   1  480.35   16.60
  -6   7   1  486.75   17.40
   6   7  -1  495.85   16.50
   6   7  -1  481.55   15.80
   5  -7  -1  300.47    8.20
   5  -7  -1  293.77   12.10
  -5  -7   1  269.37   10.20
   5  -7  -1  277.47   11.10
  -5  -7   1  295.17    8.70
   5  -7  -1  282.77   12.30
   5   7  -1  286.97   10.90
  -5   7   1  287.77   12.10
   5   7  -1  287.57   10.50
  -5   7   1  287.87   11.80
  -5   7   1  274.87   11.00
   5   7  -1  271.07   11.60
  -4  -7   1  384.76    9.70
  -4  -7   1  355.66   11.40
   4  -7  -1  384.26   14.20
   4  -7  -1  368.06    9.10
   4  -7  -1  362.26   12.30
  -4  -7   1  371.66    9.70
   4  -7  -1  374.96   13.20
  -4   7   1  385.56   13.80
   4   7  -1  366.26   11.60
   4   7  -1  379.46   12.30
  -4   7   1  360.36   12.80
   4   7  -1  367.86   13.20
  -4   7   1  378.26   12.40
   3  -7  -1  684.83   20.10
   3  -7  -1  684.73   18.70
  -3  -7   1  671.83   17.10
   3  -7  -1  668.73   17.50
  -3  -7   1  689.13   16.50
  -3   7   1  669.33   19.70
  -3   7   1  650.73   18.10
   3   7  -1  658.83   17.10
   3   7  -1  682.33   19.30
   3   7  -1  679.63   17.80
  -3   7   1  668.83   18.40
  -2  -7   1  462.75   12.50
  -2  -7   1  475.65   15.30
   2  -7  -1  456.45   11.80
   2  -7  -1  462.75   10.50
   2  -7  -1  456.25   14.90
   2  -7  -1  463.75   13.20
  -2  -7   1  480.05   13.00
  -2   7   1  481.45   13.30
   2   7  -1  493.05   12.80
  -2   7   1  454.25   10.60
  -2   7   1  486.15   12.60
   2   7  -1  458.55   12.40
   2   7  -1  460.25   12.90
   2   7  -1  463.35   14.20
  -2   7   1  470.75   14.80
  -1  -7   1  575.04   15.70
  -1  -7   1  593.74   14.80
  -1  -7   1  596.24   15.60
   1  -7  -1  565.34   14.00
   1  -7  -1  520.05   16.40
   1   7  -1  578.84   14.80
   1   7  -1  559.24   14.70
  -1   7   1  593.44   13.60
  -1   7   1  583.04   13.70
   1   7  -1  583.54   15.40
   1   7  -1  561.24   15.80
  -1   7   1  598.34   14.40
   0  -7   1  579.44   15.10
   0  -7  -1  517.75   15.80
   0  -7   1  595.44   13.50
   0  -7   1  561.64   16.10
   0  -7   1  593.14   12.90
   0   7  -1  559.14   15.80
   0   7  -1  555.64   15.20
   0   7  -1  566.54   15.20
   0   7   1  594.04   13.30
   0   7   1  592.24   16.10
   0   7  -1  561.84   15.10
   0   7   1  603.34   14.50
   1  -7   1   -0.20    1.00
   1  -7   1    2.20    1.10
   1  -7   1    2.30    1.20
   1  -7   1    1.70    0.90
  -1  -7  -1    0.30    1.10
   1  -7   1    0.70    1.20
   1   7   1    1.70    0.70
   1   7   1    3.40    1.40
  -1   7  -1    1.70    1.10
   1   7   1    1.50    1.10
  -1   7  -1    0.10    0.90
  -1   7  -1    1.30    1.10
  -1   7  -1    3.30    1.50
   2  -7   1 5880.01  130.69
   2  -7   1 6223.38  156.38
  -2  -7  -1 6184.18  130.59
   2  -7   1 5996.80  135.69
   2  -7   1 6020.30  138.49
   2  -7   1 6324.47  132.29
   2   7   1 5959.00  123.79
   2   7   1 6220.48  129.49
  -2   7  -1 5885.31  136.79
  -2   7  -1 6083.59  130.89
   2   7   1 6062.89  136.09
   2   7   1 6050.90  131.99
  -2   7  -1 6005.60  156.68
  -2   7  -1 6222.98  136.99
  -3  -7  -1  397.16   11.00
   3  -7   1  394.26   13.70
  -3  -7  -1  397.76    9.90
   3  -7   1  380.36   12.00
   3  -7   1  391.36   11.10
   3  -7   1  372.86   13.70
   3   7   1  406.56   12.80
   3   7   1  393.36    9.90
  -3   7  -1  394.96   13.60
  -3   7  -1  407.86   12.80
   3   7   1  386.96   10.40
   3   7   1  387.86   10.40
   4  -7   1  972.40   25.50
   4  -7   1 1018.10   27.80
   4  -7   1 1014.90   23.80
   4  -7   1 1005.70   27.60
   4   7   1 1007.50   26.20
  -4   7  -1 1013.60   27.50
  -4   7  -1  983.80   26.20
   4   7   1 1021.70   23.40
   4   7   1 1015.50   23.80
   4   7   1 1025.00   21.60
  -4   7  -1  993.10   27.00
   5  -7   1  266.37    8.90
   5  -7   1  248.28   11.40
   5  -7   1  249.97   10.50
   5  -7   1  252.77   11.60
  -5  -7  -1  250.07    8.90
   5   7   1  254.77    9.10
  -5   7  -1  246.08   10.90
   5   7   1  256.07   10.80
  -5   7  -1  216.08   10.90
   5   7   1  258.37    9.40
  -5   7  -1  229.68   10.40
  -6  -7  -1  949.01   24.50
   6  -7   1  942.61   23.80
   6  -7   1  940.01   26.70
   6  -7   1  978.60   27.90
   6  -7   1  910.91   28.30
  -6   7  -1  952.30   26.90
   6   7   1  887.71   29.20
   6   7   1  965.40   24.90
   6   7   1  935.61   25.20
  -6   7  -1  944.41   27.10
  -6   7  -1  954.90   28.20
   7  -7   1  557.04   19.50
   7  -7   1  550.34   16.60
   7  -7   1  553.84   19.80
   7  -7   1  541.35   20.80
  -7  -7  -1  549.05   17.50
  -7   7  -1  530.75   19.30
   7   7   1  583.14   19.60
   7   7   1  560.24   18.50
  -7   7  -1  568.04   19.30
  -7   7  -1  555.44   20.40
   7   7   1  573.84   18.20
   8  -7   1 1076.49   31.50
   8  -7   1 1050.89   31.40
  -8  -7  -1 1070.89   29.20
   8  -7   1 1015.90   27.60
   8   7   1 1065.39   30.10
   8   7   1 1069.49   31.20
  -8   7  -1 1029.50   33.30
   8   7   1 1065.29   30.50
   9  -7   1   29.00    5.90
   9  -7   1   26.00    3.90
  -9  -7  -1   26.20    4.70
   9  -7   1   27.00    5.30
   9   7   1   35.60    5.20
  -9   7  -1   21.60    4.90
   9   7   1   28.40    5.00
   9   7   1   23.10    4.80
  -9   7  -1   17.90    4.10
  10  -7   1  335.77   17.00
  10  -7   1  332.47   15.90
 -10  -7  -1  321.47   14.80
  10  -7   1  303.97   13.50
 -10   7  -1  337.27   17.40
  10   7   1  333.27   16.20
  10   7   1  347.07   16.10
  10   7   1  322.67   16.00
  11  -7   1   64.29    7.10
  11  -7   1   58.39    7.70
  11  -7   1   71.99    6.40
  11   7   1   72.89    7.70
  11   7   1   84.89    8.50
  11   7   1   69.79    7.60
 -11   7  -1   74.09    8.80
  12  -7   1  153.18   13.40
  12  -7   1  144.89   10.80
 -12   7  -1  114.09   11.10
  12   7   1  110.79   15.50
  12   7   1  129.99   11.00
  12   7   1  119.09   11.00
  13  -7   1   70.69    9.50
  13  -7   1   54.49    7.10
  13  -7   1   59.29    6.40
  13   7   1   76.19    9.20
  13   7   1   58.89    8.30
 -13   7  -1   85.79   10.40
  13  -8  -1   69.89    8.20
  13  -8  -1   93.39   10.80
  13   8  -1   79.09   10.30
 -13   8   1   83.19   10.30
  13   8  -1   75.59    9.20
  12  -8  -1  103.19    9.70
  12  -8  -1  116.89   11.30
  12   8  -1  117.39   10.70
  12   8  -1   99.39    9.70
 -12   8   1  108.49   10.80
  11  -8  -1   -2.90    2.20
 -11  -8   1    2.80    1.50
  11  -8  -1    4.40    1.70
  11  -8  -1    1.80    2.80
  11   8  -1    2.60    2.80
 -11   8   1   -0.50    3.00
  11   8  -1    1.30    2.30
  10  -8  -1  187.48   12.10
  10  -8  -1  200.38   13.00
 -10  -8   1  208.68   11.60
  10  -8  -1  205.28    9.00
  10   8  -1  190.88   12.20
  10   8  -1  198.98   12.50
 -10   8   1  208.08   13.30
  10   8  -1  165.58   11.20
   9  -8  -1  598.64   22.40
   9  -8  -1  540.75   21.70
   9  -8  -1  574.24   17.00
  -9  -8   1  541.95   19.60
   9   8  -1  573.04   21.70
  -9   8   1  525.55   20.60
   9   8  -1  561.94   20.60
   9   8  -1  540.15   21.20
  -9   8   1  531.25   21.70
   8  -8  -1   51.69    4.00
  -8  -8   1   53.99    5.50
   8  -8  -1   59.19    6.50
   8  -8  -1   47.50    6.10
  -8   8   1   57.99    6.10
   8   8  -1   53.69    6.00
  -8   8   1   45.60    6.10
   8   8  -1   57.59    6.30
   8   8  -1   53.79    5.50
   7  -8  -1  166.08   10.10
   7  -8  -1  172.78   10.40
  -7  -8   1  178.28    9.00
   7  -8  -1  165.88    6.70
   7  -8  -1  169.38    9.80
  -7   8   1  162.98   11.10
  -7   8   1  171.18   10.10
  -7   8   1  177.58    9.70
   7   8  -1  164.88    9.40
   7   8  -1  167.78    9.90
   7   8  -1  170.88    8.90
  -6  -8   1  692.43   19.90
   6  -8  -1  710.63   23.00
   6  -8  -1  672.13   22.30
  -6  -8   1  693.03   17.00
   6  -8  -1  685.73   16.80
   6  -8  -1  683.43   21.30
  -6   8   1  691.23   22.30
   6   8  -1  692.83   21.00
   6   8  -1  610.64   24.00
  -6   8   1  682.63   21.20
   6   8  -1  687.93   20.00
  -6   8   1  723.63   23.30
   5  -8  -1 1280.57   34.50
   5  -8  -1 1285.37   32.30
  -5  -8   1 1281.87   27.60
   5  -8  -1 1292.17   33.80
   5  -8  -1 1288.77   27.50
  -5  -8   1 1231.78   30.60
  -5   8   1 1285.67   33.10
  -5   8   1 1257.37   33.90
   5   8  -1 1287.27   31.90
   5   8  -1 1268.27   33.30
  -5   8   1 1274.47   32.40
   5   8  -1 1283.97   31.00
   4  -8  -1  731.63   19.70
  -4  -8   1  743.33   17.40
  -4  -8   1  722.93   18.90
   4  -8  -1  729.73   21.20
   4  -8  -1  722.83   22.30
  -4   8   1  727.33   20.00
   4   8  -1  718.63   18.90
   4   8  -1  720.83   21.30
  -4   8   1  709.43   21.70
  -4   8   1  691.43   20.50
   4   8  -1  712.43   19.70
   3  -8  -1   15.20    2.80
   3  -8  -1   27.40    3.10
  -3  -8   1   25.20    2.50
   3  -8  -1   28.70    2.90
  -3  -8   1   22.20    2.40
   3   8  -1   25.60    2.70
  -3   8   1   21.50    3.30
   3   8  -1   27.20    3.10
  -3   8   1   26.50    2.70
   3   8  -1   22.10    2.20
  -3   8   1   19.10    2.80
   3   8  -1   31.50    3.80
   2  -8  -1  733.63   21.70
   2  -8  -1  785.12   19.60
  -2  -8   1  747.33   19.40
   2  -8  -1  755.92   17.30
   2  -8  -1  771.92   16.60
  -2  -8   1  768.02   20.10
   2   8  -1  761.02   20.90
  -2   8   1  781.82   18.70
  -2   8   1  791.42   21.80
   2   8  -1  745.53   18.60
  -2   8   1  790.52   19.70
   2   8  -1  761.52   19.20
   2   8  -1  745.33   19.20
  -2   8   1  752.82   16.80
   1  -8  -1 1448.26   31.10
   1  -8  -1 1350.16   34.60
  -1  -8   1 1453.55   33.00
  -1  -8   1 1372.26   33.40
  -1   8   1 1441.36   31.70
  -1   8   1 1422.26   30.80
   1   8  -1 1447.76   33.70
  -1   8   1 1427.76   34.50
   1   8  -1 1486.35   32.20
  -1   8   1 1439.86   30.60
   1   8  -1 1476.55   33.20
   1   8  -1 1468.45   32.20
   0  -8   1 2300.47   52.69
   0  -8   1 2429.46   51.19
   0  -8  -1 2321.57   52.69
   0   8   1 2347.67   50.29
   0   8   1 2330.87   52.79
   0   8  -1 2388.96   51.29
   0   8  -1 2456.45   51.49
   0   8  -1 2405.06   52.39
   0   8  -1 2447.96   51.39
   0   8   1 2415.76   49.10
   0   8   1 2385.66   48.90
   1  -8   1  202.48    6.50
   1  -8   1  199.08    9.10
  -1  -8  -1  226.68    8.70
   1  -8   1  203.98    8.00
   1  -8   1  218.88    7.20
   1  -8   1  217.68    7.70
   1   8   1  209.68    5.90
   1   8   1  205.78    7.80
   1   8   1  205.78    8.10
  -1   8  -1  222.88    9.10
  -1   8  -1  227.28    8.70
  -1   8  -1  223.58    7.70
  -1   8  -1  224.78    8.80
   1   8   1  212.08    5.80
   2  -8   1 1285.57   33.60
  -2  -8  -1 1362.06   31.40
   2  -8   1 1386.96   30.50
   2  -8   1 1355.96   32.70
   2  -8   1 1375.06   30.40
   2   8   1 1390.96   32.00
   2   8   1 1361.36   30.80
  -2   8  -1 1318.27   30.00
  -2   8  -1 1349.77   32.80
  -2   8  -1 1387.76   33.70
   2   8   1 1297.97   28.30
   3  -8   1  750.72   19.70
   3  -8   1  771.12   18.80
  -3  -8  -1  772.32   19.00
   3  -8   1  728.23   22.30
   3  -8   1  739.63   21.70
  -3  -8  -1  743.53   16.60
  -3   8  -1  748.33   20.50
   3   8   1  762.12   17.70
  -3   8  -1  784.92   22.00
  -3   8  -1  767.52   18.60
  -3   8  -1  764.92   22.10
   3   8   1  760.72   17.10
   3   8   1  761.62   20.80
   3   8   1  759.12   18.30
   4  -8   1  313.17   12.90
   4  -8   1  307.37    9.70
   4  -8   1  305.77   11.20
   4  -8   1  304.07   12.80
   4   8   1  314.87    8.50
   4   8   1  301.77    9.60
   4   8   1  295.47   11.60
  -4   8  -1  306.17   11.60
   4   8   1  312.17    9.40
  -4   8  -1  321.97   12.80
  -4   8  -1  315.27   12.60
   5  -8   1  153.08    6.60
   5  -8   1  144.19    8.80
   5  -8   1  151.18    8.00
  -5  -8  -1  157.48    6.50
   5  -8   1  161.68    9.20
  -5   8  -1  165.08    9.20
   5   8   1  154.98    8.40
  -5   8  -1  156.68    8.80
  -5   8  -1  145.59    8.10
   5   8   1  155.58    6.80
   6  -8   1  136.79    6.60
   6  -8   1  136.39    8.10
  -6  -8  -1  135.79    6.90
   6  -8   1  140.49    9.00
  -6   8  -1  139.49    9.30
  -6   8  -1  146.99    9.20
   6   8   1  134.59    8.30
   6   8   1  129.59    7.00
   6   8   1  132.59    7.00
  -6   8  -1  135.89    8.30
   7  -8   1  206.48   11.20
  -7  -8  -1  167.58    8.40
   7  -8   1  188.78   10.40
   7  -8   1  190.38    8.30
   7  -8   1  184.08   11.20
  -7   8  -1  190.68   13.20
   7   8   1  178.08    9.10
   7   8   1  187.58    9.30
  -7   8  -1  167.98   10.60
   7   8   1  193.18   10.50
  -7   8  -1  149.29    9.40
   8  -8   1  352.86   12.80
  -8  -8  -1  344.77   13.60
   8  -8   1  337.47   15.50
   8  -8   1  371.36   16.30
   8   8   1  355.16   14.40
  -8   8  -1  346.17   15.20
   8   8   1  346.47   15.40
  -8   8  -1  318.87   15.90
   9  -8   1  264.77   11.30
   9  -8   1  265.57   14.10
   9  -8   1  257.77   14.00
  -9  -8  -1  252.37   12.20
   9   8   1  261.77   13.00
   9   8   1  278.97   14.20
  -9   8  -1  269.57   14.80
   9   8   1  255.57   13.10
  10  -8   1   30.70    6.00
  10  -8   1   20.60    3.70
  10  -8   1   22.20    5.50
  10   8   1   25.10    5.00
 -10   8  -1   12.40    3.70
  10   8   1   22.40    4.90
  10   8   1   24.80    5.50
  11  -8   1   50.79    6.70
  11  -8   1   49.80    5.60
  11  -8   1   47.40    7.30
  11   8   1   59.49    7.20
 -11   8  -1   58.49    7.90
  11   8   1   56.59    7.30
  11   8   1   43.70    6.20
  12  -8   1   51.49    7.10
  12  -8   1   51.99    9.00
  12   8   1   57.09    9.30
  12   8   1   60.39    7.90
  12   8   1   57.49    7.80
 -12   8  -1   47.00   11.10
  13  -8   1   79.59    8.70
  13  -8   1   75.89    9.60
  13   8   1   65.09    8.90
  13   8   1   72.89    9.20
 -13   8  -1   71.39   10.00
  13  -9  -1   76.09   10.10
  13  -9  -1   92.49    9.60
  13   9  -1   90.69   10.40
 -13   9   1   94.59   10.80
  13   9  -1   97.19   10.90
  12  -9  -1   54.99    7.50
  12   9  -1   37.30    7.50
  12   9  -1   40.40    7.20
  12   9  -1   26.60    5.50
 -12   9   1   40.00    7.70
  11  -9  -1   26.50    5.70
  11  -9  -1   34.20    6.90
 -11   9   1   54.69    7.90
  11   9  -1   29.90    5.80
  11   9  -1   38.20    5.60
  11   9  -1   45.30    6.60
  10  -9  -1  186.28   12.30
  10  -9  -1  169.88    7.90
  10  -9  -1  179.98    8.40
  10  -9  -1  181.88   12.40
  10   9  -1  186.18   11.40
 -10   9   1  197.78   13.00
  10   9  -1  178.08   12.10
  10   9  -1  185.88   12.30
   9  -9  -1  150.38   10.80
   9  -9  -1  158.28    7.30
   9  -9  -1  149.69   10.60
   9  -9  -1  149.29    6.80
  -9  -9   1  164.38    9.70
  -9   9   1  144.69   10.80
   9   9  -1  150.58   10.30
   9   9  -1  150.78   10.40
   9   9  -1  142.49    9.40
   8  -9  -1  609.84   22.10
  -8  -9   1  571.44   19.50
   8  -9  -1  622.74   23.00
   8  -9  -1  613.14   16.70
  -8   9   1  584.54   22.10
  -8   9   1  565.74   21.70
   8   9  -1  645.54   22.50
   8   9  -1  636.94   22.00
   8   9  -1  610.34   20.60
   7  -9  -1  377.46   16.60
   7  -9  -1  395.36   11.40
   7  -9  -1  437.26   17.80
   7  -9  -1  422.46   16.50
  -7  -9   1  369.46   14.00
  -7   9   1  374.56   16.20
   7   9  -1  407.86   14.90
   7   9  -1  455.55   17.20
  -7   9   1  363.46   15.50
  -7   9   1  366.96   16.20
   7   9  -1  426.56   16.10
   6  -9  -1  881.31   26.00
   6  -9  -1  902.81   27.90
   6  -9  -1  898.21   20.80
   6  -9  -1  937.41   28.60
  -6  -9   1  921.91   24.50
  -6   9   1  903.31   28.10
  -6   9   1  898.11   26.20
  -6   9   1  930.61   27.30
   6   9  -1  916.61   27.40
   6   9  -1  896.61   24.60
   6   9  -1  907.71   25.70
  -5  -9   1  262.67   12.30
  -5  -9   1  295.67    8.50
   5  -9  -1  302.17   13.70
   5  -9  -1  305.37   11.70
   5  -9  -1  313.17   13.00
   5   9  -1  293.87   12.80
  -5   9   1  291.87   11.70
   5   9  -1  302.47   10.80
  -5   9   1  291.17   13.10
   5   9  -1  308.47   11.70
  -5   9   1  309.87   12.60
  -4  -9   1  567.54   15.70
   4  -9  -1  580.24   19.70
   4  -9  -1  574.44   16.50
   4  -9  -1  580.54   18.00
  -4  -9   1  555.54   14.90
   4   9  -1  578.54   16.80
   4   9  -1  553.64   15.90
   4   9  -1  570.64   18.50
  -4   9   1  580.54   17.90
  -4   9   1  559.04   17.00
  -4   9   1  552.34   18.90
   3  -9  -1  353.16   12.10
   3  -9  -1  352.36   14.00
  -3  -9   1  342.27   11.00
   3  -9  -1  350.06   10.70
   3   9  -1  355.36   11.60
   3   9  -1  353.16   10.50
  -3   9   1  346.27   11.30
   3   9  -1  346.27   10.70
  -3   9   1  345.97   13.40
  -3   9   1  336.87   11.90
   3   9  -1  343.97   13.00
   2  -9  -1  435.46   10.60
   2  -9  -1  447.56   13.10
  -2  -9   1  455.65   13.70
   2  -9  -1  401.76   15.20
  -2  -9   1  453.25   13.90
   2   9  -1  438.06   13.00
   2   9  -1  423.76   12.30
   2   9  -1  437.96   14.50
   2   9  -1  433.46   13.10
  -2   9   1  445.46   15.30
  -2   9   1  441.56   10.90
  -2   9   1  470.65   12.60
  -2   9   1  455.35   13.30
  -1  -9   1  842.52   21.50
   1  -9  -1  813.12   23.40
   1  -9  -1  862.41   19.60
  -1  -9   1  815.02   22.20
  -1   9   1  838.02   19.70
   1   9  -1  849.41   20.90
  -1   9   1  834.02   19.20
  -1   9   1  835.02   20.20
  -1   9   1  812.22   22.90
   1   9  -1  823.92   22.20
   1   9  -1  847.82   20.70
   1   9  -1  833.32   21.80
   1   9  -1  836.32   20.70
   0  -9   1 1946.01   47.30
   0  -9   1 2082.79   45.60
   0  -9  -1 2061.79   47.70
   0   9  -1 2153.78   46.30
   0   9   1 2097.49   42.30
   0   9  -1 2082.49   47.10
   0   9   1 2084.99   43.80
   0   9   1 2096.09   45.10
   0   9   1 2074.69   43.60
   0   9   1 2059.19   47.20
   0   9  -1 2155.48   46.20
   0   9  -1 2115.69   46.00
  -1  -9  -1  574.54   17.00
   1  -9   1  596.64   14.60
   1  -9   1  579.94   15.70
   1  -9   1  555.54   18.00
   1  -9   1  590.64   13.90
   1   9   1  588.44   16.20
  -1   9  -1  564.34   15.50
  -1   9  -1  558.54   16.60
   1   9   1  583.14   13.40
  -1   9  -1  576.94   17.70
   1   9   1  580.84   13.60
  -1   9  -1  583.24   17.00
   1   9   1  591.54   16.70
   2  -9   1  237.18    8.20
  -2  -9  -1  231.18    9.00
   2  -9   1  240.28    7.90
   2  -9   1  239.78    9.60
   2  -9   1  214.48   10.30
   2   9   1  224.28    6.50
  -2   9  -1  233.78    8.00
   2   9   1  221.48    9.20
  -2   9  -1  231.98    9.70
   2   9   1  229.78    8.60
  -2   9  -1  231.68   10.20
   3  -9   1  615.94   16.60
   3  -9   1  595.24   19.60
  -3  -9  -1  601.44   16.30
   3  -9   1  615.54   15.90
   3  -9   1  602.14   18.70
   3   9   1  607.24   15.80
  -3   9  -1  554.64   18.60
   3   9   1  613.54   14.20
  -3   9  -1  575.04   15.30
   3   9   1  593.64   17.90
   3   9   1  618.04   14.60
  -3   9  -1  560.24   18.40
   4  -9   1 1579.44   34.90
   4  -9   1 1579.14   40.40
   4  -9   1 1506.65   36.70
  -4  -9  -1 1534.15   33.10
   4  -9   1 1540.55   39.50
   4   9   1 1539.25   34.40
   4   9   1 1558.54   33.60
  -4   9  -1 1595.14   39.30
   4   9   1 1577.24   38.30
   4   9   1 1554.84   34.20
  -4   9  -1 1502.95   39.10
  -4   9  -1 1562.24   37.90
   5  -9   1   69.69    5.40
   5  -9   1   65.19    6.00
   5  -9   1   72.19    6.40
   5  -9   1   68.59    4.30
  -5   9  -1   75.09   10.30
  -5   9  -1   75.99    6.30
  -5   9  -1   71.69    5.60
   5   9   1   77.79    6.10
   5   9   1   66.69    4.30
   5   9   1   70.09    4.50
   6  -9   1  185.78    8.70
   6  -9   1  172.48   10.40
   6  -9   1  174.78    9.70
   6  -9   1  190.58   10.90
  -6  -9  -1  180.98    7.70
  -6   9  -1  169.18    9.50
   6   9   1  158.08    9.40
   6   9   1  180.58    8.30
   6   9   1  171.48    8.20
  -6   9  -1  182.28   10.50
  -7  -9  -1  251.07   10.30
   7  -9   1  259.27   12.50
   7  -9   1  249.68   13.10
   7  -9   1  256.67    9.80
   7  -9   1  256.77   18.30
   7   9   1  271.77   11.30
  -7   9  -1  251.67   13.30
   7   9   1  253.07   12.70
  -7   9  -1  267.97   12.90
   7   9   1  242.88   10.90
  -7   9  -1  255.97   14.20
   8  -9   1   92.79    8.20
   8  -9   1   97.89    6.20
  -8  -9  -1   92.39    6.70
   8  -9   1   95.09    8.00
   8   9   1  108.19    7.40
  -8   9  -1  105.69    9.00
  -8   9  -1   83.89    9.10
   8   9   1  100.49    8.40
   8   9   1   98.49    7.30
   9  -9   1   24.50    3.60
   9  -9   1   29.40    5.60
   9  -9   1   30.80    6.10
   9   9   1   26.90    5.10
   9   9   1   31.80    5.90
   9   9   1   25.60    4.80
  -9   9  -1   41.70    6.40
  10  -9   1   28.90    3.90
  10  -9   1   15.90    4.60
  10  -9   1   25.70    5.70
  10   9   1   13.10    4.10
 -10   9  -1   26.60    5.90
  10   9   1   19.90    4.90
  10   9   1   16.60    4.30
  11  -9   1   -2.00    2.10
 -11  -9  -1    2.10    1.40
  11  -9   1    3.30    2.10
  11  -9   1    6.60    3.20
  11   9   1    1.80    2.40
 -11   9  -1   -0.90    2.30
  11   9   1    2.70    2.80
  11   9   1   -4.50    2.40
  12  -9   1   44.50    8.10
  12  -9   1   48.10    7.10
  12   9   1   53.79    7.40
  12   9   1   41.80    7.60
  12   9   1   47.20    7.50
 -12   9  -1   60.09    8.20
  12 -10  -1  166.98   15.10
  12 -10  -1  169.98   12.80
  12  10  -1  158.38   12.80
 -12  10   1  160.38   13.20
  12  10  -1  147.09   11.50
  12  10  -1  143.99   12.50
  11 -10  -1   20.30    5.60
  11 -10  -1   18.40    5.20
  11  10  -1   21.00    5.40
 -11  10   1   16.10    5.20
  11  10  -1   22.00    5.40
  11  10  -1   30.70    5.90
  10 -10  -1   61.09    7.30
  10 -10  -1   39.90    6.80
  10  10  -1   52.09    6.90
 -10  10   1   58.79    7.60
  10  10  -1   42.60    6.40
  10  10  -1   33.30    5.20
   9 -10  -1  235.18   14.00
   9 -10  -1  227.48    8.40
   9 -10  -1  242.58    9.00
   9 -10  -1  225.68   13.30
   9  10  -1  237.88   13.80
   9  10  -1  236.98   13.20
  -9  10   1  252.47   14.30
   9  10  -1  231.78   12.20
  -8 -10   1  113.19    7.60
   8 -10  -1   97.29    5.10
   8 -10  -1   98.09    8.10
   8 -10  -1  104.59    9.20
   8  10  -1  100.89    8.60
  -8  10   1  100.49    8.70
   8  10  -1  107.89    9.00
   8  10  -1   94.09    8.30
   7 -10  -1 1163.28   32.30
  -7 -10   1 1148.89   29.90
   7 -10  -1 1160.58   34.70
   7 -10  -1 1100.09   25.60
   7  10  -1 1121.09   33.30
  -7  10   1 1081.29   32.50
  -7  10   1 1160.88   33.50
   7  10  -1 1152.98   30.60
  -7  10   1 1124.19   33.70
   7  10  -1 1122.39   31.80
  -6 -10   1  294.57   11.30
   6 -10  -1  300.57   12.70
   6 -10  -1  306.67    8.50
   6 -10  -1  304.77   14.70
   6 -10  -1  301.27   13.80
  -6  10   1  312.87   14.40
   6  10  -1  326.17   13.10
  -6  10   1  302.47   13.00
   6  10  -1  305.17   11.80
  -6  10   1  302.17   13.70
   6  10  -1  291.87   13.70
   5 -10  -1  692.73   23.20
   5 -10  -1  709.93   20.10
   5 -10  -1  684.23   21.50
  -5 -10   1  647.34   18.30
  -5 -10   1  655.73   16.50
  -5  10   1  625.44   19.90
   5  10  -1  672.43   18.90
   5  10  -1  700.63   20.30
  -5  10   1  688.43   23.70
  -5  10   1  648.34   21.60
   5  10  -1  566.84   28.50
   4 -10  -1  468.65   16.10
  -4 -10   1  487.45   13.80
   4 -10  -1  460.15   17.80
   4 -10  -1  466.65   14.50
   4  10  -1  467.25   14.20
   4  10  -1  479.75   15.30
  -4  10   1  503.75   15.50
   4  10  -1  500.45   17.30
  -4  10   1  493.25   16.30
  -4  10   1  476.95   17.50
   3 -10  -1  121.69    8.10
  -3 -10   1  120.89    6.10
   3 -10  -1  128.69    6.80
   3 -10  -1  113.99    5.20
   3  10  -1  122.29    5.70
  -3  10   1  120.79    6.10
   3  10  -1  131.29    5.90
  -3  10   1  122.69    7.80
   3  10  -1  128.29    7.60
   3  10  -1  115.19    6.20
  -3  10   1  126.19    6.70
  -2 -10   1  598.34   17.30
   2 -10  -1  555.84   19.10
  -2 -10   1  583.84   17.10
   2 -10  -1  580.74   16.10
  -2  10   1  591.34   16.40
   2  10  -1  585.64   16.20
   2  10  -1  580.44   16.60
  -2  10   1  591.64   18.90
   2  10  -1  574.94   15.50
   2  10  -1  561.34   17.90
  -2  10   1  575.64   14.10
   1 -10  -1  768.32   23.10
  -1 -10   1  770.92   20.80
  -1 -10   1  761.72   21.90
   1  10  -1  839.22   22.10
  -1  10   1  781.92   19.70
   1  10  -1  781.72   21.40
  -1  10   1  775.42   18.60
  -1  10   1  807.52   22.90
  -1  10   1  803.42   19.30
   1  10  -1  802.52   20.60
   1  10  -1  802.32   20.10
   1  10  -1  789.82   20.10
   0 -10   1  647.34   19.40
   0 -10   1  669.63   20.10
   0 -10  -1  644.84   19.90
   0  10   1  661.73   17.70
   0  10   1  647.74   15.10
   0  10  -1  666.63   18.40
   0  10  -1  690.93   18.70
   0  10   1  676.93   19.70
   0  10   1  675.83   16.50
   0  10  -1  681.93   19.70
   0  10  -1  681.33   18.40
   0  10   1  671.03   16.40
   1 -10   1  245.18    6.80
   1 -10   1  221.98   10.50
  -1 -10  -1  233.88    9.90
   1 -10   1  239.58    8.70
   1 -10   1  249.38    7.30
  -1  10  -1  245.28    9.80
   1  10   1  239.38    9.60
   1  10   1  246.28    9.40
   1  10   1  238.48    7.00
  -1  10  -1  242.48   10.50
   1  10   1  236.98    6.90
  -1  10  -1  237.08    8.80
  -1  10  -1  225.88    9.40
   2 -10   1  463.85   16.70
   2 -10   1  472.55   12.80
   2 -10   1  487.15   13.60
   2 -10   1  492.35   13.60
  -2 -10  -1  466.85   14.90
   2 -10   1  485.05   15.30
  -2  10  -1  466.45   15.70
  -2  10  -1  468.95   16.30
  -2  10  -1  452.75   13.20
   2  10   1  479.55   11.60
   2  10   1  475.95   15.10
  -2  10  -1  468.95   15.50
   2  10   1  485.05   14.50
   3 -10   1  174.28    9.70
   3 -10   1  177.18    6.90
   3 -10   1  174.98    7.30
  -3 -10  -1  174.48    7.60
   3 -10   1  173.98    8.80
  -3  10  -1  176.78    6.80
  -3  10  -1  171.28    8.90
   3  10   1  181.78    5.90
   3  10   1  184.98    8.80
   3  10   1  167.58    7.00
   3  10   1  179.78    6.00
  -3  10  -1  179.28    9.40
   4 -10   1  266.57    9.10
   4 -10   1  253.67   10.10
  -4 -10  -1  250.07    9.00
   4 -10   1  262.47   11.90
   4 -10   1  255.77   12.50
   4  10   1  263.27    8.50
  -4  10  -1  248.98   11.80
   4  10   1  259.57    8.40
   4  10   1  262.67    8.60
  -4  10  -1  255.37   11.70
   4  10   1  272.87   11.60
   5 -10   1  136.19    6.40
  -5 -10  -1  154.48    6.00
   5 -10   1  145.89    7.90
   5 -10   1  172.68   10.30
   5  10   1  145.29    9.10
   5  10   1  149.88    5.10
  -5  10  -1  153.78    9.40
   5  10   1  151.38    6.80
  -5  10  -1  152.48    8.70
  -5  10  -1  168.98   14.40
   5  10   1  142.69    6.70
   6 -10   1   72.79    6.80
   6 -10   1   73.49    7.20
   6  10   1   66.39    4.90
  -6  10  -1   68.19    6.70
   6  10   1   70.89    5.10
   6  10   1   77.29    6.70
  -6  10  -1   65.49    6.20
  -6  10  -1   71.79    6.20
   7 -10   1   35.80    5.00
   7 -10   1   31.30    5.30
  -7 -10  -1   37.00    3.90
   7 -10   1   35.70    3.60
   7  10   1   33.40    5.10
  -7  10  -1   35.80    5.30
   7  10   1   28.50    3.80
   7  10   1   34.60    4.20
   8 -10   1   79.09    7.90
  -8 -10  -1   70.49    5.60
   8 -10   1   82.59    7.60
   8 -10   1   80.59    5.50
   8  10   1   75.99    6.60
   8  10   1   78.39    6.30
  -8  10  -1   85.19    8.30
   8  10   1   82.79    7.90
   9 -10   1   -2.00    2.20
  -9 -10  -1    1.40    1.10
   9 -10   1    0.50    1.30
   9 -10   1   -1.00    1.90
   9  10   1    2.50    2.10
  -9  10  -1    1.70    2.30
   9  10   1    0.50    1.50
   9  10   1   -0.80    2.40
  10 -10   1   43.40    6.30
  10 -10   1   39.50    4.50
  10 -10   1   40.70    6.20
  10  10   1   32.80    5.00
 -10  10  -1   29.40    5.60
  10  10   1   23.20    5.30
  10  10   1   35.40    5.30
  11 -10   1   95.99    9.50
  11 -10   1  109.49   10.20
  11  10   1   89.89    8.40
  11  10   1  107.19    9.70
 -11  10  -1   88.09    9.80
  12 -10   1   19.50    5.90
  12 -10   1   25.10    6.10
  12  10   1   24.90    6.50
 -12  10  -1   25.20    6.30
  12  10   1   12.00    4.90
  12 -11  -1   44.10    8.20
  12 -11  -1   40.80    7.70
  12  11  -1   39.50    7.00
 -12  11   1   45.90    8.90
  12  11  -1   46.40    7.90
  12  11  -1   32.80    6.70
  11 -11  -1   61.69    7.90
  11 -11  -1   67.69    8.30
  11  11  -1   54.89    9.80
  11  11  -1   65.69    8.00
  11  11  -1   56.29    6.90
  10 -11  -1  207.38   13.80
  10 -11  -1  192.98   12.90
  10  11  -1  188.28   11.40
  10  11  -1  169.78   11.90
 -10  11   1  173.68   12.40
  10  11  -1  162.98   12.20
   9 -11  -1   19.90    5.00
   9 -11  -1   20.50    5.20
   9  11  -1   14.70    4.20
  -9  11   1   19.00    4.90
   9  11  -1   13.30    4.00
   9  11  -1   20.50    4.50
   8 -11  -1  486.85   21.00
   8 -11  -1  501.65   19.30
   8 -11  -1  455.05   12.80
  -8  11   1  490.05   20.10
   8  11  -1  464.75   17.30
   8  11  -1  467.55   25.30
   8  11  -1  463.05   19.80
  -7 -11   1  138.39    7.80
   7 -11  -1  150.18    9.20
   7 -11  -1  144.79   10.60
   7  11  -1  167.18   10.70
   7  11  -1  129.69    8.80
  -7  11   1  138.79    9.80
   7  11  -1  133.59    8.00
  -6 -11   1  185.28    8.40
   6 -11  -1  177.38    9.50
   6 -11  -1  180.38   11.50
   6 -11  -1  177.68   10.60
   6  11  -1  180.78    8.60
   6  11  -1  184.78    9.70
   6  11  -1  197.18   11.20
  -6  11   1  184.08    9.80
  -6  11   1  175.88   10.90
  -6  11   1  188.28   10.70
  -5 -11   1  250.87    8.70
   5 -11  -1  253.97   10.50
   5 -11  -1  268.57   13.60
   5 -11  -1  253.07   17.00
   5  11  -1  241.68    9.70
   5  11  -1  263.77   11.10
   5  11  -1  249.78   12.40
  -5  11   1  251.07   11.60
  -5  11   1  233.88   10.80
  -5  11   1  242.78   12.50
  -4 -11   1  448.76   13.70
   4 -11  -1  455.45   15.80
   4 -11  -1  445.06   13.80
   4 -11  -1  426.86   17.60
   4  11  -1  461.35   16.90
  -4  11   1  454.05   15.70
  -4  11   1  431.06   18.90
   4  11  -1  449.76   13.80
   4  11  -1  464.85   15.00
  -4  11   1  448.16   14.90
  -3 -11   1   39.00    3.70
  -3 -11   1   42.00    4.00
   3 -11  -1   38.20    3.80
   3 -11  -1   42.40    2.20
   3 -11  -1   48.50    5.30
   3  11  -1   46.40    4.00
  -3  11   1   37.90    2.30
  -3  11   1   41.60    4.00
   3  11  -1   45.90    4.90
  -3  11   1   34.90    4.40
   3  11  -1   42.80    3.40
   3  11  -1   42.00    3.50
  -3  11   1   36.90    3.40
   2 -11  -1  755.82   24.50
   2 -11  -1  831.12   21.00
  -2 -11   1  845.72   22.80
  -2 -11   1  823.02   22.30
   2  11  -1  808.62   23.40
   2  11  -1  844.02   22.10
  -2  11   1  804.32   19.00
  -2  11   1  812.32   24.40
  -2  11   1  817.22   20.50
  -2  11   1  809.42   21.40
   2  11  -1  803.72   20.40
   2  11  -1  785.52   21.20
   1 -11  -1  118.39    7.70
  -1 -11   1  110.99    6.90
  -1 -11   1  115.59    6.20
   1  11  -1  125.09    7.10
  -1  11   1  109.89    5.60
  -1  11   1  100.49    6.90
   1  11  -1  119.89    6.70
  -1  11   1  119.49    5.70
   1  11  -1  128.99    6.10
   1  11  -1  119.39    5.90
  -1  11   1  123.19    5.50
   1  11  -1  125.79    6.20
  -1  11   1  113.29    4.90
   0 -11   1  776.52   20.30
   0 -11   1  725.33   22.40
   0 -11  -1  761.72   22.70
   0  11   1  763.62   20.00
   0  11  -1  774.32   20.70
   0  11   1  752.72   18.70
   0  11   1  756.52   17.50
   0  11   1  746.83   22.00
   0  11  -1  765.12   20.90
   0  11  -1  754.42   20.60
   0  11  -1  740.33   21.80
   0  11   1  783.92   18.60
  -1 -11  -1  730.73   21.20
   1 -11   1  676.13   21.90
   1  11   1  701.63   20.30
  -1  11  -1  687.83   21.20
   1  11   1  696.83   19.60
   1  11   1  712.63   16.50
  -1  11  -1  697.03   20.20
  -1  11  -1  710.53   20.30
   1  11   1  696.23   16.70
  -1  11  -1  717.53   19.10
   2 -11   1  222.98    8.20
   2 -11   1  209.78    9.20
   2 -11   1  211.08    7.20
   2 -11   1  209.68    7.60
  -2 -11  -1  220.58    9.50
   2 -11   1  209.58   10.80
  -2  11  -1  210.18    9.70
   2  11   1  194.18    6.70
   2  11   1  209.08    8.80
   2  11   1  214.78    9.50
  -2  11  -1  209.08    8.00
  -2  11  -1  193.98   10.00
  -2  11  -1  203.28    9.50
   3 -11   1  229.98    8.50
   3 -11   1  231.28    8.70
   3 -11   1  238.18   10.60
  -3 -11  -1  261.27   10.00
   3  11   1  227.68    7.30
   3  11   1  233.28    9.00
   3  11   1  236.38   10.50
  -3  11  -1  245.88   11.70
  -3  11  -1  249.28    8.60
   3  11   1  236.28    7.50
  -3  11  -1  264.97   11.30
   4 -11   1  328.57   13.90
  -4 -11  -1  352.96   11.60
   4 -11   1  343.47   12.10
   4 -11   1  350.96   11.00
   4 -11   1  336.57   15.20
   4  11   1  328.97   10.40
   4  11   1  326.57   10.50
  -4  11  -1  303.17   16.00
  -4  11  -1  348.37   14.10
   4  11   1  350.06   13.90
   4  11   1  331.17   10.10
  -5 -11  -1  178.38    6.30
   5 -11   1  200.78   11.70
   5 -11   1  197.18    9.30
   5 -11   1  196.18    7.80
   5 -11   1  188.28   10.70
  -5  11  -1  180.78   10.50
   5  11   1  188.18    7.70
   5  11   1  178.68    7.80
  -5  11  -1  210.08   11.20
   5  11   1  194.68   10.40
   5  11   1  190.08    6.50
   6 -11   1   26.80    4.10
  -6 -11  -1   35.40    3.10
   6 -11   1   21.00    4.60
   6  11   1   31.00    3.40
  -6  11  -1   34.70    5.80
   6  11   1   23.40    4.60
   6  11   1   28.30    3.50
  -6  11  -1   38.90    5.40
   7 -11   1  209.88   12.70
   7 -11   1  207.38   11.10
   7 -11   1  196.78    8.40
   7  11   1  190.38    9.30
   7  11   1  195.08    9.80
   7  11   1  201.48   11.80
  -7  11  -1  188.08   11.70
   8 -11   1   43.90    6.40
   8 -11   1   50.09    6.00
   8 -11   1   46.90    4.20
  -8  11  -1   54.49    6.80
   8  11   1   56.89    6.70
   8  11   1   46.20    5.30
   8  11   1   52.49    5.20
   9 -11   1  173.08    8.70
   9 -11   1  186.08   12.80
   9 -11   1  174.08   11.60
   9  11   1  187.38   11.20
   9  11   1  195.78   12.60
  -9  11  -1  183.08   12.70
  10 -11   1    9.30    3.80
  10 -11   1   11.40    4.30
  10  11   1   21.90    4.40
  10  11   1   16.90    5.10
 -10  11  -1   16.00    5.00
  10  11   1   16.40    4.30
  11 -11   1  118.79   10.80
  11 -11   1  130.99   11.30
  11  11   1  129.29   11.30
  11  11   1  124.69   10.50
  11  11   1  122.49    9.80
 -11  11  -1  143.69   12.20
  12 -11   1   74.49    9.10
  12 -11   1   51.09    7.90
  12  11   1   55.89    7.70
  12  11   1   56.29    7.90
 -12  11  -1   74.19    9.60
  12  11   1   63.19    8.50
  12 -12  -1    3.30    3.30
  12 -12  -1   -1.20    2.90
  12 -12  -1    0.80    1.10
  12 -12  -1    1.20    1.90
  12  12  -1   -1.30    2.20
 -12  12   1    3.50    3.70
  12  12  -1    2.20    3.60
  11 -12  -1    9.80    4.00
  11 -12  -1   11.70    4.20
  11  12  -1   11.90    4.60
  11  12  -1    3.00    2.80
 -11  12   1    7.80    3.80
  11  12  -1   10.30    4.20
  10 -12  -1   11.50    4.10
  10 -12  -1    5.10    3.50
 -10  12   1    5.10    2.80
  10  12  -1    9.10    4.10
  10  12  -1    9.70    2.50
  10  12  -1    6.20    3.50
   9 -12  -1  128.79    9.80
   9 -12  -1  116.19   10.50
   9  12  -1  119.79    8.40
  -9  12   1  126.79   10.40
   9  12  -1  116.99   10.20
   9  12  -1  112.29    9.40
   8 -12  -1   38.60    5.40
   8 -12  -1   41.30    7.40
   8  12  -1   42.50    6.20
  -8  12   1   36.90    5.90
   8  12  -1   43.10   10.00
   8  12  -1   30.10    4.30
  -7 -12   1  171.78    8.60
   7 -12  -1  168.78    9.90
   7 -12  -1  168.28   11.90
   7  12  -1  170.48    9.00
   7  12  -1  180.58   11.60
  -7  12   1  181.48   11.10
   7  12  -1  174.28   10.20
  -6 -12   1  234.68    7.90
   6 -12  -1  272.77   14.50
   6 -12  -1  238.88   11.10
   6  12  -1  243.18   11.60
   6  12  -1  245.48   10.40
  -6  12   1  226.68   11.40
   6  12  -1  243.28   13.10
  -6  12   1  246.08   12.50
   5 -12  -1   86.69    5.80
  -5 -12   1   93.49    5.20
   5 -12  -1   82.09    6.70
   5 -12  -1   80.19    7.80
  -5  12   1   83.79    7.30
   5  12  -1   88.59    5.60
   5  12  -1   89.39    7.60
   5  12  -1   93.59    6.60
  -5  12   1   84.09    7.00
  -5  12   1   91.99    7.00
   4 -12  -1   71.09    5.60
   4 -12  -1   69.49    6.80
  -4 -12   1   67.49    4.20
   4 -12  -1   61.59    4.20
  -4 -12   1   72.29    5.00
   4  12  -1   63.59    4.60
  -4  12   1   60.89    5.40
   4  12  -1   67.69    5.50
  -4  12   1   56.59    4.70
  -4  12   1   64.99    6.20
   4  12  -1   62.49    7.40
  -3 -12   1  481.15   13.30
   3 -12  -1  479.65   15.50
  -3 -12   1  511.85   15.80
   3 -12  -1  460.05   18.40
  -3  12   1  498.45   12.10
   3  12  -1  463.55   14.70
   3  12  -1  474.95   15.30
   3  12  -1  492.35   17.50
  -3  12   1  502.05   16.00
   3  12  -1  473.15   14.00
  -3  12   1  470.55   14.90
   2 -12  -1   42.30    5.20
  -2 -12   1   52.99    4.80
   2 -12  -1   47.60    3.70
   2  12  -1   47.90    5.00
  -2  12   1   51.79    3.30
  -2  12   1   54.89    4.20
   2  12  -1   44.50    3.60
   2  12  -1   55.59    4.30
  -2  12   1   46.90    5.10
   2  12  -1   45.20    3.80
   2  12  -1   47.90    4.10
  -2  12   1   49.00    3.60
  -1 -12   1   13.60    3.20
  -1 -12   1   10.90    2.50
   1 -12  -1   23.40    4.50
   1  12  -1   18.10    3.40
  -1  12   1   12.00    2.40
  -1  12   1   11.80    2.90
   1  12  -1   16.20    2.70
  -1  12   1   12.20    2.30
  -1  12   1   13.60    2.40
   1  12  -1   17.80    3.30
  -1  12   1   13.00    2.50
   1  12  -1   17.50    2.90
   0 -12   1  969.10   24.30
   0 -12   1  923.81   27.00
   0 -12  -1  894.51   26.80
   0  12   1  948.71   26.50
   0  12  -1  918.11   26.20
   0  12   1  960.90   22.70
   0  12   1  965.00   21.70
   0  12  -1  950.20   24.90
   0  12  -1  940.51   25.00
   0  12   1  935.51   24.20
   0  12  -1  947.71   24.70
   0  12   1  933.81   22.40
  -1 -12  -1  169.58    9.00
   1 -12   1  163.68    7.10
   1 -12   1  158.38    9.30
  -1  12  -1  169.18    8.30
   1  12   1  159.98    7.90
   1  12   1  154.48    5.70
   1  12   1  158.78    8.30
  -1  12  -1  156.98    8.80
   1  12   1  161.08    5.70
  -1  12  -1  160.48    8.00
  -1  12  -1  167.28    7.50
   1  12   1  167.48    6.00
   2 -12   1   16.00    4.30
  -2 -12  -1   17.30    3.40
   2 -12   1   18.80    3.00
   2 -12   1   20.70    2.20
   2 -12   1   19.00    2.00
   2 -12   1   23.10    3.20
   2  12   1   30.30    3.90
   2  12   1   21.80    2.00
  -2  12  -1   15.70    2.60
   2  12   1   19.40    3.00
  -2  12  -1   14.80    2.90
  -2  12  -1   15.20    3.00
   2  12   1   21.30    2.90
  -2  12  -1   15.40    3.40
  -3 -12  -1   57.09    4.70
   3 -12   1   42.90    3.50
   3 -12   1   45.40    3.60
   3 -12   1   43.50    4.50
  -3  12  -1   48.60    3.60
   3  12   1   43.10    3.90
  -3  12  -1   49.80    5.10
   3  12   1   49.20    3.00
   3  12   1   50.19    5.00
   3  12   1   47.90    3.30
  -3  12  -1   51.19    5.30
   4 -12   1  510.05   14.50
   4 -12   1  508.05   15.60
  -4 -12  -1  477.75   15.40
   4 -12   1  500.05   18.10
   4 -12   1  521.65   20.10
   4  12   1  494.35   13.50
   4  12   1  509.05   16.30
  -4  12  -1  527.75   18.50
  -4  12  -1  486.45   18.60
   4  12   1  493.65   14.20
   5 -12   1  507.05   17.00
   5 -12   1  526.95   15.10
   5 -12   1  527.75   19.80
   5 -12   1  532.35   21.20
   5  12   1  526.85   15.00
  -5  12  -1  543.05   19.80
   5  12   1  557.34   19.60
   5  12   1  517.35   15.70
   5  12   1  524.95   14.10
  -5  12  -1  522.05   20.60
  -6 -12  -1    6.90    1.60
   6 -12   1    5.40    3.20
   6 -12   1    6.50    2.80
   6  12   1    4.60    1.90
  -6  12  -1    2.10    2.30
   6  12   1    5.40    2.10
   6  12   1    2.80    2.20
   7 -12   1  217.48   13.40
   7 -12   1  230.38   11.80
   7 -12   1  198.78    8.40
  -7  12  -1  226.88   13.10
   7  12   1  203.48    9.70
   7  12   1  199.78   10.20
   7  12   1  216.98   12.60
   8 -12   1  263.07   13.80
   8 -12   1  252.67   10.10
   8 -12   1  262.37   15.30
  -8  12  -1  256.37   14.80
   8  12   1  262.67   14.60
   8  12   1  277.17   12.30
   8  12   1  264.57   12.80
   9 -12   1  123.69    9.90
   9 -12   1  123.79   10.90
  -9  12  -1  126.49   10.70
   9  12   1  113.49    8.70
   9  12   1  123.99   10.40
   9  12   1  116.89    8.30
  10 -12   1  122.59   10.40
  10 -12   1  114.29   10.60
 -10  12  -1  140.09   11.50
  10  12   1  113.39    8.70
  10  12   1  127.59   10.00
  10  12   1  115.19   10.50
  11 -12   1   66.09    8.50
  11 -12   1   94.99   10.00
  11  12   1   74.49    7.90
  11  12   1   77.69    9.20
 -11  12  -1   91.69   10.10
  11  12   1   66.99    8.10
  12 -12   1   36.00    8.00
  12 -12   1   27.20    6.20
 -12  12  -1   30.50    6.90
  12  12   1   38.20    7.50
  12  12   1   54.69    7.60
  11 -13  -1   11.40    4.60
  11  13  -1    4.40    4.00
  11  13  -1   13.20    5.20
  11  13  -1   11.20    3.70
 -11  13   1    7.20    3.30
  10 -13  -1  129.89   11.50
  10 -13  -1  100.89    9.50
  10  13  -1   98.59    8.20
  10  13  -1  102.89    9.80
 -10  13   1  107.79   13.30
  10  13  -1  129.69   14.30
   9 -13  -1   20.70    5.10
   9 -13  -1   14.60    4.30
   9  13  -1   20.00    5.30
   9  13  -1   14.50    3.40
  -9  13   1   16.80    4.80
   9  13  -1   18.50    5.20
   8 -13  -1   13.70    4.50
   8 -13  -1   14.60    3.80
   8  13  -1   17.20    3.70
  -8  13   1   23.10    5.40
   8  13  -1   14.90    4.20
   8  13  -1   16.10    4.70
   7 -13  -1    7.50    3.00
   7 -13  -1    9.80    3.60
   7  13  -1    9.20    3.90
  -7  13   1    4.60    2.70
   7  13  -1    7.80    2.30
   7  13  -1    9.00    3.10
  -6 -13   1   96.59    5.10
   6 -13  -1  106.59    7.10
   6 -13  -1  103.29    9.30
   6  13  -1  100.79    7.50
   6  13  -1   97.19    6.40
  -6  13   1  107.59    8.20
   6  13  -1  101.69    8.70
   5 -13  -1  114.39    9.40
   5 -13  -1  103.49    7.60
  -5 -13   1  102.09    5.90
  -5 -13   1   95.19    5.30
   5 -13  -1  108.39    6.40
   5  13  -1   98.59    6.00
  -5  13   1  102.79    7.00
   5  13  -1  115.19    7.50
   5  13  -1  118.99    8.90
  -5  13   1  104.09    7.60
  -4 -13   1   98.49    5.00
  -4 -13   1  104.59    6.30
   4 -13  -1   99.19    4.80
   4 -13  -1   95.99    8.40
   4  13  -1   98.39    7.70
  -4  13   1  108.49    7.20
   4  13  -1   98.39    5.80
  -4  13   1   97.29    6.40
  -4  13   1  100.99    8.10
   4  13  -1   97.29    6.60
   3 -13  -1   51.79    6.00
   3 -13  -1   53.89    4.40
  -3 -13   1   49.20    4.70
  -3  13   1   43.80    2.80
  -3  13   1   60.79    4.60
   3  13  -1   47.00    5.40
   3  13  -1   49.90    3.90
   3  13  -1   44.30    4.10
  -3  13   1   43.70    5.40
   3  13  -1   47.30    4.50
  -2 -13   1   71.59    5.80
   2 -13  -1   60.89    6.30
   2  13  -1   70.09    5.00
   2  13  -1   67.29    4.40
  -2  13   1   84.09    5.40
  -2  13   1   81.69    4.30
   2  13  -1   58.89    4.90
   2  13  -1   67.59    6.00
  -2  13   1   76.79    8.60
  -2  13   1   72.89    4.70
   2  13  -1   73.69    5.00
  -1 -13   1  275.27   10.80
  -1 -13   1  288.57   12.60
   1 -13  -1  260.17   13.10
  -1  13   1  279.27    9.40
  -1  13   1  276.77   12.70
   1  13  -1  270.17   11.70
   1  13  -1  292.67   12.10
   1  13  -1  276.37   10.60
   1  13  -1  278.37   10.30
  -1  13   1  299.47   10.20
  -1  13   1  277.47   10.30
  -1  13   1  271.47    9.80
   0 -13   1  400.26   13.10
   0 -13  -1  386.86   15.60
   0 -13   1  380.56   15.50
   0  13  -1  387.26   14.80
   0  13   1  396.76   11.70
   0  13   1  384.96   11.80
   0  13  -1  400.76   13.90
   0  13   1  396.76   13.30
   0  13  -1  388.26   13.50
   0  13  -1  382.76   13.40
   0  13   1  381.66   14.90
   1 -13   1  175.68    7.70
  -1 -13  -1  177.18    9.60
  -1  13  -1  178.58    9.70
  -1  13  -1  173.68    8.00
   1  13   1  171.08    6.40
   1  13   1  162.88    8.40
   1  13   1  169.88    6.30
  -1  13  -1  178.18    8.90
   1  13   1  169.28    8.90
  -1  13  -1  184.48    8.90
   1  13   1  184.88    6.60
   2 -13   1  170.28    7.30
   2 -13   1  155.28   10.00
  -2 -13  -1  175.48    9.20
  -2  13  -1  174.68    9.30
   2  13   1  169.98    6.50
   2  13   1  157.88    5.90
   2  13   1  163.68    5.70
  -2  13  -1  156.58    9.50
   2  13   1  171.98    8.50
   2  13   1  166.58    8.90
  -2  13  -1  164.58   10.90
  -2  13  -1  177.58    7.60
   3 -13   1  604.94   16.00
   3 -13   1  627.44   19.90
   3 -13   1  611.34   20.10
   3 -13   1  610.94   22.30
  -3 -13  -1  613.24   19.00
   3 -13   1  601.04   16.40
  -3  13  -1  584.44   19.80
  -3  13  -1  558.04   20.60
   3  13   1  599.94   20.00
  -3  13  -1  577.34   16.30
   3  13   1  557.54   16.30
   3  13   1  595.54   15.90
   3  13   1  588.94   17.80
  -3  13  -1  580.64   20.30
   4 -13   1   52.99    4.40
   4 -13   1   50.09    5.40
   4 -13   1   52.09    3.90
  -4 -13  -1   56.19    4.80
   4 -13   1   46.40    6.10
  -4  13  -1   60.59    7.70
   4  13   1   56.29    4.20
   4  13   1   49.80    4.00
  -4  13  -1   58.79    6.00
   4  13   1   50.79    5.60
   4  13   1   50.89    3.40
   5 -13   1  613.64   17.20
   5 -13   1  653.63   19.70
   5 -13   1  643.54   24.30
  -5  13  -1  668.73   22.80
   5  13   1  639.54   16.90
   5  13   1  636.14   18.60
   5  13   1  635.64   22.40
   5  13   1  643.64   17.30
   6 -13   1  380.56   14.80
   6 -13   1  354.96   17.80
   6 -13   1  354.06   14.20
   6  13   1  371.76   16.40
  -6  13  -1  395.76   17.20
   6  13   1  383.36   13.80
   6  13   1  366.16   12.60
   7 -13   1  149.49    9.40
   7 -13   1  119.59    6.30
   7 -13   1  136.09   11.00
  -7  13  -1  137.39   10.40
   7  13   1  141.29    8.60
   7  13   1  156.58   10.60
   7  13   1  135.59    7.60
   8 -13   1  122.49   10.80
   8 -13   1  107.99    8.70
   8  13   1  121.79    8.60
  -8  13  -1  134.99   10.60
   8  13   1  117.79    9.90
   8  13   1  107.09    7.40
   9 -13   1  381.36   17.90
   9 -13   1  380.06   19.90
   9  13   1  372.26   18.60
   9  13   1  396.76   17.20
  -9  13  -1  380.36   19.10
   9  13   1  357.26   15.50
  10 -13   1   31.40    6.60
  10 -13   1   43.60    7.50
  10  13   1   31.40    4.70
  10  13   1   28.60    6.10
  10  13   1   32.60    5.90
 -10  13  -1   55.39    7.70
  11 -13   1  181.28   14.30
 -11  13  -1  183.98   14.30
  11  13   1  165.48   11.50
  11  13   1  165.08   13.40
  11  13   1  169.78   12.30
  11 -14  -1   53.29    7.90
  11 -14  -1   56.49    8.30
  11  14  -1   60.89    8.30
  11  14  -1   61.29    7.10
 -11  14   1   64.39    8.50
  11  14  -1   66.19    9.10
  10 -14  -1   28.70    6.30
  10 -14  -1   25.10    6.30
 -10  14   1   14.20    4.20
  10  14  -1   13.20    5.10
  10  14  -1   19.90    4.30
  10  14  -1   25.90    5.90
   9 -14  -1  234.28   13.50
   9 -14  -1  243.98   16.10
  -9  14   1  249.48   14.90
   9  14  -1  231.68   15.00
   9  14  -1  221.38   12.10
   9  14  -1  231.98   14.00
   8 -14  -1  101.69   10.30
   8 -14  -1   89.89    7.70
  -8  14   1   92.29    8.60
   8  14  -1   91.89    8.40
   8  14  -1   82.99    6.70
   8  14  -1  102.49    9.70
   7 -14  -1   24.40    5.40
   7 -14  -1   46.40    5.40
  -7  14   1   39.50    5.90
   7  14  -1   46.10    4.70
   7  14  -1   40.30    5.60
   7  14  -1   40.30    7.00
  -6 -14   1   84.49    5.10
   6 -14  -1   63.59    7.80
   6 -14  -1   79.29    6.10
   6  14  -1   82.09    7.20
   6  14  -1   73.49    7.90
   6  14  -1   69.29    5.50
  -6  14   1   87.09    7.60
   5 -14  -1  111.29    9.70
  -5 -14   1  121.49    6.70
   5 -14  -1  118.19    6.20
  -5 -14   1  110.79    5.40
   5  14  -1  113.69    9.00
   5  14  -1  113.19    6.50
  -5  14   1  108.99    7.50
  -5  14   1  110.49    8.20
   5  14  -1  127.69    8.10
   4 -14  -1  289.17   15.40
  -4 -14   1  321.37   12.40
   4 -14  -1  307.77   12.90
   4  14  -1  313.17   11.20
  -4  14   1  278.27   12.10
  -4  14   1  321.97   13.30
   4  14  -1  316.57   14.70
   4  14  -1  306.87   12.60
   3 -14  -1  474.45   19.60
  -3 -14   1  474.25   16.50
   3 -14  -1  468.15   15.40
  -3  14   1  485.95   16.20
  -3  14   1  472.75   12.30
   3  14  -1  465.85   17.90
   3  14  -1  478.05   15.80
   3  14  -1  454.65   15.50
  -3  14   1  464.85   19.10
  -3  14   1  463.15   15.40
   3  14  -1  456.05   14.10
  -2 -14   1  288.87   12.50
   2 -14  -1  256.97   13.50
   2  14  -1  264.07   11.20
  -2  14   1  247.98    8.70
   2  14  -1  254.87    9.50
  -2  14   1  248.98   12.80
   2  14  -1  260.77   12.30
   2  14  -1  249.38   10.30
  -2  14   1  253.87    9.90
  -2  14   1  259.47   10.40
  -2  14   1  258.67   11.00
   2  14  -1  256.47   10.10
  -1 -14   1  496.45   18.20
   1 -14  -1  494.95   19.30
  -1 -14   1  514.05   16.20
  -1  14   1  497.45   15.50
  -1  14   1  485.75   14.90
   1  14  -1  502.75   15.80
   1  14  -1  497.05   15.30
  -1  14   1  474.85   18.40
  -1  14   1  519.35   15.20
   1  14  -1  517.55   17.60
   1  14  -1  508.25   17.60
   0 -14   1  108.29    8.30
   0 -14   1  108.29    6.20
   0  14  -1  109.49    6.60
   0  14  -1  103.19    7.40
   0  14   1  119.29    7.90
   0  14   1  109.69    5.60
   0  14  -1  102.19    6.40
   0  14   1  108.89    5.40
   0  14  -1  106.59    6.90
   0  14   1  115.19    6.60
  -1 -14  -1  157.18    9.50
   1 -14   1  165.58   10.30
   1 -14   1  167.28    7.60
   1  14   1  160.68    8.50
   1  14   1  154.98    8.80
  -1  14  -1  148.79    7.70
  -1  14  -1  157.18    9.40
  -1  14  -1  152.28    8.40
   1  14   1  159.58    6.20
   2 -14   1   12.10    3.50
  -2 -14  -1   15.10    3.50
   2 -14   1   16.70    2.90
  -2  14  -1   13.00    3.00
   2  14   1   17.00    2.40
   2  14   1   12.40    1.80
   2  14   1   16.50    3.20
   2  14   1   14.80    2.00
   2  14   1   18.40    3.80
  -2  14  -1   15.90    3.30
  -2  14  -1   15.50    3.60
  -2  14  -1   14.30    2.70
   3 -14   1  142.39    5.70
   3 -14   1  125.89    5.70
  -3 -14  -1  121.39    7.80
   3 -14   1  150.88    8.30
   3 -14   1  130.39    9.80
   3 -14   1  135.59    6.40
   3  14   1  135.09    6.30
   3  14   1  140.69    5.70
  -3  14  -1  120.49    6.20
  -3  14  -1  122.59    8.60
   3  14   1  136.79    7.50
   3  14   1  145.49    5.40
  -3  14  -1  133.89    8.50
   4 -14   1  311.77   11.30
   4 -14   1  302.07   13.70
  -4 -14  -1  305.97   12.40
   4 -14   1  320.17   15.90
   4 -14   1  309.47   10.90
  -4  14  -1  305.17   14.60
   4  14   1  314.27   11.50
   4  14   1  305.27   14.20
  -4  14  -1  309.07   14.20
   4  14   1  306.87   11.10
   5 -14   1  128.69    6.10
   5 -14   1  132.89    7.50
   5 -14   1  144.69   10.90
  -5  14  -1  112.09    8.80
   5  14   1  139.89    6.30
   5  14   1  122.59    7.00
   5  14   1  129.99    9.30
   5  14   1  118.49    6.00
   6 -14   1   29.50    4.90
   6 -14   1   26.50    3.10
   6 -14   1   40.90    7.70
   6  14   1   30.30    3.30
  -6  14  -1   26.70    4.90
   6  14   1   29.10    4.50
   6  14   1   38.20    6.70
   7 -14   1  236.48   15.00
   7 -14   1  226.18   11.90
  -7  14  -1  256.97   14.40
   7  14   1  247.08   14.00
   7  14   1  236.88   10.30
   7  14   1  244.68   11.60
   8 -14   1   77.89    9.00
   8 -14   1   60.29    6.70
   8  14   1   64.19    6.40
  -8  14  -1   74.99    8.30
   8  14   1   76.99    8.30
   8  14   1   63.19    5.60
   9 -14   1   65.19    7.30
   9 -14   1   51.89    7.90
   9  14   1   59.29    5.90
   9  14   1   59.49    7.90
  -9  14  -1   58.39    7.90
   9  14   1   48.10    6.10
  10 -14   1  135.49   19.40
  10 -14   1  124.09   10.40
 -10  14  -1  105.69   10.40
  10  14   1  101.49    9.40
  10  14   1  116.39   10.90
  10  14   1   89.29    7.60
  11 -14   1   33.10    6.90
  11 -14   1   38.10    7.70
  11  14   1   40.00    7.20
  11  14   1   33.10    5.90
  11  14   1   33.40    6.80
 -11  14  -1   27.00    6.70
  11 -15  -1   51.89    9.40
  11 -15  -1   67.19    8.60
  11  15  -1   65.29   10.20
  11  15  -1   88.59    9.50
 -11  15   1   52.49    8.40
  10 -15  -1  285.77   15.60
  10 -15  -1  268.67   18.00
  10  15  -1  278.27   14.20
  10  15  -1  270.27   17.20
 -10  15   1  244.08   15.90
  10  15  -1  281.47   16.30
   9 -15  -1   31.90    5.90
   9 -15  -1   35.90    7.80
   9  15  -1   38.30    7.10
   9  15  -1   35.50    4.90
   9  15  -1   38.20    8.40
   8 -15  -1  134.69    9.40
   8 -15  -1  156.78   12.90
   8  15  -1  130.69    8.40
  -8  15   1  152.88   11.30
   8  15  -1  155.18   12.00
   8  15  -1  170.68   11.10
   7 -15  -1   40.80    4.90
   7 -15  -1   53.39    7.50
   7  15  -1   40.70    4.40
  -7  15   1   44.70    6.30
   7  15  -1   46.40    8.00
   7  15  -1   40.80    5.60
   6 -15  -1  347.57   12.60
   6 -15  -1  359.56   18.70
   6  15  -1  335.07   16.70
   6  15  -1  328.77   12.70
  -6  15   1  355.36   15.90
   6  15  -1  327.47   14.70
  -5 -15   1  423.86   14.60
   5 -15  -1  396.36   19.40
  -5  15   1  397.76   16.40
   5  15  -1  424.46   18.40
   5  15  -1  405.36   15.90
   5  15  -1  404.06   13.70
  -5  15   1  379.16   16.70
  -4 -15   1  850.31   24.60
   4 -15  -1  811.92   24.50
   4 -15  -1  856.01   29.80
  -4  15   1  859.21   25.40
   4  15  -1  845.22   27.60
  -4  15   1  794.32   24.40
   4  15  -1  825.72   22.30
   4  15  -1  845.12   24.80
   3 -15  -1  143.09    7.50
  -3 -15   1  148.99    8.90
   3 -15  -1  137.19   10.40
   3  15  -1  148.69    8.10
  -3  15   1  155.28    8.40
   3  15  -1  145.39    6.90
  -3  15   1  146.69    7.90
  -3  15   1  145.69    5.70
   3  15  -1  160.28    8.40
  -3  15   1  149.49    8.90
   3  15  -1  154.78   10.00
  -2 -15   1  399.06   15.70
   2 -15  -1  381.26   17.40
  -2  15   1  344.87   20.30
  -2  15   1  411.36   13.90
   2  15  -1  374.26   12.50
  -2  15   1  399.06   14.40
   2  15  -1  390.86   18.30
   2  15  -1  377.06   13.40
   2  15  -1  405.26   15.00
   2  15  -1  371.96   13.50
  -2  15   1  384.06   11.80
  -1 -15   1  187.18   10.50
   1 -15  -1  163.18   10.70
  -1  15   1  151.48    9.70
   1  15  -1  151.98    9.00
   1  15  -1  154.08    8.30
  -1  15   1  168.88    7.70
   1  15  -1  164.38    7.90
   1  15  -1  138.49   10.20
  -1  15   1  172.38    7.70
  -1  15   1  166.68    8.00
   0 -15   1  497.35   18.90
   0 -15  -1  451.05   18.40
   0 -15   1  451.45   15.00
   0  15   1  487.65   13.90
   0  15   1  467.35   15.70
   0  15   1  470.05   17.80
   0  15  -1  473.45   15.50
   0  15  -1  443.86   15.90
   0  15  -1  461.85   17.60
   0  15  -1  458.45   16.10
   0  15   1  474.85   13.90
   1 -15   1   12.50    2.70
  -1 -15  -1    8.70    3.70
   1 -15   1    5.60    2.70
   1  15   1    9.40    3.00
  -1  15  -1   11.50    3.10
   1  15   1   10.50    2.00
  -1  15  -1    9.80    2.70
  -1  15  -1    9.90    2.90
  -1  15  -1    8.40    2.60
   1  15   1    7.90    2.20
   1  15   1   11.40    3.10
  -2 -15  -1  165.78    9.80
   2 -15   1  141.49   10.30
   2 -15   1  166.48    7.40
   2  15   1  165.38    9.10
  -2  15  -1  166.08    9.50
   2  15   1  167.18    7.00
   2  15   1  159.08    5.90
  -2  15  -1  169.38    9.30
   2  15   1  171.68    9.70
   2  15   1  160.98    6.20
  -2  15  -1  165.98    7.90
   3 -15   1  248.78   14.00
  -3 -15  -1  258.27   12.10
   3 -15   1  246.68    9.20
   3  15   1  251.47    9.40
  -3  15  -1  253.47   12.20
   3  15   1  250.07    8.30
   3  15   1  240.08   12.40
   3  15   1  247.18   10.80
  -3  15  -1  242.08    9.40
  -3  15  -1  285.57   13.50
   4 -15   1  136.39    6.40
   4 -15   1  130.29   10.50
   4 -15   1  135.79    6.80
   4 -15   1  137.59    6.60
  -4 -15  -1  131.79    8.10
  -4  15  -1  134.09    9.20
   4  15   1  130.19    9.40
   4  15   1  133.29    5.50
   4  15   1  129.39    6.90
   4  15   1  134.19    7.30
  -4  15  -1  128.79    9.40
   5 -15   1  296.47   11.70
   5 -15   1  309.57   16.80
   5 -15   1  304.37   11.00
   5  15   1  293.97   10.20
   5  15   1  307.27   15.20
   5  15   1  296.57   10.70
  -5  15  -1  304.67   15.60
  -5  15  -1  317.27   15.10
   5  15   1  300.07   12.00
   6 -15   1  326.57   17.60
   6  15   1  315.67   15.80
   6  15   1  315.07   12.80
  -6  15  -1  295.27   15.30
   6  15   1  276.67   10.60
   7 -15   1   93.29    7.30
   7 -15   1   87.29    9.50
   7  15   1   86.49    7.00
  -7  15  -1   85.19    8.40
   7  15   1   81.09    5.80
   7  15   1   93.89    9.10
   8 -15   1    8.50    3.40
   8 -15   1   11.50    4.70
   8  15   1   14.20    3.60
   8  15   1   10.80    2.80
   8  15   1   11.10    4.40
  -8  15  -1    8.60    3.70
   9 -15   1  116.09   16.30
   9 -15   1   80.49    8.20
  -9  15  -1   81.09    9.00
   9  15   1   71.09    6.30
   9  15   1   54.09   12.00
   9  15   1   68.79    7.20
  10 -15   1   42.20    8.80
  10 -15   1   45.90    7.80
  10  15   1   52.39    6.80
 -10  15  -1   40.20    7.60
  10  15   1   40.60    8.10
  10  15   1   36.20    5.20
  10 -16  -1   14.90    4.50
  10 -16  -1   14.70    5.80
 -10  16   1   20.70    5.00
  10  16  -1   17.10    5.10
  10  16  -1   17.20    5.60
   9 -16  -1  399.76   22.20
   9 -16  -1  385.76   17.10
   9  16  -1  441.06   20.10
   9  16  -1  383.96   16.20
  -9  16   1  398.76   19.70
   9  16  -1  389.76   20.90
   8 -16  -1   64.49    8.80
   8 -16  -1   40.40    5.20
   8  16  -1   47.40    7.30
   8  16  -1   54.59    6.80
  -8  16   1   55.79    7.30
   8  16  -1   61.39    5.50
   7 -16  -1  143.79   12.40
  -7  16   1  129.39   10.00
   7  16  -1  139.29    9.70
   7  16  -1  118.39    7.40
   7  16  -1  148.19   11.40
   6 -16  -1   66.99    8.40
  -6  16   1   58.09    6.80
   6  16  -1   54.49    6.20
   6  16  -1   59.39    7.50
   6  16  -1   62.39    5.20
  -5 -16   1  552.94   18.20
   5 -16  -1  523.45   23.60
   5  16  -1  537.75   19.50
   5  16  -1  535.05   16.80
   5  16  -1  575.54   22.60
  -5  16   1  563.94   20.10
   4 -16  -1   31.50    3.90
  -4 -16   1   32.20    4.50
   4 -16  -1   33.20    6.70
   4  16  -1   39.60    6.80
  -4  16   1   37.00    4.90
  -4  16   1   30.50    4.80
   4  16  -1   29.70    4.50
   4  16  -1   37.10    3.80
   3 -16  -1  502.55   22.00
  -3 -16   1  562.54   19.60
   3  16  -1  523.75   17.90
   3  16  -1  547.55   17.10
   3  16  -1  529.85   20.50
  -3  16   1  549.85   14.20
  -3  16   1  544.75   18.00
   3  16  -1  540.25   17.80
   3  16  -1  541.55   16.20
  -3  16   1  541.55   19.10
  -2 -16   1  497.35   18.80
   2 -16  -1  507.95   21.20
   2  16  -1  486.65   15.10
  -2  16   1  507.75   16.40
   2  16  -1  504.25   19.00
   2  16  -1  485.95   15.90
  -2  16   1  506.05   14.50
  -2  16   1  505.85   17.20
   2  16  -1  443.26   24.10
   1 -16  -1  565.04   22.00
  -1 -16   1  531.95   20.30
   1  16  -1  532.25   19.40
  -1  16   1  554.54   16.70
   1  16  -1  565.54   19.50
  -1  16   1  546.15   17.00
  -1  16   1  543.45   16.70
   1  16  -1  543.85   17.40
   1  16  -1  549.35   16.90
   0 -16   1  101.19    8.30
   0 -16  -1   84.39    7.80
   0  16  -1   95.09    6.90
   0  16   1   94.19    5.40
   0  16   1   95.19    5.20
   0  16   1   94.59    6.40
   0  16   1   87.99    7.30
   0  16  -1   91.69    7.40
   0  16  -1   93.09    6.30
   0  16  -1   90.69    6.30
   1 -16   1   74.19    7.70
   1 -16   1   79.89    5.50
  -1 -16  -1   90.79    7.80
   1  16   1   91.59    6.90
  -1  16  -1   96.79    7.00
  -1  16  -1   98.49    6.50
   1  16   1   86.39    4.70
  -1  16  -1  100.49    6.90
   1  16   1   74.99    6.60
   1  16   1   84.49    4.40
   2 -16   1  152.78   11.00
  -2 -16  -1  164.18   10.10
   2 -16   1  166.28    7.50
  -2  16  -1  158.88    9.30
   2  16   1  169.28    7.30
  -2  16  -1  169.78    9.90
   2  16   1  150.68    9.20
  -2  16  -1  162.88    8.00
   2  16   1  166.48    6.10
   3 -16   1  120.19    6.10
  -3 -16  -1  133.79    8.90
   3 -16   1  131.19   10.50
   3  16   1  117.49    7.50
  -3  16  -1  126.79    8.90
   3  16   1  128.49    8.90
  -3  16  -1  123.39    8.60
   3  16   1  119.49    5.30
  -3  16  -1  124.59    6.50
   3  16   1  125.29    6.60
   4 -16   1   61.19    7.70
  -4 -16  -1   67.19    6.00
   4 -16   1   56.59    4.00
  -4  16  -1   80.19    7.10
   4  16   1   67.39    5.20
   4  16   1   61.49    6.90
   4  16   1   65.79    4.10
  -4  16  -1   51.69    6.30
   4  16   1   65.69    3.70
   4  16   1   57.39    5.00
   5 -16   1  218.58    9.20
   5 -16   1  193.08   13.50
  -5  16  -1  224.38   12.70
   5  16   1  215.98    9.00
   5  16   1  197.68    7.70
   5  16   1  236.88   13.40
  -5  16  -1  211.58   13.10
   5  16   1  218.38   10.10
   6 -16   1   27.60    6.00
   6 -16   1   37.30    4.40
   6  16   1   33.80    3.40
   6  16   1   48.10    6.80
  -6  16  -1   33.20    6.30
   6  16   1   42.60    4.80
   7 -16   1   13.40    3.50
   7 -16   1    4.60    3.10
  -7  16  -1    7.10    3.90
   7  16   1    8.40    2.20
   7  16   1   10.20    3.10
   7  16   1    6.90    3.50
   8 -16   1    2.10    2.10
   8 -16   1   -0.30    2.70
  -8  16  -1   -3.00    3.40
   8  16   1    3.30    1.80
   8  16   1   -0.10    2.30
   9 -16   1   41.20    6.10
   9 -16   1   42.20    8.40
   9  16   1   39.60    7.60
   9  16   1   46.10    5.00
   9  16   1   29.40    6.00
  -9  16  -1   56.89    7.80
  10 -16   1    2.60    3.10
  10 -16   1    9.60    4.10
 -10  16  -1    1.80    3.20
  10  16   1   13.90    4.10
  10  16   1    2.80    3.60
  10  16   1    3.70    2.60
   9 -17  -1   21.30    6.20
   9  17  -1   21.60    5.80
  -9  17   1   25.20    5.60
   9  17  -1   25.00    6.40
   9  17  -1   26.10    4.60
   8 -17  -1  322.97   19.70
   8  17  -1  344.57   17.00
   8  17  -1  353.16   25.80
  -8  17   1  300.87   16.90
   8  17  -1  309.77   13.40
   7 -17  -1   50.39    9.00
   7  17  -1   48.00    7.40
  -7  17   1   45.80    6.20
   7  17  -1   50.99    4.80
   6 -17  -1  151.18   12.60
   6  17  -1  141.09    7.60
  -6  17   1  142.09    9.90
   6  17  -1  147.89    9.80
   6  17  -1  137.29   11.10
  -5 -17   1   56.79    5.40
   5 -17  -1   59.39    7.90
   5  17  -1   59.19    5.90
  -5  17   1   51.49    6.10
   5  17  -1   45.80    4.40
   5  17  -1   50.59    7.10
   4 -17  -1  734.33   28.70
  -4 -17   1  736.03   23.80
   4  17  -1  750.32   23.30
   4  17  -1  752.52   21.60
  -4  17   1  734.83   23.50
  -4  17   1  762.62   25.60
   4  17  -1  726.53   20.60
   4  17  -1  720.33   26.30
  -3 -17   1  234.28   12.20
   3 -17  -1  223.58   14.30
  -3  17   1  247.48   12.10
   3  17  -1  253.47   11.20
   3  17  -1  229.58   13.00
  -3  17   1  253.67   11.40
   3  17  -1  227.58    9.40
  -3  17   1  245.08    8.20
   3  17  -1  229.98   11.20
   3  17  -1  229.38   10.10
  -2 -17   1  237.18   12.70
   2 -17  -1  257.07   14.70
   2  17  -1  252.67   12.00
   2  17  -1  253.37   10.50
  -2  17   1  233.38   10.30
   2  17  -1  232.08    9.50
  -2  17   1  241.28   11.20
   2  17  -1  244.98   12.80
  -2  17   1  226.88    8.90
  -1 -17   1   19.90    4.70
   1 -17  -1   25.60    5.80
   1  17  -1   18.90    3.40
   1  17  -1   20.50    4.20
  -1  17   1   20.70    3.20
  -1  17   1   21.20    3.60
  -1  17   1   21.30    3.00
   1  17  -1   19.80    4.00
   1  17  -1   20.50    3.00
   0 -17   1  275.17   14.40
   0 -17  -1  248.78   14.00
   0  17  -1  254.57   11.90
   0  17   1  260.97    9.70
   0  17   1  294.67   12.60
   0  17   1  278.67   11.80
   0  17  -1  247.38   11.20
   0  17  -1  248.28   11.00
   1 -17   1  237.18   13.70
  -1 -17  -1  238.98   13.20
   1  17   1  234.38   11.30
   1  17   1  230.98   12.20
  -1  17  -1  222.38   11.00
  -1  17  -1  235.28   10.70
  -1  17  -1  228.08   11.10
   1  17   1  229.58    8.00
   1  17   1  241.58    8.40
   2 -17   1  156.88    7.30
   2 -17   1  144.89   11.00
  -2 -17  -1  157.38   10.20
   2  17   1  142.19    8.90
  -2  17  -1  146.69    9.10
   2  17   1  159.88    9.90
   2  17   1  150.28    5.70
  -2  17  -1  155.68    8.00
  -2  17  -1  149.49    9.40
  -3 -17  -1   72.39    6.80
   3 -17   1   77.19    8.50
   3 -17   1   69.79    4.50
  -3  17  -1   68.69    6.50
   3  17   1   62.99    6.70
  -3  17  -1   62.49    4.80
  -3  17  -1   66.69    6.70
   3  17   1   65.39    6.80
   3  17   1   64.69    5.00
   4 -17   1  153.08   12.00
  -4 -17  -1  148.69    9.40
   4  17   1  168.88   10.90
  -4  17  -1  159.98   11.10
   4  17   1  163.28    8.70
  -4  17  -1  171.18   10.70
   4  17   1  171.88    8.40
   5 -17   1   80.59    9.10
  -5  17  -1   68.89    7.90
   5  17   1   88.19    4.60
   5  17   1   89.49    8.60
   5  17   1   83.39    6.30
  -5  17  -1   95.59    8.20
   5  17   1   80.79    5.60
   6 -17   1    2.40    1.40
   6 -17   1    1.50    1.00
   6 -17   1    4.90    3.60
   6  17   1    3.60    3.00
  -6  17  -1    6.80    2.50
   6  17   1    4.00    2.20
  -6  17  -1    2.60    2.20
   6  17   1    3.20    1.50
   7 -17   1   59.39    8.70
   7  17   1   45.80    6.00
   7  17   1   51.59    7.60
  -7  17  -1   56.59    7.20
  -7  17  -1   48.60    6.90
   7  17   1   54.89    4.50
   8 -17   1    7.00    2.70
   8 -17   1   17.20    5.50
   8  17   1    9.90    3.70
   8  17   1    1.60    5.30
  -8  17  -1    7.20    3.80
   9 -17   1   13.70    5.20
   9 -17   1    5.90    3.40
   9  17   1   10.80    3.60
   9  17   1    2.60    3.10
   9  17   1    6.60    2.70
  -9  17  -1    5.60    3.70
   9 -18  -1   93.69   11.40
   9  18  -1  104.59   11.10
  -9  18   1  101.69   10.00
   9  18  -1   97.99    9.60
   9  18  -1   83.09    7.20
   8 -18  -1    7.40    4.60
  -8  18   1   25.30    6.10
   8  18  -1   17.70    4.90
   8  18  -1   18.00    5.40
   8  18  -1   21.60    4.20
   7 -18  -1   36.50    7.40
  -7  18   1   29.20    5.60
   7  18  -1   42.90    4.30
   7  18  -1   32.10    6.80
   7  18  -1   37.60    6.50
   6 -18  -1   11.20    4.30
   6  18  -1   18.90    3.00
  -6  18   1   14.20    4.20
   6  18  -1   22.20    5.60
   6  18  -1   23.00    4.90
   5 -18  -1   98.29   10.30
   5  18  -1  115.89    7.00
   5  18  -1  114.89    8.40
   5  18  -1  105.39    6.30
   5  18  -1  110.29    9.80
  -5  18   1   96.79    8.60
  -5  18   1  107.39    8.50
   4 -18  -1   60.59    8.20
  -4 -18   1   70.79    6.60
  -4  18   1   66.49    6.30
   4  18  -1   59.89    7.10
   4  18  -1   63.49    4.90
  -4  18   1   47.10    6.10
   4  18  -1   54.89    4.80
   4  18  -1   51.59    5.60
  -3 -18   1   86.79    7.60
   3 -18  -1  104.89   10.10
  -3  18   1   86.19    4.50
   3  18  -1   84.99    5.80
   3  18  -1   84.19    6.60
  -3  18   1   82.49    6.50
  -3  18   1   86.99    7.20
   3  18  -1   77.69    7.70
   3  18  -1   82.49    5.50
  -2 -18   1   47.30    6.10
   2 -18  -1   46.80    6.90
   2  18  -1   47.00    4.10
  -2  18   1   47.10    4.60
  -2  18   1   41.10    3.80
  -2  18   1   48.10    5.10
   2  18  -1   44.40    5.90
   2  18  -1   48.00    4.50
  -1 -18   1   12.50    3.70
   1 -18  -1    7.80    3.50
   1  18  -1   14.60    2.90
  -1  18   1   16.20    3.10
   1  18  -1   11.80    2.90
  -1  18   1   13.20    2.90
   1  18  -1    9.60    3.00
  -1  18   1    9.40    2.60
   0 -18   1   85.29    8.30
   0 -18  -1   89.99    8.60
   0  18  -1   80.09    7.80
   0  18   1   81.89    5.00
   0  18  -1   85.39    6.20
   0  18  -1   76.89    6.10
   0  18   1   90.09    6.60
   0  18   1   85.59    5.80
  -1 -18  -1   24.00    5.30
   1 -18   1   24.70    5.30
  -1  18  -1   24.00    3.80
   1  18   1   25.90    2.60
  -1  18  -1   19.60    4.00
  -1  18  -1   26.10    4.30
  -2 -18  -1   83.69    7.80
   2 -18   1   76.19    8.40
  -2  18  -1   86.59    6.00
  -2  18  -1   75.69    6.70
   2  18   1   72.69    6.90
   2  18   1   60.79    6.40
  -2  18  -1   73.49    6.70
  -3 -18  -1   42.80    5.60
   3 -18   1   44.10    6.90
   3  18   1   51.29    4.40
  -3  18  -1   41.50    4.00
   3  18   1   39.10    5.60
   3  18   1   44.00    5.80
  -3  18  -1   45.00    5.70
  -3  18  -1   44.20    5.50
  -4 -18  -1   33.10    5.00
   4 -18   1   49.20    7.20
   4  18   1   36.50    5.80
   4  18   1   44.50    6.10
  -4  18  -1   45.10    5.90
  -4  18  -1   40.20    5.60
   4  18   1   26.10    4.00
   5 -18   1    3.20    0.90
   5 -18   1    0.20    2.40
   5  18   1   -1.90    1.80
   5  18   1    3.90    1.20
  -5  18  -1    2.90    2.40
  -5  18  -1    5.70    2.60
   5  18   1    2.80    1.90
   5  18   1    3.70    1.60
   6 -18   1   95.19   11.70
   6  18   1  102.29    7.60
   6  18   1  105.79    9.80
   6  18   1   93.59    5.20
  -6  18  -1  122.69   10.40
  -6  18  -1  116.79    9.70
   7 -18   1    4.90    4.10
   7  18   1    8.60    2.00
  -7  18  -1    1.90    2.90
  -7  18  -1    5.80    3.20
   7  18   1    7.70    3.30
   8 -18   1   76.29    9.90
   8  18   1   66.39    7.20
   8  18   1   68.19    5.70
   8  18   1   73.19    8.90
  -8  18  -1   68.59    8.70
   8 -19  -1   43.80    8.70
   8  19  -1   62.69    8.80
   8  19  -1   39.20    4.80
   8  19  -1   59.09    6.80
  -8  19   1   42.70    6.60
   7 -19  -1   35.50    7.60
   7  19  -1   41.80    7.10
  -7  19   1   44.50    6.70
  -7  19   1   57.49    7.60
   7  19  -1   52.49    9.90
   7  19  -1   58.09    5.00
   6 -19  -1   28.30    6.30
  -6  19   1   34.50    5.40
  -6  19   1   26.80    5.20
   6  19  -1   35.40    5.20
   6  19  -1   22.30    5.60
   6  19  -1   38.90    3.70
   5 -19  -1   22.50    6.00
   5  19  -1   20.70    5.50
  -5  19   1   31.30    5.40
   5  19  -1   36.60    5.90
   5  19  -1   23.90    3.60
  -5  19   1   22.10    4.60
  -4 -19   1  107.99    8.40
   4 -19  -1   96.69   10.50
  -4  19   1   90.99    7.30
   4  19  -1   99.99    7.60
   4  19  -1  106.19    6.60
   4  19  -1  104.69    9.40
   4  19  -1   95.59    5.90
  -4  19   1   94.19    8.30
   3 -19  -1   20.10    5.40
  -3 -19   1   36.50    6.40
  -3  19   1   26.50    4.30
  -3  19   1   34.00    4.40
   3  19  -1   26.20    5.20
  -3  19   1   35.40    3.10
   3  19  -1   33.90    4.00
   3  19  -1   27.30    3.40
  -2 -19   1   33.80    6.10
   2 -19  -1   44.30    6.80
  -2  19   1   31.60    5.10
  -2  19   1   40.40    4.30
   2  19  -1   39.30    3.80
  -2  19   1   40.80    3.80
   2  19  -1   39.30    5.70
   2  19  -1   38.60    4.10
  -1 -19   1  199.98   12.80
   1 -19  -1  201.78   13.60
   1  19  -1  201.68   11.20
   1  19  -1  196.28    9.30
  -1  19   1  197.48    8.80
   1  19  -1  197.38    9.60
  -1  19   1  202.18    9.20
  -1  19   1  193.88    9.20
   0 -19   1   13.40    4.10
   0 -19  -1   16.10    4.60
   0  19  -1   13.90    3.60
   0  19  -1   20.10    3.70
   0  19  -1   11.70    3.30
   0  19   1   17.40    2.60
   0  19   1   15.80    2.90
   0  19   1   18.60    3.70
  -1 -19  -1   42.30    7.00
   1 -19   1   47.90    6.80
  -1  19  -1   49.70    5.10
   1  19   1   40.20    3.30
  -1  19  -1   43.70    4.80
   1  19   1   46.90    3.40
   1  19   1   45.50    5.40
  -1  19  -1   34.10    4.50
   2 -19   1   60.69    7.90
  -2 -19  -1   63.99    7.20
  -2  19  -1   61.39    5.80
   2  19   1   58.69    6.50
  -2  19  -1   63.39    5.30
  -2  19  -1   58.59    5.90
  -3 -19  -1  103.79    8.60
   3 -19   1  102.89   10.30
   3  19   1   88.69    8.40
  -3  19  -1   99.39    6.10
  -3  19  -1  101.59    8.00
  -3  19  -1  100.59    8.40
   4 -19   1   55.39    8.00
  -4 -19  -1   36.80    5.30
  -4  19  -1   42.50    5.70
   4  19   1   46.80    6.60
   4  19   1   31.20    4.30
   4  19   1   37.50    4.50
  -4  19  -1   36.40    5.50
   5  19   1  184.88   12.80
   5  19   1  165.48    8.60
  -5  19  -1  198.88   12.30
   5  19   1  197.68   10.00
  -5  19  -1  194.18   12.90
   6 -19   1    6.90    4.30
   6  19   1    4.30    3.20
  -6  19  -1   26.50    5.80
   6  19   1   11.00    4.10
   7 -19   1  138.29   13.10
   7  19   1  129.59    6.60
  -7  19  -1  125.99   11.50
  -7  19  -1  146.49   11.20
   7  19   1  145.39    9.70
   7  19   1  129.49   13.20
   8 -19   1   -1.00    3.10
   8 -19   1   -2.20    1.40
  -8  19  -1    2.30    3.10
   8  19   1    6.20    2.10
   8  19   1   -1.20    2.50
   8  19   1    8.80    3.30
   7 -20  -1   63.39    9.20
   7  20  -1   31.60    7.20
   7  20  -1   42.40    4.60
   7  20  -1   47.70    6.40
  -7  20   1   44.30    6.50
   6 -20  -1   35.50    7.60
   6  20  -1   39.50    6.00
   6  20  -1   38.20    7.10
  -6  20   1   57.29    7.20
   6  20  -1   39.00    4.30
   6  20  -1   41.70    7.40
  -6  20   1   45.70    6.00
   5 -20  -1    1.20    2.70
   5  20  -1    5.20    2.10
   5  20  -1    5.40    3.80
  -5  20   1    3.20    2.40
   5  20  -1   10.40    3.20
  -5  20   1    5.00    2.40
   4 -20  -1   18.10    6.90
  -4 -20   1   26.30    5.30
   4  20  -1   30.50    6.10
  -4  20   1   17.50    4.00
  -4  20   1   13.10    3.70
   4  20  -1   24.80    3.30
  -3 -20   1    2.30    2.80
   3 -20  -1    4.60    4.10
   3  20  -1   10.70    2.40
   3  20  -1    6.60    2.30
  -3  20   1    9.90    2.80
  -3  20   1    7.00    2.80
   3  20  -1    6.50    3.90
   2 -20  -1   90.59    9.80
  -2 -20   1   86.49    8.50
   2  20  -1   89.79    5.80
  -2  20   1   82.19    6.00
   2  20  -1   78.79    5.80
   2  20  -1   88.49    8.20
  -2  20   1   89.29    5.60
  -2  20   1   95.29    7.00
   1 -20  -1   25.20    5.80
  -1 -20   1   35.30    6.40
   1  20  -1   28.20    3.70
   1  20  -1   37.40    6.10
  -1  20   1   34.40    3.70
  -1  20   1   34.70    4.10
  -1  20   1   32.80    3.80
   1  20  -1   29.40    3.80
   0 -20  -1   46.20    6.90
   0 -20   1   53.79    7.10
   0  20   1   38.10    5.50
   0  20   1   31.10    3.40
   0  20  -1   49.10    4.90
   0  20  -1   52.19    5.60
   0  20   1   38.70    3.60
   0  20  -1   31.20    4.20
   1 -20   1    1.90    2.80
  -1 -20  -1    4.40    3.40
   1  20   1    5.00    2.40
   1  20   1    5.10    1.60
  -1  20  -1    8.40    2.30
  -1  20  -1    4.90    2.30
   2 -20   1   56.69    7.60
  -2 -20  -1   41.30    6.20
  -2  20  -1   42.50    5.30
  -2  20  -1   38.60    4.20
   2  20   1   57.19    6.50
  -2  20  -1   49.60    5.40
  -3 -20  -1   75.29    7.80
   3 -20   1   73.89    8.90
   3  20   1   67.79    7.60
  -3  20  -1   82.59    7.10
  -3  20  -1   71.39    7.10
  -3  20  -1   64.99    5.10
   4 -20   1   80.39   11.90
   4  20   1  107.49    9.60
  -4  20  -1  125.89   10.00
   4  20   1   84.99    6.30
  -4  20  -1  110.09    8.70
   5 -20   1    5.20    3.70
   5  20   1    6.50    3.00
  -5  20  -1   11.80    3.70
  -5  20  -1    8.80    4.00
   5  20   1    9.00    2.50
   6 -20   1   34.30    7.20
  -6  20  -1   36.20    6.40
   6  20   1   38.60    5.10
   6  20   1   35.00    6.90
  -6  20  -1   21.10    5.40
   7 -20   1   14.80    5.40
  -7  20  -1   21.90    5.30
   7  20   1   13.90    4.80
   6 -21  -1   59.69    8.80
  -6  21   1   53.79    6.50
   6  21  -1   39.70    8.10
   6  21  -1   39.70    4.10
   6  21  -1   50.59    6.10
   6  21  -1   44.60    4.40
   5 -21  -1   70.19   10.00
   5  21  -1   75.79    8.80
   5  21  -1   83.89    5.90
   5  21  -1   81.89    5.30
   5  21  -1  108.39   10.20
  -5  21   1   92.79    8.60
   4 -21  -1  146.19   13.30
   4  21  -1  146.19    7.60
  -4  21   1  140.19    9.80
   4  21  -1  141.39    7.10
  -4  21   1  138.49    9.10
   4  21  -1  140.59   11.60
   3 -21  -1    0.80    3.30
  -3 -21   1    7.40    3.50
  -3  21   1    6.20    2.80
   3  21  -1    8.30    2.20
   3  21  -1    3.90    3.20
  -3  21   1    3.40    2.40
   3  21  -1    4.10    1.90
   2 -21  -1  117.79   11.50
  -2 -21   1  120.69   10.50
  -2  21   1  115.99    7.70
   2  21  -1  119.39    7.10
   2  21  -1  115.29    7.10
  -2  21   1  133.19    7.70
  -2  21   1  131.39    6.50
   2  21  -1  136.19   10.20
  -1 -21   1   45.40    8.10
   1 -21  -1   44.70    8.40
   1  21  -1   48.30    4.50
  -1  21   1   49.40    4.90
  -1  21   1   44.90    4.60
  -1  21   1   45.30    4.30
   1  21  -1   47.30    4.80
   1  21  -1   42.60    5.70
   0 -21   1  164.48   12.60
   0 -21  -1  155.88   12.30
   0  21   1  153.28    9.00
   0  21   1  155.08    6.90
   0  21   1  151.58    7.00
   0  21  -1  141.39    8.60
   0  21  -1  158.88    8.70
   0  21  -1  157.98    9.70
   1 -21   1    3.70    3.60
  -1 -21  -1    8.50    3.70
  -1  21  -1    8.20    2.80
  -1  21  -1    9.20    2.90
   1  21   1    9.30    3.10
  -1  21  -1   11.30    3.00
   2 -21   1   73.69    8.90
  -2 -21  -1   48.10    7.00
  -2  21  -1   56.49    5.90
  -2  21  -1   53.99    5.90
  -2  21  -1   53.39    5.20
   2  21   1   64.39    6.80
   3 -21   1   56.19    8.40
  -3 -21  -1   70.19    7.80
  -3  21  -1   73.39    7.30
  -3  21  -1   78.19    7.30
   3  21   1   77.49    7.80
  -3  21  -1   76.89    5.30
   4 -21   1   10.20    4.60
   4  21   1    8.10    3.90
  -4  21  -1   13.60    3.60
  -4  21  -1   10.20    3.70
   5 -21   1   73.29    9.90
   5  21   1   59.79    8.00
   5  21   1   53.79    5.50
  -5  21  -1   56.79    7.70
  -5  21  -1   50.59    6.60
   6 -21   1   52.19    9.90
   6  21   1   41.50    7.30
  -6  21  -1   51.59    7.00
   4 -22  -1   37.30    8.30
  -4  22   1   23.60    4.80
   4  22  -1   24.90    3.40
   4  22  -1   28.40    5.90
  -4  22   1   20.50    4.50
   4  22  -1   33.10    3.50
   3 -22  -1   72.39    9.60
  -3 -22   1   84.89    8.90
  -3  22   1   77.49    6.60
   3  22  -1   68.69    5.40
   3  22  -1   75.99    5.30
   3  22  -1   84.69    8.60
  -3  22   1   95.69    7.80
  -2 -22   1   26.60    6.10
   2 -22  -1   15.00    5.20
  -2  22   1   19.80    3.00
  -2  22   1   25.70    4.10
   2  22  -1   20.10    3.50
   2  22  -1   14.40    4.50
  -2  22   1   20.70    3.60
   2  22  -1   27.90    3.50
  -1 -22   1  243.08   15.50
   1 -22  -1  255.97   18.90
  -1  22   1  235.48   10.20
   1  22  -1  225.38   10.20
  -1  22   1  232.78    9.60
   1  22  -1  228.68   12.90
   1  22  -1  236.28   10.60
  -1  22   1  236.28   10.50
   0 -22   1   -4.40    2.60
   0 -22  -1    2.10    2.90
   0  22   1    1.00    1.40
   0  22   1    1.60    2.20
   0  22  -1    4.30    2.50
   0  22  -1    6.50    2.30
   0  22  -1    3.00    1.90
  -1 -22  -1  204.08   14.30
  -1  22  -1  196.48   10.50
   1  22   1  212.98   11.70
  -1  22  -1  189.98   10.30
  -1  22  -1  178.28   10.40
  -2 -22  -1    7.80    4.10
   2 -22   1    7.20    3.90
  -2  22  -1   14.00    3.40
  -2  22  -1   12.50    3.40
   2  22   1   14.00    3.80
  -2  22  -1   15.30    3.80
  -3 -22  -1   62.29    7.90
   3 -22   1   59.99    8.70
  -3  22  -1   55.49    6.50
  -3  22  -1   61.59    7.20
  -3  22  -1   64.89    4.90
   3  22   1   62.89    7.20
  -4 -22  -1   -1.00    2.00
   4 -22   1   -3.60    2.70
   4  22   1    6.70    3.00
  -4  22  -1   -0.20    2.90
  -4  22  -1   -0.30    2.10
   2 -23  -1  123.19   12.40
  -2 -23   1  133.59   11.40
   2  23  -1  128.29    7.00
   2  23  -1  132.19    7.30
  -2  23   1  133.09    7.50
   2  23  -1  127.89   10.20
  -2  23   1  119.79    6.30
  -2  23   1  132.39    8.30
  -1 -23   1    3.80    3.60
   1 -23  -1    8.90    4.00
  -1  23   1    2.60    1.70
  -1  23   1   -2.80    1.90
   1  23  -1    0.00    1.70
   1  23  -1    6.10    3.10
   1  23  -1   -1.30    3.20
   0 -23  -1  109.49   11.70
   0 -23   1  107.99   10.80
   0  23  -1  118.39    8.60
   0  23   1  114.29    8.00
   0  23  -1  124.19    7.70
   0  23  -1  118.09    7.50
  -1 -23  -1  135.09   12.10
   1 -23   1  132.99   12.70
  -1  23  -1  122.69    8.70
  -1  23  -1  123.89    8.20
  -1  23  -1  153.98    9.00
   1  23   1  124.39    9.20
   2 -23   1   54.09    8.30
  -2 -23  -1   44.90    8.10
  -2  23  -1   47.80    5.80
  -2  23  -1   47.80    6.90
  -2  23  -1   42.40    5.70
   2  23   1   42.50    6.10
  14   0  -2  325.37   17.10
  14   0  -2  329.57   20.70
 -14   0   2  319.67   19.40
 -13   0   2    6.00    3.40
  13   0  -2    3.00    4.00
  13   0  -2   -1.20    2.50
 -12   0   2  447.76   20.90
  12   0  -2  449.06   18.60
  12   0  -2  391.66   20.90
 -11   0   2    3.70    3.20
  11   0  -2   -0.20    1.90
 -11   0   2   -0.60    1.00
  11   0  -2    1.00    2.50
 -10   0   2  586.94   22.40
  10   0  -2  543.45   22.40
 -10   0   2  585.04   17.20
  10   0  -2  594.04   20.30
  10   0  -2  610.74   23.70
  -9   0   2   -0.90    1.00
   9   0  -2    0.00    2.00
   9   0  -2    0.50    2.00
  -9   0   2    1.00    1.90
   8   0  -2  755.92   24.70
  -8   0   2  769.42   24.40
  -8   0   2  787.42   23.90
   8   0  -2  804.42   25.70
   8   0  -2  771.62   22.50
  -8   0   2  814.82   21.30
   7   0  -2    2.00    1.40
  -7   0   2   -0.50    1.00
   7   0  -2    3.20    2.10
  -7   0   2    0.40    1.60
  -7   0   2    2.10    1.10
   7   0  -2    0.50    1.10
   6   0  -2 2058.49   46.70
  -6   0   2 2012.00   48.40
  -6   0   2 2080.89   48.10
   6   0  -2 2144.39   49.70
   6   0  -2 2122.39   48.90
  -6   0   2 2167.98   45.90
  -5   0   2    1.60    1.50
  -5   0   2   -0.40    0.90
   5   0  -2    0.80    1.60
   5   0  -2   -0.30    1.00
  -5   0   2   -0.30    1.20
   5   0  -2    1.10    1.50
  -4   0   2 3452.15   68.99
   4   0  -2 3361.16   70.29
  -4   0   2 3344.07   70.39
   4   0  -2 3308.87   68.89
   4   0  -2 3322.37   71.19
  -4   0   2 3237.78   70.29
  -3   0   2    0.30    0.60
   3   0  -2    0.40    0.70
   3   0  -2    1.70    1.10
  -3   0   2    0.50    0.80
   3   0  -2    0.60    1.00
  -3   0   2    1.40    1.10
  -3   0   2   -0.10    0.70
   2   0  -2  573.64   14.80
  -2   0   2  573.54   14.60
  -2   0   2  555.64   14.20
  -2   0   2  564.54   13.50
   2   0  -2  577.94   13.60
   2   0  -2  576.64   14.10
  -1   0   2    1.70    0.80
   1   0  -2    4.20    1.30
  -1   0   2    0.60    0.80
   1   0  -2    1.60    0.70
   1   0  -2    0.50    0.50
  -1   0   2    0.30    0.60
   0   0  -2 1276.87   26.60
   0   0   2 1205.38   26.30
   0   0  -2 1255.77   26.40
   0   0   2 1267.47   26.70
  -1   0  -2   -0.30    0.60
   1   0   2   -0.20    0.60
  -1   0  -2   -0.20    0.60
   1   0   2    0.60    0.70
   2   0   2   60.39    3.60
  -2   0  -2   68.09    3.80
   3   0   2   -0.10    0.70
  -3   0  -2   -0.20    0.60
   3   0   2    0.20    0.80
   3   0   2    0.00    0.60
   4   0   2  205.08    8.80
  -4   0  -2  205.98    8.50
   4   0   2  211.18    8.20
   4   0   2  207.18    7.00
  -5   0  -2   -0.20    1.20
   5   0   2    0.10    1.20
   5   0   2    0.10    0.90
   6   0   2  691.13   21.80
   6   0   2  706.03   20.60
   6   0   2  685.33   18.00
  -6   0  -2  699.73   21.10
  -7   0  -2    3.20    2.10
   7   0   2    0.90    1.20
   7   0   2    0.40    1.40
   7   0   2    1.10    1.50
   8   0   2  493.45   19.50
  -8   0  -2  513.35   18.70
   8   0   2  512.55   15.20
   8   0   2  518.35   18.70
  -9   0  -2    0.70    2.00
   9   0   2    0.80    2.10
   9   0   2   -0.20    1.20
   9   0   2    2.10    1.90
  10   0   2   20.90    5.00
  10   0   2   38.80    3.80
 -10   0  -2   35.90    6.30
  10   0   2   30.30    5.70
  11   0   2   -1.70    1.80
  11   0   2   -0.50    1.30
 -11   0  -2   -3.20    1.90
  12   0   2  161.18    8.10
 -12   0  -2  151.98   12.00
  12   0   2  150.88   12.00
  13   0   2   -3.30    2.00
  13   0   2    5.60    3.60
 -13   0  -2    2.40    2.90
 -14  -1   2   67.49    9.80
  14  -1  -2   66.69    7.80
  14  -1  -2   65.79    9.80
  14   1  -2   66.79    8.50
  14   1  -2   63.69   11.30
 -14   1   2   69.79    9.90
  13  -1  -2  238.78   13.30
  13  -1  -2  195.18   16.60
 -13  -1   2  239.48   15.70
 -13   1   2  239.68   16.00
  13   1  -2  250.17   14.30
  13   1  -2  200.88   19.80
  12  -1  -2    7.00    4.20
 -12  -1   2    7.60    4.30
  12  -1  -2   10.40    3.60
  12   1  -2    5.00    3.60
 -12   1   2    4.70    3.80
  12   1  -2   12.70    4.10
 -12   1   2    1.80    1.40
  11  -1  -2   54.99    6.10
 -11  -1   2   63.99    7.60
  11  -1  -2   58.59    7.80
 -11   1   2   61.99    5.10
  11   1  -2   63.49    7.80
 -11   1   2   69.69    8.10
  11   1  -2   63.19    6.80
 -10  -1   2  174.28   10.60
 -10  -1   2  183.18    7.90
  10  -1  -2  183.28   12.30
 -10  -1   2  181.08   11.70
  10  -1  -2  195.48   10.30
  10   1  -2  187.18   12.40
  10   1  -2  185.18   11.90
  10   1  -2  180.18   10.40
 -10   1   2  194.48   12.10
 -10   1   2  181.18    8.70
  -9  -1   2  157.48    9.40
   9  -1  -2  175.48    9.20
   9  -1  -2  180.68   11.00
  -9  -1   2  155.98   10.20
   9  -1  -2  184.38   11.40
  -9  -1   2  162.08    7.00
  -9   1   2  160.68    8.00
   9   1  -2  160.98    9.40
   9   1  -2  184.68   11.30
   9   1  -2  174.18   10.60
  -9   1   2  165.48   10.60
  -8  -1   2  165.18    9.70
   8  -1  -2  151.68    9.80
   8  -1  -2  159.88    9.60
   8  -1  -2  155.28    8.10
  -8  -1   2  161.68    8.90
  -8  -1   2  157.08    6.60
  -8   1   2  164.18    9.20
  -8   1   2  146.59    9.30
   8   1  -2  153.28    8.50
   8   1  -2  147.79    9.30
  -8   1   2  158.18    7.50
   8   1  -2  163.28    9.90
  -7  -1   2   12.10    2.90
   7  -1  -2   13.90    2.90
  -7  -1   2   21.70    3.80
   7  -1  -2    9.90    2.70
   7  -1  -2   12.50    3.20
  -7  -1   2   16.70    2.10
   7  -1  -2   15.00    2.80
   7   1  -2   11.80    2.80
  -7   1   2   10.20    2.70
   7   1  -2   13.00    3.00
   7   1  -2   11.80    2.80
  -7   1   2   19.30    3.70
  -6  -1   2  551.94   17.50
  -6  -1   2  576.14   17.10
  -6  -1   2  575.54   14.70
   6  -1  -2  552.34   15.70
   6  -1  -2  550.74   17.70
   6  -1  -2  553.84   16.20
   6  -1  -2  543.55   18.10
   6   1  -2  554.14   17.60
  -6   1   2  566.24   15.80
  -6   1   2  552.24   17.20
  -6   1   2  524.05   17.40
   6   1  -2  502.15   16.10
   5  -1  -2  550.74   14.60
   5  -1  -2  563.64   16.50
   5  -1  -2  568.44   15.50
  -5  -1   2  517.35   15.60
  -5  -1   2  522.85   13.70
  -5  -1   2  485.55   15.80
   5  -1  -2  535.45   16.70
   5   1  -2  476.25   20.50
  -5   1   2  493.15   15.90
   5   1  -2  523.05   15.20
  -5   1   2  539.45   16.00
   5   1  -2  560.84   17.00
  -5   1   2  537.35   14.90
   4  -1  -2  587.84   17.20
  -4  -1   2  627.54   16.80
  -4  -1   2  610.54   16.80
  -4  -1   2  623.84   15.10
   4  -1  -2  578.74   15.00
   4  -1  -2  612.64   16.10
   4  -1  -2  606.34   16.70
   4   1  -2  572.04   15.70
  -4   1   2  619.64   16.00
   4   1  -2  594.24   17.20
  -4   1   2  596.24   16.60
  -3  -1   2 2174.88   45.10
   3  -1  -2 2129.59   45.70
  -3  -1   2 2192.88   46.10
   3  -1  -2 2134.19   44.20
  -3  -1   2 2107.09   45.80
  -3   1   2 2058.89   45.60
   3   1  -2 2101.99   45.70
   3   1  -2 2142.09   46.70
   3   1  -2 2138.79   45.30
  -3   1   2 2141.49   44.00
  -3   1   2 2123.19   46.00
  -3   1   2 2145.39   45.40
   2  -1  -2  100.49    4.30
  -2  -1   2  111.99    4.80
  -2  -1   2  101.99    4.30
   2  -1  -2   98.19    3.70
   2   1  -2  100.59    4.30
  -2   1   2  113.09    3.70
   2   1  -2   98.99    4.90
  -2   1   2  100.79    4.50
  -2   1   2   98.99    4.40
  -2   1   2  106.59    4.70
   1  -1  -2  722.53   15.90
   1  -1  -2  638.54   15.70
  -1  -1   2  705.63   16.30
  -1  -1   2  719.83   16.20
   1  -1  -2  712.23   16.10
  -1   1   2  722.33   15.90
   1   1  -2  699.93   16.60
   1   1  -2  694.93   16.10
  -1   1   2  711.43   16.30
   1   1  -2  702.53   16.20
  -1   1   2  699.03   15.20
   0  -1  -2 5242.38  109.69
   0  -1  -2 5098.09  118.39
   0  -1   2 5556.94  125.09
   0   1   2 5456.85  118.99
   0   1  -2 5569.64  125.39
   1  -1   2  372.26   10.50
   1  -1   2  380.76    9.80
  -1  -1  -2  359.26    9.60
  -1  -1  -2  369.06    9.60
  -1   1  -2  382.76   10.60
   1   1   2  371.56    9.70
   1   1   2  384.36    9.90
  -2  -1  -2  643.24   16.00
   2  -1   2  651.03   17.00
   2  -1   2  671.43   15.60
   2   1   2  647.34   16.20
  -2   1  -2  644.64   16.90
  -3  -1  -2 1912.81   42.30
   3  -1   2 1985.40   43.70
   3  -1   2 1965.10   42.40
   3   1   2 1956.80   42.80
  -3   1  -2 1906.51   43.20
   3   1   2 1926.31   41.70
  -4  -1  -2 1561.24   35.50
   4  -1   2 1519.95   36.60
   4  -1   2 1500.15   35.30
   4  -1   2 1543.45   34.00
   4   1   2 1501.75   35.90
   4   1   2 1540.65   32.60
   4   1   2 1529.35   34.80
  -4   1  -2 1524.75   36.20
   5  -1   2  192.38    9.40
   5  -1   2  197.88    8.70
   5  -1   2  186.78    7.40
  -5  -1  -2  184.98    8.40
   5   1   2  183.08    8.80
   5   1   2  182.18    8.10
   5   1   2  193.18    6.60
  -5   1  -2  191.28    9.00
   6  -1   2  178.98    9.60
   6  -1   2  178.48    7.50
   6  -1   2  181.28    8.80
  -6  -1  -2  183.28    8.90
  -6   1  -2  185.38    9.40
   6   1   2  167.48    6.40
   6   1   2  173.58    8.50
   6   1   2  178.48    9.30
   7  -1   2  130.69    8.70
  -7  -1  -2  134.49    8.10
   7  -1   2  126.79    8.00
   7  -1   2  130.99    6.60
   7   1   2  136.49    8.10
  -7   1  -2  132.49    8.50
   7   1   2  132.39    8.50
   7   1   2  139.69    5.90
   8  -1   2  522.25   16.20
  -8  -1  -2  538.15   19.10
   8  -1   2  493.75   20.00
  -8   1  -2  527.25   19.40
   8   1   2  529.85   20.10
   8   1   2  520.95   14.80
   8   1   2  556.94   19.20
   9  -1   2   47.20    6.00
   9  -1   2   58.69    4.70
  -9  -1  -2   54.49    6.10
   9  -1   2   48.30    5.80
   9   1   2   46.30    3.80
   9   1   2   47.00    5.70
  -9   1  -2   58.39    8.20
   9   1   2   43.00    5.70
  10  -1   2  166.28   13.10
  10  -1   2  172.58    8.70
  10  -1   2  189.28   11.80
 -10  -1  -2  191.68   11.80
 -10   1  -2  187.08   11.80
  10   1   2  183.58    7.70
  10   1   2  194.18   12.60
  10   1   2  183.58   11.50
 -11  -1  -2   24.10    5.80
  11  -1   2   29.20    6.20
  11  -1   2   27.90    3.80
  11   1   2   21.30    3.00
  11   1   2   16.20    4.70
 -11   1  -2   22.50    5.20
 -12  -1  -2   12.20    4.10
  12  -1   2   12.60    4.60
  12  -1   2   12.80    2.90
 -12   1  -2   17.60    5.50
  12   1   2   12.70    4.40
  13  -1   2   59.89    8.50
  13  -1   2   61.99    5.50
 -13  -1  -2   63.29    8.80
  13   1   2   63.39    8.50
 -13   1  -2   65.59    9.10
  13   1   2   92.99   11.20
  14  -2  -2  148.39   13.70
  14  -2  -2  131.49   10.30
 -14  -2   2  132.69   12.60
  14   2  -2  122.39   11.30
  14   2  -2  108.19   12.10
 -14   2   2  152.68   16.10
  13  -2  -2   10.00    4.50
  13  -2  -2    9.80    3.70
 -13  -2   2   14.30    5.50
  13   2  -2    9.10    4.00
 -13   2   2    5.40    1.80
 -13   2   2   24.10    6.80
  12  -2  -2   41.20    8.10
 -12  -2   2   50.49    7.50
  12  -2  -2   45.90    5.70
 -12   2   2   59.79    8.40
 -12   2   2   48.60    4.90
  12   2  -2   44.60    7.90
  12   2  -2   56.79    6.80
 -11  -2   2   41.00    7.20
  11  -2  -2   44.70    5.40
  11  -2  -2   43.60    7.90
  11   2  -2   38.30    5.50
 -11   2   2   29.70    6.40
 -11   2   2   28.80    3.90
  11   2  -2   32.00    5.90
  10  -2  -2   93.79    7.00
 -10  -2   2   89.19    4.50
 -10  -2   2   86.09    7.40
  10  -2  -2   94.69    8.80
 -10  -2   2   89.29    8.40
 -10   2   2   93.09    6.40
 -10   2   2  101.99    9.00
  10   2  -2   92.49    7.70
  10   2  -2   98.99    9.00
   9  -2  -2  253.77   13.30
   9  -2  -2  246.78   11.10
  -9  -2   2  235.58   13.20
  -9  -2   2  241.68    8.10
   9  -2  -2  241.38   10.70
  -9  -2   2  237.08   12.40
   9   2  -2  246.98   12.70
  -9   2   2  235.88   12.80
  -9   2   2  241.18   12.10
   9   2  -2  239.58   11.70
   9   2  -2  233.68   13.10
  -9   2   2  232.58   10.20
   8  -2  -2  182.38    9.10
   8  -2  -2  191.18    8.70
  -8  -2   2  199.68    7.00
   8  -2  -2  182.58   10.50
  -8  -2   2  198.78   10.50
   8  -2  -2  178.58   10.60
  -8  -2   2  186.48    9.40
   8   2  -2  181.88   10.80
   8   2  -2  173.18    9.30
  -8   2   2  173.88   10.20
  -8   2   2  195.78   11.80
   8   2  -2  187.48   10.30
  -8   2   2  182.78    8.60
  -7  -2   2  501.05   16.60
   7  -2  -2  478.45   17.90
   7  -2  -2  543.95   15.60
  -7  -2   2  513.15   13.50
   7  -2  -2  507.25   16.30
  -7  -2   2  513.15   17.40
   7  -2  -2  504.15   17.90
  -7   2   2  482.25   17.40
   7   2  -2  504.45   16.60
  -7   2   2  537.05   16.10
  -7   2   2  524.25   17.50
   7   2  -2  515.95   18.10
   7   2  -2  516.25   17.70
  -6  -2   2  503.35   16.40
  -6  -2   2  520.75   13.10
  -6  -2   2  503.05   15.70
   6  -2  -2  507.85   14.40
   6  -2  -2  526.05   16.00
   6  -2  -2  514.95   17.30
   6  -2  -2  502.45   16.80
  -6   2   2  502.75   16.70
  -6   2   2  500.95   17.00
   6   2  -2  503.25   16.40
   6   2  -2  485.65   15.70
   6   2  -2  506.25   17.10
   5  -2  -2  258.97   10.70
   5  -2  -2  267.87    8.80
  -5  -2   2  293.17   10.30
   5  -2  -2  270.87   10.60
   5  -2  -2  284.87   10.30
  -5  -2   2  290.77    8.30
  -5  -2   2  264.07   10.50
   5   2  -2  272.47   10.20
  -5   2   2  291.17   10.10
   5   2  -2  286.87   11.20
  -5   2   2  291.37   10.60
  -5   2   2  260.57   10.50
   5   2  -2  269.87   10.40
   4  -2  -2 1067.59   28.60
   4  -2  -2 1084.29   26.00
  -4  -2   2 1108.09   23.80
  -4  -2   2 1094.89   25.90
   4  -2  -2 1011.80   26.40
  -4  -2   2 1078.99   26.10
   4  -2  -2 1072.69   23.80
   4   2  -2 1021.50   25.70
   4   2  -2 1083.19   26.70
   4   2  -2 1015.70   25.50
  -4   2   2 1030.80   25.90
  -4   2   2 1117.69   25.90
  -3  -2   2 1650.83   37.50
   3  -2  -2 1718.73   38.30
   3  -2  -2 1777.82   38.10
   3  -2  -2 1765.42   37.60
  -3  -2   2 1631.64   37.60
  -3  -2   2 1619.14   37.00
   3  -2  -2 1794.62   35.60
  -3   2   2 1636.34   37.40
   3   2  -2 1740.43   37.60
   3   2  -2 1708.83   37.60
   3   2  -2 1791.12   38.60
  -3   2   2 1666.83   37.80
  -3   2   2 1723.83   37.80
   2  -2  -2 1116.29   24.80
   2  -2  -2 1054.89   24.30
  -2  -2   2 1045.80   24.00
   2  -2  -2 1072.99   22.20
   2  -2  -2 1034.40   23.60
  -2  -2   2 1086.39   24.50
  -2  -2   2 1048.30   24.10
   2   2  -2 1049.89   23.90
  -2   2   2 1043.70   22.00
  -2   2   2 1048.00   24.20
   2   2  -2 1047.00   24.20
  -2   2   2 1060.99   24.60
  -2   2   2 1047.60   23.70
   2   2  -2 1099.49   24.90
  -1  -2   2 2082.89   44.20
  -1  -2   2 2161.98   44.50
   1  -2  -2 2132.29   43.20
   1   2  -2 2072.89   44.00
  -1   2   2 2150.48   43.60
  -1   2   2 2106.59   43.30
   0  -2   2  231.88    6.90
   0  -2   2  229.68    7.30
   0  -2  -2  228.98    5.70
   0   2  -2  233.38    7.30
   0   2   2  241.08    6.00
   0   2  -2  215.68    7.10
  -1  -2  -2 5384.36  125.39
  -1  -2  -2 5333.27  118.19
   1  -2   2 6484.15  140.29
  -1   2  -2 5856.71  137.59
   1   2   2 5904.11  126.59
   1   2   2 5812.22  118.89
  -2  -2  -2  212.78    6.60
   2  -2   2  218.78    7.10
   2  -2   2  193.88    7.70
   2  -2   2  211.58    6.90
   2   2   2  201.68    6.70
  -2   2  -2  211.08    7.90
   3  -2   2  959.90   23.40
  -3  -2  -2  953.10   22.50
   3  -2   2  960.80   24.50
   3  -2   2  961.80   22.80
   3   2   2  941.71   23.00
  -3   2  -2  967.40   22.50
  -4  -2  -2  689.53   18.60
   4  -2   2  728.43   19.40
   4  -2   2  723.93   23.70
   4  -2   2  741.83   18.80
   4   2   2  721.63   19.50
  -4   2  -2  720.03   18.20
   4   2   2  713.23   16.20
   4   2   2  737.63   18.60
  -4   2  -2  668.93   20.00
  -5  -2  -2 2389.66   54.29
   5  -2   2 2457.65   55.09
   5  -2   2 2494.65   56.99
   5  -2   2 2511.15   53.79
   5   2   2 2527.75   54.19
  -5   2  -2 2463.75   52.99
   5   2   2 2494.15   55.39
   5   2   2 2484.75   50.69
  -5   2  -2 2349.76   55.79
  -6  -2  -2  286.37   11.20
   6  -2   2  269.57   11.40
   6  -2   2  279.47   10.40
   6  -2   2  269.47   12.40
   6   2   2  282.67   11.00
  -6   2  -2  270.07    9.70
  -6   2  -2  284.37   12.20
   6   2   2  268.27    8.10
   6   2   2  267.77   13.40
  -7  -2  -2 1959.80   46.10
   7  -2   2 1959.30   44.30
   7  -2   2 1865.41   47.00
   7  -2   2 1872.61   48.40
  -7   2  -2 1885.21   47.30
   7   2   2 1885.01   47.30
  -7   2  -2 1870.51   43.00
   7   2   2 1895.21   40.60
   7   2   2 1915.81   46.00
   8  -2   2   42.10    5.10
   8  -2   2   42.90    5.50
   8  -2   2   48.30    4.50
  -8  -2  -2   48.20    5.40
   8   2   2   41.20    5.00
   8   2   2   41.80    5.30
  -8   2  -2   50.59    5.90
   8   2   2   40.60    3.10
  -9  -2  -2  361.76   15.40
   9  -2   2  333.57   16.50
   9  -2   2  320.07   15.10
   9  -2   2  335.87   13.00
   9   2   2  329.37   16.00
   9   2   2  339.47   15.10
   9   2   2  337.47   10.30
  -9   2  -2  338.07   16.00
 -10  -2  -2   81.89    7.80
  10  -2   2   78.99    6.10
  10  -2   2   68.59    7.30
  10   2   2   73.79    7.40
  10   2   2   74.19    4.30
  10   2   2   85.59    8.20
 -10   2  -2   86.89    8.60
  11  -2   2  292.37   16.00
 -11  -2  -2  297.17   15.60
  11  -2   2  299.07   12.90
  11   2   2  298.47   18.60
 -11   2  -2  321.67   16.60
  12  -2   2   64.19    6.00
  12  -2   2   60.99    7.90
 -12  -2  -2   77.09    8.20
  12   2   2   48.30    8.30
 -12   2  -2   58.89    8.30
  13  -2   2  107.29    7.90
 -13  -2  -2  103.79   10.40
  13  -2   2  110.09   11.10
 -13   2  -2  117.29   11.60
  13   2   2  119.09   11.30
  13   2   2  103.79   10.60
  14  -3  -2   49.60    9.30
  14  -3  -2   54.79    7.00
 -14  -3   2   60.59    9.20
 -14   3   2   49.60    8.60
  14   3  -2   64.69    8.50
  14   3  -2   43.20    8.80
  13  -3  -2   51.69    8.80
 -13  -3   2   50.49    7.90
  13  -3  -2   52.29    6.40
  13   3  -2   69.59    8.00
 -13   3   2   63.69    9.40
 -12  -3   2  125.39   10.80
  12  -3  -2  126.89    8.90
  12  -3  -2  129.09   11.60
 -12   3   2  126.99   11.10
  12   3  -2  125.39   11.30
  12   3  -2  116.29    9.60
 -12   3   2  113.49    8.10
 -11  -3   2   22.10    4.80
  11  -3  -2   22.00    5.10
  11  -3  -2   22.90    4.20
 -11   3   2   27.70    6.10
  11   3  -2   23.70    5.10
 -11   3   2   25.50    3.90
  11   3  -2   14.60    5.40
  11   3  -2   30.60    6.40
  10  -3  -2  426.46   16.40
 -10  -3   2  402.16   16.40
 -10  -3   2  345.37   25.60
  10  -3  -2  411.06   19.00
  10   3  -2  414.16   17.30
  10   3  -2  398.76   18.10
  10   3  -2  412.46   19.00
 -10   3   2  415.56   15.50
 -10   3   2  460.45   19.30
   9  -3  -2   36.50    6.80
  -9  -3   2   34.30    4.50
   9  -3  -2   35.90    5.10
   9  -3  -2   41.30    4.80
   9  -3  -2   36.70    4.20
  -9  -3   2   27.10    5.30
   9   3  -2   34.90    5.00
  -9   3   2   28.00    4.80
   9   3  -2   43.00    5.90
  -9   3   2   33.40    6.10
   9   3  -2   35.00    4.90
  -9   3   2   33.00    4.10
   8  -3  -2  251.57   12.70
  -8  -3   2  258.47    7.60
  -8  -3   2  251.17   11.10
   8  -3  -2  247.68   10.00
  -8  -3   2  253.37   12.20
   8  -3  -2  253.57   11.40
   8  -3  -2  262.97   13.00
  -8   3   2  250.77   12.00
  -8   3   2  249.18   16.70
   8   3  -2  305.87   20.40
  -8   3   2  264.27   11.10
   8   3  -2  243.48   12.00
   7  -3  -2  616.74   16.80
   7  -3  -2  608.24   18.80
  -7  -3   2  584.84   19.20
  -7  -3   2  581.64   18.10
   7  -3  -2  597.94   20.30
  -7  -3   2  587.64   14.30
  -7   3   2  587.24   19.30
   7   3  -2  622.44   20.40
   7   3  -2  576.54   18.70
   7   3  -2  601.04   19.40
  -7   3   2  585.34   18.10
  -7   3   2  561.84   19.40
   6  -3  -2  670.63   17.50
   6  -3  -2  691.83   20.00
  -6  -3   2  686.93   20.30
  -6  -3   2  694.03   19.40
  -6  -3   2  698.83   16.00
   6  -3  -2  690.33   20.90
   6  -3  -2  651.93   20.70
  -6   3   2  679.43   20.50
   6   3  -2  648.74   20.70
   6   3  -2  678.03   20.10
  -6   3   2  696.53   20.30
   6   3  -2  657.63   19.90
  -6   3   2  710.93   19.80
   5  -3  -2  705.33   17.00
  -5  -3   2  686.13   19.60
  -5  -3   2  673.13   16.10
   5  -3  -2  722.83   19.80
   5  -3  -2  670.33   20.10
  -5  -3   2  716.63   19.30
   5  -3  -2  702.43   20.10
   5   3  -2  713.53   20.40
  -5   3   2  675.23   19.40
  -5   3   2  692.23   19.70
   5   3  -2  719.33   19.60
  -5   3   2  653.73   19.50
   5   3  -2  678.13   19.30
  -4  -3   2  959.60   23.00
   4  -3  -2  899.21   23.90
  -4  -3   2  937.21   23.20
  -4  -3   2  909.11   23.40
   4  -3  -2  929.61   23.60
   4  -3  -2  956.30   20.80
   4  -3  -2  925.61   23.80
   4   3  -2  917.01   23.50
  -4   3   2  899.01   23.40
   4   3  -2  940.51   23.30
  -4   3   2  930.61   23.60
  -4   3   2  945.21   23.60
   4   3  -2  965.60   24.30
  -3  -3   2  224.48    7.80
   3  -3  -2  218.48    7.80
  -3  -3   2  223.98    7.90
   3  -3  -2  213.68    8.10
  -3  -3   2  212.98    7.80
   3  -3  -2  212.28    6.50
   3  -3  -2  239.18    8.60
  -3   3   2  226.18    8.10
  -3   3   2  229.18    8.30
  -3   3   2  220.58    7.80
   3   3  -2  224.08    8.50
   3   3  -2  215.48    7.80
   3   3  -2  214.18    8.10
  -2  -3   2  804.42   18.60
   2  -3  -2  746.53   17.80
   2  -3  -2  749.92   15.70
   2  -3  -2  738.23   19.20
  -2  -3   2  806.22   18.90
   2  -3  -2  728.43   18.30
  -2  -3   2  782.92   18.80
  -2   3   2  801.22   19.40
  -2   3   2  780.82   18.50
   2   3  -2  735.53   18.10
  -2   3   2  794.82   18.10
   2   3  -2  719.83   18.70
   2   3  -2  763.52   19.20
   1  -3  -2   89.89    4.50
   1  -3  -2   89.09    3.20
   1  -3  -2   89.79    3.50
  -1  -3   2   86.39    4.10
  -1  -3   2   85.49    4.10
  -1   3   2   82.79    3.40
  -1   3   2   88.29    4.40
   1   3  -2   88.09    4.30
   1   3  -2   89.89    4.30
   1   3  -2   92.79    4.10
  -1   3   2   86.59    3.30
  -1   3   2   86.49    2.60
   0  -3   2 5642.54  112.59
   0  -3  -2 5098.49  104.09
   0  -3   2 5058.49  127.09
   0  -3  -2 4996.00  110.59
   0  -3   2 5214.68  112.49
   0  -3   2 5143.19  112.49
   0  -3   2 5263.17  124.69
   0   3   2 5284.47  104.89
   0   3  -2 5041.80  112.09
   0   3  -2 5274.17  112.39
   0   3   2 5419.16  112.89
  -1  -3  -2 3017.80   62.49
   1  -3   2 3154.78   84.99
   1  -3   2 2913.31   70.59
  -1  -3  -2 2832.62   68.29
   1  -3   2 3157.98   70.09
   1  -3   2 3005.20   68.79
  -1   3  -2 2890.31   70.49
  -1   3  -2 3194.58   70.09
   1   3   2 3066.19   63.79
  -1   3  -2 3022.70   68.29
   1   3   2 2963.60   63.39
  -1   3  -2 2983.80   83.19
   1   3   2 3006.10   68.79
  -1   3  -2 2922.41   70.89
   2  -3   2  719.63   18.40
   2  -3   2  758.72   17.90
  -2  -3  -2  790.32   16.90
   2  -3   2  697.23   18.30
   2  -3   2  715.03   19.40
  -2   3  -2  804.22   18.60
   2   3   2  721.53   17.20
   3  -3   2  975.40   24.20
   3  -3   2 1015.70   23.60
   3  -3   2 1046.70   24.40
  -3  -3  -2  999.60   26.70
   3  -3   2  982.20   25.50
  -3   3  -2  929.41   25.10
   3   3   2 1006.60   23.40
  -3   3  -2  975.70   23.70
  -4  -3  -2 4298.57   87.39
   4   3   2 4292.27   88.49
  -4   3  -2 4157.58   90.19
   5  -3   2   37.80    3.60
  -5  -3  -2   33.30    3.50
   5  -3   2   28.50    3.50
   5  -3   2   32.90    4.10
   5   3   2   30.70    1.90
   5   3   2   32.90    3.30
  -5   3  -2   28.30    3.10
   5   3   2   30.80    3.60
   6  -3   2  620.74   21.00
   6  -3   2  628.74   18.50
  -6  -3  -2  628.04   18.50
   6   3   2  602.44   19.40
  -6   3  -2  657.83   18.10
  -6   3  -2  635.34   20.40
   6   3   2  614.44   14.30
   6   3   2  598.64   18.30
   7  -3   2   11.50    3.40
   7  -3   2   13.50    3.00
   7  -3   2   14.10    3.90
  -7  -3  -2   11.40    2.90
  -7   3  -2   18.20    4.10
   7   3   2   20.10    4.10
  -7   3  -2   15.40    2.80
   7   3   2   17.20    1.70
   7   3   2   19.60    4.10
   8  -3   2  887.51   33.30
  -8  -3  -2  879.01   25.90
   8  -3   2  898.71   27.10
   8  -3   2  862.71   24.80
   8   3   2  906.91   30.80
  -8   3  -2  857.51   23.80
   8   3   2  818.42   27.00
   9  -3   2  172.98    9.30
   9  -3   2  141.79   10.80
  -9  -3  -2  162.38   10.00
   9  -3   2  169.28   10.80
   9   3   2  169.68   11.00
  -9   3  -2  172.58   11.20
   9   3   2  156.68    9.90
 -10  -3  -2  217.58   12.30
  10  -3   2  208.28   10.70
  10  -3   2  215.28   12.90
  10   3   2  194.58   12.60
 -10   3  -2  222.18   13.40
  10   3   2  232.68   12.90
 -11  -3  -2   53.29    6.60
  11  -3   2   46.80    5.40
  11  -3   2   47.80    7.00
  11   3   2   46.70    6.80
  11   3   2   57.59    7.10
 -11   3  -2   55.29    7.60
 -12  -3  -2  143.59   11.30
  12  -3   2  126.19   11.20
  12  -3   2  151.08    9.30
  12   3   2  119.09   10.80
 -12   3  -2  143.49   12.00
  12   3   2  138.69   10.60
  13  -3   2   16.30    5.50
 -13  -3  -2    7.80    3.60
  13  -3   2   16.30    4.20
  13   3   2   10.60    4.70
 -13   3  -2   11.40    5.10
  13   3   2   16.40    4.90
 -14  -4   2    9.20    4.20
  14  -4  -2   16.60    5.40
  14  -4  -2   23.30    5.10
  14   4  -2   23.20    7.00
 -14   4   2   26.00    7.40
  14   4  -2   10.90    4.20
  13  -4  -2   36.00    5.30
  13  -4  -2   19.00    6.10
 -13  -4   2   46.70    8.70
 -13   4   2   32.60    5.00
  13   4  -2   45.90    7.00
 -13   4   2   25.40    6.90
  12  -4  -2   67.29    8.70
  12  -4  -2   83.69    7.10
 -12  -4   2   77.39    8.40
  12   4  -2   80.79    9.20
 -12   4   2   85.09    9.50
  12   4  -2   79.19    8.30
 -12   4   2   57.69    5.90
  11  -4  -2  106.49   10.00
  11  -4  -2  103.09    7.30
 -11  -4   2   96.99    8.00
 -11  -4   2  116.89    9.60
  11  -4  -2  110.69    8.50
  11   4  -2  113.39    9.00
  11   4  -2  113.99   10.20
  11   4  -2   94.29    8.80
 -11   4   2  102.19    9.70
  10  -4  -2  146.69   11.00
  10  -4  -2  146.59    8.40
  10  -4  -2  146.89    9.50
 -10  -4   2  152.38   10.60
 -10  -4   2  142.39    8.90
  10   4  -2  142.79   10.80
  10   4  -2  131.59    9.50
 -10   4   2  133.49    8.60
 -10   4   2  152.38   11.00
   9  -4  -2  315.87   11.90
  -9  -4   2  317.07   13.20
   9  -4  -2  316.37   13.90
   9  -4  -2  305.27   15.30
  -9  -4   2  317.17   14.60
   9  -4  -2  312.37   15.40
   9   4  -2  308.17   14.10
  -9   4   2  312.57   15.10
  -9   4   2  295.77   12.90
   9   4  -2  302.67   14.30
   9   4  -2  294.57   15.00
   8  -4  -2  392.96   15.20
  -8  -4   2  387.16   15.50
  -8  -4   2  386.26   14.20
   8  -4  -2  379.46   16.30
   8  -4  -2  379.16   16.20
   8  -4  -2  399.46   12.90
   8   4  -2  369.46   15.10
  -8   4   2  373.66   15.90
  -8   4   2  377.66   14.40
   8   4  -2  365.76   15.10
  -8   4   2  395.06   15.60
   7  -4  -2   52.49    5.00
  -7  -4   2   59.49    5.50
   7  -4  -2   51.49    5.30
  -7  -4   2   58.09    4.70
   7  -4  -2   50.39    3.80
   7   4  -2   54.99    5.30
  -7   4   2   60.69    5.80
   7   4  -2   50.69    5.00
  -7   4   2   63.89    5.40
   7   4  -2   55.89    5.60
  -7   4   2   54.29    4.90
   6  -4  -2  286.97   11.60
  -6  -4   2  270.87   11.20
   6  -4  -2  270.17    8.80
   6  -4  -2  283.17   11.90
  -6  -4   2  287.37   10.50
   6  -4  -2  252.47   11.40
  -6   4   2  265.57   11.40
   6   4  -2  273.57   11.20
   6   4  -2  284.37   11.90
  -6   4   2  285.97   11.20
  -6   4   2  275.07   11.30
   6   4  -2  276.87   11.30
  -5  -4   2 1999.70   42.80
   5  -4  -2 1910.91   44.20
  -5  -4   2 1906.61   43.50
   5  -4  -2 1927.91   39.80
   5  -4  -2 1745.63   43.80
   5  -4  -2 1891.01   43.90
   5   4  -2 1904.11   44.30
  -5   4   2 1909.61   43.70
   5   4  -2 1842.02   43.00
   5   4  -2 1775.52   43.20
  -5   4   2 1941.91   43.80
  -5   4   2 1841.02   43.50
  -4  -4   2  972.70   24.20
   4  -4  -2  912.31   24.50
   4  -4  -2  991.80   25.10
   4  -4  -2  947.11   24.30
  -4  -4   2  967.80   23.40
   4  -4  -2  978.60   20.90
  -4  -4   2  935.01   24.00
  -4   4   2 1005.20   24.50
  -4   4   2  927.01   24.20
  -4   4   2  990.70   25.30
   4   4  -2  985.20   24.10
   4   4  -2  986.10   25.00
   4   4  -2  917.51   24.40
  -3  -4   2  103.39    5.10
   3  -4  -2   95.19    4.90
   3  -4  -2   96.39    2.90
   3  -4  -2   90.89    5.00
  -3  -4   2  114.59    5.00
  -3  -4   2  104.09    5.20
  -3   4   2   88.69    4.70
   3   4  -2   93.89    5.30
  -3   4   2  106.09    5.50
  -3   4   2  104.69    5.10
   3   4  -2   95.59    4.80
   3   4  -2   88.49    5.10
   2  -4  -2  400.56   10.80
  -2  -4   2  405.66   11.80
  -2  -4   2  422.66   11.50
   2  -4  -2  384.86   12.30
   2  -4  -2  397.16   11.00
  -2  -4   2  413.56   11.50
  -2   4   2  416.86   11.20
   2   4  -2  395.36   11.20
   2   4  -2  403.86   12.00
  -2   4   2  411.66   12.30
  -2   4   2  424.86   11.00
   2   4  -2  401.86   12.00
   1  -4  -2  460.35   11.20
  -1  -4   2  497.15   12.90
  -1  -4   2  486.65   13.00
  -1  -4   2  487.05   12.40
  -1  -4   2  490.15   13.10
   1  -4  -2  455.85   13.40
   1   4  -2  461.05   13.10
   1   4  -2  496.15   13.10
  -1   4   2  505.35   13.60
  -1   4   2  508.15   11.50
   1   4  -2  456.65   12.70
  -1   4   2  496.45   11.50
   0  -4   2 1531.15   33.30
   0  -4  -2 1578.14   34.00
   0  -4   2 1544.45   33.30
   0  -4   2 1493.75   33.80
   0   4   2 1481.25   33.50
   0   4  -2 1518.95   33.90
   0   4  -2 1549.05   33.90
   0   4  -2 1508.25   33.00
   0   4   2 1518.15   30.60
   1  -4   2 5959.00  129.59
   1  -4   2 5799.22  145.19
   1   4   2 5940.41  125.39
   1   4   2 5778.72  119.09
  -1   4  -2 6031.80  130.39
  -1   4  -2 6124.49  145.79
   1   4   2 5996.40  122.79
  -1   4  -2 5982.60  130.09
   2  -4   2  750.32   19.30
   2  -4   2  770.52   20.00
   2  -4   2  770.82   18.10
   2  -4   2  725.63   18.70
  -2  -4  -2  755.42   16.80
  -2   4  -2  749.33   18.10
  -2   4  -2  732.93   18.90
   2   4   2  757.32   17.00
  -2   4  -2  698.33   19.60
   2   4   2  754.12   17.50
   3  -4   2 8393.36  173.68
   3  -4   2 8134.59  173.88
   3  -4   2 8154.38  201.98
  -3  -4  -2 8015.40  182.18
   3  -4   2 7619.24  179.78
  -3  -4  -2 7976.10  165.28
   3  -4   2 8154.08  171.98
   3   4   2 8255.47  167.88
   3   4   2 7888.61  181.68
  -3   4  -2 8116.19  172.28
  -3   4  -2 7705.23  175.98
   4  -4   2  482.55   16.00
  -4  -4  -2  452.85   12.90
   4  -4   2  491.25   13.80
   4  -4   2  470.45   14.60
   4  -4   2  471.25   14.70
   4   4   2  479.55   13.10
  -4   4  -2  460.25   14.20
   4   4   2  467.65   13.80
  -4   4  -2  430.16   15.40
   5  -4   2 1473.45   35.20
  -5  -4  -2 1416.56   33.30
   5  -4   2 1392.36   36.80
  -5   4  -2 1410.16   36.60
   5   4   2 1437.46   34.50
  -5   4  -2 1461.95   34.40
   5   4   2 1427.86   33.50
  -6  -4  -2   64.99    4.90
   6  -4   2   63.29    5.90
   6  -4   2   53.89    4.70
   6   4   2   54.59    4.50
   6   4   2   60.69    4.90
  -6   4  -2   55.59    4.50
  -7  -4  -2 1100.19   29.20
   7  -4   2 1111.39   30.80
   7  -4   2 1134.59   29.80
   7  -4   2 1093.39   32.80
   7   4   2 1077.99   30.70
   7   4   2 1135.99   29.60
  -7   4  -2 1065.79   31.60
  -7   4  -2 1119.99   28.90
  -8  -4  -2  150.78    8.80
   8  -4   2  149.49   10.30
   8  -4   2  151.78    8.70
  -8   4  -2  151.88   10.20
   8   4   2  128.69   10.00
  -8   4  -2  137.59    7.80
   8   4   2  134.09    9.00
   9  -4   2 1249.47   34.10
   9  -4   2 1269.87   36.70
  -9  -4  -2 1256.27   34.90
   9   4   2 1245.28   37.00
  -9   4  -2 1283.57   37.80
  -9   4  -2 1246.28   32.90
   9   4   2 1274.17   35.70
  10  -4   2  147.19   10.90
 -10  -4  -2  159.58   10.30
  10   4   2  149.19   10.70
 -10   4  -2  163.38   11.70
  10   4   2  154.98   10.50
  11  -4   2  247.28   14.90
  11  -4   2  246.18   12.50
 -11  -4  -2  264.07   14.60
  11   4   2  247.48   14.90
 -11   4  -2  239.58   15.00
  11   4   2  269.57   15.00
 -12  -4  -2   -1.50    2.30
  12  -4   2    4.20    3.10
  12  -4   2    2.20    2.50
  12   4   2   -0.40    2.50
  12   4   2   -0.60    2.40
 -12   4  -2   -0.30    2.90
  13  -4   2  302.07   18.40
  13  -4   2  296.17   14.70
  13   4   2  287.17   16.50
  13   4   2  276.67   17.50
 -13   4  -2  312.17   18.60
  14  -5  -2   35.60    8.10
  14   5  -2   38.00    8.00
  14   5  -2   51.49    7.80
 -14   5   2   40.30    9.00
  13  -5  -2   50.09    6.00
  13  -5  -2   54.09    9.70
 -13  -5   2   48.20    7.30
 -13   5   2   60.29    8.90
  13   5  -2   56.59   11.70
  13   5  -2   45.50   12.00
  12  -5  -2   12.60    3.40
  12  -5  -2    5.90    3.00
 -12  -5   2   19.70    5.30
  12  -5  -2   14.40    5.10
 -12   5   2   10.50    4.00
  12   5  -2    7.40    3.70
  12   5  -2    7.10    3.70
 -11  -5   2   61.19    6.20
  11  -5  -2   70.89    8.30
  11  -5  -2   59.99    5.60
  11  -5  -2   62.19    6.70
 -11  -5   2   64.09    7.40
 -11   5   2   65.99    8.10
  11   5  -2   65.79    7.40
  11   5  -2   49.70    6.50
  11   5  -2   58.59    7.60
 -11   5   2   62.29    6.40
 -10  -5   2  350.36   14.90
  10  -5  -2  356.56   17.80
  10  -5  -2  370.96   13.70
  10  -5  -2  361.46   16.10
 -10  -5   2  366.36   16.50
  10   5  -2  331.07   16.00
  10   5  -2  347.37   16.00
 -10   5   2  374.26   17.60
  10   5  -2  359.96   17.60
 -10   5   2  347.17   17.20
  -9  -5   2  157.68    8.90
   9  -5  -2  164.68    8.00
  -9  -5   2  156.88   10.00
   9  -5  -2  172.68   10.30
   9  -5  -2  159.98   11.00
   9   5  -2  174.68   11.20
  -9   5   2  171.28    9.70
  -9   5   2  167.28   11.00
   9   5  -2  152.08    9.90
   9   5  -2  166.98   10.40
  -8  -5   2  151.98    9.10
   8  -5  -2  143.19    9.00
   8  -5  -2  153.18    7.00
  -8  -5   2  134.09    7.60
   8  -5  -2  141.59    9.50
   8  -5  -2  153.28    9.80
   8   5  -2  142.49    9.00
   8   5  -2  143.39    8.80
  -8   5   2  120.89    8.10
  -8   5   2  124.19    8.10
  -8   5   2  132.79    9.20
  -7  -5   2   11.20    2.80
   7  -5  -2    7.00    2.70
   7  -5  -2    4.20    2.00
   7  -5  -2    5.30    2.20
   7  -5  -2    9.20    1.90
  -7  -5   2   10.80    2.40
   7   5  -2    9.30    2.70
  -7   5   2    6.80    2.00
   7   5  -2    6.20    2.10
  -7   5   2   10.80    2.80
   7   5  -2    7.50    2.50
  -7   5   2   13.10    3.30
   6  -5  -2  144.39    8.30
   6  -5  -2  158.38    5.90
  -6  -5   2  147.09    8.00
   6  -5  -2  155.38    8.60
  -6  -5   2  148.59    7.00
   6  -5  -2  159.68    8.70
  -6   5   2  153.28    8.50
  -6   5   2  145.49    8.00
   6   5  -2  163.38    8.80
   6   5  -2  151.48    8.20
  -6   5   2  139.19    7.90
   6   5  -2  150.88    8.20
   5  -5  -2   28.00    2.20
  -5  -5   2   28.60    3.60
  -5  -5   2   32.90    3.10
   5  -5  -2   28.80    3.80
   5  -5  -2   23.40    3.20
   5  -5  -2   27.70    3.70
  -5  -5   2   33.50    1.80
   5   5  -2   25.40    3.60
   5   5  -2   25.90    3.40
  -5   5   2   29.80    3.40
  -5   5   2   27.00    3.60
   5   5  -2   26.20    3.70
  -5   5   2   30.80    3.60
   4  -5  -2 1718.93   40.30
  -4  -5   2 1780.12   36.40
   4  -5  -2 1764.02   36.00
  -4  -5   2 1734.63   39.80
   4  -5  -2 1812.22   40.60
  -4  -5   2 1753.72   40.30
   4  -5  -2 1740.33   41.40
  -4  -5   2 1828.82   38.90
  -4   5   2 1726.93   40.20
  -4   5   2 1755.92   40.10
   4   5  -2 1749.43   40.90
   4   5  -2 1763.32   39.70
  -4   5   2 1789.12   41.30
   4   5  -2 1673.73   40.70
  -3  -5   2   26.20    2.50
  -3  -5   2   24.90    2.80
  -3  -5   2   25.70    2.00
  -3  -5   2   25.20    2.80
   3  -5  -2   15.00    2.50
   3   5  -2   18.90    2.60
   3   5  -2   16.60    2.90
  -3   5   2   28.70    3.10
  -3   5   2   24.50    2.70
   3   5  -2   17.40    3.00
  -3   5   2   22.90    2.60
  -2  -5   2  508.25   13.30
   2  -5  -2  495.25   12.90
   2  -5  -2  489.45   14.80
  -2  -5   2  490.35   14.00
  -2  -5   2  499.65   13.60
   2  -5  -2  492.05   12.60
  -2  -5   2  502.75   12.70
  -2   5   2  492.35   14.50
   2   5  -2  489.05   14.30
  -2   5   2  507.05   12.90
  -2   5   2  499.85   13.00
   2   5  -2  485.45   13.20
   2   5  -2  500.25   14.10
   1  -5  -2   20.40    2.50
  -1  -5   2   23.50    2.40
   1  -5  -2   21.80    1.60
  -1  -5   2   21.70    2.30
  -1  -5   2   23.40    2.20
  -1  -5   2   23.00    2.20
  -1   5   2   20.70    1.60
  -1   5   2   22.70    1.70
  -1   5   2   24.30    2.60
   1   5  -2   21.80    2.30
   1   5  -2   23.00    2.50
   1   5  -2   20.00    2.20
   0  -5   2 3843.52   89.99
   0  -5   2 4016.00   89.89
   0  -5   2 3990.40   91.19
   0  -5  -2 4102.89   91.69
   0  -5  -2 4014.10   84.59
   0  -5   2 3960.80   92.29
   0   5  -2 3926.11   91.19
   0   5  -2 3975.20   91.09
   0   5   2 3962.80   89.89
   0   5  -2 4092.89   92.69
   0   5  -2 4159.18   89.99
   1  -5   2  505.15   14.30
   1  -5   2  523.25   13.50
   1  -5   2  491.85   14.30
  -1   5  -2  486.45   14.40
  -1   5  -2  528.25   13.40
  -1   5  -2  488.85   14.50
   1   5   2  498.05   13.30
  -1   5  -2  505.45   14.20
   2  -5   2 4159.38   97.59
  -2  -5  -2 3929.91   94.09
   2  -5   2 4395.66   96.29
   2  -5   2 4198.78   95.99
  -2  -5  -2 4251.47   85.99
   2  -5   2 4436.26  118.89
  -2  -5  -2 4030.10   84.99
   2  -5   2 4146.59   99.99
   2   5   2 4272.87   90.79
  -2   5  -2 4224.38   95.39
  -2   5  -2 4142.29  117.39
   2   5   2 4053.99   95.19
  -2   5  -2 4153.18   96.99
   2   5   2 4289.97   87.69
  -2   5  -2 4041.50   99.19
   3  -5   2  705.33   19.20
   3  -5   2  738.73   18.40
   3  -5   2  728.23   20.20
   3  -5   2  711.23   20.70
   3   5   2  757.52   16.90
   3   5   2  721.53   17.50
  -3   5  -2  730.13   19.80
   4  -5   2 1518.65   36.40
  -4  -5  -2 1472.45   33.10
   4  -5   2 1498.65   37.60
   4  -5   2 1520.25   34.30
   4  -5   2 1406.46   35.40
   4   5   2 1521.75   31.20
  -4   5  -2 1482.35   35.60
   4   5   2 1517.15   34.10
   4   5   2 1539.85   33.40
   5  -5   2  122.59    7.80
   5  -5   2  109.09    6.60
   5  -5   2  115.29    6.90
   5  -5   2  117.69    6.00
  -5  -5  -2  108.19    5.60
   5   5   2  114.29    5.80
  -5   5  -2  100.29    7.10
   5   5   2  110.49    6.10
  -5   5  -2  116.49    6.60
  -6  -5  -2  305.37   11.00
   6  -5   2  308.57   12.30
   6  -5   2  294.77   12.30
   6  -5   2  280.37   13.30
   6   5   2  281.37   11.50
  -6   5  -2  288.77   11.50
   6   5   2  286.07   11.00
  -6   5  -2  294.17   13.20
  -7  -5  -2  156.68    8.20
   7  -5   2  157.58    9.20
   7  -5   2  156.48   10.00
   7  -5   2  153.78    8.80
   7   5   2  159.88    8.40
   7   5   2  158.88   10.00
  -7   5  -2  155.78    8.40
   8  -5   2  378.86   15.10
  -8  -5  -2  362.46   14.20
   8  -5   2  386.76   16.20
   8  -5   2  362.36   17.00
  -8   5  -2  352.86   16.30
  -8   5  -2  369.06   14.20
   8   5   2  339.97   15.10
   8   5   2  352.16   14.60
   9  -5   2    4.80    3.00
  -9  -5  -2    7.60    2.90
  -9   5  -2    7.60    3.30
   9   5   2    5.20    2.80
  -9   5  -2    6.60    2.50
  10  -5   2  198.28   12.60
  10  -5   2  202.68   11.30
 -10  -5  -2  199.58   11.50
  10   5   2  201.18   12.40
  10   5   2  176.78   11.40
 -10   5  -2  189.98   12.90
 -10   5  -2  191.68   10.10
 -11  -5  -2   36.20    6.50
  11  -5   2   26.50    5.00
  11  -5   2   26.80    5.80
 -11   5  -2   36.60    7.40
  11   5   2   22.80    5.10
  11   5   2   19.60    4.70
  11   5   2   25.20    5.30
  12  -5   2   57.39   12.90
  12  -5   2   72.69    7.10
 -12   5  -2   70.19    9.10
  12   5   2   72.39    8.20
  12   5   2   51.59    7.20
  13  -5   2   84.29    9.90
  13  -5   2   90.99    8.30
 -13   5  -2   79.49   14.80
  13   5   2   93.89   10.10
  13   5   2  124.39   11.00
  13  -6  -2   66.99    9.50
 -13   6   2   71.49   11.60
  13   6  -2   81.89   15.80
  13   6  -2   69.59    8.80
 -12  -6   2   20.80    4.70
  12  -6  -2   19.40    5.00
  12  -6  -2   29.80    4.20
  12  -6  -2   21.50    6.20
  12   6  -2   21.50    5.70
 -12   6   2   16.70    4.80
  12   6  -2   28.70    6.30
  11  -6  -2   16.30    4.60
 -11  -6   2   24.60    4.30
  11  -6  -2   22.70    4.90
 -11  -6   2   20.60    4.80
  11   6  -2   11.40    4.30
  11   6  -2   26.30    6.20
 -11   6   2   17.20    4.90
  11   6  -2   21.60    5.10
  10  -6  -2  350.96   16.20
  10  -6  -2  341.67   17.40
 -10  -6   2  321.67   13.80
  10  -6  -2  346.57   12.80
 -10  -6   2  371.66   16.50
  10   6  -2  343.17   17.30
  10   6  -2  355.36   16.50
 -10   6   2  330.17   15.10
  10   6  -2  348.97   16.40
 -10   6   2  327.67   16.80
  -9  -6   2  115.89    7.20
   9  -6  -2  119.99    6.50
   9  -6  -2  115.69    9.50
   9  -6  -2  118.99    8.90
  -9  -6   2  111.89    8.60
   9   6  -2  105.39    8.20
   9   6  -2  116.29    8.80
  -9   6   2  112.49    9.20
   9   6  -2  112.19    9.10
   8  -6  -2  273.47    9.70
  -8  -6   2  266.87   10.90
   8  -6  -2  286.67   13.40
   8  -6  -2  280.47   13.90
   8  -6  -2  265.07   13.50
  -8  -6   2  270.27   12.50
  -8   6   2  265.47   13.30
  -8   6   2  265.07   12.70
   8   6  -2  275.07   12.70
   8   6  -2  265.77   12.70
  -8   6   2  268.17   12.60
  -7  -6   2  161.18    7.70
   7  -6  -2  172.68    9.80
   7  -6  -2  169.18    6.50
   7  -6  -2  162.78    9.60
  -7  -6   2  174.98    9.20
   7  -6  -2  177.48   10.30
   7   6  -2  164.28    9.30
  -7   6   2  168.48    9.60
   7   6  -2  160.58    8.80
  -7   6   2  144.69    9.60
   7   6  -2  172.88    9.80
  -7   6   2  148.49    8.80
  -6  -6   2  720.83   21.70
  -6  -6   2  778.52   22.10
   6  -6  -2  757.82   23.20
   6  -6  -2  766.32   23.40
   6  -6  -2  752.52   22.90
   6  -6  -2  776.62   18.00
  -6   6   2  773.02   22.40
   6   6  -2  738.33   22.70
  -6   6   2  762.82   22.70
   6   6  -2  762.82   21.80
  -6   6   2  765.82   23.00
   6   6  -2  741.83   22.70
  -5  -6   2  276.97   10.50
  -5  -6   2  278.97    9.30
   5  -6  -2  263.17    7.20
   5  -6  -2  269.87   11.70
   5  -6  -2  274.67   11.20
   5  -6  -2  237.18   10.60
  -5  -6   2  268.47    7.10
   5   6  -2  257.57   11.10
  -5   6   2  264.67   10.90
   5   6  -2  269.57   11.10
  -5   6   2  272.07   10.70
   5   6  -2  273.67   10.40
  -5   6   2  266.47   11.20
  -4  -6   2  460.85   14.80
  -4  -6   2  480.35   14.40
  -4  -6   2  469.25   11.80
   4  -6  -2  502.25   15.20
   4  -6  -2  473.95   16.00
   4  -6  -2  464.95   14.70
  -4  -6   2  477.65   13.10
   4   6  -2  489.65   14.50
   4   6  -2  482.85   15.40
  -4   6   2  472.45   14.50
  -4   6   2  471.45   14.70
  -4   6   2  484.55   15.90
  -3  -6   2  155.48    5.90
  -3  -6   2  160.38    6.80
   3  -6  -2  158.88    8.00
  -3  -6   2  158.68    5.70
   3  -6  -2  157.58    6.80
   3  -6  -2  164.28    6.80
  -3  -6   2  161.18    7.30
   3   6  -2  165.48    7.50
  -3   6   2  149.09    7.50
   3   6  -2  152.78    6.60
   3   6  -2  158.08    7.70
  -3   6   2  154.88    6.70
  -3   6   2  161.58    6.70
  -2  -6   2  525.95   14.40
   2  -6  -2  539.05   13.80
  -2  -6   2  506.05   16.60
   2  -6  -2  481.05   15.60
  -2  -6   2  510.05   13.70
  -2  -6   2  527.25   13.60
   2  -6  -2  523.85   12.70
   2   6  -2  520.25   14.80
   2   6  -2  530.45   14.10
   2   6  -2  515.85   15.30
  -2   6   2  534.05   13.60
  -2   6   2  516.95   15.60
  -2   6   2  529.55   13.60
  -1  -6   2  375.36   11.60
   1  -6  -2  372.26    9.40
  -1  -6   2  353.16   11.10
   1  -6  -2  341.77   11.90
  -1  -6   2  387.66   10.80
  -1  -6   2  373.06   11.20
   1   6  -2  369.46   11.20
   1   6  -2  353.66   11.50
   1   6  -2  365.16   10.80
  -1   6   2  377.76    9.40
  -1   6   2  379.76    9.40
  -1   6   2  377.96    9.70
  -1   6   2  371.56   11.90
   1   6  -2  367.76   11.10
   0  -6   2  219.18    8.40
   0  -6   2  235.38    8.30
   0  -6   2  228.08    8.40
   0  -6  -2  226.68    8.70
   0  -6   2  233.88    7.90
   0   6  -2  240.48    8.30
   0   6  -2  230.98    8.50
   0   6   2  234.58    8.40
   0   6  -2  240.58    8.60
   0   6  -2  231.08    8.20
   1  -6   2    2.80    1.20
  -1  -6  -2    4.10    1.50
   1  -6   2    3.50    1.20
   1  -6   2    3.20    1.20
   1  -6   2    4.60    1.50
  -1   6  -2    5.10    1.40
  -1   6  -2    2.40    1.30
  -1   6  -2    2.10    1.30
  -1   6  -2    2.40    1.50
   1   6   2    4.70    1.40
   2  -6   2  829.62   19.90
   2  -6   2  818.82   21.80
   2  -6   2  782.52   20.00
   2  -6   2  823.82   21.90
   2   6   2  800.62   19.20
  -2   6  -2  765.22   21.60
  -2   6  -2  786.62   21.80
  -2   6  -2  808.72   21.30
  -2   6  -2  783.82   19.50
   2   6   2  802.12   17.40
   3  -6   2  565.34   17.60
   3  -6   2  546.25   15.90
   3  -6   2  569.74   17.40
   3  -6   2  555.74   15.10
  -3  -6  -2  550.54   13.50
  -3   6  -2  551.54   17.50
  -3   6  -2  564.54   16.80
   3   6   2  568.54   13.80
   3   6   2  544.45   13.90
   4  -6   2   93.59    6.60
   4  -6   2   87.39    6.10
  -4  -6  -2   91.89    4.40
   4  -6   2   92.09    5.10
   4  -6   2   84.29    5.50
   4   6   2   96.29    4.50
  -4   6  -2   93.19    6.00
   4   6   2   87.19    3.50
   4   6   2   88.99    4.80
  -4   6  -2   84.79    6.30
  -5  -6  -2  325.27   11.20
   5  -6   2  338.77   11.40
   5  -6   2  319.07   12.60
   5  -6   2  360.76   13.70
  -5   6  -2  333.77   13.90
   5   6   2  355.06   11.30
   5   6   2  336.37   11.70
  -5   6  -2  368.06   13.20
  -6  -6  -2    8.40    2.10
   6  -6   2   10.30    2.30
   6  -6   2   11.40    3.20
   6  -6   2    8.00    2.60
   6  -6   2    8.60    2.40
   6   6   2    9.80    2.20
   6   6   2    8.40    2.30
  -6   6  -2   14.10    5.20
  -6   6  -2    5.30    2.00
   7  -6   2  451.65   15.30
  -7  -6  -2  436.66   15.10
   7  -6   2  469.05   17.30
   7  -6   2  460.75   17.10
   7  -6   2  434.86   18.40
   7   6   2  445.26   15.60
  -7   6  -2  452.75   18.20
  -7   6  -2  460.35   16.40
   7   6   2  449.16   16.40
   8  -6   2    6.10    2.90
  -8  -6  -2    0.20    1.90
   8  -6   2    4.10    2.60
   8   6   2    5.10    2.40
  -8   6  -2    3.00    2.00
   8   6   2    4.70    2.30
  -8   6  -2    7.00    3.30
  -9  -6  -2  223.78   11.30
   9  -6   2  222.38   11.90
   9  -6   2  224.58   12.70
   9   6   2  217.38   11.70
  -9   6  -2  207.88   10.90
   9   6   2  207.68   11.90
  10  -6   2   19.50    4.40
  10  -6   2   25.10    5.10
 -10  -6  -2   25.90    4.60
  10   6   2   20.70    5.30
  10   6   2   22.30    4.90
 -10   6  -2   15.10    4.10
  10   6   2   22.80    4.80
 -10   6  -2   27.40    4.10
  11  -6   2   21.40    5.70
  11  -6   2   32.60    6.10
  11   6   2   28.10    5.70
  11   6   2   29.10    6.00
 -11   6  -2   36.30    7.30
  12  -6   2   50.59    6.40
  12  -6   2   33.70    6.60
 -12   6  -2   30.50    6.10
  12   6   2   34.40    6.30
  12   6   2   44.20   10.00
  12   6   2   42.30   11.50
  13  -6   2   16.00    4.60
  13  -6   2   23.50    6.70
  13   6   2   13.80    5.00
 -13   6  -2   14.00    5.50
  13   6   2   23.40    6.20
  13  -7  -2  142.79   11.10
  13  -7  -2  143.69   13.10
  13   7  -2  148.59   13.30
 -13   7   2  139.39   12.70
  13   7  -2  142.09   12.20
  12  -7  -2   37.30    7.40
  12  -7  -2   31.20    6.70
  12   7  -2   26.70    6.20
  12   7  -2   30.40    6.40
 -12   7   2   24.20    5.90
 -11  -7   2  219.58   13.00
  11  -7  -2  235.58   13.90
 -11  -7   2  232.78   11.30
  11  -7  -2  232.18   10.40
  11  -7  -2  207.68   14.20
  11   7  -2  198.88   12.90
  11   7  -2  217.38   13.70
 -11   7   2  222.48   14.40
  11   7  -2  224.98   14.60
  10  -7  -2   88.59    8.30
 -10  -7   2   73.99    5.90
  10  -7  -2   90.59    5.90
  10  -7  -2   70.09    8.20
 -10  -7   2   97.69    8.10
  10   7  -2   85.79    7.80
  10   7  -2   85.69    8.40
  10   7  -2   70.69    8.10
 -10   7   2   87.19    9.00
 -10   7   2   91.49   10.10
  -9  -7   2  271.77   13.40
   9  -7  -2  286.37   10.30
  -9  -7   2  256.47   11.20
   9  -7  -2  278.17   14.30
   9  -7  -2  278.47   14.70
   9   7  -2  285.47   14.70
   9   7  -2  290.77   13.80
  -9   7   2  284.67   13.90
   9   7  -2  270.97   14.10
  -9   7   2  275.77   14.60
  -8  -7   2  211.08    9.30
  -8  -7   2  210.68   10.80
   8  -7  -2  225.18   12.10
   8  -7  -2  212.08   12.50
   8  -7  -2  222.88   12.10
   8  -7  -2  219.48    8.10
   8   7  -2  216.38   11.80
  -8   7   2  184.98   11.00
  -8   7   2  194.78   11.40
   8   7  -2  219.28   11.10
   7  -7  -2  239.18   12.00
   7  -7  -2  224.18   11.90
  -7  -7   2  235.98    9.30
   7  -7  -2  248.58   12.40
   7  -7  -2  239.58    7.90
  -7  -7   2  249.78   11.10
  -7   7   2  261.47   12.20
  -7   7   2  238.48   11.80
   7   7  -2  236.98   11.80
   7   7  -2  231.78   11.70
   7   7  -2  227.38   10.70
  -7   7   2  227.08   11.20
  -6  -7   2   64.89    5.30
  -6  -7   2   68.29    4.30
   6  -7  -2   65.39    5.50
   6  -7  -2   66.29    6.10
   6  -7  -2   60.49    5.50
   6  -7  -2   62.09    3.10
   6   7  -2   62.49    5.10
  -6   7   2   69.19    5.90
  -6   7   2   63.39    5.80
   6   7  -2   65.99    5.70
  -6   7   2   64.09    5.40
   5  -7  -2 1026.20   27.90
  -5  -7   2 1056.39   22.80
   5  -7  -2  998.80   27.20
  -5  -7   2 1059.49   24.70
   5  -7  -2 1051.99   29.30
  -5  -7   2 1045.10   26.70
  -5   7   2 1033.80   27.20
  -5   7   2 1006.50   28.50
   5   7  -2 1067.99   28.10
   5   7  -2 1053.39   28.60
   5   7  -2 1033.30   26.70
  -5   7   2 1027.30   27.60
  -4  -7   2 1889.51   40.70
  -4  -7   2 1910.71   43.30
   4  -7  -2 1904.91   46.10
  -4  -7   2 1976.20   41.30
   4  -7  -2 1863.01   43.50
  -4  -7   2 1915.81   44.40
   4  -7  -2 1887.61   44.20
  -4   7   2 1915.61   43.90
  -4   7   2 1949.51   45.90
   4   7  -2 1925.51   44.70
   4   7  -2 1888.31   45.20
   4   7  -2 1940.51   43.30
  -4   7   2 1990.30   43.90
   3  -7  -2  381.96   11.60
  -3  -7   2  389.36   12.80
  -3  -7   2  372.96   11.90
   3  -7  -2  379.36   12.10
  -3  -7   2  377.66   11.00
  -3  -7   2  406.06   10.70
   3  -7  -2  376.76   13.90
  -3   7   2  399.06   12.20
   3   7  -2  385.26   13.30
   3   7  -2  381.66   11.80
   3   7  -2  378.96   12.70
  -3   7   2  384.66   13.70
   2  -7  -2  270.37    8.70
  -2  -7   2  267.17    8.10
  -2  -7   2  266.07    9.30
  -2  -7   2  270.07    9.10
   2  -7  -2  262.47   10.80
  -2  -7   2  274.97    9.80
  -2   7   2  276.67    8.60
   2   7  -2  268.87    9.10
   2   7  -2  271.87   10.40
  -2   7   2  268.37    8.60
   2   7  -2  268.67    9.80
  -2   7   2  277.07   10.70
  -1  -7   2 3111.39   66.99
   1  -7  -2 3003.60   68.19
  -1  -7   2 3063.99   66.59
  -1  -7   2 3247.38   65.39
   1  -7  -2 3176.18   63.89
   1   7  -2 3188.18   66.69
  -1   7   2 3295.77   64.29
   1   7  -2 3213.38   67.59
   1   7  -2 3146.59   66.59
  -1   7   2 3222.08   68.19
  -1   7   2 3154.78   63.89
  -1   7   2 3187.68   63.69
   0  -7   2  362.16   11.90
   0  -7   2  344.37   11.40
   0  -7   2  329.97   10.90
   0  -7   2  353.56    9.90
   0  -7  -2  348.27   11.90
   0  -7   2  356.56   10.60
   0   7  -2  351.76   11.20
   0   7   2  352.46   11.50
   0   7  -2  358.66   11.60
   0   7   2  352.56    9.70
   0   7  -2  371.36   11.80
   1  -7   2 1149.89   26.20
   1  -7   2 1079.79   28.40
   1  -7   2 1176.98   28.00
  -1  -7  -2 1131.39   27.60
   1  -7   2 1171.58   27.00
  -1   7  -2 1124.89   28.10
  -1   7  -2 1115.19   28.20
  -1   7  -2 1168.38   28.50
   1   7   2 1136.49   27.00
  -1   7  -2 1151.98   26.80
   2  -7   2  403.36   12.20
   2  -7   2  416.06   12.20
   2  -7   2  389.26   13.80
   2  -7   2  409.46   13.70
  -2   7  -2  401.56   13.90
   2   7   2  408.56   11.70
   2   7   2  400.56    9.40
  -2   7  -2  407.16   13.80
  -2   7  -2  408.26   13.60
  -2   7  -2  404.96   11.90
   3  -7   2  170.38    8.70
  -3  -7  -2  171.78    5.00
   3  -7   2  183.18    7.20
   3  -7   2  167.28    8.60
   3  -7   2  174.08    7.70
  -3   7  -2  173.78    8.80
  -3   7  -2  179.78    8.60
   3   7   2  177.58    5.90
   3   7   2  184.58    6.40
   4  -7   2  269.47   10.70
   4  -7   2  299.77   10.00
   4  -7   2  277.37   12.20
   4  -7   2  294.37   12.20
  -4   7  -2  284.87   11.60
   4   7   2  283.37    8.70
  -4   7  -2  263.17   11.90
   4   7   2  279.27    9.20
   4   7   2  284.17    7.90
   5  -7   2  129.49    8.00
  -5  -7  -2  118.89    5.70
   5  -7   2  120.69    8.10
   5  -7   2  121.59    7.20
   5  -7   2  123.19    6.20
  -5   7  -2  117.39    8.00
   5   7   2  128.79    6.00
   5   7   2  121.29    6.20
  -5   7  -2  125.89    7.50
   6  -7   2   78.09    6.90
   6  -7   2   65.59    6.80
   6  -7   2   86.39    6.80
  -6  -7  -2   76.59    5.10
   6  -7   2   76.09    5.10
   6   7   2   87.79    5.40
   6   7   2   78.59    5.50
  -6   7  -2   71.09    9.00
  -6   7  -2   78.39    6.10
   7  -7   2  748.33   21.40
   7  -7   2  746.73   23.90
  -7  -7  -2  721.33   21.00
   7  -7   2  746.23   26.00
  -7   7  -2  747.13   25.10
  -7   7  -2  729.53   23.00
   7   7   2  721.33   21.60
   7   7   2  731.53   22.50
  -8  -7  -2   71.89    6.00
   8  -7   2   56.79    5.20
   8  -7   2   66.09    6.70
   8  -7   2   62.79    6.50
   8   7   2   61.59    5.80
   8   7   2   69.89    6.10
  -8   7  -2   71.29    6.30
  -8   7  -2   61.09    7.20
   9  -7   2   43.60    5.00
  -9  -7  -2   57.59    6.00
   9  -7   2   46.90    6.10
   9  -7   2   47.10    6.00
  -9   7  -2   42.00    6.60
  -9   7  -2   54.19    5.50
   9   7   2   47.40    6.00
   9   7   2   53.59    5.80
   9   7   2   47.70    5.80
  10  -7   2    7.70    3.10
  10  -7   2    6.90    3.00
  10  -7   2    8.90    3.50
  10   7   2    7.00    3.20
 -10   7  -2    3.70    3.30
  10   7   2    8.30    3.10
  10   7   2   18.80    4.50
  11  -7   2   54.89    7.40
  11  -7   2   43.30    6.20
  11   7   2   65.79    7.20
  11   7   2   60.69    7.30
  11   7   2   62.39    7.50
 -11   7  -2   52.19    7.70
  12  -7   2   31.20    5.80
  12  -7   2   27.10    6.30
 -12   7  -2   35.00    8.10
  12   7   2   30.60    6.60
  12   7   2   39.00    7.20
  12   7   2   24.80    5.80
  13  -7   2   68.49    7.60
  13  -7   2   65.79    9.50
  13   7   2   87.09    9.40
 -13   7  -2   68.29    9.60
  13   7   2   62.69    8.50
  13  -8  -2   34.00    7.80
  13  -8  -2   31.30    6.60
  13   8  -2   40.20    7.70
 -13   8   2   26.40    6.50
  13   8  -2   43.10    8.30
  12  -8  -2  129.19   11.70
  12  -8  -2  124.79   10.60
  12   8  -2  103.99   12.20
 -12   8   2  115.49   11.40
  12   8  -2  122.19   11.20
  11  -8  -2   84.49    9.10
  11  -8  -2   78.99    8.30
  11   8  -2   77.69    8.50
 -11   8   2   70.69    8.90
  11   8  -2   85.29    9.00
  11   8  -2   70.09    7.70
  10  -8  -2  170.38    8.00
  10  -8  -2  171.58   12.20
 -10  -8   2  183.18   11.20
  10  -8  -2  164.58   11.60
 -10  -8   2  165.08    8.70
  10   8  -2  192.48   11.60
  10   8  -2  187.28   12.60
 -10   8   2  173.48   12.20
  10   8  -2  174.98   11.90
   9  -8  -2  401.76   18.00
   9  -8  -2  398.26   18.10
  -9  -8   2  402.36   16.40
  -9  -8   2  379.56   13.80
   9  -8  -2  415.86   12.60
  -9   8   2  371.96   18.10
   9   8  -2  381.16   17.50
   9   8  -2  400.16   16.80
   9   8  -2  408.06   18.20
  -9   8   2  382.26   17.70
   8  -8  -2   82.79    7.60
  -8  -8   2   90.39    7.20
  -8  -8   2   85.39    5.50
   8  -8  -2   86.79    4.60
   8  -8  -2   87.19    7.90
  -8   8   2   80.29    7.30
  -8   8   2   94.99    8.00
   8   8  -2   94.99    7.20
   8   8  -2   81.59    7.50
   8   8  -2   96.59   10.50
   7  -8  -2  357.06   15.60
   7  -8  -2  366.86   10.40
   7  -8  -2  387.86   16.40
   7  -8  -2  379.66   10.30
  -7  -8   2  374.56   14.40
  -7  -8   2  388.26   13.30
  -7   8   2  367.36   14.90
   7   8  -2  361.56   15.50
   7   8  -2  381.16   15.60
   7   8  -2  368.56   14.50
  -7   8   2  376.56   15.50
   6  -8  -2   57.19    2.70
  -6  -8   2   57.99    3.80
   6  -8  -2   59.59    5.40
  -6  -8   2   58.39    5.10
   6  -8  -2   60.59    6.10
   6  -8  -2   59.19    5.50
   6  -8  -2   55.89    2.80
   6   8  -2   57.19    4.90
  -6   8   2   53.99    4.90
   6   8  -2   65.29    5.90
  -6   8   2   51.49    5.40
  -6   8   2   52.79    5.60
   6   8  -2   64.19    6.10
   5  -8  -2  871.81   25.30
   5  -8  -2  897.41   26.90
  -5  -8   2  876.61   23.70
   5  -8  -2  865.61   24.50
  -5  -8   2  907.71   20.60
  -5  -8   2  911.41   21.40
   5   8  -2  904.71   25.50
   5   8  -2  876.31   26.00
   5   8  -2  907.51   23.90
  -5   8   2  905.51   24.60
  -5   8   2  917.51   26.60
  -5   8   2  909.71   25.10
  -4  -8   2 1012.40   22.70
   4  -8  -2  973.50   28.20
  -4  -8   2 1025.80   25.40
  -4  -8   2  989.30   26.40
   4  -8  -2  998.60   25.30
  -4  -8   2 1005.30   23.40
   4  -8  -2 1033.00   26.50
  -4   8   2 1000.90   26.10
  -4   8   2 1004.30   25.60
   4   8  -2 1002.90   27.50
  -4   8   2  955.70   27.60
   4   8  -2 1006.20   25.30
   4   8  -2  986.80   26.50
   3  -8  -2  286.57   12.20
   3  -8  -2  300.17    9.50
  -3  -8   2  278.37   10.90
  -3  -8   2  290.47   10.10
  -3  -8   2  283.87    9.60
  -3  -8   2  287.87    8.10
   3  -8  -2  305.67   10.50
   3   8  -2  310.07   11.80
  -3   8   2  283.07    9.80
  -3   8   2  271.97   11.60
   3   8  -2  315.87   10.20
   3   8  -2  307.37   11.10
  -3   8   2  281.17   10.10
  -2  -8   2   71.59    4.60
   2  -8  -2   61.79    5.30
  -2  -8   2   67.89    6.90
  -2  -8   2   79.79    3.50
  -2  -8   2   74.39    5.00
   2  -8  -2   68.79    4.50
   2   8  -2   67.99    4.30
  -2   8   2   83.89    4.20
   2   8  -2   69.79    5.40
   2   8  -2   64.29    4.80
   2   8  -2   65.19    4.00
  -2   8   2   86.19    5.90
  -2   8   2   78.29    4.30
  -1  -8   2  707.73   18.80
  -1  -8   2  698.43   19.10
   1  -8  -2  692.93   15.80
   1  -8  -2  649.43   20.00
  -1  -8   2  684.23   19.10
  -1  -8   2  704.93   17.10
  -1   8   2  696.13   16.20
  -1   8   2  716.83   16.50
   1   8  -2  702.63   19.50
   1   8  -2  677.83   20.20
   1   8  -2  699.13   18.60
  -1   8   2  719.53   16.20
  -1   8   2  707.73   20.00
   1   8  -2  721.23   18.70
   0  -8  -2 1532.15   37.20
   0  -8   2 1630.94   35.00
   0  -8   2 1495.55   36.90
   0  -8   2 1628.34   34.00
   0  -8   2 1547.05   36.00
   0   8   2 1613.24   37.00
   0   8  -2 1557.44   36.00
   0   8  -2 1537.35   36.40
   0   8  -2 1551.74   36.60
   0   8  -2 1577.44   36.70
   0   8   2 1605.04   34.30
   0   8   2 1592.74   32.20
   1  -8   2 1867.61   41.50
   1  -8   2 1859.91   40.20
   1  -8   2 1862.41   41.10
   1  -8   2 1775.72   43.30
  -1  -8  -2 1842.92   42.40
  -1   8  -2 1899.71   43.20
  -1   8  -2 1853.61   41.10
   1   8   2 1875.01   41.90
  -1   8  -2 1895.61   43.10
  -1   8  -2 1875.81   43.00
   1   8   2 1833.42   40.70
  -2  -8  -2   35.40    3.50
   2  -8   2   32.90    4.00
   2  -8   2   30.40    3.00
   2  -8   2   28.50    3.50
   2  -8   2   34.20    3.30
   2   8   2   32.20    3.30
  -2   8  -2   34.10    3.10
  -2   8  -2   35.60    4.00
   2   8   2   35.30    3.10
  -2   8  -2   29.50    3.60
  -2   8  -2   32.10    3.70
   3  -8   2 1937.21   45.50
   3  -8   2 2034.60   48.60
   3  -8   2 2041.50   48.30
   3  -8   2 2051.59   44.90
  -3   8  -2 2066.69   44.70
   3   8   2 2045.30   42.50
  -3   8  -2 2053.49   47.90
  -3   8  -2 2042.80   48.40
   3   8   2 2066.99   43.90
   3   8   2 2066.59   42.00
   4  -8   2  562.34   19.00
   4  -8   2  553.24   17.00
   4  -8   2  582.94   16.20
  -4  -8  -2  546.85   13.50
   4   8   2  554.44   14.70
   4   8   2  555.64   14.20
  -4   8  -2  539.95   18.70
  -4   8  -2  535.35   18.10
   4   8   2  559.64   13.90
   5  -8   2  517.75   15.40
   5  -8   2  500.95   18.70
   5  -8   2  523.45   18.60
   5  -8   2  512.65   17.00
  -5   8  -2  526.15   18.90
   5   8   2  524.65   15.30
   5   8   2  526.55   14.70
  -5   8  -2  503.75   17.80
  -6  -8  -2  177.58    7.70
   6  -8   2  168.08    9.50
   6  -8   2  183.18   10.80
   6  -8   2  183.68    8.30
  -6   8  -2  178.98    9.80
   6   8   2  194.28    8.40
  -6   8  -2  182.38   10.80
   6   8   2  175.48    8.40
   7  -8   2  490.05   20.40
   7  -8   2  516.95   18.90
   7  -8   2  529.55   16.60
   7  -8   2  513.65   19.50
  -7  -8  -2  519.65   16.30
  -7   8  -2  508.15   18.70
   7   8   2  517.55   17.50
   7   8   2  533.55   17.00
  -7   8  -2  478.15   19.80
   8  -8   2  492.45   19.40
  -8  -8  -2  498.35   16.90
   8  -8   2  515.25   20.10
   8  -8   2  479.95   16.60
  -8   8  -2  488.85   18.80
   8   8   2  495.75   17.60
   8   8   2  514.95   19.50
   8   8   2  499.95   18.30
  -8   8  -2  492.65   20.50
   9  -8   2   82.69    8.10
   9  -8   2  103.49    8.80
   9  -8   2   78.19    6.30
   9   8   2   82.69    7.80
   9   8   2   85.39    7.10
  -9   8  -2   85.89    8.70
   9   8   2   89.69    7.60
  10  -8   2   41.00    6.30
  10  -8   2   44.20    6.00
  10  -8   2   43.00    4.80
  10   8   2   40.70    5.60
  10   8   2   40.90    5.70
  10   8   2   38.20    5.80
 -10   8  -2   43.00    6.90
  11  -8   2  119.59   10.60
  11  -8   2  114.99    9.60
 -11   8  -2  127.19   11.40
  11   8   2  100.09    9.10
  11   8   2  108.69    9.30
  11   8   2  116.59   10.10
  12  -8   2    4.80    3.60
 -12  -8  -2    4.50    2.30
  12  -8   2    8.80    3.70
 -12   8  -2    3.90    3.90
  12   8   2    4.80    2.80
  12   8   2    1.80    3.40
  12   8   2    6.10    3.80
  13  -8   2   90.69   10.80
  13  -8   2  100.39    9.60
  13   8   2  117.69   11.40
 -13   8  -2  113.19   11.80
  13   8   2  111.49   10.90
  13  -9  -2   29.70    7.20
  13  -9  -2   29.40    6.50
  13   9  -2   36.90    7.50
  13   9  -2   28.10    6.80
 -13   9   2   34.50    6.90
  12  -9  -2    9.80    4.10
  12  -9  -2    5.20    3.60
  12   9  -2    7.20    4.10
 -12   9   2    5.20    4.10
  12   9  -2    5.00    3.80
  12   9  -2   -2.00    3.10
  11  -9  -2   85.09    8.80
  11  -9  -2   77.99    8.80
 -11   9   2   79.29    9.30
  11   9  -2   78.99    8.80
  11   9  -2   65.39    9.50
  11   9  -2   84.19    8.90
  10  -9  -2   33.60    6.20
  10  -9  -2   28.80    3.00
  10  -9  -2   37.70    7.00
  10   9  -2   34.20    6.70
 -10   9   2   34.00    6.70
  10   9  -2   38.50    6.90
  10   9  -2   39.40    6.50
  -9  -9   2  461.55   14.80
   9  -9  -2  463.25   14.50
   9  -9  -2  439.96   19.70
   9  -9  -2  475.85   13.50
   9  -9  -2  466.15   19.80
  -9  -9   2  442.36   17.70
  -9   9   2  456.15   19.60
   9   9  -2  467.35   19.90
   9   9  -2  462.95   18.30
   9   9  -2  457.15   19.80
   8  -9  -2  438.36   18.70
   8  -9  -2  400.06   11.40
  -8  -9   2  422.86   16.10
   8  -9  -2  389.26   17.10
   8  -9  -2  402.96   11.60
   8   9  -2  450.85   19.50
   8   9  -2  411.06   16.20
  -8   9   2  404.46   17.50
  -8   9   2  426.06   17.70
   8   9  -2  414.26   17.80
   7  -9  -2   49.10    5.60
   7  -9  -2   47.70    6.00
   7  -9  -2   49.40    2.80
   7  -9  -2   54.89    2.90
  -7  -9   2   47.70    5.10
  -7  -9   2   46.50    3.50
   7   9  -2   51.09    5.90
   7   9  -2   43.10    5.90
  -7   9   2   44.20    5.60
  -7   9   2   48.10    5.10
  -7   9   2   43.50    5.50
   7   9  -2   49.00    6.20
   6  -9  -2  302.47   12.70
   6  -9  -2  307.37   14.40
  -6  -9   2  305.27    9.30
  -6  -9   2  289.57   11.70
   6  -9  -2  267.77   14.50
  -6   9   2  294.67   12.50
   6   9  -2  299.27   13.10
  -6   9   2  305.47   13.10
   6   9  -2  284.77   11.60
   6   9  -2  313.07   13.90
  -6   9   2  273.97   19.00
  -5  -9   2  548.85   14.00
   5  -9  -2  531.65   17.00
   5  -9  -2  510.95   19.20
   5  -9  -2  530.05   17.90
  -5  -9   2  553.34   16.60
  -5  -9   2  534.35   13.40
   5   9  -2  527.05   18.70
   5   9  -2  496.05   16.10
  -5   9   2  540.95   17.30
  -5   9   2  560.24   17.80
   5   9  -2  522.65   17.80
  -5   9   2  537.25   19.10
  -4  -9   2  924.11   22.40
  -4  -9   2  926.61   20.30
   4  -9  -2  909.91   23.60
   4  -9  -2  892.51   27.10
  -4  -9   2  941.01   23.90
  -4  -9   2  936.21   25.40
   4  -9  -2  902.51   24.80
   4   9  -2  892.51   23.50
   4   9  -2  937.81   26.60
  -4   9   2  930.91   24.60
   4   9  -2  921.81   25.30
  -4   9   2  907.91   24.10
  -4   9   2  919.71   26.80
  -3  -9   2 1678.23   37.70
   3  -9  -2 1633.34   41.60
   3  -9  -2 1631.54   35.80
  -3  -9   2 1636.94   39.30
   3  -9  -2 1669.23   38.20
  -3   9   2 1643.84   37.40
   3   9  -2 1680.63   39.20
  -3   9   2 1623.44   41.00
   3   9  -2 1664.93   37.70
   3   9  -2 1659.13   40.60
  -3   9   2 1677.63   38.20
   2  -9  -2  775.32   23.40
  -2  -9   2  806.02   21.90
  -2  -9   2  816.52   21.80
   2  -9  -2  798.62   19.80
  -2  -9   2  793.52   21.30
  -2   9   2  807.12   20.00
   2   9  -2  826.42   20.80
  -2   9   2  778.12   19.40
   2   9  -2  793.62   20.60
   2   9  -2  825.12   22.90
  -2   9   2  786.92   23.00
   2   9  -2  803.82   21.50
   1  -9  -2 1733.43   35.60
  -1  -9   2 1716.83   40.10
  -1  -9   2 1721.73   36.30
  -1  -9   2 1672.43   39.40
  -1  -9   2 1579.54   42.20
  -1  -9   2 1696.13   35.60
   1  -9  -2 1681.63   41.40
   1   9  -2 1747.03   40.40
  -1   9   2 1687.23   36.40
  -1   9   2 1700.73   40.90
   1   9  -2 1696.83   39.30
   1   9  -2 1770.92   39.60
   1   9  -2 1737.53   39.10
  -1   9   2 1770.82   36.70
   1   9  -2 1781.82   39.30
  -1   9   2 1707.03   36.00
   0  -9  -2 1635.24   40.40
   0  -9   2 1710.83   39.20
   0  -9   2 1758.72   37.40
   0  -9   2 1751.82   36.30
   0  -9   2 1611.24   40.20
   0   9   2 1712.83   37.30
   0   9  -2 1708.73   39.80
   0   9   2 1703.63   40.00
   0   9  -2 1702.73   39.90
   0   9   2 1707.53   35.00
   0   9  -2 1685.83   39.10
   0   9  -2 1734.93   39.70
   1  -9   2 2458.45   52.19
  -1  -9  -2 2462.75   55.19
   1  -9   2 2453.95   53.79
   1  -9   2 2549.65   53.29
   1  -9   2 2369.56   56.09
  -1   9  -2 2484.35   53.69
   1   9   2 2504.45   53.29
  -1   9  -2 2517.55   55.89
   1   9   2 2496.65   54.49
  -1   9  -2 2443.06   55.49
  -1   9  -2 2453.05   55.49
   2  -9   2  981.90   23.70
   2  -9   2  948.91   26.90
   2  -9   2  990.60   24.20
   2  -9   2  969.10   25.90
  -2  -9  -2  963.40   24.80
  -2   9  -2  955.50   26.30
   2   9   2  984.20   24.20
  -2   9  -2  924.21   26.00
   2   9   2  985.90   24.60
  -2   9  -2  947.41   23.60
  -2   9  -2  934.61   26.40
   3  -9   2  420.06   15.20
   3  -9   2  432.66   12.90
   3  -9   2  417.86   13.30
   3  -9   2  416.56   15.70
  -3   9  -2  411.96   15.30
  -3   9  -2  392.26   12.40
  -3   9  -2  401.16   15.30
   3   9   2  407.36   13.80
   3   9   2  427.86   10.60
   3   9   2  418.86   12.20
  -3   9  -2  398.46   14.80
   4  -9   2  681.23   22.00
   4  -9   2  656.43   19.40
   4  -9   2  652.43   21.60
   4   9   2  655.43   16.70
   4   9   2  680.43   20.20
   4   9   2  658.43   16.30
  -4   9  -2  675.13   21.70
  -4   9  -2  674.53   21.30
   4   9   2  669.83   16.60
   5  -9   2 1140.09   32.80
   5  -9   2 1122.19   27.60
  -5  -9  -2 1121.39   25.40
   5  -9   2 1082.09   29.40
   5   9   2 1078.69   26.80
  -5   9  -2 1103.09   31.10
   5   9   2 1114.69   24.10
   5   9   2 1114.79   31.00
   5   9   2 1086.79   26.20
  -5   9  -2 1099.99   31.90
   6  -9   2 1432.46   37.60
   6  -9   2 1479.95   39.90
   6  -9   2 1365.96   39.70
   6  -9   2 1432.46   34.50
   6   9   2 1447.46   34.50
  -6   9  -2 1433.26   38.40
  -6   9  -2 1391.56   39.30
   6   9   2 1453.65   35.00
   6   9   2 1457.65   37.90
   7  -9   2   73.39    6.80
  -7  -9  -2   74.29    8.40
   7  -9   2   90.29    8.00
   7  -9   2   78.39    5.60
  -7   9  -2   98.09    8.30
   7   9   2   86.39    6.20
  -7   9  -2   78.89    7.00
   7   9   2   75.99    6.90
   7   9   2   82.19    6.00
   8  -9   2  243.78   11.00
   8  -9   2  276.27   14.50
   8  -9   2  272.87   13.70
  -8  -9  -2  260.57   11.20
   8   9   2  263.07   13.70
   8   9   2  252.37   11.90
  -8   9  -2  251.27   14.40
   8   9   2  260.27   12.30
   9  -9   2   83.79    8.00
   9  -9   2   81.39    6.20
   9  -9   2   74.99    7.90
   9   9   2   86.49    7.30
   9   9   2   93.89    8.40
  -9   9  -2   83.09    8.70
   9   9   2   80.69    7.20
  10  -9   2  182.28   10.20
  10  -9   2  200.98   13.00
  10  -9   2  222.08   13.20
  10   9   2  193.58   12.00
  10   9   2  195.98   12.70
  10   9   2  195.78   11.80
 -10   9  -2  197.78   13.70
  11  -9   2    2.30    2.90
  11  -9   2    6.40    3.50
  11  -9   2   -2.40    2.70
 -11   9  -2   -1.00    2.80
  11   9   2    2.40    2.90
  11   9   2    1.10    2.80
  11   9   2    3.30    2.70
  12  -9   2   61.09    7.90
  12  -9   2   63.59    8.80
  12   9   2   56.89    8.00
  12   9   2   56.09    7.80
  12   9   2   54.59    7.80
 -12   9  -2   59.09    8.70
  13 -10  -2   23.90    6.30
  13 -10  -2   28.00    6.70
  13  10  -2   26.60    6.30
  13  10  -2   25.60    6.90
 -13  10   2   24.90    5.90
  12 -10  -2    2.10    1.30
  12 -10  -2    0.80    1.70
  12 -10  -2    2.00    4.30
  12 -10  -2   -1.20    2.10
 -12 -10   2    4.20    1.60
  12  10  -2    2.90    3.40
  12  10  -2    2.80    3.10
  12  10  -2    6.30    2.60
 -12  10   2   -2.30    2.30
  11 -10  -2  113.89   10.60
  11 -10  -2  121.89   11.30
 -11  10   2  137.29   11.80
  11  10  -2  158.98   12.20
  11  10  -2  132.39   10.30
  11  10  -2  146.39   11.80
  10 -10  -2   84.69    8.80
  10 -10  -2   96.09    9.20
  10  10  -2   88.09    8.80
 -10  10   2   81.29    8.80
  10  10  -2   89.59    9.10
  10  10  -2   77.49    7.30
   9 -10  -2   23.40    2.40
   9 -10  -2   35.30    6.20
  -9 -10   2   24.90    4.40
   9 -10  -2   43.30    6.40
   9  10  -2   32.40    5.90
  -9  10   2   40.30    6.10
   9  10  -2   41.70    7.20
   9  10  -2   39.40    5.30
   8 -10  -2  207.18    6.70
  -8 -10   2  217.88   11.10
   8 -10  -2  226.78   13.40
   8 -10  -2  210.58   12.00
  -8  10   2  235.28   12.80
   8  10  -2  227.88   13.20
   8  10  -2  215.68   12.20
   8  10  -2  215.18   11.10
   7 -10  -2  514.45   20.70
  -7 -10   2  509.65   17.30
   7 -10  -2  529.65   22.40
   7  10  -2  503.95   19.20
   7  10  -2  500.35   19.90
   7  10  -2  494.55   17.30
  -7  10   2  489.35   19.80
  -7  10   2  492.65   18.90
  -7  10   2  488.65   18.30
  -6 -10   2  799.32   22.40
  -6 -10   2  766.92   17.90
   6 -10  -2  728.43   24.00
   6 -10  -2  771.72   26.10
   6 -10  -2  767.52   23.20
   6  10  -2  770.22   22.20
  -6  10   2  753.62   25.20
   6  10  -2  769.62   25.20
  -6  10   2  753.82   23.90
   6  10  -2  770.62   24.20
  -5 -10   2    1.40    1.30
   5 -10  -2    3.30    1.90
   5 -10  -2    2.70    2.30
  -5 -10   2    3.40    1.40
   5 -10  -2    2.10    1.40
  -5  10   2    4.00    1.80
   5  10  -2    3.90    2.30
  -5  10   2    2.80    1.90
   5  10  -2    6.70    2.80
   5  10  -2    5.30    2.00
  -4 -10   2  585.34   16.10
  -4 -10   2  529.75   19.60
   4 -10  -2  575.44   16.30
   4 -10  -2  578.74   20.50
   4 -10  -2  578.34   17.90
  -4  10   2  565.64   19.80
  -4  10   2  564.94   17.10
  -4  10   2  618.24   18.10
   4  10  -2  574.04   19.30
   4  10  -2  548.75   16.60
   4  10  -2  573.64   18.20
   3 -10  -2   88.49    7.00
  -3 -10   2  107.29    5.80
   3 -10  -2  101.59    5.60
  -3 -10   2  107.69    6.40
  -3 -10   2   98.19    5.50
  -3  10   2  110.59    5.90
  -3  10   2   96.49    5.30
   3  10  -2   80.99    5.80
   3  10  -2   91.59    5.30
  -3  10   2  110.39    7.40
   3  10  -2   94.09    6.80
   2 -10  -2 1300.77   35.90
  -2 -10   2 1363.36   32.60
  -2 -10   2 1401.46   34.10
  -2 -10   2 1445.96   34.00
   2 -10  -2 1375.86   31.50
   2  10  -2 1352.46   32.50
   2  10  -2 1373.96   35.10
  -2  10   2 1422.56   31.40
  -2  10   2 1379.16   29.20
  -2  10   2 1409.66   35.90
   2  10  -2 1411.26   33.00
  -2  10   2 1427.36   31.90
   2  10  -2 1393.46   33.50
   1 -10  -2  917.21   27.00
  -1 -10   2  944.71   25.90
  -1 -10   2  955.50   25.20
  -1 -10   2  942.31   27.60
  -1  10   2  973.80   26.80
  -1  10   2  989.90   22.40
   1  10  -2 1006.60   25.00
   1  10  -2  997.90   24.90
  -1  10   2  976.80   21.80
   1  10  -2  979.80   26.00
  -1  10   2  972.40   22.50
   1  10  -2  996.80   25.50
   1  10  -2  987.90   25.30
   0 -10   2 1224.78   27.10
   0 -10   2 1192.38   26.00
   0 -10   2 1172.18   29.40
   0 -10   2 1175.88   31.10
   0 -10  -2 1150.28   31.10
   0  10   2 1216.18   25.60
   0  10   2 1196.08   25.90
   0  10  -2 1205.88   30.30
   0  10   2 1210.28   28.10
   0  10  -2 1220.58   29.80
   0  10  -2 1207.48   30.10
   0  10  -2 1212.68   30.70
   0  10   2 1199.78   30.70
   1 -10   2  129.09    6.00
   1 -10   2  129.59    6.50
   1 -10   2  138.89    5.60
  -1 -10  -2  132.09    7.40
   1 -10   2  125.39    7.70
  -1  10  -2  141.39    7.60
  -1  10  -2  128.69    6.50
   1  10   2  135.19    7.00
  -1  10  -2  137.59    7.70
   1  10   2  140.19    6.60
  -1  10  -2  137.59    7.40
  -2 -10  -2  882.51   24.20
   2 -10   2  927.91   25.10
   2 -10   2  873.31   26.20
   2 -10   2  933.41   22.50
   2  10   2  936.61   24.00
  -2  10  -2  898.11   22.90
  -2  10  -2  866.41   25.10
   2  10   2  923.91   23.60
  -2  10  -2  897.11   25.50
  -2  10  -2  877.51   25.50
   3 -10   2 1266.67   34.90
   3 -10   2 1271.77   33.90
   3 -10   2 1291.27   31.00
  -3  10  -2 1234.98   37.50
  -3  10  -2 1276.47   30.40
   3  10   2 1315.67   32.60
  -3  10  -2 1315.77   34.40
   3  10   2 1297.57   30.40
  -3  10  -2 1311.37   34.40
   4 -10   2 1186.18   30.40
   4 -10   2 1244.28   29.50
   4 -10   2 1171.78   33.10
   4  10   2 1199.08   26.80
   4  10   2 1221.28   27.90
   4  10   2 1192.98   31.50
  -4  10  -2 1174.38   32.90
   4  10   2 1204.08   27.20
   5 -10   2  415.06   13.60
   5 -10   2  430.16   17.30
   5 -10   2  420.66   17.40
   5 -10   2  410.76   15.20
  -5 -10  -2  439.76   11.20
  -5  10  -2  425.56   17.20
   5  10   2  414.06   12.90
   5  10   2  424.16   16.00
  -5  10  -2  461.95   17.30
   5  10   2  422.66   12.70
   5  10   2  425.86   11.30
   6 -10   2  209.78   10.70
   6 -10   2  199.58   11.90
   6 -10   2  202.38   11.90
  -6 -10  -2  200.38    7.70
   6 -10   2  203.48    8.90
   6  10   2  214.18    9.10
  -6  10  -2  209.08   12.00
  -6  10  -2  217.88   11.70
   6  10   2  205.18    8.80
   6  10   2  200.88   11.00
   7 -10   2  469.15   15.80
   7 -10   2  496.55   20.30
   7 -10   2  508.35   18.70
   7  10   2  484.15   18.90
   7  10   2  486.15   16.40
   7  10   2  469.05   16.40
  -7  10  -2  508.85   20.40
   8 -10   2  281.97   11.80
   8 -10   2  309.17   15.70
   8 -10   2  290.27   14.50
  -8  10  -2  287.27   15.70
   8  10   2  270.07   12.70
   8  10   2  292.37   14.60
   8  10   2  298.77   13.00
   9 -10   2  177.98   12.10
   9 -10   2  171.68    8.90
   9 -10   2  165.38   11.40
   9  10   2  175.68   11.70
   9  10   2  162.08   12.00
  -9  10  -2  167.48   12.20
   9  10   2  156.78   10.00
  10 -10   2  134.49    9.80
  10 -10   2  129.99   10.60
  10 -10   2  132.59   10.70
  10  10   2  141.69   10.00
 -10  10  -2  145.29   11.80
  10  10   2  135.19   10.80
  10  10   2  132.79    9.90
  11 -10   2   36.50    6.60
  11 -10   2   43.10    5.30
  11 -10   2   57.59    7.30
 -11  10  -2   48.00   10.20
  11  10   2   40.00    7.40
  11  10   2   31.30    5.40
  11  10   2   40.00    6.70
  12 -10   2   40.60    7.30
  12 -10   2   34.10    6.70
  12  10   2   27.70    6.50
 -12  10  -2   33.10    7.30
  12  10   2   35.50    6.80
  12  10   2   48.50    8.70
  12 -11  -2   15.40    6.90
  12 -11  -2   19.90    5.90
  12  11  -2    8.40    4.40
  12  11  -2   16.10    4.90
 -12  11   2   15.30    5.60
  12  11  -2   21.40    6.20
  11 -11  -2   84.89    9.40
  11 -11  -2  121.59   11.00
  11  11  -2  100.59    8.70
  11  11  -2  102.99   10.20
  11  11  -2   83.69   15.10
  10 -11  -2   84.69    9.00
  10 -11  -2   65.89    7.90
 -10  11   2   70.89    8.30
  10  11  -2   69.89    7.00
  10  11  -2   63.69    7.80
  10  11  -2   70.09    8.20
   9 -11  -2  182.78   11.70
   9 -11  -2  157.28   11.80
   9  11  -2  176.08   12.30
  -9  11   2  143.79   10.80
   9  11  -2  166.58   10.30
   9  11  -2  162.88   11.60
  -8 -11   2   34.00    4.50
   8 -11  -2   22.80    5.00
   8 -11  -2   33.30    5.90
   8  11  -2   31.40    6.10
   8  11  -2   29.30    5.70
   8  11  -2   25.60    4.60
  -8  11   2   30.80    5.50
  -7 -11   2  469.25   16.20
   7 -11  -2  436.36   19.50
   7  11  -2  452.25   19.00
   7  11  -2  436.56   17.90
   7  11  -2  422.76   15.80
  -7  11   2  459.15   18.00
  -6 -11   2   60.09    5.00
   6 -11  -2   45.20    6.20
   6 -11  -2   61.89    5.90
   6 -11  -2   48.50    5.00
  -6 -11   2   65.99    3.70
  -6  11   2   57.89    5.40
  -6  11   2   64.19    6.20
   6  11  -2   53.29    5.70
   6  11  -2   62.49    6.70
  -6  11   2   60.79    6.60
   6  11  -2   57.19    5.10
   5 -11  -2  167.88    8.30
  -5 -11   2  162.08    8.20
  -5 -11   2  162.98    7.00
   5 -11  -2  166.88   10.90
   5 -11  -2  182.98   11.20
   5  11  -2  163.68    8.10
  -5  11   2  153.48    9.80
   5  11  -2  178.98    9.50
  -5  11   2  162.48    9.00
  -5  11   2  159.08    8.40
   5  11  -2  179.08   10.50
   4 -11  -2  465.35   15.70
  -4 -11   2  455.05   14.20
  -4 -11   2  453.35   14.40
   4 -11  -2  448.76   18.10
   4 -11  -2  458.55   13.30
   4  11  -2  459.25   15.90
  -4  11   2  462.55   15.50
  -4  11   2  460.95   14.90
   4  11  -2  429.06   16.90
   4  11  -2  456.35   14.50
  -3 -11   2   81.99    5.20
   3 -11  -2   88.69    7.20
   3 -11  -2   96.89    5.60
  -3 -11   2   92.89    5.80
  -3 -11   2   85.69    6.00
  -3  11   2   96.09    5.40
   3  11  -2   93.99    5.40
  -3  11   2   94.69    7.10
   3  11  -2   99.69    7.10
   3  11  -2   89.79    6.10
  -3  11   2   90.89    5.50
  -2 -11   2   46.90    4.30
   2 -11  -2   50.09    3.40
  -2 -11   2   51.79    4.60
   2 -11  -2   48.80    5.30
  -2 -11   2   44.40    3.80
  -2  11   2   53.09    3.80
   2  11  -2   49.80    4.00
   2  11  -2   49.99    4.10
   2  11  -2   52.69    5.20
  -2  11   2   51.79    3.90
  -2  11   2   51.49    5.00
   2  11  -2   57.99    4.70
  -2  11   2   41.30    2.60
  -1 -11   2 1616.94   40.10
  -1 -11   2 1655.83   38.90
   1 -11  -2 1616.44   41.50
  -1  11   2 1660.83   35.80
  -1  11   2 1647.04   36.10
   1  11  -2 1649.73   39.00
  -1  11   2 1624.34   35.10
   1  11  -2 1625.34   39.80
  -1  11   2 1611.24   40.70
   1  11  -2 1666.63   38.60
   1  11  -2 1650.23   39.40
   0 -11   2 1170.18   29.00
   0 -11  -2 1135.69   31.00
   0 -11   2 1098.09   30.70
   0 -11   2 1133.39   24.40
   0  11  -2 1174.88   30.30
   0  11  -2 1194.28   29.50
   0  11   2 1145.49   24.90
   0  11   2 1115.49   25.70
   0  11  -2 1183.28   29.40
   0  11   2 1115.89   27.40
   0  11   2 1130.09   30.20
   0  11  -2 1177.98   29.70
   1 -11   2   81.59    6.50
   1 -11   2   88.49    4.10
   1 -11   2   90.89    4.80
   1 -11   2   85.09    5.30
  -1 -11  -2   70.49    5.70
  -1  11  -2   84.69    6.20
  -1  11  -2   74.49    5.10
   1  11   2   82.59    5.20
  -1  11  -2   75.59    5.70
   1  11   2   92.69    6.00
  -1  11  -2   77.29    5.80
  -2 -11  -2  341.77   12.80
   2 -11   2  343.87   12.90
   2 -11   2  330.47   11.40
   2 -11   2  316.87   13.90
   2 -11   2  340.27   10.70
   2 -11   2  341.57   11.70
  -2  11  -2  326.17   13.20
   2  11   2  343.37   12.10
  -2  11  -2  329.77   13.50
   2  11   2  351.66   12.50
  -2  11  -2  334.67   11.50
  -2  11  -2  323.37   13.50
   3 -11   2  213.38    8.90
   3 -11   2  231.18    9.00
   3 -11   2  209.28   10.50
  -3 -11  -2  229.78    9.70
   3 -11   2  213.08   14.00
  -3  11  -2  231.88    8.90
  -3  11  -2  222.78   11.20
   3  11   2  239.48    9.20
   3  11   2  218.58   10.10
  -3  11  -2  233.68   11.40
   4 -11   2  782.72   29.60
   4 -11   2  772.12   21.10
   4 -11   2  797.22   22.20
   4 -11   2  789.02   25.90
   4  11   2  768.72   18.90
  -4  11  -2  795.92   25.10
   4  11   2  801.72   23.70
   4  11   2  789.82   20.20
  -4  11  -2  764.72   24.70
   4  11   2  793.02   18.70
  -4  11  -2  798.02   25.70
   5 -11   2  379.96   14.10
   5 -11   2  349.17   16.20
   5 -11   2  356.96   15.80
   5 -11   2  359.36   12.40
   5  11   2  367.96   11.40
   5  11   2  364.56   14.90
   5  11   2  364.76   11.50
   5  11   2  365.66   10.50
  -5  11  -2  346.17   15.40
  -5  11  -2  361.26   15.90
   6 -11   2  542.05   21.40
   6 -11   2  549.85   18.80
  -6 -11  -2  532.65   14.10
   6 -11   2  529.05   16.40
  -6  11  -2  510.85   20.40
   6  11   2  542.55   16.30
   6  11   2  540.85   16.40
   6  11   2  519.45   19.50
   7 -11   2   34.60    3.90
   7 -11   2   33.20    5.00
   7 -11   2   28.30    5.30
  -7 -11  -2   35.20    3.40
  -7  11  -2   36.40    6.40
   7  11   2   37.70    5.50
   7  11   2   40.30    4.20
   7  11   2   36.00    4.20
   8 -11   2  558.34   18.10
   8 -11   2  583.14   23.40
   8 -11   2  571.14   21.70
   8  11   2  605.04   22.80
   8  11   2  545.95   19.40
   8  11   2  580.94   19.70
  -8  11  -2  590.84   23.70
   9 -11   2   28.30    5.60
   9 -11   2   27.70    4.20
   9 -11   2   30.10    5.80
   9  11   2   32.70    4.90
  -9  11  -2   42.30    7.70
   9  11   2   27.50    5.90
   9  11   2   34.50    4.90
  10 -11   2   44.10    6.70
  10 -11   2   51.39    6.00
  10 -11   2   44.20    6.70
  10  11   2   46.40    6.10
 -10  11  -2   50.19    7.50
  10  11   2   42.80    5.80
  10  11   2   48.00    8.30
 -11 -11  -2    0.50    1.80
  11 -11   2   -0.70    2.30
  11 -11   2    5.50    3.20
  11  11   2    9.10    3.70
 -11  11  -2    0.40    3.50
  11  11   2    7.50    3.30
  11  11   2    4.60    3.20
  12 -11   2  117.89   13.90
  12 -11   2  154.98   13.00
  12  11   2  131.49   11.40
  12  11   2  143.89   12.50
 -12  11  -2  150.78   13.20
  12 -12  -2   29.70    7.10
  12 -12  -2   24.90    5.90
  12  12  -2   27.30    6.50
  12  12  -2   15.40    4.80
 -12  12   2   16.50    5.50
  12  12  -2   24.90    6.50
  11 -12  -2    8.40    4.10
  11 -12  -2    1.90    2.80
 -11  12   2    1.00    2.80
  11  12  -2    3.90    2.50
  11  12  -2    9.40    4.20
  11  12  -2    7.90    3.70
  10 -12  -2    6.00    3.70
  10 -12  -2    0.30    2.70
  10  12  -2    7.00    4.10
  10  12  -2    8.50    3.30
  10  12  -2    6.30    3.50
 -10  12   2   -0.40    2.40
   9 -12  -2   65.29    8.20
   9 -12  -2   52.89    6.80
   9  12  -2   54.69    7.10
   9  12  -2   68.89    8.20
  -9  12   2   63.89    7.70
   9  12  -2   60.89    6.20
   8 -12  -2  161.38   10.30
   8 -12  -2  162.28   12.10
   8  12  -2  155.08   11.40
   8  12  -2  163.98   11.10
  -8  12   2  165.78   11.00
   8  12  -2  159.18    9.60
   7 -12  -2   65.19    7.60
  -7 -12   2   47.60    4.90
   7  12  -2   43.90    4.90
   7  12  -2   55.39    6.90
   7  12  -2   51.39    6.20
  -7  12   2   57.19    6.40
   6 -12  -2  404.16   18.30
  -6 -12   2  373.16   11.40
   6 -12  -2  384.16   14.30
  -6 -12   2  370.26   13.80
   6 -12  -2  346.57   17.80
   6  12  -2  385.06   17.20
  -6  12   2  363.36   14.80
   6  12  -2  390.56   16.00
  -6  12   2  393.06   15.70
   6  12  -2  352.16   13.60
  -5 -12   2  256.87    9.40
   5 -12  -2  234.88   11.30
   5 -12  -2  223.98    9.40
   5 -12  -2  257.07   13.90
  -5 -12   2  223.88    9.60
   5  12  -2  224.88   12.20
  -5  12   2  245.78   11.40
   5  12  -2  240.28   10.10
  -5  12   2  216.88   12.30
  -5  12   2  238.88   10.70
   5  12  -2  231.78   11.30
  -4 -12   2   30.30    3.20
   4 -12  -2   25.20    3.40
   4 -12  -2   29.40    5.50
  -4 -12   2   30.20    3.40
  -4  12   2   29.60    4.60
   4  12  -2   23.00    4.10
   4  12  -2   23.50    3.30
   4  12  -2   33.60    5.60
  -4  12   2   25.30    3.20
  -4  12   2   24.30    3.60
   3 -12  -2  127.59    6.50
  -3 -12   2  124.19    7.10
   3 -12  -2  124.39    8.90
  -3 -12   2  130.19    7.60
  -3 -12   2  107.99    5.90
  -3  12   2  123.39    6.40
  -3  12   2  129.89    6.80
   3  12  -2  129.39    6.50
   3  12  -2  126.39    7.40
   3  12  -2  128.59    8.50
   2 -12  -2  696.33   23.80
  -2 -12   2  728.83   21.70
   2 -12  -2  743.93   18.50
  -2 -12   2  722.93   21.40
  -2 -12   2  725.83   19.80
   2  12  -2  737.33   20.90
  -2  12   2  722.23   17.20
   2  12  -2  731.13   20.90
  -2  12   2  763.52   19.50
  -2  12   2  706.33   23.10
   2  12  -2  731.83   22.40
   2  12  -2  735.23   20.10
  -2  12   2  736.43   18.80
  -1 -12   2  203.88    9.20
  -1 -12   2  206.88   10.10
   1 -12  -2  190.38   10.50
   1  12  -2  190.98    9.00
   1  12  -2  206.48    9.50
  -1  12   2  189.38    7.40
  -1  12   2  201.78    7.20
  -1  12   2  197.08   10.20
   1  12  -2  183.78    9.40
  -1  12   2  204.58    6.80
   1  12  -2  194.98    8.70
   0 -12   2   22.00    3.10
   0 -12   2   25.60    4.60
   0 -12  -2   22.80    4.40
   0  12  -2   22.10    3.20
   0  12  -2   29.20    3.70
   0  12  -2   25.20    4.20
   0  12   2   21.50    2.80
   0  12  -2   25.90    3.60
   0  12   2   24.60    2.10
   0  12   2   26.70    3.70
   1 -12   2  228.18    7.20
   1 -12   2  229.78   11.60
  -1 -12  -2  239.48   11.10
   1 -12   2  222.18    7.90
   1 -12   2  220.78    9.30
  -1  12  -2  232.38    9.60
  -1  12  -2  229.98   10.50
   1  12   2  236.58    9.70
  -1  12  -2  238.28   10.60
   1  12   2  228.08   10.30
  -1  12  -2  237.88   11.10
  -2 -12  -2  160.28    8.60
   2 -12   2  144.79    7.20
   2 -12   2  149.49    7.00
   2 -12   2  167.08    6.70
   2  12   2  160.78    8.20
  -2  12  -2  161.38    7.50
  -2  12  -2  156.48    9.00
  -2  12  -2  161.88    9.30
  -2  12  -2  161.28    9.00
   2  12   2  163.18    8.10
  -3 -12  -2  112.09    6.90
   3 -12   2  109.29    7.40
   3 -12   2  112.29    6.30
   3 -12   2  108.19    5.90
   3 -12   2  105.29    8.20
  -3  12  -2  110.29    7.90
  -3  12  -2  112.19    8.60
  -3  12  -2  111.19    6.00
   3  12   2  122.29    7.60
   3  12   2  113.29    6.30
  -3  12  -2  108.59    7.70
   4 -12   2   78.09    7.50
   4 -12   2   79.09    5.30
   4 -12   2   75.09    5.50
   4 -12   2   78.69    6.70
  -4  12  -2   87.09    7.30
  -4  12  -2   93.79    7.70
   4  12   2   77.59    7.50
  -4  12  -2   79.29    6.80
   4  12   2   84.19    4.20
   4  12   2   85.39    5.10
   5 -12   2   45.30    6.10
   5 -12   2   41.70    4.00
   5 -12   2   43.80    4.70
   5 -12   2   44.20    6.90
   5  12   2   46.50    3.30
   5  12   2   43.90    3.40
  -5  12  -2   41.30    5.70
   5  12   2   42.70    5.40
   5  12   2   43.10    3.60
   6 -12   2  237.08   13.90
   6 -12   2  263.17   12.10
   6 -12   2  243.68   10.10
   6  12   2  262.37   10.20
   6  12   2  239.98   12.70
  -6  12  -2  254.77   13.80
   6  12   2  257.77   10.00
   7 -12   2   65.89    7.70
   7 -12   2   71.39    6.70
   7 -12   2   79.49    5.50
   7  12   2   76.69    7.50
   7  12   2   69.39    5.50
  -7  12  -2   76.29    7.80
   7  12   2   77.79    6.00
   8 -12   2   19.10    3.50
   8 -12   2   14.70    4.40
   8 -12   2   27.70    5.40
  -8  12  -2   18.00    4.70
   8  12   2   12.50    4.00
   8  12   2   24.20    3.70
   8  12   2   18.60    3.90
   9 -12   2   13.20    3.20
   9 -12   2   13.90    4.40
   9 -12   2   18.80    5.30
   9  12   2   19.50    4.20
  -9  12  -2   17.40    4.90
   9  12   2   12.20    3.20
   9  12   2   15.50    4.80
  10 -12   2   86.69    8.90
  10 -12   2   91.39    9.60
  10  12   2  108.89   14.20
 -10  12  -2   72.89   10.30
  10  12   2   79.29    7.80
  10  12   2   81.29    7.50
  11 -12   2   34.80    6.50
  11 -12   2   31.50    7.00
  11  12   2   26.60    5.70
  11  12   2   42.20    8.20
 -11  12  -2   29.60    6.00
  11  12   2   37.70    7.00
 -12  13   2   44.70    7.80
  11 -13  -2   87.09    9.60
 -11  13   2   87.99    9.90
  11  13  -2   89.99    8.20
  11  13  -2   89.49   10.00
  11  13  -2   80.99    9.60
  10 -13  -2   92.29    9.20
  10 -13  -2  106.19   10.80
  10  13  -2  101.49   12.80
  10  13  -2  100.39    9.80
 -10  13   2  114.29   12.50
  10  13  -2   94.69    8.00
   9 -13  -2   82.49    9.10
   9 -13  -2   71.89    7.50
  -9  13   2   63.59    7.80
   9  13  -2   57.19    6.00
   9  13  -2   70.59    7.90
   9  13  -2   70.89    8.30
   8 -13  -2  246.78   12.80
   8 -13  -2  265.17   15.70
  -8  13   2  250.17   13.80
   8  13  -2  243.58   14.60
   8  13  -2  250.87   14.00
   8  13  -2  211.48   13.60
   7 -13  -2  269.77   12.50
   7 -13  -2  272.07   15.70
  -7  13   2  273.37   13.70
   7  13  -2  254.77   13.50
   7  13  -2  258.07   11.80
   7  13  -2  255.97   14.70
   6 -13  -2   28.40    3.90
  -6 -13   2   19.10    3.00
  -6 -13   2   17.50    3.20
   6 -13  -2   18.70    5.10
  -6  13   2   18.90    4.10
   6  13  -2   19.30    4.40
   6  13  -2   23.90    5.30
  -6  13   2   17.00    3.40
   6  13  -2   24.30    3.70
   5 -13  -2   62.89    5.70
  -5 -13   2   64.69    4.80
   5 -13  -2   52.69    4.20
   5 -13  -2   58.19    7.00
  -5  13   2   54.09    5.60
  -5  13   2   69.59    6.20
   5  13  -2   61.29    6.00
   5  13  -2   65.09    6.90
   5  13  -2   56.19    4.90
   4 -13  -2  251.67   10.90
  -4 -13   2  271.07   10.90
   4 -13  -2  252.67   13.80
   4  13  -2  246.18   10.10
  -4  13   2  240.58   13.00
   4  13  -2  255.47   11.70
  -4  13   2  250.07   11.10
   4  13  -2  265.57   13.20
  -4  13   2  271.47   10.90
   3 -13  -2  182.48    8.20
  -3 -13   2  199.18    9.50
   3 -13  -2  194.08   11.70
  -3 -13   2  200.68    9.80
  -3  13   2  177.68    8.10
  -3  13   2  195.08    8.70
   3  13  -2  186.68    8.30
  -3  13   2  196.58   11.10
   3  13  -2  189.68    9.40
  -2 -13   2   63.99    5.30
   2 -13  -2   64.49    6.60
  -2 -13   2   57.29    5.30
  -2  13   2   61.89    3.50
   2  13  -2   58.69    4.90
  -2  13   2   55.09    5.70
   2  13  -2   62.59    5.20
   2  13  -2   61.99    6.00
   2  13  -2   66.09    4.80
   2  13  -2   68.79    5.30
  -2  13   2   73.09    4.40
  -2  13   2   73.79    4.70
  -1 -13   2  588.34   20.00
  -1 -13   2  581.64   18.40
   1 -13  -2  564.14   23.80
  -1  13   2  582.14   15.40
  -1  13   2  582.74   16.30
  -1  13   2  589.74   16.20
   1  13  -2  612.44   18.80
   1  13  -2  601.74   19.20
  -1  13   2  616.44   15.80
   1  13  -2  610.94   19.70
   1  13  -2  602.34   18.10
  -1  13   2  582.44   20.20
   0 -13   2   57.29    5.90
   0 -13   2   62.39    4.90
   0 -13  -2   57.59    5.80
   0  13   2   67.89    4.70
   0  13  -2   65.29    5.50
   0  13   2   62.19    3.30
   0  13  -2   52.49    4.80
   0  13   2   58.19    5.50
   0  13   2   69.99    3.30
   0  13  -2   59.59    5.30
   0  13  -2   57.89    5.20
   0  13   2   60.19    4.60
   1 -13   2  393.96   13.40
   1 -13   2  369.76   15.90
  -1 -13  -2  397.16   15.60
  -1  13  -2  396.06   16.00
  -1  13  -2  394.96   14.80
   1  13   2  391.56   14.70
   1  13   2  386.86   13.60
  -1  13  -2  379.16   13.50
  -1  13  -2  374.66   17.40
  -2 -13  -2   53.79    5.40
   2 -13   2   60.79    4.20
   2 -13   2   59.59    6.30
   2 -13   2   58.29    3.70
   2 -13   2   63.39    4.80
   2  13   2   60.59    5.00
  -2  13  -2   59.99    5.80
  -2  13  -2   55.19    5.50
   2  13   2   57.69    5.20
  -2  13  -2   51.59    5.30
  -2  13  -2   53.79    4.50
   3 -13   2   23.10    4.10
   3 -13   2   26.40    3.30
   3 -13   2   23.00    4.50
   3 -13   2   27.30    3.10
   3 -13   2   26.00    3.40
  -3 -13  -2   29.20    4.00
  -3  13  -2   31.30    5.40
   3  13   2   26.20    3.40
   3  13   2   30.60    4.30
  -3  13  -2   26.60    3.30
  -3  13  -2   25.70    4.50
  -3  13  -2   33.80    4.60
   4 -13   2   85.99    5.60
   4 -13   2   94.59    7.50
   4 -13   2   94.09    8.30
   4 -13   2   92.39    6.00
   4  13   2   96.49    7.40
   4  13   2  100.89    4.30
   4  13   2   92.19    5.60
  -4  13  -2   98.99    8.00
   4  13   2   90.29    4.60
  -4  13  -2   87.29    7.70
   5 -13   2   11.90    3.90
   5 -13   2   12.20    3.10
   5 -13   2    9.70    2.30
   5  13   2   11.30    2.40
   5  13   2    8.80    1.90
  -5  13  -2   11.40    3.40
   5  13   2   19.10    2.80
   5  13   2    5.90    2.60
  -5  13  -2    4.30    2.70
   6 -13   2   33.10    6.00
   6 -13   2   30.60    5.00
   6 -13   2   24.90    3.50
   6  13   2   39.90    6.70
   6  13   2   31.50    3.70
   6  13   2   34.00    3.40
  -6  13  -2   24.70    5.40
   7 -13   2  155.08   11.60
   7 -13   2  141.89    7.50
   7 -13   2  151.18    9.70
   7  13   2  154.58   10.70
   7  13   2  140.79    7.70
  -7  13  -2  146.29   11.00
   7  13   2  138.19    8.10
   8 -13   2   30.90    5.90
   8 -13   2   37.90    5.60
   8 -13   2   34.30    4.00
   8  13   2   45.30    7.80
   8  13   2   31.70    4.60
  -8  13  -2   45.80    6.90
   8  13   2   40.10    4.40
   9 -13   2   -0.20    2.10
   9 -13   2    0.60    2.30
  -9 -13  -2    1.30    1.20
   9 -13   2    0.20    1.40
   9  13   2   -1.80    2.00
   9  13   2    1.60    1.60
  -9  13  -2   -2.10    2.30
   9  13   2    2.70    2.20
  10 -13   2   22.90    6.10
  10 -13   2   20.20    5.40
 -10  13  -2   16.60    5.50
  10  13   2   17.40    3.80
  10  13   2   10.40    3.90
  10  13   2   13.60    4.20
  11 -13   2    2.00    3.10
  11 -13   2    2.80    2.60
  11 -13   2   15.10    5.80
  11  13   2    8.30    3.80
 -11  13  -2    0.70    3.00
  11  13   2    0.20    2.30
  11  13   2    0.10    2.90
  11 -14  -2  102.29   11.00
  11 -14  -2   85.79    9.50
  11  14  -2  102.29   11.20
 -11  14   2   90.19   10.20
  11  14  -2   89.99   10.00
  11  14  -2   85.19    8.40
  10 -14  -2   33.90    7.50
  10 -14  -2   40.20    6.90
  10  14  -2   40.50    5.30
  10  14  -2   48.30    7.10
  10  14  -2   33.00    7.50
 -10  14   2   24.90    5.90
   9 -14  -2   87.79    9.70
   9 -14  -2   78.89    7.80
   9  14  -2   80.79    9.30
  -9  14   2   74.49    8.40
   9  14  -2   80.59    8.50
   9  14  -2   81.69    7.00
   8 -14  -2   22.30    5.30
   8 -14  -2   23.20    4.90
   8  14  -2   30.50    4.30
   8  14  -2   37.50    7.40
   8  14  -2   20.40    4.90
  -8  14   2   31.60    6.10
   7 -14  -2  197.18   13.70
   7 -14  -2  186.78   10.00
   7  14  -2  198.38   12.80
  -7  14   2  192.68   11.60
   7  14  -2  200.48   10.20
   7  14  -2  200.08   12.20
  -6 -14   2  565.94   16.50
   6 -14  -2  563.64   17.30
   6 -14  -2  535.25   23.40
  -6  14   2  576.84   20.50
   6  14  -2  569.54   22.60
   6  14  -2  573.04   20.80
   6  14  -2  548.85   18.20
   5 -14  -2  141.39   10.90
  -5 -14   2  162.68    8.00
   5 -14  -2  147.29    8.90
   5  14  -2  148.49   10.50
   5  14  -2  137.29    9.20
  -5  14   2  155.28    9.30
   5  14  -2  139.99    7.90
  -5  14   2  150.08    8.70
   4 -14  -2  210.08   12.90
  -4 -14   2  195.88    9.50
   4 -14  -2  185.68    9.50
  -4  14   2  205.58    9.50
  -4  14   2  221.08   10.30
   4  14  -2  192.18    8.90
   4  14  -2  194.18   11.70
   4  14  -2  199.68   10.40
   3 -14  -2  593.94   22.80
  -3 -14   2  613.14   19.70
   3 -14  -2  591.34   17.30
   3  14  -2  611.54   19.50
   3  14  -2  604.34   21.50
  -3  14   2  586.04   24.30
  -3  14   2  601.34   18.10
  -3  14   2  574.74   17.50
   3  14  -2  578.74   17.50
  -2 -14   2  402.36   15.60
   2 -14  -2  394.26   17.50
  -2 -14   2  397.76   14.90
  -2  14   2  398.26   11.40
   2  14  -2  384.06   14.50
   2  14  -2  390.16   16.40
   2  14  -2  406.96   13.70
  -2  14   2  413.66   17.00
   2  14  -2  407.36   16.30
  -2  14   2  430.86   13.20
  -2  14   2  408.66   12.70
   2  14  -2  399.96   14.50
   1 -14  -2    9.30    3.50
  -1 -14   2   10.40    2.70
  -1 -14   2   11.60    3.60
  -1  14   2   10.50    2.00
  -1  14   2   12.10    2.20
   1  14  -2   12.80    2.90
  -1  14   2   10.50    2.30
   1  14  -2    8.30    2.40
  -1  14   2   13.40    2.60
   1  14  -2   13.60    3.60
  -1  14   2    9.20    2.70
   1  14  -2   12.70    3.50
   0 -14   2  101.09    7.90
   0 -14   2   94.89    6.30
   0  14   2   93.69    4.30
   0  14  -2  102.89    6.70
   0  14  -2  100.49    7.10
   0  14   2   94.79    6.00
   0  14   2   96.99    4.60
   0  14   2   91.59    4.20
   0  14   2   85.79    6.90
   0  14  -2  104.99    7.00
   1 -14   2  298.47   14.40
   1 -14   2  290.97   11.40
  -1 -14  -2  302.27   13.80
  -1  14  -2  307.47   12.00
  -1  14  -2  303.47   13.00
  -1  14  -2  296.67   13.50
   1  14   2  291.07   11.80
  -1  14  -2  321.77   13.30
   1  14   2  288.27   12.70
  -2 -14  -2  433.86   16.50
   2 -14   2  421.16   12.20
   2 -14   2  422.26   11.40
   2 -14   2  421.66   18.10
   2 -14   2  418.96   14.10
   2  14   2  409.86   15.40
  -2  14  -2  409.76   16.30
   2  14   2  413.36   15.20
  -2  14  -2  404.96   14.00
  -2  14  -2  399.16   15.90
  -2  14  -2  398.36   16.70
   3 -14   2  124.39    8.10
  -3 -14  -2  117.79    7.80
   3 -14   2  104.09    6.20
   3 -14   2  109.39    6.30
   3 -14   2  107.19    9.00
   3 -14   2  114.29    5.80
   3  14   2  104.69    6.70
  -3  14  -2  112.49    6.40
  -3  14  -2  108.09    8.30
  -3  14  -2  113.69    8.30
   4 -14   2  329.97   12.20
   4 -14   2  352.76   12.60
   4 -14   2  371.86   17.60
   4  14   2  358.56    9.70
   4  14   2  350.66   12.60
   4  14   2  354.96   10.90
  -4  14  -2  347.97   15.60
  -4  14  -2  351.26   16.50
   4  14   2  374.96   15.60
   5 -14   2  438.26   19.90
   5 -14   2  431.36   15.30
   5 -14   2  396.06   13.60
   5  14   2  401.46   12.90
   5  14   2  405.16   12.20
  -5  14  -2  426.46   18.30
  -5  14  -2  410.26   18.70
   5  14   2  414.76   13.20
   5  14   2  423.46   17.30
   6 -14   2   -1.20    1.20
   6 -14   2   -0.50    1.70
   6 -14   2    2.70    2.90
   6  14   2   -0.60    0.90
  -6  14  -2   -2.20    1.60
   6  14   2   -0.60    2.20
   6  14   2   -0.20    1.30
   6  14   2    0.10    1.20
  -6  14  -2   -0.80    2.10
   7 -14   2  151.28    7.60
   7 -14   2  147.59   11.90
   7 -14   2  159.58    9.80
   7  14   2  148.29    8.50
  -7  14  -2  151.78   11.40
   7  14   2  149.69   10.90
   7  14   2  156.98    8.00
   8 -14   2  104.19   10.10
   8 -14   2  105.09    8.70
   8  14   2   97.39    9.30
   8  14   2   96.89    7.50
   8  14   2  106.59    7.10
  -8  14  -2   98.59    9.60
   9 -14   2   13.80    4.90
   9 -14   2   18.90    4.70
   9 -14   2    3.80    1.50
   9  14   2   15.00    4.80
   9  14   2    8.00    3.10
   9  14   2    9.20    3.00
  10 -14   2   41.70    7.90
  10 -14   2   41.90    7.50
 -10  14  -2   46.50    8.50
  10  14   2   36.60    6.80
  10  14   2   39.00    6.50
  10  14   2   46.40    5.40
  11 -14   2   22.10    5.60
  11 -14   2   27.00    6.60
 -11  14  -2   18.50    5.90
  11  14   2   30.40    5.90
  11  14   2   25.60    6.60
  11 -15  -2   23.10    6.50
  11 -15  -2   20.90    5.40
  11  15  -2   19.70    5.50
  11  15  -2   16.30    5.80
 -11  15   2   37.50    6.90
  10 -15  -2  103.79    9.50
  10 -15  -2  106.39   11.30
  10  15  -2   93.89    9.80
 -10  15   2   92.49   10.00
  10  15  -2  101.19   10.70
  10  15  -2   93.49    8.10
   9 -15  -2   73.09    9.30
   9 -15  -2   87.39    7.90
   9  15  -2   66.59    8.40
  -9  15   2   88.39   12.40
   9  15  -2   96.19   11.70
   9  15  -2   87.19    7.30
   8 -15  -2   48.50    7.50
   8 -15  -2   42.90    5.30
  -8  15   2   52.39    6.70
   8  15  -2   41.20    4.80
   8  15  -2   46.90    7.00
   8  15  -2   42.40    6.40
   7 -15  -2  147.79    8.30
   7 -15  -2  146.19   12.30
   7  15  -2  140.49    8.40
  -7  15   2  143.19   10.10
   7  15  -2  161.48   11.80
  -6 -15   2   81.19    5.40
   6 -15  -2   92.69    9.60
   6  15  -2   97.99    9.10
   6  15  -2   86.19    8.00
  -6  15   2   88.09    7.70
   6  15  -2   98.09    8.20
  -5 -15   2 1100.59   29.10
   5 -15  -2 1095.69   36.20
   5  15  -2 1048.40   28.60
  -5  15   2 1002.30   30.00
   5  15  -2 1081.09   33.90
   5  15  -2 1101.09   31.70
  -5  15   2 1136.69   31.20
   4 -15  -2  404.56   19.00
  -4 -15   2  384.16   14.80
   4 -15  -2  374.06   14.10
  -4  15   2  349.27   16.70
  -4  15   2  397.86   14.80
   4  15  -2  379.76   13.60
   4  15  -2  400.36   17.20
   4  15  -2  388.66   17.40
   3 -15  -2  454.85   20.10
  -3 -15   2  470.55   17.30
   3 -15  -2  451.65   14.20
   3  15  -2  480.95   18.70
   3  15  -2  462.65   16.60
  -3  15   2  475.65   15.60
  -3  15   2  447.06   15.00
   3  15  -2  472.05   16.20
   3  15  -2  457.35   15.10
   2 -15  -2   58.29    7.00
  -2 -15   2   61.49    6.60
   2  15  -2   57.39    5.40
   2  15  -2   66.09    5.10
  -2  15   2   71.79    4.70
  -2  15   2   73.09    5.50
   2  15  -2   70.49    5.70
   2  15  -2   68.29    6.80
  -2  15   2   70.59    4.20
  -1 -15   2  306.67   12.50
   1 -15  -2  317.47   15.50
  -1 -15   2  317.57   14.40
  -1  15   2  320.27   11.10
  -1  15   2  326.77   10.40
   1  15  -2  306.07   13.30
   1  15  -2  329.47   13.90
   1  15  -2  293.77   12.50
   1  15  -2  307.77   12.20
  -1  15   2  297.47   14.10
  -1  15   2  292.27   10.70
  -1  15   2  309.27   10.30
   0 -15   2   96.89    8.10
   0 -15   2   88.09    6.20
   0 -15  -2  121.19    8.90
   0  15  -2  103.39    7.60
   0  15   2   96.89    4.50
   0  15   2  101.89    6.40
   0  15  -2   94.69    6.70
   0  15   2   96.99    7.40
   0  15  -2  105.29    7.20
   0  15  -2  121.69    7.70
   0  15   2  106.59    4.90
  -1 -15  -2 1121.59   33.10
   1 -15   2 1077.09   28.40
   1 -15   2 1070.69   33.10
  -1  15  -2 1097.19   29.10
  -1  15  -2 1027.00   31.60
  -1  15  -2 1089.49   30.60
  -1  15  -2 1089.49   30.80
   1  15   2 1092.19   31.10
   1  15   2 1134.59   29.70
  -2 -15  -2  174.78   10.30
   2 -15   2  181.38   11.70
   2 -15   2  168.88    8.20
   2  15   2  163.08    9.20
   2  15   2  170.98    9.60
  -2  15  -2  152.48    9.60
  -2  15  -2  185.98    8.80
  -2  15  -2  178.98   10.30
   3 -15   2  759.92   19.30
   3 -15   2  746.53   19.90
   3 -15   2  714.43   20.80
  -3 -15  -2  773.02   24.20
   3 -15   2  791.42   27.70
  -3  15  -2  739.63   25.20
   3  15   2  760.02   22.50
  -3  15  -2  760.22   25.00
   3  15   2  733.13   24.10
  -3  15  -2  716.93   21.00
   4 -15   2   26.80    3.40
   4 -15   2   30.80    3.50
   4 -15   2   37.20    7.10
  -4  15  -2   33.60    6.10
   4  15   2   29.10    3.20
   4  15   2   35.10    3.90
   4  15   2   39.80    6.50
  -4  15  -2   29.70    5.30
   5 -15   2  121.89    6.70
   5 -15   2  129.49    7.70
   5 -15   2  139.99   11.20
   5  15   2  138.59    6.90
  -5  15  -2  131.19    9.90
   5  15   2  149.99   10.30
  -5  15  -2  131.99   10.20
   5  15   2  130.49    5.60
   5  15   2  139.49    7.00
   6 -15   2   29.00    3.40
   6 -15   2   32.60    4.40
   6 -15   2   39.10    7.50
   6  15   2   31.10    3.90
   6  15   2   26.80    5.40
   6  15   2   38.20    2.90
  -6  15  -2   35.40    6.80
  -6  15  -2   24.70    4.70
   7 -15   2  100.59   10.10
   7 -15   2   92.69    7.50
  -7  15  -2   94.99    9.00
   7  15   2   88.69    5.80
   7  15   2  101.79    7.10
  -7  15  -2   89.99    9.10
   7  15   2   90.29    8.70
   8 -15   2   15.90    4.80
   8 -15   2   20.70    4.50
  -8  15  -2   18.00    5.10
   8  15   2   26.50    6.00
   8  15   2   17.60    3.30
   8  15   2   22.90    4.60
   9 -15   2  198.88   12.60
   9 -15   2  156.68   15.70
   9  15   2  182.98   10.20
   9  15   2  189.88   11.50
  -9  15  -2  203.78   14.00
   9  15   2  201.58   14.00
  10 -15   2    1.70    2.20
  10 -15   2    3.20    2.90
  10 -15   2    3.30    4.00
  10  15   2   -1.70    2.20
  10  15   2    4.00    2.70
 -10  15  -2    3.20    3.50
  10  15   2    1.20    3.30
  10 -16  -2  139.59   13.20
  10  16  -2  148.79   13.10
  10  16  -2  113.09    9.20
  10  16  -2  145.59   12.00
 -10  16   2  133.69   11.90
   9 -16  -2   39.40    8.40
   9  16  -2   35.70    6.90
  -9  16   2   34.00    6.40
   9  16  -2   54.99    8.00
   9  16  -2   26.50    6.30
   8 -16  -2  108.79   10.90
   8  16  -2   74.49    6.50
   8  16  -2   90.59    8.60
   8  16  -2  102.29   10.00
  -8  16   2  116.89    9.50
   7 -16  -2  121.69   11.40
   7  16  -2  106.89    7.30
   7  16  -2  119.79    9.50
   7  16  -2  136.39   11.20
  -7  16   2  127.69    9.50
   6 -16  -2  270.77   16.70
   6  16  -2  255.67   15.00
   6  16  -2  242.28   11.10
  -6  16   2  245.68   12.90
   6  16  -2  288.47   14.30
  -5 -16   2  165.58    9.00
   5 -16  -2  163.08   12.60
  -5  16   2  155.98    9.60
   5  16  -2  174.88   10.60
   5  16  -2  168.28   11.90
   5  16  -2  166.18    8.70
   4 -16  -2  266.17   16.40
  -4 -16   2  255.77   12.00
   4 -16  -2  244.48   10.70
  -4  16   2  245.48   11.30
  -4  16   2  264.77   11.80
   4  16  -2  252.37   10.70
   4  16  -2  259.57   12.60
   4  16  -2  248.78   14.00
  -3 -16   2   95.79    9.00
   3 -16  -2   72.79    8.20
  -3  16   2   90.79    6.30
   3  16  -2   85.59    5.80
   3  16  -2   79.79    7.70
   3  16  -2   88.19    6.40
   3  16  -2   81.49    6.60
  -3  16   2   74.39    5.60
   2 -16  -2  456.25   20.30
  -2 -16   2  473.95   18.50
  -2  16   2  452.95   14.80
   2  16  -2  486.35   18.80
   2  16  -2  475.65   16.50
  -2  16   2  485.35   16.10
  -2  16   2  501.25   15.10
   2  16  -2  464.35   15.60
   2  16  -2  472.95   17.30
  -2  16   2  482.45   13.50
  -1 -16   2   98.69    8.10
  -1 -16   2   79.29    6.10
   1 -16  -2   98.39    8.70
   1  16  -2   92.49    6.70
   1  16  -2   89.79    7.20
  -1  16   2   88.89    5.40
   1  16  -2   93.89    6.30
   1  16  -2   71.89    8.10
  -1  16   2   90.29    5.10
  -1  16   2   85.79    5.50
  -1  16   2   93.49    5.10
   0 -16   2  523.15   17.50
   0 -16  -2  540.25   21.20
   0 -16   2  529.45   21.00
   0  16   2  536.35   17.20
   0  16   2  528.15   20.10
   0  16   2  547.75   14.50
   0  16  -2  552.94   18.50
   0  16  -2  536.35   18.70
   0  16   2  562.34   14.20
   0  16  -2  547.85   18.80
   0  16  -2  534.25   23.30
  -1 -16  -2  152.98   10.10
   1 -16   2  128.09    7.40
   1 -16   2  141.49   10.40
   1  16   2  129.29    8.70
   1  16   2  130.89    8.10
  -1  16  -2  142.09    8.80
  -1  16  -2  131.19    8.50
  -1  16  -2  123.49    7.70
  -2 -16  -2  518.55   19.80
   2 -16   2  483.45   21.10
   2 -16   2  496.05   16.10
  -2  16  -2  527.05   19.30
  -2  16  -2  517.65   19.40
   2  16   2  513.65   21.30
  -2  16  -2  515.95   16.90
   2  16   2  500.85   20.90
  -3 -16  -2  481.55   18.40
   3 -16   2  455.55   15.00
   3 -16   2  452.15   20.70
   3  16   2  469.75   16.80
   3  16   2  498.85   18.70
  -3  16  -2  443.66   16.20
  -3  16  -2  448.36   18.90
  -3  16  -2  471.75   18.60
   3  16   2  472.65   13.60
   4 -16   2  448.76   13.90
   4 -16   2  415.86   14.20
   4 -16   2  460.65   21.10
  -4  16  -2  438.36   19.40
   4  16   2  424.66   13.60
   4  16   2  449.76   15.40
   4  16   2  442.56   18.40
  -4  16  -2  465.15   19.10
   5 -16   2    5.90    1.90
   5 -16   2    9.80    3.70
   5 -16   2    7.10    2.20
   5 -16   2    6.10    2.30
   5  16   2    8.90    2.10
   5  16   2    6.60    3.40
  -5  16  -2    7.20    3.10
  -5  16  -2   13.00    4.00
   5  16   2    8.10    2.40
   6 -16   2  174.88   13.20
   6 -16   2  151.08    8.80
   6  16   2  153.98   11.20
  -6  16  -2  133.29   10.90
   6  16   2  159.08    8.60
   6  16   2  158.48    6.80
  -6  16  -2  158.58   11.50
   7 -16   2    1.00    1.10
   7 -16   2    0.30    2.90
   7 -16   2    9.40    3.30
   7  16   2    8.20    2.80
   7  16   2    5.30    3.30
  -7  16  -2    3.10    3.30
  -7  16  -2   -2.00    2.90
   7  16   2    7.90    2.20
   8 -16   2  127.49    9.40
   8 -16   2  114.49   15.20
   8  16   2  109.39   10.30
  -8  16  -2  119.59   10.80
   8  16   2  119.29    8.80
   8  16   2  119.89    7.30
   9 -16   2   31.70    5.90
   9 -16   2   35.60    7.80
   9  16   2   32.90    5.80
   9  16   2   22.00    5.20
   9  16   2   28.10    4.50
  -9  16  -2   26.70    6.50
   9 -17  -2  106.89   11.70
   9  17  -2   84.59    7.50
  -9  17   2   92.89    9.40
   9  17  -2  103.89   10.20
   9  17  -2  108.39   11.10
   8 -17  -2   22.10    5.80
  -8  17   2   38.00    9.10
   8  17  -2   35.80    4.30
   8  17  -2   36.30    6.70
   7 -17  -2  152.88   13.10
   7  17  -2  137.89    8.50
  -7  17   2  153.58   10.70
   7  17  -2  138.49   10.30
   7  17  -2  145.99   11.90
   6 -17  -2  102.99   10.40
  -6  17   2  110.39    8.60
   6  17  -2   91.79    6.50
   6  17  -2   97.19    8.50
   6  17  -2   99.49    9.80
  -5 -17   2  435.16   16.60
   5 -17  -2  472.95   22.50
   5  17  -2  439.66   18.00
   5  17  -2  416.16   15.20
  -5  17   2  465.85   17.60
   5  17  -2  470.15   20.90
   4 -17  -2   57.09    7.70
  -4 -17   2   59.09    7.10
   4 -17  -2   48.00    4.60
   4  17  -2   48.80    5.70
   4  17  -2   36.90    6.30
  -4  17   2   45.10    4.80
   4  17  -2   52.89    5.20
   4  17  -2   50.09    4.80
  -4  17   2   56.69    5.70
  -3 -17   2  448.66   17.40
   3 -17  -2  405.16   19.80
  -3  17   2  361.46   16.90
  -3  17   2  390.46   14.20
  -3  17   2  416.76   15.90
   3  17  -2  389.16   14.90
   3  17  -2  410.86   18.10
   3  17  -2  409.16   15.80
   3  17  -2  380.76   13.80
   2 -17  -2   62.89    7.60
  -2 -17   2   53.09    6.20
   2  17  -2   59.69    5.40
  -2  17   2   53.79    4.60
   2  17  -2   50.39    5.20
  -2  17   2   56.89    4.60
  -2  17   2   66.19    5.40
   2  17  -2   55.19    6.30
  -2  17   2   62.99    4.10
   2  17  -2   55.29    4.90
  -1 -17   2  754.82   23.20
   1 -17  -2  789.82   28.20
  -1 -17   2  779.32   26.50
   1  17  -2  793.22   25.10
  -1  17   2  775.82   21.10
  -1  17   2  779.02   21.30
  -1  17   2  800.72   20.20
   1  17  -2  788.82   23.80
   1  17  -2  736.03   22.70
   0 -17   2    0.50    1.60
   0 -17   2    3.00    2.50
   0 -17  -2    1.70    2.30
   0  17  -2    3.30    2.10
   0  17   2    5.70    2.40
   0  17   2    4.40    1.50
   0  17  -2    7.20    2.50
   0  17   2    5.30    1.50
  -1 -17  -2  436.26   18.90
   1 -17   2  448.16   19.90
   1 -17   2  435.66   15.20
  -1  17  -2  436.26   17.00
  -1  17  -2  448.56   16.20
   1  17   2  457.75   16.80
  -1  17  -2  465.55   17.50
   1  17   2  426.36   17.60
  -2 -17  -2   36.10    5.50
   2 -17   2   27.60    5.40
   2 -17   2   35.40    3.80
   2  17   2   36.10    5.00
   2  17   2   29.70    4.40
  -2  17  -2   36.00    5.10
  -2  17  -2   30.00    4.10
  -2  17  -2   33.00    4.90
   3 -17   2  424.06   20.20
  -3 -17  -2  410.56   17.40
   3 -17   2  428.06   14.10
   3  17   2  428.36   12.90
   3  17   2  424.36   17.50
  -3  17  -2  406.66   18.00
  -3  17  -2  398.76   17.30
  -3  17  -2  405.66   14.40
   4 -17   2   34.50    3.60
   4 -17   2   42.40    6.60
   4  17   2   37.20    4.40
  -4  17  -2   32.10    5.10
   4  17   2   38.50    3.80
   4  17   2   30.70    5.50
  -4  17  -2   34.70    5.50
   5 -17   2  288.77   17.20
  -5  17  -2  277.07   15.60
   5  17   2  277.57   11.30
   5  17   2  309.47   15.70
   5  17   2  268.67   10.90
  -5  17  -2  265.27   14.70
   6 -17   2   25.90    3.80
   6 -17   2   31.60    7.20
  -6  17  -2   21.80    4.60
   6  17   2   20.10    5.20
  -6  17  -2   23.30    5.50
   6  17   2   29.30    4.30
   7 -17   2   92.39   18.10
   7 -17   2  117.29    8.20
   7  17   2  119.59   10.60
   7  17   2  104.19    7.90
  -7  17  -2  105.69   10.10
  -7  17  -2  128.39   15.10
   7  17   2  100.39    5.80
   8 -17   2   26.00    5.00
   8 -17   2   31.20    7.80
   8  17   2   25.50    6.30
   8  17   2   26.60    5.50
  -8  17  -2   20.80    5.20
   8  17   2   27.40    4.30
   9 -17   2  182.68   14.80
   9 -17   2  176.58   11.70
  -9  17  -2  166.98   13.30
   9  17   2  141.59   10.50
   9  17   2  186.38   14.00
   9  17   2  172.48    9.30
   9 -18  -2   29.30    7.20
   9  18  -2   27.10    4.70
  -9  18   2   31.40    6.00
   9  18  -2   46.50    7.80
   9  18  -2   41.00    8.10
   8 -18  -2   32.30    7.90
   8  18  -2   20.50    5.30
   8  18  -2   45.30    8.60
   8  18  -2   34.90    4.60
  -8  18   2   24.80    5.20
   7 -18  -2   54.79    8.60
   7  18  -2   63.39    5.80
   7  18  -2   80.99    9.40
  -7  18   2   55.39    6.90
   7  18  -2   79.59    8.20
   6 -18  -2  199.68   15.00
  -6  18   2  211.88   12.00
   6  18  -2  199.48   13.10
   6  18  -2  215.78   14.40
   6  18  -2  184.48    9.70
   5 -18  -2   22.90    6.30
  -5  18   2   26.90    4.80
   5  18  -2   22.40    4.20
   5  18  -2   24.30    5.10
   5  18  -2   22.60    5.80
   5  18  -2   24.30    4.20
  -4 -18   2   78.69    7.00
   4 -18  -2   82.09    9.30
   4  18  -2   70.29    5.60
   4  18  -2   80.29    6.30
   4  18  -2   79.59    8.00
   4  18  -2   84.69    7.20
  -4  18   2   84.99    6.60
  -4  18   2   72.79    7.00
   3 -18  -2  141.49   11.60
  -3 -18   2  139.89    9.70
   3  18  -2  149.39    8.50
  -3  18   2  132.49    8.50
   3  18  -2  123.89    7.40
  -3  18   2  124.79    7.60
   3  18  -2  132.59   10.10
   2 -18  -2  141.59   11.40
  -2 -18   2  131.19    9.60
  -2  18   2  128.99    7.00
   2  18  -2  133.99    9.80
   2  18  -2  136.99    8.30
  -2  18   2  127.59    6.10
  -2  18   2  131.29    7.60
   2  18  -2  140.69    7.80
   1 -18  -2   26.70    5.80
  -1 -18   2   27.60    5.50
   1  18  -2   34.30    4.20
  -1  18   2   31.50    3.90
   1  18  -2   35.80    4.30
  -1  18   2   36.40    3.80
   1  18  -2   34.20    5.00
  -1  18   2   34.60    3.30
   0 -18   2  206.38   12.90
   0 -18  -2  215.18   13.30
   0 -18   2  174.98   10.60
   0  18   2  186.48    9.50
   0  18  -2  196.98   10.70
   0  18  -2  194.08   10.40
   0  18  -2  204.68   10.50
   0  18   2  186.78    7.00
  -1 -18  -2   49.10    6.40
   1 -18   2   41.10    7.40
   1 -18   2   39.80    4.20
  -1  18  -2   37.80    5.00
  -1  18  -2   45.70    5.20
   1  18   2   39.90    5.10
  -1  18  -2   39.90    4.80
   2 -18   2  160.38   11.90
   2 -18   2  132.59    7.40
  -2 -18  -2  145.39   10.50
   2  18   2  148.99    9.60
  -2  18  -2  137.99    9.40
   2  18   2  121.29   10.50
  -2  18  -2  144.29    9.70
  -2  18  -2  143.49    8.10
   3 -18   2    1.40    2.70
   3 -18   2    3.30    1.80
  -3 -18  -2    2.70    2.50
   3  18   2    3.60    1.80
   3  18   2    0.40    2.10
  -3  18  -2    7.10    2.80
  -3  18  -2    3.20    1.90
   4 -18   2  176.38   13.30
   4  18   2  188.18    8.40
  -4  18  -2  176.08   11.50
  -4  18  -2  180.28   11.90
   4  18   2  177.08   11.70
   4  18   2  135.29   10.20
   5 -18   2   91.69    9.90
  -5  18  -2   98.99    8.90
  -5  18  -2   81.79    8.70
   5  18   2   81.39    5.90
   5  18   2   86.79    8.40
   5  18   2   84.69    6.10
   6 -18   2   12.90    6.50
   6 -18   2    5.30    1.30
  -6  18  -2    3.80    6.20
   6  18   2    6.80    3.20
   6  18   2   14.60    3.40
  -6  18  -2   14.30    4.30
   7 -18   2   -0.80    1.40
   7 -18   2   -0.70    2.20
   7 -18   2    8.80    4.30
   7  18   2    3.50    2.80
   7  18   2    6.80    3.50
  -7  18  -2   11.20    3.70
   7  18   2    2.60    1.60
   8 -18   2   71.39    9.70
   8  18   2   60.49    4.80
  -8  18  -2   60.39    8.30
   8  18   2   53.59    8.00
   8 -19  -2  173.98   15.30
   8  19  -2  186.18   13.20
  -8  19   2  189.58   12.50
   8  19  -2  183.18   10.20
   8  19  -2  187.28   14.70
   7 -19  -2   16.30    6.30
   7  19  -2   14.40    4.50
   7  19  -2   17.60    3.70
   7  19  -2   20.80    5.10
  -7  19   2   14.20    4.00
   6 -19  -2    6.00    4.10
   6  19  -2    0.70    2.40
  -6  19   2   12.70    3.80
   6  19  -2   12.40    3.70
   6  19  -2    8.90    4.40
   5 -19  -2   31.90    7.40
   5  19  -2   40.60    7.20
  -5  19   2   34.10    6.20
   5  19  -2   23.90    3.90
   5  19  -2   28.30    4.30
   5  19  -2   42.80    6.60
  -5  19   2   31.50    4.60
   4 -19  -2   60.29    8.40
  -4 -19   2   49.10    5.90
   4  19  -2   45.10    5.70
   4  19  -2   52.89    5.00
   4  19  -2   45.60    6.80
  -4  19   2   60.29    6.20
   4  19  -2   58.79    5.40
  -4  19   2   62.39    5.80
  -3 -19   2  193.38   11.80
   3 -19  -2  172.68   13.30
  -3  19   2  172.68    9.00
   3  19  -2  199.28   12.60
   3  19  -2  179.08    9.60
  -3  19   2  183.08   10.20
   3  19  -2  193.28    9.10
  -2 -19   2  106.19    9.10
   2 -19  -2  114.49   10.40
  -2  19   2  108.99    6.30
  -2  19   2  111.09    7.00
   2  19  -2  112.69    7.00
   2  19  -2  107.59    7.40
   2  19  -2  105.49    8.80
  -2  19   2   95.59    5.40
   1 -19  -2    6.30    3.60
  -1 -19   2    5.20    3.00
   1  19  -2    4.60    2.20
   1  19  -2    3.70    2.60
  -1  19   2    5.70    1.90
   1  19  -2    1.80    2.10
  -1  19   2    5.30    1.90
  -1  19   2    6.70    2.20
   0 -19   2   12.30    3.90
   0 -19  -2   13.00    4.30
   0  19  -2   20.40    4.50
   0  19  -2   14.10    2.90
   0  19   2   16.40    3.50
   0  19  -2   15.70    3.60
   1 -19   2    2.30    2.80
  -1 -19  -2    8.80    3.80
   1 -19   2   -1.10    2.20
  -1  19  -2    8.00    2.30
  -1  19  -2    3.50    2.20
  -1  19  -2    1.70    2.30
   1  19   2    6.40    3.10
   2 -19   2   11.70    2.60
  -2 -19  -2   11.20    3.80
   2 -19   2    6.20    3.60
  -2  19  -2    9.30    2.70
  -2  19  -2   12.90    3.70
  -2  19  -2    9.80    3.40
   2  19   2    9.00    3.20
  -3 -19  -2  128.39    9.80
   3 -19   2  104.79   10.60
  -3  19  -2  105.09    8.90
  -3  19  -2  120.09    7.30
  -3  19  -2  119.99    9.40
   3  19   2  121.49    9.40
   4 -19   2    7.40    3.60
  -4  19  -2   14.60    4.10
   4  19   2   10.70    3.20
   4  19   2    9.30    2.60
  -4  19  -2   19.30    4.50
   4  19   2   11.60    2.80
   5 -19   2    7.40    3.70
   5  19   2    9.80    2.40
  -5  19  -2    5.10    3.00
   5  19   2    7.70    3.60
  -5  19  -2    0.10    3.40
   5  19   2    5.70    2.50
   6 -19   2   12.30    4.70
   6  19   2   10.00    4.20
  -6  19  -2   15.40    5.20
   6  19   2   13.70    3.30
  -6  19  -2   22.70    5.30
   7 -19   2    2.80    3.10
  -7  19  -2   11.40    4.40
   7  19   2   11.50    4.40
   7  19   2    8.60    2.90
   7 -20  -2   80.19   10.80
   7  20  -2  118.19   11.50
  -7  20   2  108.59    9.00
   7  20  -2  120.69    9.80
   7  20  -2   96.69    7.10
  -6 -20   2    1.20    1.60
   6 -20  -2   -0.90    3.40
  -6  20   2    1.40    3.00
   6  20  -2    1.90    1.90
   6  20  -2    2.40    3.00
   6  20  -2    5.00    2.20
   6  20  -2   10.20    4.70
   5 -20  -2  101.49   10.70
   5  20  -2   66.79    5.70
   5  20  -2   75.89    8.90
   5  20  -2   83.89    7.60
   5  20  -2   76.49    6.40
  -5  20   2   84.29    8.00
  -5  20   2   81.49    7.10
   4 -20  -2   29.80    9.90
  -4 -20   2   36.40    6.10
   4  20  -2   26.30    6.10
  -4  20   2   27.50    4.20
  -4  20   2   21.10    4.50
   4  20  -2   29.40    4.00
   4  20  -2   26.90    4.00
   3 -20  -2   36.40    7.70
  -3 -20   2   40.30    6.90
  -3  20   2   31.40    5.10
   3  20  -2   34.90    6.70
  -3  20   2   35.60    4.20
   3  20  -2   40.80    4.80
   3  20  -2   26.50    4.00
   2 -20  -2  100.59   10.30
  -2 -20   2   90.39    8.40
   2  20  -2   90.19    6.20
  -2  20   2   79.19    4.80
  -2  20   2   78.19    5.60
   2  20  -2   81.79    8.00
  -2  20   2   78.69    6.10
   2  20  -2  102.89    7.10
  -1 -20   2   99.19    9.50
   1 -20  -2  103.39   10.10
  -1  20   2   86.39    5.40
   1  20  -2   98.79    6.90
   1  20  -2   94.49    8.10
  -1  20   2  101.49    5.40
  -1  20   2   86.29    5.90
   1  20  -2   89.69    7.00
   0 -20   2   -1.10    2.20
   0 -20  -2    2.20    2.70
   0  20  -2   -0.20    1.60
   0  20  -2    5.70    2.60
   0  20   2    2.10    2.10
   0  20  -2    1.90    2.20
   1 -20   2   31.60    6.60
  -1 -20  -2   47.30    8.30
  -1  20  -2   43.60    5.30
   1  20   2   47.00    5.40
  -1  20  -2   43.30    5.00
  -1  20  -2   46.50    5.30
   2 -20   2    4.70    3.30
  -2 -20  -2   -2.30    1.80
  -2  20  -2    3.20    2.40
   2  20   2    1.20    2.40
  -2  20  -2    0.40    2.00
   3 -20   2   34.70    7.00
  -3 -20  -2   38.90    5.90
  -3  20  -2   27.00    5.20
  -3  20  -2   29.90    5.70
   3  20   2   41.40    6.90
  -3  20  -2   33.80    4.30
   4 -20   2   69.29    9.00
   4  20   2   43.00    4.30
  -4  20  -2   62.69    7.00
   4  20   2   45.90    7.90
  -4  20  -2   52.19    6.70
   5 -20   2    4.70    3.80
   5  20   2   10.90    4.20
   5  20   2    9.00    2.60
  -5  20  -2   16.80    4.40
  -5  20  -2   16.10    4.90
   5  20   2   13.40    2.80
   6 -20   2   19.60    5.50
   6  20   2   13.70    4.60
  -6  20  -2   22.60    5.60
  -6  20  -2   26.40    6.20
   6  20   2   19.80    3.80
   6 -21  -2    2.00    3.40
   6  21  -2   12.90    3.90
  -6  21   2    5.60    3.10
   6  21  -2    5.10    3.80
   6  21  -2    4.70    2.10
   6  21  -2    9.60    2.60
   5 -21  -2   29.40    7.30
   5  21  -2   15.90    3.10
  -5  21   2   13.30    3.70
   5  21  -2   18.50    5.10
  -5  21   2    9.30    4.20
   5  21  -2   17.90    3.70
  -4 -21   2  147.99   10.40
   4 -21  -2  154.58   13.70
   4  21  -2  139.89   11.60
   4  21  -2  137.19    8.40
   4  21  -2  137.49    7.80
  -4  21   2  142.59    8.90
  -4  21   2  131.69    9.60
   3 -21  -2  227.28   16.90
  -3 -21   2  233.88   14.10
  -3  21   2  234.78   10.60
   3  21  -2  220.18   10.40
  -3  21   2  240.48   11.80
   3  21  -2  244.38   14.70
   3  21  -2  238.28   11.40
  -2 -21   2   12.00    3.90
   2 -21  -2    4.40    3.40
  -2  21   2    6.50    2.10
  -2  21   2    7.60    1.90
   2  21  -2    9.40    2.60
   2  21  -2   12.40    3.80
   2  21  -2    1.40    2.40
   1 -21  -2  126.19   11.60
  -1 -21   2  137.99   11.40
  -1  21   2  131.89    6.60
   1  21  -2  140.99    8.80
   1  21  -2  121.69    7.90
  -1  21   2  126.79    7.20
   1  21  -2  139.19    9.80
  -1  21   2  123.49    6.00
   0 -21  -2  150.08   12.40
   0 -21   2  143.39   11.90
   0  21  -2  125.69    8.50
   0  21  -2  131.29    9.30
   0  21  -2  157.98    9.60
  -1 -21  -2   60.19    8.10
   1 -21   2   60.79    8.40
  -1  21  -2   62.09    6.00
  -1  21  -2   57.59    6.00
   1  21   2   70.19    6.70
  -1  21  -2   68.39    6.70
  -2 -21  -2   24.20    5.80
   2 -21   2   25.50    8.30
  -2  21  -2   28.50    5.20
   2  21   2   28.50    5.30
  -2  21  -2   14.80    4.30
  -2  21  -2   20.20    3.90
  -3 -21  -2   69.79    7.70
   3 -21   2   77.69    9.50
   3  21   2   72.39    7.60
  -3  21  -2   63.59    5.30
  -3  21  -2   55.49    6.30
  -3  21  -2   54.59    7.00
   4 -21   2    5.90    4.30
   4  21   2   13.10    4.30
  -4  21  -2    6.40    3.50
  -4  21  -2   11.40    4.00
   5 -21   2  167.68   14.50
   5  21   2  139.49   11.80
  -5  21  -2  148.89   11.30
   5  21   2  150.38    8.30
  -5  21  -2  146.49   13.60
   5  21   2  133.89   10.50
   4 -22  -2  120.59   12.50
  -4  22   2   88.69    8.10
   4  22  -2  106.79    7.00
   4  22  -2  121.19    7.70
   4  22  -2  105.79   10.40
  -4  22   2  115.59    8.00
  -3 -22   2   74.09    8.20
   3 -22  -2   87.19   10.50
   3  22  -2   72.79    6.00
  -3  22   2   70.89    5.70
  -3  22   2   57.69    6.00
   3  22  -2   63.29    7.90
   3  22  -2   59.29    5.50
  -2 -22   2  160.18   12.30
   2 -22  -2  182.98   14.50
  -2  22   2  174.78    9.90
   2  22  -2  197.48   12.50
   2  22  -2  194.68   10.10
   2  22  -2  156.08    8.70
  -2  22   2  157.88    7.80
  -1 -22   2    9.90    4.20
   1 -22  -2    5.30    5.30
  -1  22   2    6.70    1.90
  -1  22   2    9.10    2.40
   1  22  -2   14.40    3.30
   1  22  -2    8.50    2.80
   1  22  -2   13.60    4.00
   0 -22  -2  282.57   17.70
   0 -22   2  307.57   18.20
   0  22  -2  305.97   14.00
   0  22  -2  298.57   14.50
   0  22  -2  283.07   13.30
   0  22   2  305.27   13.00
  -1 -22  -2   23.40    5.70
   1 -22   2   14.10    4.70
  -1  22  -2   22.30    4.50
  -1  22  -2   21.00    4.30
   1  22   2   28.30    5.00
  -1  22  -2   23.10    4.60
  -2 -22  -2  176.48   13.20
   2 -22   2  187.88   14.50
   2  22   2  180.78   11.50
  -2  22  -2  175.08   11.20
  -2  22  -2  172.58   11.00
  -2  22  -2  177.58    9.60
   3 -22   2   41.40    8.20
  -3  22  -2   35.80    5.40
  -3  22  -2   30.20    6.10
   3  22   2   42.70    6.80
   4 -22   2  237.08   17.40
  -4  22  -2  236.88   13.80
   4  22   2  232.98   14.50
   2 -23  -2    3.40    3.90
  -2 -23   2   -0.90    2.50
  -2  23   2    2.60    1.60
  -2  23   2    8.00    2.20
   2  23  -2    3.60    1.90
   2  23  -2   -2.10    1.90
   1 -23  -2  152.28   13.50
   1  23  -2  146.59    8.90
   1  23  -2  155.48    9.20
  -1  23   2  156.38    8.00
   1  23  -2  160.18   10.90
   0 -23   2    7.70    4.30
   0 -23  -2    7.70    4.40
   0  23  -2    3.10    2.50
   0  23  -2   10.70    3.60
   0  23  -2    4.00    3.10
   0  23   2    7.20    2.70
  -1 -23  -2  115.59   11.30
   1 -23   2  110.99   11.50
  -1  23  -2   99.99    9.30
   1  23   2   99.39    7.80
  -1  23  -2  110.29    8.30
  -1  23  -2  109.79    8.10
 -14   0   3   -1.20    1.60
  14   0  -3    1.50    2.90
  14   0  -3    3.60    3.20
 -14   0   3    5.70    3.90
 -13   0   3  249.88   16.40
  13   0  -3  227.88   19.70
  13   0  -3  244.88   14.10
  12   0  -3    3.00    2.50
  12   0  -3    5.20    3.60
 -12   0   3   -0.90    2.70
  11   0  -3  922.31   28.90
 -11   0   3  912.11   25.20
 -11   0   3  984.90   32.30
  11   0  -3  960.00   33.70
  10   0  -3   -3.20    1.90
 -10   0   3    1.60    2.60
  10   0  -3    4.00    2.00
 -10   0   3    0.60    1.40
  10   0  -3    4.80    2.70
  -9   0   3 2449.16   60.39
  -9   0   3 2463.25   55.19
   9   0  -3 2552.64   58.09
   9   0  -3 2558.84   62.59
  -9   0   3 2359.16   58.89
   9   0  -3 2445.76   60.79
  -8   0   3   -0.50    1.50
   8   0  -3    5.50    2.20
   8   0  -3   -0.90    1.60
   8   0  -3    1.60    1.60
  -8   0   3    0.00    1.40
  -8   0   3    0.70    1.10
  -7   0   3 1199.58   30.50
   7   0  -3 1225.78   33.90
  -7   0   3 1196.88   32.50
   7   0  -3 1206.98   32.70
   7   0  -3 1220.78   30.60
  -7   0   3 1213.78   32.10
  -6   0   3    1.10    1.30
   6   0  -3    0.70    1.30
  -6   0   3    1.10    1.20
   6   0  -3    1.30    1.40
  -6   0   3    0.40    1.50
   6   0  -3   -0.10    1.90
   5   0  -3 3888.81   81.69
  -5   0   3 4016.90   83.69
   5   0  -3 3770.12   84.49
   5   0  -3 3971.40   83.29
  -5   0   3 4071.79   81.79
  -5   0   3 3795.92   83.39
  -4   0   3   -0.40    1.10
   4   0  -3   -1.50    0.80
  -4   0   3   -0.20    1.10
  -4   0   3    0.10    0.90
   4   0  -3    0.50    1.40
   4   0  -3    0.90    1.20
  -4   0   3    0.20    1.00
   3   0  -3 2346.97   48.80
   3   0  -3 2336.57   49.60
  -3   0   3 2246.48   50.19
  -3   0   3 2278.77   48.30
   3   0  -3 2284.97   50.69
  -2   0   3    3.80    2.00
   2   0  -3   -0.50    0.70
  -2   0   3    0.10    0.70
   2   0  -3    0.90    1.20
   2   0  -3    3.20    1.10
  -2   0   3   -0.10    0.90
   1   0  -3 1519.55   31.60
  -1   0   3 1444.26   31.50
   1   0  -3 1488.25   32.20
  -1   0   3 1427.96   32.20
   0   0   3    0.20    0.80
   0   0  -3    0.00    0.70
   0   0   3    2.40    1.00
   0   0  -3    0.20    0.60
   1   0   3 4038.80   90.69
   1   0   3 4191.38  103.79
   1   0   3 3956.10   89.19
  -1   0  -3 3678.93  100.99
  -1   0  -3 4018.60   89.49
  -1   0  -3 4047.40   89.49
   1   0   3 3952.20   89.99
  -2   0  -3    0.20    0.80
  -2   0  -3   -0.50    0.80
   2   0   3    0.50    0.80
   3   0   3 1373.36   32.80
  -3   0  -3 1372.16   32.50
   4   0   3    0.90    1.50
   4   0   3    0.40    1.00
   4   0   3   -0.20    1.10
  -4   0  -3    1.00    1.30
   5   0   3 1052.19   28.90
   5   0   3 1073.39   27.30
   5   0   3 1031.60   25.00
   6   0   3   -1.40    1.20
   6   0   3   -0.10    1.20
   6   0   3    0.80    1.10
  -6   0  -3   -0.80    1.20
  -7   0  -3  251.07   11.80
   7   0   3  239.78   11.40
   7   0   3  224.98   12.00
   7   0   3  256.47    9.50
  -8   0  -3    2.50    2.20
   8   0   3   -1.10    1.40
   8   0   3    1.40    1.30
   8   0   3   -0.50    1.70
   9   0   3   36.30    7.50
   9   0   3   50.39    5.90
   9   0   3   38.20    3.90
 -10   0  -3    4.40    2.60
  10   0   3    0.40    1.50
  10   0   3    2.30    2.20
  10   0   3    2.00    2.00
 -11   0  -3  401.16   18.50
  11   0   3  348.57   13.00
  11   0   3  362.26   17.90
  12   0   3    1.70    2.30
 -12   0  -3    0.60    2.60
  12   0   3   -0.30    1.50
 -13   0  -3   78.49    9.50
  13   0   3   65.79    8.70
  13   0   3   63.09    5.00
  14  -1  -3  114.59   12.60
  14  -1  -3  106.19    9.50
 -14  -1   3  102.29   11.40
 -14   1   3   89.49   11.10
  14   1  -3  111.99   10.10
  14   1  -3  102.59   12.20
  13  -1  -3   31.50    7.50
 -13  -1   3   21.60    5.80
  13  -1  -3   26.40    5.50
 -13   1   3   19.00    5.80
  13   1  -3   23.90   10.50
  13   1  -3   15.40    4.50
  12  -1  -3   81.99    9.80
  12  -1  -3   79.69    7.50
 -12  -1   3   61.49    8.30
 -12   1   3   83.29    9.10
 -12   1   3   58.59    5.30
  12   1  -3   72.39    7.60
  12   1  -3   52.29    9.10
  11  -1  -3   17.30    5.10
 -11  -1   3   10.60    3.80
 -11  -1   3   16.10    2.80
  11  -1  -3   12.50    3.70
 -11   1   3   11.50    4.30
  11   1  -3   16.50    3.90
  11   1  -3   14.50    5.10
 -11   1   3   17.70    3.20
 -10  -1   3  580.94   22.30
  10  -1  -3  560.24   19.40
 -10  -1   3  561.64   16.50
  10  -1  -3  552.04   23.00
  10   1  -3  566.84   23.20
 -10   1   3  597.74   22.60
 -10   1   3  563.84   18.10
  10   1  -3  500.75   21.30
  10   1  -3  564.04   20.20
  -9  -1   3   10.60    3.20
  -9  -1   3   20.50    3.60
   9  -1  -3   13.00    4.40
   9  -1  -3   16.20    3.50
  -9  -1   3   13.80    4.90
   9  -1  -3   22.70    5.00
   9   1  -3   17.50    5.20
  -9   1   3   15.60    3.20
  -9   1   3   15.90    4.00
  -9   1   3   14.40    3.90
   9   1  -3   17.90    4.10
   9   1  -3   17.90    5.10
  -8  -1   3  568.34   19.50
   8  -1  -3  558.14   17.80
  -8  -1   3  573.94   20.30
  -8  -1   3  595.24   16.60
   8  -1  -3  576.44   20.50
   8  -1  -3  611.84   21.70
  -8   1   3  582.34   17.70
   8   1  -3  548.05   19.90
  -8   1   3  584.64   20.20
  -8   1   3  590.74   20.50
   8   1  -3  583.84   21.30
   8   1  -3  594.54   19.00
   7  -1  -3  210.08   10.50
  -7  -1   3  204.38    8.10
  -7  -1   3  222.68   10.80
   7  -1  -3  203.68    8.90
  -7  -1   3  204.78    9.80
   7  -1  -3  209.38   11.10
   7   1  -3  200.08   10.20
  -7   1   3  208.18   10.50
   7   1  -3  231.18   11.60
  -7   1   3  214.38    9.00
  -7   1   3  196.38    9.80
   7   1  -3  196.18    9.30
   6  -1  -3 1907.21   47.60
   6  -1  -3 1983.00   44.20
  -6  -1   3 2010.90   43.60
  -6  -1   3 1973.10   46.70
   6  -1  -3 1960.10   46.60
  -6  -1   3 2026.20   46.30
  -6   1   3 2030.00   46.50
  -6   1   3 1913.61   46.40
   6   1  -3 2006.20   48.10
   6   1  -3 1870.41   44.80
   6   1  -3 2004.30   46.60
  -5  -1   3  164.88    8.10
   5  -1  -3  171.08    8.90
  -5  -1   3  177.08    7.10
   5  -1  -3  171.28    8.10
   5  -1  -3  175.58    7.20
  -5  -1   3  166.48    8.40
  -5   1   3  170.58    8.20
  -5   1   3  172.18    7.60
   5   1  -3  182.18    9.20
   5   1  -3  172.68    7.70
   5   1  -3  172.08    8.20
  -5   1   3  171.48    8.40
   4  -1  -3 1739.63   41.30
   4  -1  -3 1839.02   38.50
  -4  -1   3 1709.33   40.30
  -4  -1   3 1771.82   39.10
  -4   1   3 1696.73   40.20
  -4   1   3 1730.63   40.60
   4   1  -3 1849.42   42.00
   4   1  -3 1804.52   39.70
  -4   1   3 1756.62   38.00
   4   1  -3 1795.12   40.30
  -4   1   3 1779.22   39.90
  -3  -1   3  241.68    8.00
  -3  -1   3  230.68    8.80
   3  -1  -3  230.78    7.40
   3  -1  -3  248.88    8.40
   3  -1  -3  234.18    9.00
  -3   1   3  229.18    8.40
   3   1  -3  231.88    8.10
  -3   1   3  222.88    8.40
  -3   1   3  232.58    8.80
   3   1  -3  230.88    9.10
   3   1  -3  239.68    8.50
  -3   1   3  234.98    7.20
   2  -1  -3  398.16   10.40
   2  -1  -3  370.06   11.50
  -2  -1   3  402.26   12.00
  -2  -1   3  413.86   11.60
  -2  -1   3  426.96   11.30
   2  -1  -3  376.06   11.00
  -2   1   3  432.96   12.00
  -2   1   3  419.96   10.30
   2   1  -3  380.66   11.20
   2   1  -3  382.66   12.00
   2   1  -3  368.26   11.00
  -2   1   3  399.06   11.20
  -1  -1   3  220.78    7.60
   1  -1  -3  215.58    6.50
   1  -1  -3  227.68    7.00
   1  -1  -3  223.48    6.80
  -1  -1   3  220.38    7.40
  -1  -1   3  219.18    7.00
  -1   1   3  218.08    6.90
   1   1  -3  218.58    7.50
  -1   1   3  209.08    7.10
  -1   1   3  207.28    6.40
   0  -1  -3 8860.81  197.28
   0  -1   3 8786.92  203.18
   0   1  -3 9478.85  204.28
   0   1   3 8671.53  196.18
   1  -1   3  504.85   13.50
   1  -1   3  530.25   14.50
  -1  -1  -3  527.35   13.60
   1  -1   3  517.35   14.40
  -1  -1  -3  533.15   14.00
  -1   1  -3  517.75   13.60
   1   1   3  528.75   13.70
  -1   1  -3  528.15   14.50
   1   1   3  541.95   13.90
  -2  -1  -3  275.37    9.00
   2  -1   3  286.27    9.80
  -2  -1  -3  255.97    8.80
  -2   1  -3  267.67    9.50
   2   1   3  269.97    9.10
   3  -1   3   71.59    4.90
  -3  -1  -3   72.39    4.50
   3  -1   3   71.69    4.00
   3   1   3   74.49    4.70
  -3   1  -3   71.89    4.90
   4  -1   3  259.57   10.70
   4  -1   3  250.77    8.80
   4  -1   3  251.97    9.70
  -4  -1  -3  228.08    9.40
   4   1   3  254.27    9.40
   4   1   3  247.58   10.10
   4   1   3  246.68    7.90
   5  -1   3  655.23   17.60
  -5  -1  -3  622.94   18.80
   5  -1   3  645.54   20.30
   5  -1   3  629.54   18.80
   5   1   3  634.24   16.30
   5   1   3  651.53   19.90
   5   1   3  614.64   18.40
  -5   1  -3  637.54   19.80
   6  -1   3  385.86   14.20
   6  -1   3  395.96   12.80
  -6  -1  -3  405.66   14.60
   6  -1   3  379.76   15.60
   6   1   3  371.96   14.90
  -6   1  -3  408.66   15.20
   6   1   3  387.86   13.90
   6   1   3  398.16   11.80
   7  -1   3  197.18   11.20
   7  -1   3  197.28    8.60
  -7  -1  -3  208.28   10.40
   7   1   3  189.98   10.60
  -7   1  -3  207.08   10.90
   7   1   3  193.68    7.70
   7   1   3  197.28   10.00
   8  -1   3  131.59    7.10
   8  -1   3  122.69    8.50
  -8  -1  -3  117.49    8.40
   8  -1   3  121.99    9.20
  -8   1  -3  122.59    8.90
   8   1   3  126.09    8.40
   8   1   3  128.99    9.30
   8   1   3  124.79    6.20
   9  -1   3  170.38   11.80
  -9  -1  -3  185.88   11.20
   9  -1   3  184.58    8.90
   9  -1   3  172.38   10.90
   9   1   3  191.28   12.10
   9   1   3  181.58    7.80
   9   1   3  195.18   11.20
  -9   1  -3  194.68   11.60
  10  -1   3  158.88   11.00
 -10  -1  -3  168.58   11.10
  10  -1   3  153.18    8.30
  10   1   3  161.98   11.70
  10   1   3  164.08   11.00
 -10   1  -3  153.88   11.00
  10   1   3  150.88    7.20
  11  -1   3    3.50    2.10
  11  -1   3    1.80    2.60
 -11  -1  -3    3.80    3.10
  11   1   3    8.40    3.50
 -11   1  -3    3.20    3.10
  11   1   3   10.10    2.30
  12  -1   3   27.20    6.10
 -12  -1  -3   30.90    6.00
  12  -1   3   29.40    4.80
  12   1   3   32.20    6.00
  12   1   3   29.20    3.40
 -12   1  -3   38.50    7.70
 -13  -1  -3   87.49   10.10
  13  -1   3  111.39   11.30
  13  -1   3  114.09    7.30
 -13   1  -3  125.99   11.70
  13   1   3   99.19   10.50
  14  -2  -3   24.40    7.70
  14  -2  -3   22.80    5.50
 -14  -2   3   11.80    4.60
 -14   2   3    6.90    6.10
  14   2  -3   29.00    7.50
  13  -2  -3  128.39   14.40
 -13  -2   3  129.69   12.00
  13  -2  -3  142.49   10.10
  13   2  -3  166.68   20.10
  13   2  -3  141.69   11.10
 -13   2   3  142.29   12.50
 -12  -2   3  271.87   15.70
  12  -2  -3  239.98   16.10
  12  -2  -3  229.08   12.50
  12   2  -3  242.78   13.90
 -12   2   3  245.48   15.40
  12   2  -3  251.57   16.50
 -12   2   3  231.38   11.20
  11  -2  -3  412.26   20.40
  11  -2  -3  427.86   16.60
 -11  -2   3  394.96   18.80
 -11   2   3  420.16   15.50
  11   2  -3  408.86   17.70
  11   2  -3  414.36   20.40
 -11   2   3  403.76   19.30
 -10  -2   3   23.50    4.90
 -10  -2   3   30.10    5.30
  10  -2  -3   29.70    4.40
 -10  -2   3   25.10    2.80
  10  -2  -3   30.30    6.10
 -10   2   3   27.80    3.90
  10   2  -3   26.40    5.20
  10   2  -3   32.70    6.00
 -10   2   3   29.60    5.50
  10   2  -3   36.10    6.50
  -9  -2   3  680.93   18.30
   9  -2  -3  699.63   25.10
   9  -2  -3  707.43   21.00
  -9  -2   3  696.43   22.70
  -9  -2   3  712.23   24.10
  -9   2   3  694.63   24.30
   9   2  -3  665.63   24.80
   9   2  -3  703.53   24.20
   9   2  -3  699.63   22.70
  -9   2   3  687.93   21.10
  -9   2   3  683.73   23.30
  -8  -2   3  144.69    6.20
   8  -2  -3  135.19    7.20
   8  -2  -3  121.99    9.00
  -8  -2   3  140.19    9.10
   8  -2  -3  133.09    8.80
  -8  -2   3  135.69    8.20
  -8   2   3  129.99   10.40
   8   2  -3  130.79    9.40
  -8   2   3  131.49   10.00
   8   2  -3  127.29    8.40
   8   2  -3  145.79    8.50
  -8   2   3  142.59    7.80
  -7  -2   3  450.55   15.50
   7  -2  -3  448.16   14.00
   7  -2  -3  402.36   16.40
   7  -2  -3  431.66   16.10
  -7  -2   3  457.15   16.40
  -7  -2   3  440.56   12.80
   7   2  -3  422.86   16.90
   7   2  -3  431.76   15.20
   7   2  -3  447.06   16.10
  -7   2   3  446.06   14.80
  -7   2   3  428.96   16.10
  -7   2   3  430.76   15.70
   6  -2  -3  621.84   20.30
   6  -2  -3  618.34   19.30
  -6  -2   3  619.14   16.40
   6  -2  -3  625.64   17.00
  -6  -2   3  651.63   19.00
  -6  -2   3  622.14   19.50
   6   2  -3  609.94   19.10
  -6   2   3  630.14   18.30
   6   2  -3  606.34   18.50
   6   2  -3  630.74   20.40
  -6   2   3  598.84   19.20
  -6   2   3  634.84   19.30
  -5  -2   3  704.33   18.00
   5  -2  -3  677.73   20.90
   5  -2  -3  691.73   20.00
  -5  -2   3  680.93   18.90
   5  -2  -3  738.13   18.10
  -5  -2   3  706.43   20.30
  -5  -2   3  700.53   19.90
  -5   2   3  711.63   20.20
   5   2  -3  748.83   21.50
  -5   2   3  665.23   19.90
   5   2  -3  706.63   19.70
   5   2  -3  713.33   20.10
   4  -2  -3  355.66   11.70
   4  -2  -3  343.77   12.50
  -4  -2   3  332.17   12.50
   4  -2  -3  345.37   10.00
  -4  -2   3  341.97   11.80
  -4  -2   3  382.46   13.90
   4   2  -3  366.46   13.00
   4   2  -3  354.56   11.80
  -4   2   3  349.07   11.80
  -4   2   3  343.77   11.70
  -4   2   3  350.56   12.00
  -4   2   3  349.96    9.60
   4   2  -3  342.07   11.50
   3  -2  -3  227.18    8.90
   3  -2  -3  239.98    8.40
   3  -2  -3  232.18    7.10
  -3  -2   3  257.47    8.60
  -3  -2   3  246.68    9.10
  -3  -2   3  239.28    8.80
  -3   2   3  253.37    9.10
  -3   2   3  251.37    8.70
  -3   2   3  255.77    7.10
   3   2  -3  212.28    8.30
  -3   2   3  250.67    9.10
   3   2  -3  232.68    9.40
   3   2  -3  246.28    8.70
   2  -2  -3 2820.02   58.49
  -2  -2   3 2837.22   59.39
   2  -2  -3 2853.31   59.19
  -2  -2   3 2857.01   59.19
  -2  -2   3 2801.72   59.89
   2   2  -3 2858.11   59.39
   2   2  -3 2714.43   58.89
  -2   2   3 2860.01   57.09
  -2   2   3 2812.32   59.99
  -2   2   3 2852.81   59.39
   2   2  -3 2874.91   60.29
  -2   2   3 2739.03   58.59
   1  -2  -3 1129.49   23.50
  -1  -2   3 1052.99   24.90
   1  -2  -3 1110.19   24.00
  -1  -2   3 1053.59   25.30
  -1   2   3 1096.79   24.20
   1   2  -3 1098.49   25.50
   1   2  -3 1099.39   25.10
  -1   2   3 1057.29   23.40
   1   2  -3 1131.79   25.30
  -1   2   3 1087.09   24.40
   0  -2   3   64.59    3.50
   0  -2  -3   55.19    2.70
   0  -2   3   58.59    3.80
   0   2  -3   60.19    3.40
   0   2   3   60.09    3.00
   0   2  -3   59.49    3.70
   0   2   3   56.99    3.00
   1  -2   3  470.55   13.90
  -1  -2  -3  488.45   12.20
   1  -2   3  465.05   12.70
   1  -2   3  480.65   13.70
  -1  -2  -3  504.85   12.40
   1   2   3  472.05   12.40
   1   2   3  460.25   12.20
  -1   2  -3  479.15   12.90
   2  -2   3  673.83   17.10
  -2  -2  -3  650.83   16.90
   2  -2   3  704.93   17.40
   2  -2   3  687.83   18.70
  -2   2  -3  643.24   18.30
   2   2   3  692.73   17.20
  -2   2  -3  668.03   18.40
   3  -2   3  897.31   21.70
   3  -2   3  894.41   23.70
  -3  -2  -3  849.12   21.40
  -3   2  -3  845.12   23.20
   3   2   3  854.31   21.90
  -4  -2  -3  680.53   19.50
   4  -2   3  787.02   19.80
   4  -2   3  778.62   22.10
   4  -2   3  762.12   20.60
   4   2   3  733.53   19.40
   4   2   3  755.32   20.60
  -4   2  -3  677.83   21.00
   5  -2   3  210.48    9.60
   5  -2   3  214.98    8.80
  -5  -2  -3  215.58    9.20
   5  -2   3  223.38   10.70
   5   2   3  212.48    9.00
   5   2   3  223.18    7.30
   5   2   3  222.18    9.90
  -5   2  -3  217.58   10.30
   6  -2   3  224.58    9.20
   6  -2   3  212.58   10.00
   6  -2   3  205.98   10.90
  -6  -2  -3  217.48    9.80
   6   2   3  208.28    9.50
   6   2   3  206.38    7.20
  -6   2  -3  199.28   10.40
   6   2   3  206.78   10.20
  -7  -2  -3  318.47   13.20
   7  -2   3  339.27   15.30
   7  -2   3  328.77   13.70
   7  -2   3  324.57   12.20
   7   2   3  316.97   14.20
   7   2   3  327.07   13.30
  -7   2  -3  326.77   14.40
   7   2   3  323.07   10.00
   8  -2   3  477.85   20.10
   8  -2   3  506.85   16.70
  -8  -2  -3  505.15   18.30
   8  -2   3  492.65   18.60
   8   2   3  488.25   19.50
  -8   2  -3  520.25   19.70
   8   2   3  514.35   18.30
   8   2   3  494.75   14.00
   9  -2   3   21.50    4.80
   9  -2   3   23.10    4.10
   9  -2   3   25.40    5.20
  -9  -2  -3   16.50    4.30
   9   2   3   20.40    4.50
  -9   2  -3   11.50    3.60
   9   2   3   26.90    5.20
   9   2   3   22.60    2.70
  10  -2   3  117.99    9.50
 -10  -2  -3  104.89    8.70
  10  -2   3  112.39    7.50
 -10   2  -3  131.29   10.30
  10   2   3  103.69    8.80
  10   2   3  111.69    9.50
  10   2   3  119.79    5.70
 -11  -2  -3    5.90    3.10
  11  -2   3    7.40    3.60
  11  -2   3    6.10    2.40
 -11   2  -3    7.00    2.90
  11   2   3    6.50    2.90
 -12  -2  -3  565.44   23.80
  12  -2   3  584.24   28.70
  12  -2   3  589.64   20.20
 -12   2  -3  559.14   24.50
  12   2   3  561.64   24.20
  13  -2   3   58.19    8.50
 -13  -2  -3   46.00    7.20
  13   2   3   32.30    6.60
 -13   2  -3   53.79    8.60
  14  -3  -3   18.00    4.80
  14  -3  -3   13.00    5.40
 -14  -3   3   10.90    4.90
  14   3  -3   18.60    5.70
  14   3  -3   11.70    4.90
 -14   3   3   20.10    6.70
  13  -3  -3   35.10    6.00
 -13  -3   3   32.10    7.40
  13  -3  -3   29.00    6.80
  13   3  -3   33.40    6.90
 -13   3   3   22.80    5.60
  13   3  -3   32.60   10.30
  12  -3  -3    5.10    2.60
 -12  -3   3    2.90    3.00
  12  -3  -3    3.20    3.20
  12   3  -3    3.90    2.80
 -12   3   3    1.70    3.00
 -12   3   3    5.60    2.50
  12   3  -3   11.70    4.60
 -11  -3   3   36.80    6.40
  11  -3  -3   32.10    6.80
  11  -3  -3   39.20    4.90
 -11   3   3   32.70    5.10
  11   3  -3   29.50    6.80
 -11   3   3   30.80    6.80
  11   3  -3   32.80    5.50
  10  -3  -3   91.19    9.00
 -10  -3   3   74.69    4.00
 -10  -3   3   69.19    7.60
 -10  -3   3   80.09    6.80
  10  -3  -3   72.79    6.10
  10   3  -3   77.49    7.50
 -10   3   3   62.99    5.80
  10   3  -3   68.49    7.90
  10   3  -3   67.29    7.00
 -10   3   3   61.89    7.60
   9  -3  -3   11.20    3.70
  -9  -3   3   14.30    2.30
  -9  -3   3   12.80    3.80
   9  -3  -3   16.60    3.30
  -9  -3   3   12.10    3.70
   9  -3  -3   21.40    4.80
   9   3  -3   10.10    3.70
  -9   3   3   17.40    3.70
  -9   3   3   14.30    4.30
   9   3  -3   18.00    4.00
  -9   3   3    8.50    4.50
   9   3  -3   19.60    4.60
   8  -3  -3  264.87   13.50
  -8  -3   3  280.07   12.00
   8  -3  -3  278.27   12.20
  -8  -3   3  284.27    8.90
  -8  -3   3  279.17   13.10
   8  -3  -3  265.87   10.40
  -8   3   3  278.87   13.30
   8   3  -3  266.07   13.60
  -8   3   3  252.47   12.20
  -8   3   3  260.57   11.50
   8   3  -3  274.17   12.80
   7  -3  -3    6.20    2.00
  -7  -3   3    5.00    2.10
  -7  -3   3    2.50    2.00
   7  -3  -3    8.40    2.90
   7  -3  -3    6.20    2.30
  -7  -3   3    4.40    1.40
   7  -3  -3    7.60    2.40
  -7   3   3    5.10    2.40
  -7   3   3    5.10    1.80
   7   3  -3    7.30    2.60
   7   3  -3    4.00    2.10
  -7   3   3    4.30    1.50
   7   3  -3    8.70    2.50
  -6  -3   3  352.76   10.50
   6  -3  -3  324.87   13.70
   6  -3  -3  362.46   11.00
   6  -3  -3  365.46   13.50
  -6  -3   3  346.97   12.60
   6  -3  -3  366.66   13.30
  -6  -3   3  368.86   13.60
   6   3  -3  330.67   12.80
   6   3  -3  352.76   13.10
  -6   3   3  364.26   12.90
   6   3  -3  348.17   14.20
  -6   3   3  336.77   13.10
  -6   3   3  333.17   13.10
   5  -3  -3 1008.90   23.00
   5  -3  -3 1006.20   26.20
  -5  -3   3  972.80   25.10
  -5  -3   3  965.70   25.80
  -5  -3   3  998.10   25.50
   5  -3  -3  907.91   26.30
   5   3  -3  940.91   25.60
   5   3  -3 1102.09   33.20
   5   3  -3 1009.10   27.40
  -5   3   3  989.00   25.80
  -5   3   3  958.00   25.90
  -5   3   3  937.71   25.60
   4  -3  -3    9.00    2.10
  -4  -3   3    9.40    2.10
   4  -3  -3   11.00    1.70
   4  -3  -3    8.90    2.20
  -4  -3   3   11.30    2.20
  -4  -3   3    4.80    1.90
  -4   3   3   12.80    2.70
   4   3  -3   13.10    2.70
   4   3  -3   12.30    2.70
   4   3  -3   17.60    3.50
  -4   3   3    6.40    1.80
   3  -3  -3   34.40    3.40
  -3  -3   3   37.10    3.40
  -3  -3   3   33.20    3.10
   3  -3  -3   39.80    2.20
   3  -3  -3   35.10    3.00
  -3   3   3   37.40    3.20
   3   3  -3   40.30    3.50
  -3   3   3   37.90    2.10
  -3   3   3   36.50    3.30
   3   3  -3   40.30    3.40
  -3   3   3   37.20    3.40
  -2  -3   3  684.83   17.90
   2  -3  -3  702.53   16.80
  -2  -3   3  679.23   17.80
   2  -3  -3  707.43   17.30
  -2  -3   3  697.33   18.20
   2  -3  -3  666.33   15.80
   2   3  -3  691.03   18.10
  -2   3   3  691.23   15.20
  -2   3   3  698.03   17.50
  -2   3   3  666.63   18.40
   2   3  -3  696.93   18.60
  -2   3   3  704.33   17.10
   2   3  -3  691.03   17.50
  -1  -3   3   83.29    4.60
  -1  -3   3   89.79    4.70
  -1  -3   3   87.39    4.50
  -1   3   3   91.59    4.90
  -1   3   3   86.59    3.80
   1   3  -3   93.99    4.70
  -1   3   3   92.29    3.40
  -1   3   3   88.89    3.80
   0  -3  -3   17.20    1.50
   0  -3   3   19.60    2.40
   0  -3   3   19.30    2.10
   0   3  -3   21.20    2.40
   0   3  -3   20.90    2.40
   0   3   3   24.10    1.80
   1  -3   3  660.93   16.40
   1  -3   3  636.74   16.40
  -1  -3  -3  620.04   14.70
   1  -3   3  646.14   17.50
  -1   3  -3  615.84   17.20
  -1   3  -3  641.84   16.30
   1   3   3  627.54   15.10
  -1   3  -3  652.73   17.60
   1   3   3  629.94   15.20
   2  -3   3  284.27    9.20
  -2  -3  -3  274.17    8.40
  -2  -3  -3  286.57    8.30
   2  -3   3  267.47   10.20
   2   3   3  274.77    8.60
  -2   3  -3  274.47   10.20
   3  -3   3  415.76   12.50
   3  -3   3  395.56   12.60
   3  -3   3  388.36   12.80
  -3  -3  -3  428.56   11.90
  -3  -3  -3  414.96   12.20
   3   3   3  399.66   12.20
  -3   3  -3  390.66   13.80
  -4  -3  -3  508.25   14.60
   4  -3   3  518.15   17.20
   4  -3   3  520.65   15.50
  -4   3  -3  502.35   16.90
   4   3   3  510.25   14.70
   4   3   3  512.75   15.50
   5  -3   3  669.43   21.70
  -5  -3  -3  666.23   18.90
   5  -3   3  673.23   19.30
   5   3   3  689.23   20.10
   5   3   3  663.93   15.90
   5   3   3  650.33   18.60
  -6  -3  -3   38.00    4.00
   6  -3   3   35.90    4.30
   6  -3   3   27.70    4.20
   6  -3   3   32.40    3.70
   6   3   3   32.00    3.60
  -6   3  -3   30.00    4.30
   6   3   3   30.80    3.80
   6   3   3   32.80    2.40
   7  -3   3   21.20    3.30
   7  -3   3   24.00    4.90
  -7  -3  -3   29.50    4.00
   7  -3   3   12.40    3.20
  -7   3  -3   26.30    4.90
   7   3   3   21.70    4.10
   7   3   3   19.40    2.10
   7   3   3   26.50    4.90
   8  -3   3   15.20    4.20
   8  -3   3   13.10    3.60
   8  -3   3   10.50    2.80
  -8  -3  -3   15.80    3.70
   8   3   3   14.30    4.10
   8   3   3   16.00    2.10
  -8   3  -3   14.40    3.60
   8   3   3   14.70    3.50
  -9  -3  -3  350.96   15.30
   9  -3   3  373.36   14.50
   9  -3   3  361.36   16.40
   9  -3   3  342.47   17.40
   9   3   3  346.17   10.10
  -9   3  -3  363.36   17.00
   9   3   3  349.27   15.50
   9   3   3  345.67   16.60
 -10  -3  -3  124.19    9.40
  10  -3   3  107.89    7.80
  10  -3   3  100.39    8.80
  10   3   3  109.89    8.90
 -10   3  -3  120.09   10.10
  10   3   3  115.59   11.20
  11  -3   3  115.69    8.30
 -11  -3  -3  117.69    9.70
  11  -3   3  109.39    9.80
 -11   3  -3  124.59   10.80
  11   3   3  105.39    9.30
  11   3   3  107.79   10.00
  12  -3   3   11.70    7.60
  12  -3   3   20.20    4.20
 -12  -3  -3   19.90    5.20
  12   3   3   28.80    6.80
 -12   3  -3   23.80    6.20
  13  -3   3  129.79    9.00
  13  -3   3  142.69   12.60
 -13   3  -3  130.89   12.50
  13   3   3  137.39   11.40
  13   3   3  137.89   12.20
  14  -4  -3   30.40    5.70
 -14  -4   3   24.10    6.50
  14  -4  -3   27.50    7.80
  14   4  -3   30.20    7.30
 -14   4   3   20.90    6.20
  14   4  -3   25.30    6.40
  13  -4  -3   61.49    9.30
 -13  -4   3   85.39    9.60
  13  -4  -3   75.59    7.30
 -13   4   3   91.39   10.40
  13   4  -3   95.99   19.30
  13   4  -3   70.99    8.50
  12  -4  -3   43.00    5.30
  12  -4  -3   35.10    7.20
 -12  -4   3   50.49    7.40
  12   4  -3   45.90    8.30
 -12   4   3   56.49    5.80
 -12   4   3   59.89    8.30
  12   4  -3   48.30    6.80
  11  -4  -3   54.79    5.50
 -11  -4   3   54.89    7.20
  11  -4  -3   61.19    8.00
 -11   4   3   53.99    7.50
  11   4  -3   75.29    8.60
  11   4  -3   54.29    6.80
 -11   4   3   46.80    5.70
 -10  -4   3   50.69    5.50
 -10  -4   3   49.40   11.60
  10  -4  -3   40.30    7.10
  10  -4  -3   49.99    5.10
  10   4  -3   57.59    7.50
 -10   4   3   39.90    6.70
  10   4  -3   47.80    6.10
 -10   4   3   52.39    5.50
  10   4  -3   52.79    6.40
   9  -4  -3   95.09   13.00
  -9  -4   3  124.69    8.10
  -9  -4   3  120.89    9.10
   9  -4  -3  122.49    7.00
   9  -4  -3  127.89    9.90
   9  -4  -3  132.69    8.80
  -9   4   3  108.49    7.70
   9   4  -3  132.59   10.00
  -9   4   3  127.29    9.40
   9   4  -3  124.69    8.90
   9   4  -3  124.89    8.80
  -8  -4   3  183.08    9.50
   8  -4  -3  185.98   11.20
   8  -4  -3  212.88   10.80
  -8  -4   3  206.48   11.00
  -8  -4   3  201.38    6.60
   8  -4  -3  200.08    8.50
   8  -4  -3  182.18   10.70
   8   4  -3  207.58   11.90
  -8   4   3  198.38   11.10
  -8   4   3  188.98    9.80
   8   4  -3  182.28   10.20
  -8   4   3  198.08   10.50
   8   4  -3  205.08   10.70
   7  -4  -3  120.09    7.80
  -7  -4   3  124.59    7.20
   7  -4  -3  124.79    7.90
   7  -4  -3  126.59    6.00
  -7  -4   3  118.99    7.80
   7  -4  -3  117.19    8.30
  -7  -4   3  119.39    4.90
  -7   4   3  100.99    7.10
   7   4  -3  122.29    7.60
   7   4  -3  118.99    8.40
  -7   4   3  119.59    7.40
  -7   4   3  119.29    8.00
   7   4  -3  129.89    8.00
   6  -4  -3   72.79    5.70
  -6  -4   3   76.69    5.90
   6  -4  -3   80.49    6.00
   6  -4  -3   58.59    5.70
  -6  -4   3   76.59    5.30
  -6  -4   3   76.29    4.00
   6  -4  -3   73.19    4.10
  -6   4   3   72.79    5.80
  -6   4   3   70.59    5.50
   6   4  -3   67.29    5.60
  -6   4   3   67.59    5.30
   6   4  -3   71.59    5.50
   6   4  -3   72.89    6.20
  -5  -4   3  754.02   22.00
   5  -4  -3  795.42   22.80
   5  -4  -3  785.02   22.10
   5  -4  -3  771.52   22.70
  -5  -4   3  825.62   21.90
  -5  -4   3  815.82   21.60
   5  -4  -3  811.42   18.80
  -5   4   3  827.52   22.50
  -5   4   3  760.72   21.90
  -5   4   3  777.52   22.20
   5   4  -3  788.52   22.40
   5   4  -3  820.62   23.60
   5   4  -3  790.72   21.90
  -4  -4   3  429.76   13.50
  -4  -4   3  420.96   13.80
   4  -4  -3  436.56   14.70
   4  -4  -3  442.16   13.70
   4  -4  -3  407.86   14.10
  -4  -4   3  423.86   13.60
   4  -4  -3  424.76   10.70
   4   4  -3  436.36   15.00
   4   4  -3  438.56   13.80
  -4   4   3  440.56   14.00
  -4   4   3  441.26   13.70
   4   4  -3  437.76   14.20
  -4   4   3  442.06   14.40
  -3  -4   3  910.61   23.20
   3  -4  -3  903.61   23.00
  -3  -4   3  981.90   23.70
   3  -4  -3  931.21   24.40
   3  -4  -3  945.81   19.50
   3  -4  -3  943.31   24.70
  -3  -4   3  893.61   23.50
   3   4  -3  927.71   23.00
   3   4  -3  882.91   23.50
  -3   4   3  913.51   23.20
  -3   4   3  920.81   22.60
  -3   4   3  928.41   19.40
   3   4  -3  940.01   24.40
   2  -4  -3  287.57   10.40
   2  -4  -3  294.07    8.70
  -2  -4   3  280.47    9.80
   2  -4  -3  303.97    8.80
  -2  -4   3  295.07    9.80
  -2  -4   3  272.77    9.60
  -2   4   3  287.57    8.80
   2   4  -3  303.27    9.60
  -2   4   3  289.57    7.00
   2   4  -3  272.57    9.90
   2   4  -3  297.27   10.40
  -2   4   3  291.07   10.30
  -2   4   3  294.07    9.30
  -1  -4   3  219.78    8.30
   1  -4  -3  240.98    6.70
  -1  -4   3  229.48    8.30
  -1  -4   3  231.48    8.20
  -1   4   3  228.08    8.70
  -1   4   3  233.88    6.30
  -1   4   3  226.18    6.90
   1   4  -3  239.48    8.40
   1   4  -3  256.07    8.80
   1   4  -3  237.28    8.40
  -1   4   3  231.88    6.90
   0  -4   3  280.47   10.00
   0  -4  -3  300.27    7.30
   0  -4   3  302.67    9.80
   0  -4   3  299.87    9.50
   0  -4   3  292.97    9.30
   0   4   3  291.07    7.60
   0   4  -3  299.67    9.50
   0   4   3  302.97   10.00
   0   4  -3  297.77   10.10
   1  -4   3  226.08    8.40
  -1  -4  -3  222.68    7.20
   1  -4   3  237.98    8.20
  -1  -4  -3  245.18    6.20
   1  -4   3  247.18    9.40
  -1   4  -3  253.97    8.40
  -1   4  -3  244.98    9.30
  -1   4  -3  245.98    9.20
   1   4   3  232.18    6.70
   1   4   3  234.58    6.80
   2  -4   3 1705.93   38.50
  -2  -4  -3 1664.43   35.70
   2  -4   3 1664.73   39.50
   2  -4   3 1769.72   37.90
  -2   4  -3 1723.43   37.70
  -2   4  -3 1633.14   39.50
   2   4   3 1677.43   36.20
   3  -4   3 2064.09   43.30
   3  -4   3 1878.41   43.80
  -3  -4  -3 1964.80   42.20
   3  -4   3 1959.30   43.90
  -3  -4  -3 1921.71   41.30
   3  -4   3 1915.21   45.50
  -3   4  -3 1888.81   43.20
  -3   4  -3 1888.61   45.30
   3   4   3 1966.90   42.50
   4  -4   3   79.39    6.20
   4  -4   3   80.49    5.40
  -4  -4  -3   87.69    4.70
   4  -4   3   83.79    5.20
   4  -4   3   87.59    5.70
   4   4   3   70.29    4.80
  -4   4  -3   92.99    6.60
  -4   4  -3   95.49    5.50
   5  -4   3   32.10    3.80
   5  -4   3   39.60    4.60
  -5  -4  -3   38.50    3.60
   5  -4   3   38.60    4.00
   5  -4   3   34.40    3.50
  -5   4  -3   32.70    3.40
   5   4   3   34.10    3.40
   5   4   3   37.60    3.70
   6  -4   3  233.68   10.50
  -6  -4  -3  252.27   10.10
   6  -4   3  224.08   11.90
   6  -4   3  220.38   10.60
   6   4   3  238.68   10.80
   6   4   3  246.88   10.10
  -6   4  -3  253.67   10.00
  -6   4  -3  246.38   12.10
   6   4   3  232.28    6.90
   7  -4   3  364.36   14.00
  -7  -4  -3  344.67   13.20
   7  -4   3  339.77   15.70
   7   4   3  333.47   14.20
   7   4   3  349.67   13.50
  -7   4  -3  344.57   15.50
  -8  -4  -3 1162.38   32.30
   8  -4   3 1175.68   36.40
   8  -4   3 1198.48   32.50
   8  -4   3 1201.98   34.40
  -8   4  -3 1190.48   35.30
   8   4   3 1200.88   34.50
   8   4   3 1215.48   33.40
   9  -4   3  236.48   13.00
  -9  -4  -3  228.68   11.90
   9  -4   3  240.78   11.80
  -9   4  -3  253.77   14.20
   9   4   3  218.98   12.90
   9   4   3  237.98   12.30
  10  -4   3  504.45   21.20
 -10  -4  -3  519.05   20.00
  10  -4   3  520.35   19.00
  10   4   3  523.45   22.10
 -10   4  -3  524.95   22.30
  10   4   3  509.25   20.40
 -11  -4  -3  107.59    9.00
  11  -4   3  100.49    8.00
  11  -4   3  101.99    9.50
  11   4   3   96.19    9.00
  11   4   3  101.59    9.20
 -11   4  -3  105.39   10.10
  12  -4   3  278.57   16.90
  12  -4   3  285.57   14.00
 -12   4  -3  278.57   17.10
  12   4   3  303.77   16.90
  13  -4   3   13.50    4.00
  13  -4   3    9.30    4.40
  13   4   3    6.40    3.50
 -13   4  -3    7.10    4.20
  13   4   3    7.20    3.80
  14  -5  -3   34.20    7.90
  14   5  -3   30.40    6.60
  14   5  -3   26.20    7.00
 -14   5   3   23.70    6.00
 -13  -5   3   20.00    5.10
  13  -5  -3   19.20    4.10
  13  -5  -3   18.80    6.40
 -13   5   3   20.70    6.20
  13   5  -3   19.50    7.60
  13   5  -3   24.70    5.80
  12  -5  -3  337.77   14.30
  12  -5  -3  342.37   19.50
 -12  -5   3  334.17   17.60
  12   5  -3  319.67   19.00
 -12   5   3  352.26   18.90
  12   5  -3  335.07   17.50
 -11  -5   3    2.80    2.70
  11  -5  -3    7.10    3.80
 -11  -5   3    3.50    2.90
 -11   5   3    9.80    2.90
  11   5  -3    5.70    2.90
  11   5  -3    8.20    3.60
  11   5  -3    7.10    3.20
 -11   5   3    8.00    4.00
  10  -5  -3  476.65   19.10
 -10  -5   3  491.55   19.90
  10  -5  -3  456.45   15.80
 -10  -5   3  442.36   17.30
  10  -5  -3  484.25   21.30
 -10   5   3  488.75   20.60
  10   5  -3  467.65   19.50
  10   5  -3  458.35   20.90
 -10   5   3  463.35   18.20
   9  -5  -3  204.88   16.20
   9  -5  -3  215.08    9.30
  -9  -5   3  236.88   12.60
   9  -5  -3  207.88   12.80
  -9  -5   3  209.78   10.50
   9   5  -3  221.68   13.20
[truncated: 882,705 more chars]
