# Supplementary material for: Mechanism of Action of MAO’s Molecular Cousin
Source: ACS Catal. 2025 Oct 10;15(21):17658–71. doi: 10.1021/acscatal.5c05698 (PMC12606257; doi:10.1021/acscatal.5c05698)
Supplement: Supplementary file 5 [file cs5c05698_si_005.cif]

data_global
# start Validation Reply Form
_vrf_PLAT250_Me2SiCp2ZrCl2AliBu2
;
PROBLEM: Large U3/U1 Ratio for <U(i,j)> Tensor(Resd    4)        6.4 Note  
RESPONSE: Presence of highly disordered solvent molecule in the asymmetric unit.
;
# end Validation Reply Form
_audit_creation_method                  'APEX3 v2018.7-2'

_publ_requested_journal                 ?

_publ_contact_author_name               ?
_publ_contact_author_address            
;
;
_publ_contact_author_email              ?
_publ_contact_author_fax                ?
_publ_contact_author_phone              ?

_publ_section_title                     
;
;
_publ_section_abstract                  
;
;
_publ_section_references                
;
;
_publ_section_comment                   
;
;

data_Me2SiCp2ZrCl2AliBu2
_chemical_name_systematic               ?
_chemical_name_common                   ?
_chemical_formula_moiety                ?
_chemical_formula_sum                   'C42 H19 Al0 B Cl2 F20 Si Zr'
_chemical_formula_iupac                 ?
_chemical_formula_weight                1104.59

_chemical_melting_point                 ?

_space_group_crystal_system             triclinic
_space_group_name_H-M_alt               'P -1'
_space_group_name_Hall                  '-P 1'
loop_
    _space_group_symop_operation_xyz
    'x, y, z'
    '-x, -y, -z'

_cell_length_a                          11.1255(5)
_cell_length_b                          13.4353(6)
_cell_length_c                          14.6793(7)
_cell_angle_alpha                       108.817(2)
_cell_angle_beta                        97.227(2)
_cell_angle_gamma                       98.209(2)
_cell_volume                            2020.75(16)
_cell_formula_units_Z                   2
_cell_measurement_reflns_used           9864
_cell_measurement_theta_min             2.5634
_cell_measurement_theta_max             28.2765
_cell_measurement_temperature           145.(2)

_exptl_crystal_description              Prism
_exptl_crystal_colour                   orange
_exptl_crystal_size_max                 0.300
_exptl_crystal_size_mid                 0.100
_exptl_crystal_size_min                 0.100
_exptl_crystal_density_diffrn           1.815
_exptl_crystal_density_meas             ?
_exptl_crystal_density_method           'not measured'
_exptl_crystal_F_000                    1088

_exptl_absorpt_coefficient_mu           0.561
_exptl_absorpt_correction_type          Multi-Scan
_exptl_absorpt_process_details          
;
SADABS-2016/2 - Bruker AXS area detector scaling and absorption correction
;
_exptl_absorpt_correction_T_min         0.6934
_exptl_absorpt_correction_T_max         0.7457

_exptl_special_details                  
;
; 

_diffrn_ambient_temperature             145.(2)

_diffrn_source                          
    'Incoatec ImuS3.0 microfocus sealed-tube'
_diffrn_source_type                     ?

_diffrn_radiation_type                  Mo-Ka
_diffrn_radiation_wavelength            0.71073
_diffrn_radiation_monochromator         'multilayer optics'

_diffrn_measurement_device_type         'Bruker D8 Venture'
_diffrn_measurement_method              'omega- and phi-scans'

_diffrn_detector_area_resol_mean        7.3910

_diffrn_reflns_number                   30431
_diffrn_reflns_av_R_equivalents         0.0269
_diffrn_reflns_av_unetI/netI            0.0293
_diffrn_reflns_theta_min                2.24
_diffrn_reflns_theta_max                28.29
_diffrn_reflns_theta_full               28.29
_diffrn_measured_fraction_theta_max     0.995
_diffrn_measured_fraction_theta_full    0.995
_diffrn_reflns_limit_h_min              -14
_diffrn_reflns_limit_h_max              14
_diffrn_reflns_limit_k_min              -17
_diffrn_reflns_limit_k_max              15
_diffrn_reflns_limit_l_min              -19
_diffrn_reflns_limit_l_max              19

_refine_special_details                 
;
;

_reflns_number_total                    9976
_reflns_number_gt                       8519
_reflns_threshold_expression            'I > 2\s(I)'

_refine_ls_structure_factor_coef        Fsqd
_refine_ls_matrix_type                  full
_refine_ls_R_factor_all                 0.0492
_refine_ls_R_factor_gt                  0.0399
_refine_ls_wR_factor_gt                 0.0951
_refine_ls_wR_factor_ref                0.1017
_refine_ls_goodness_of_fit_ref          1.052
_refine_ls_restrained_S_all             1.078
_refine_ls_number_reflns                9976
_refine_ls_number_parameters            670
_refine_ls_number_restraints            365
_refine_ls_number_constraints           ?
_refine_ls_hydrogen_treatment           constr
_refine_ls_weighting_scheme             calc
_refine_ls_weighting_details            
    'w=1/[\s^2^(Fo^2^)+(0.0379P)^2^+2.6551P] where P=(Fo^2^+2Fc^2^)/3'

_atom_sites_solution_hydrogens          geom
_atom_sites_solution_primary            ?
_atom_sites_solution_secondary          ?

_refine_ls_shift/su_max                 0.001
_refine_ls_shift/su_mean                0.000
_refine_diff_density_max                1.018
_refine_diff_density_min                -0.730
_refine_ls_extinction_method            none
_refine_ls_extinction_coef              ?

loop_
    _atom_type_symbol
    _atom_type_description
    _atom_type_scat_dispersion_real
    _atom_type_scat_dispersion_imag
    _atom_type_scat_source
    C C 0.0033 0.0016 'International Tables Vol C Tables 4.2.6.8 and 6.1.1.4'
    H H 0.0000 0.0000 'International Tables Vol C Tables 4.2.6.8 and 6.1.1.4'
    Al Al 0.0645 0.0514
     'International Tables Vol C Tables 4.2.6.8 and 6.1.1.4'
    B B 0.0013 0.0007 'International Tables Vol C Tables 4.2.6.8 and 6.1.1.4'
    Cl Cl 0.1484 0.1585
     'International Tables Vol C Tables 4.2.6.8 and 6.1.1.4'
    F F 0.0171 0.0103 'International Tables Vol C Tables 4.2.6.8 and 6.1.1.4'
    Si Si 0.0817 0.0704
     'International Tables Vol C Tables 4.2.6.8 and 6.1.1.4'
    Zr Zr -2.9673 0.5597
     'International Tables Vol C Tables 4.2.6.8 and 6.1.1.4'

_computing_data_collection              'Bruker Instrument Service vV6.2.10'
_computing_cell_refinement              'SAINT V8.38A (Bruker AXS Inc., 2017)'
_computing_data_reduction               'SAINT V8.38A (Bruker AXS Inc., 2017)'
_computing_structure_solution           'SHELXT 2014/5 (Sheldrick, 2014)'
_computing_structure_refinement         'SHELXL-2018/3 (Sheldrick, 2018)'
_computing_molecular_graphics           'shelXle (C.B. Huebschle, rev 924)'
_computing_publication_material         ?

loop_
    _atom_site_type_symbol
    _atom_site_label
    _atom_site_fract_x
    _atom_site_fract_y
    _atom_site_fract_z
    _atom_site_U_iso_or_equiv
    _atom_site_adp_type
    _atom_site_calc_flag
    _atom_site_refinement_flags_adp
    _atom_site_refinement_flags_occupancy
    _atom_site_refinement_flags_posn
    _atom_site_occupancy
    _atom_site_disorder_assembly
    _atom_site_disorder_group
    Zr Zr1 0.54279(2) 0.09975(2) 0.13024(2) 0.02588(7) Uani d . . . 1.0 . .
    F F1 0.92668(15) 0.64246(14) 0.31235(12) 0.0432(4) Uani d . . . 1.0 . .
    B B1 0.6935(2) 0.70986(19) 0.31017(18) 0.0210(5) Uani d . . . 1.0 . .
    Cl Cl1 0.47187(7) -0.10341(4) 0.04434(4) 0.03420(14) Uani d . . . 1.0 . .
    Si Si1 0.60342(6) 0.23012(5) 0.37205(4) 0.02581(14) Uani d . . . 1.0 . .
    C C1 0.7015(2) 0.17375(18) 0.27919(16) 0.0254(5) Uani d . . . 1.0 . .
    C C2 0.7389(2) 0.22291(19) 0.21178(17) 0.0290(5) Uani d . . . 1.0 . .
    H H2 0.754501 0.301811 0.224551 0.035 Uiso calc U . R 1.0 . .
    F F2 1.06434(17) 0.60939(18) 0.45719(16) 0.0624(5) Uani d . . . 1.0 . .
    C C3 0.7704(2) 0.1450(2) 0.13181(18) 0.0331(5) Uani d . . . 1.0 . .
    H H3 0.808668 0.159389 0.078085 0.04 Uiso calc U . R 1.0 . .
    F F3 0.98214(18) 0.62652(16) 0.62798(14) 0.0562(5) Uani d . . . 1.0 . .
    F F4 0.75422(17) 0.67343(15) 0.64626(11) 0.0469(4) Uani d . . . 1.0 . .
    C C4 0.7502(2) 0.0468(2) 0.14680(18) 0.0318(5) Uani d . . . 1.0 . .
    H H4 0.77129 -0.021286 0.10543 0.038 Uiso calc U . R 1.0 . .
    F F5 0.61522(14) 0.70525(13) 0.50336(10) 0.0358(3) Uani d . . . 1.0 . .
    C C5 0.7065(2) 0.06324(19) 0.23592(17) 0.0271(5) Uani d . . . 1.0 . .
    H H5 0.694659 0.008769 0.268705 0.033 Uiso calc U . R 1.0 . .
    C C6 0.4622(2) 0.19487(19) 0.27441(17) 0.0266(5) Uani d . . . 1.0 . .
    F F6 0.64716(15) 0.75509(12) 0.12828(11) 0.0359(3) Uani d . . . 1.0 . .
    F F7 0.6240(2) 0.62071(15) -0.05411(11) 0.0529(5) Uani d . . . 1.0 . .
    C C7 0.4437(2) 0.24848(19) 0.20571(17) 0.0281(5) Uani d . . . 1.0 . .
    H H7 0.477591 0.325724 0.218402 0.034 Uiso calc U . R 1.0 . .
    F F8 0.6382(3) 0.41163(16) -0.08922(12) 0.0713(7) Uani d . . . 1.0 . .
    C C8 0.3523(2) 0.1808(2) 0.12458(19) 0.0349(6) Uani d . . . 1.0 . .
    H H8 0.31446 0.201194 0.069329 0.042 Uiso calc U . R 1.0 . .
    F F9 0.6771(3) 0.34116(13) 0.06407(13) 0.0736(7) Uani d . . . 1.0 . .
    C C9 0.3164(2) 0.0847(2) 0.1398(2) 0.0380(6) Uani d . . . 1.0 . .
    H H9 0.248533 0.024123 0.097331 0.046 Uiso calc U . R 1.0 . .
    C C13 0.7621(2) 0.67394(16) 0.39787(16) 0.0223(4) Uani d . . . 1.0 . .
    F F13 1.02507(19) 1.12334(14) 0.41931(17) 0.0670(6) Uani d . . . 1.0 . .
    C C10 0.3843(2) 0.0920(2) 0.23095(19) 0.0323(5) Uani d . . . 1.0 . .
    H H01E 0.369364 0.038395 0.264274 0.039 Uiso calc U . R 1.0 . .
    F F10 0.71333(17) 0.47373(11) 0.24571(10) 0.0406(4) Uani d . . . 1.0 . .
    C C11 0.6512(2) 0.37692(19) 0.43333(18) 0.0322(5) Uani d . . . 1.0 . .
    H H11 0.664771 0.410499 0.384357 0.048 Uiso calc U . R 1.0 . .
    H H01C 0.727857 0.393164 0.480814 0.048 Uiso calc U . R 1.0 . .
    H H01D 0.586193 0.404929 0.467322 0.048 Uiso calc U . R 1.0 . .
    F F11 0.69675(14) 0.90260(12) 0.47260(11) 0.0364(3) Uani d . . . 1.0 . .
    C C19 0.6866(2) 0.62439(18) 0.19863(16) 0.0249(4) Uani d . . . 1.0 . .
    F F19 0.30485(15) 0.86104(14) 0.26906(14) 0.0453(4) Uani d . . . 1.0 . .
    C C12 0.5879(3) 0.1495(2) 0.45214(18) 0.0357(6) Uani d . . . 1.0 . .
    H H01F 0.565848 0.073246 0.411994 0.053 Uiso calc U . R 1.0 . .
    H H01H 0.523181 0.169202 0.490142 0.053 Uiso calc U . R 1.0 . .
    H H01I 0.666547 0.163378 0.496828 0.053 Uiso calc U . R 1.0 . .
    F F12 0.85174(17) 1.09096(12) 0.52806(14) 0.0543(5) Uani d . . . 1.0 . .
    C C14 0.8785(2) 0.64868(19) 0.39353(18) 0.0300(5) Uani d . . . 1.0 . .
    F F14 1.04306(18) 0.96142(17) 0.25732(16) 0.0632(6) Uani d . . . 1.0 . .
    C C17 0.7961(2) 0.66359(19) 0.56274(17) 0.0312(5) Uani d . . . 1.0 . .
    F F17 0.27036(15) 0.52630(15) 0.30985(14) 0.0521(5) Uani d . . . 1.0 . .
    C C18 0.7255(2) 0.68009(18) 0.48590(17) 0.0260(5) Uani d . . . 1.0 . .
    F F18 0.16170(15) 0.68575(18) 0.27970(15) 0.0569(5) Uani d . . . 1.0 . .
    C C16 0.9105(3) 0.6393(2) 0.5532(2) 0.0371(6) Uani d . . . 1.0 . .
    F F16 0.51237(14) 0.54010(12) 0.32422(12) 0.0370(3) Uani d . . . 1.0 . .
    C C15 0.9518(2) 0.6312(2) 0.4676(2) 0.0385(6) Uani d . . . 1.0 . .
    F F15 0.89241(15) 0.77410(13) 0.20075(12) 0.0412(4) Uani d . . . 1.0 . .
    C C20 0.6607(2) 0.65376(19) 0.11677(17) 0.0291(5) Uani d . . . 1.0 . .
    F F20 0.54589(13) 0.88061(11) 0.28800(11) 0.0315(3) Uani d . . . 1.0 . .
    C C21 0.6470(3) 0.5857(2) 0.02127(19) 0.0390(6) Uani d . . . 1.0 . .
    C C22 0.6540(3) 0.4802(2) 0.00288(19) 0.0481(8) Uani d . . . 1.0 . .
    C C23 0.6739(4) 0.4454(2) 0.0804(2) 0.0481(8) Uani d . . . 1.0 . .
    C C24 0.6916(3) 0.5169(2) 0.17513(17) 0.0342(6) Uani d . . . 1.0 . .
    C C25 0.7820(2) 0.82826(17) 0.33183(17) 0.0246(4) Uani d . . . 1.0 . .
    C C26 0.7799(2) 0.91423(18) 0.41517(18) 0.0286(5) Uani d . . . 1.0 . .
    C C27 0.8587(3) 1.01242(19) 0.4453(2) 0.0378(6) Uani d . . . 1.0 . .
    C C28 0.9469(3) 1.0286(2) 0.3910(2) 0.0432(7) Uani d . . . 1.0 . .
    C C29 0.9551(3) 0.9473(2) 0.3094(2) 0.0400(6) Uani d . . . 1.0 . .
    C C30 0.8740(2) 0.8496(2) 0.28177(19) 0.0311(5) Uani d . . . 1.0 . .
    C C31 0.5455(2) 0.71244(18) 0.31067(15) 0.0231(4) Uani d . . . 1.0 . .
    C C32 0.4660(2) 0.6244(2) 0.31376(17) 0.0279(5) Uani d . . . 1.0 . .
    C C33 0.3395(2) 0.6141(2) 0.30513(19) 0.0348(6) Uani d . . . 1.0 . .
    C C34 0.2843(2) 0.6941(2) 0.2897(2) 0.0363(6) Uani d . . . 1.0 . .
    C C35 0.3573(2) 0.7822(2) 0.28466(18) 0.0316(5) Uani d . . . 1.0 . .
    C C36 0.4835(2) 0.78986(18) 0.29504(16) 0.0249(4) Uani d . . . 1.0 . .
    Cl Cl1_1 1.0064(9) 0.0935(10) -0.0122(7) 0.286(8) Uani d U P D 0.454(12) A
     1
    C C1_1 0.9987(8) 0.2409(10) 0.0354(6) 0.084(4) Uani d U P D 0.454(12) A 1
    C C2_1 1.0484(10) 0.3048(9) 0.1276(6) 0.083(3) Uani d U P D 0.454(12) A 1
    H H2_1 1.099251 0.281112 0.170162 0.1 Uiso calc U P R 0.454(12) A 1
    C C3_1 1.0210(8) 0.4113(9) 0.1591(6) 0.076(3) Uani d U P D 0.454(12) A 1
    H H3_1 1.048484 0.4575 0.225142 0.092 Uiso calc U P R 0.454(12) A 1
    C C4_1 0.9552(8) 0.4457(9) 0.0935(6) 0.075(3) Uani d U P D 0.454(12) A 1
    H H4_1 0.938064 0.516034 0.114365 0.09 Uiso calc U P R 0.454(12) A 1
    C C5_1 0.9130(10) 0.3780(9) -0.0040(6) 0.079(3) Uani d U P D 0.454(12) A 1
    H H5_1 0.866205 0.401601 -0.048867 0.095 Uiso calc U P R 0.454(12) A 1
    C C6_1 0.9403(7) 0.2761(8) -0.0342(5) 0.063(3) Uani d U P D 0.454(12) A 1
    H H6_1 0.919425 0.231362 -0.101131 0.075 Uiso calc U P R 0.454(12) A 1
    Cl Cl1_2 1.0386(3) 0.1209(3) -0.00891(16) 0.0864(15) Uani d U P D
     0.546(12) A 2
    C C1_2 1.0167(9) 0.2648(9) 0.0299(10) 0.108(4) Uani d U P D 0.546(12) A 2
    C C2_2 0.9703(18) 0.3046(12) -0.0388(10) 0.189(8) Uani d U P D 0.546(12) A
     2
    H H2_2 0.947793 0.260207 -0.105831 0.226 Uiso calc U P R 0.546(12) A 2
    C C3_2 0.956(2) 0.4130(14) -0.0087(13) 0.216(9) Uani d U P D 0.546(12) A 2
    H H3_2 0.921562 0.442379 -0.054294 0.259 Uiso calc U P R 0.546(12) A 2
    C C4_2 0.995(2) 0.4752(13) 0.0901(14) 0.246(10) Uani d U P D 0.546(12) A 2
    H H4_2 1.005787 0.550993 0.109997 0.296 Uiso calc U P R 0.546(12) A 2
    C C5_2 1.019(2) 0.4276(13) 0.1595(11) 0.185(8) Uani d U P D 0.546(12) A 2
    H H5_2 1.019855 0.464776 0.226688 0.222 Uiso calc U P R 0.546(12) A 2
    C C6_2 1.0436(18) 0.3212(12) 0.1275(9) 0.172(7) Uani d U P D 0.546(12) A 2
    H H6_2 1.07726 0.291007 0.172828 0.206 Uiso calc U P R 0.546(12) A 2

loop_
    _atom_site_aniso_label
    _atom_site_aniso_U_11
    _atom_site_aniso_U_22
    _atom_site_aniso_U_33
    _atom_site_aniso_U_12
    _atom_site_aniso_U_13
    _atom_site_aniso_U_23
    Zr1 0.03427(13) 0.01986(11) 0.01907(11) 0.00749(9) -0.00367(9) 0.00307(8)
    F1 0.0346(8) 0.0573(11) 0.0479(9) 0.0203(7) 0.0170(7) 0.0234(8)
    B1 0.0236(12) 0.0166(11) 0.0211(11) 0.0027(9) 0.0028(9) 0.0055(9)
    Cl1 0.0555(4) 0.0196(3) 0.0228(3) 0.0065(2) -0.0058(2) 0.0063(2)
    Si1 0.0313(3) 0.0257(3) 0.0188(3) 0.0092(3) 0.0010(2) 0.0053(2)
    C1 0.0269(11) 0.0251(11) 0.0209(10) 0.0062(9) -0.0014(9) 0.0054(8)
    C2 0.0342(13) 0.0239(11) 0.0263(11) 0.0039(9) 0.0009(10) 0.0077(9)
    F2 0.0374(10) 0.0825(15) 0.0800(14) 0.0326(10) 0.0056(9) 0.0382(12)
    C3 0.0359(13) 0.0367(14) 0.0269(12) 0.0077(11) 0.0065(10) 0.0107(10)
    F3 0.0576(11) 0.0589(12) 0.0511(10) 0.0174(9) -0.0180(9) 0.0255(9)
    F4 0.0653(11) 0.0545(11) 0.0256(7) 0.0185(9) 0.0043(7) 0.0189(7)
    C4 0.0337(13) 0.0309(12) 0.0278(12) 0.0126(10) 0.0029(10) 0.0047(10)
    F5 0.0363(8) 0.0507(9) 0.0280(7) 0.0188(7) 0.0100(6) 0.0177(7)
    C5 0.0285(12) 0.0276(12) 0.0258(11) 0.0100(9) 0.0008(9) 0.0097(9)
    C6 0.0281(12) 0.0249(11) 0.0255(11) 0.0086(9) 0.0022(9) 0.0068(9)
    F6 0.0498(9) 0.0272(7) 0.0329(8) 0.0098(6) 0.0019(7) 0.0146(6)
    F7 0.0848(14) 0.0501(10) 0.0251(8) 0.0104(9) 0.0011(8) 0.0194(7)
    C7 0.0321(12) 0.0228(11) 0.0278(11) 0.0095(9) 0.0012(9) 0.0061(9)
    F8 0.137(2) 0.0452(11) 0.0191(8) 0.0141(12) 0.0057(10) -0.0007(7)
    C8 0.0339(13) 0.0351(13) 0.0323(13) 0.0132(11) -0.0064(10) 0.0089(10)
    F9 0.162(2) 0.0211(8) 0.0310(9) 0.0182(11) 0.0137(11) 0.0012(7)
    C9 0.0308(13) 0.0301(13) 0.0434(15) 0.0038(10) -0.0058(11) 0.0053(11)
    C13 0.0252(11) 0.0149(9) 0.0227(10) 0.0021(8) 0.0002(8) 0.0033(8)
    F13 0.0639(12) 0.0328(9) 0.0859(15) -0.0256(9) -0.0292(11) 0.0265(10)
    C10 0.0313(13) 0.0265(12) 0.0374(13) 0.0040(10) 0.0015(10) 0.0114(10)
    F10 0.0790(12) 0.0191(7) 0.0242(7) 0.0094(7) 0.0087(7) 0.0085(5)
    C11 0.0362(13) 0.0272(12) 0.0259(11) 0.0045(10) -0.0011(10) 0.0028(9)
    F11 0.0372(8) 0.0327(8) 0.0305(7) 0.0098(6) 0.0019(6) -0.0006(6)
    C19 0.0296(12) 0.0204(10) 0.0220(10) 0.0002(9) 0.0032(9) 0.0063(8)
    F19 0.0319(8) 0.0494(10) 0.0624(11) 0.0176(7) 0.0057(8) 0.0270(8)
    C12 0.0497(16) 0.0383(14) 0.0268(12) 0.0229(12) 0.0107(11) 0.0145(10)
    F12 0.0592(11) 0.0228(8) 0.0559(11) 0.0106(7) -0.0229(9) -0.0086(7)
    C14 0.0306(12) 0.0265(12) 0.0330(12) 0.0081(9) 0.0057(10) 0.0097(10)
    F14 0.0458(10) 0.0714(14) 0.0710(13) -0.0226(9) 0.0047(9) 0.0397(11)
    C17 0.0415(14) 0.0240(11) 0.0255(11) 0.0053(10) -0.0018(10) 0.0085(9)
    F17 0.0340(9) 0.0601(11) 0.0667(12) -0.0145(8) -0.0020(8) 0.0423(10)
    C18 0.0296(12) 0.0203(10) 0.0256(11) 0.0053(9) 0.0010(9) 0.0061(8)
    F18 0.0211(8) 0.0837(14) 0.0773(13) 0.0040(8) 0.0060(8) 0.0469(11)
    C16 0.0417(15) 0.0304(13) 0.0347(13) 0.0074(11) -0.0110(11) 0.0118(11)
    F16 0.0353(8) 0.0297(8) 0.0474(9) -0.0025(6) -0.0039(7) 0.0233(7)
    C15 0.0289(13) 0.0346(14) 0.0513(16) 0.0120(11) -0.0018(12) 0.0151(12)
    F15 0.0387(9) 0.0429(9) 0.0410(9) 0.0001(7) 0.0167(7) 0.0128(7)
    C20 0.0369(13) 0.0227(11) 0.0263(11) 0.0034(9) 0.0030(10) 0.0085(9)
    F20 0.0298(7) 0.0229(7) 0.0430(8) 0.0045(5) 0.0030(6) 0.0147(6)
    C21 0.0554(17) 0.0378(14) 0.0232(11) 0.0044(12) 0.0016(11) 0.0140(10)
    C22 0.083(2) 0.0321(14) 0.0196(12) 0.0046(14) 0.0035(13) 0.0012(10)
    C23 0.092(2) 0.0194(12) 0.0276(13) 0.0069(14) 0.0083(14) 0.0032(10)
    C24 0.0554(17) 0.0234(12) 0.0221(11) 0.0038(11) 0.0051(11) 0.0081(9)
    C25 0.0250(11) 0.0181(10) 0.0285(11) 0.0030(8) -0.0014(9) 0.0080(8)
    C26 0.0285(12) 0.0207(11) 0.0322(12) 0.0064(9) -0.0048(10) 0.0063(9)
    C27 0.0420(15) 0.0183(11) 0.0402(14) 0.0054(10) -0.0177(12) 0.0026(10)
    C28 0.0397(15) 0.0237(12) 0.0575(18) -0.0120(11) -0.0196(13) 0.0206(12)
    C29 0.0318(13) 0.0390(15) 0.0487(16) -0.0086(11) -0.0043(12) 0.0255(13)
    C30 0.0280(12) 0.0282(12) 0.0363(13) -0.0011(9) 0.0010(10) 0.0146(10)
    C31 0.0247(11) 0.0244(11) 0.0184(9) 0.0012(8) 0.0007(8) 0.0077(8)
    C32 0.0291(12) 0.0305(12) 0.0254(11) 0.0015(9) -0.0003(9) 0.0150(9)
    C33 0.0292(13) 0.0432(15) 0.0325(12) -0.0070(11) 0.0001(10) 0.0216(11)
    C34 0.0209(11) 0.0554(17) 0.0354(13) 0.0034(11) 0.0028(10) 0.0220(12)
    C35 0.0275(12) 0.0389(14) 0.0308(12) 0.0098(10) 0.0027(10) 0.0146(10)
    C36 0.0258(11) 0.0252(11) 0.0222(10) 0.0016(9) 0.0025(9) 0.0083(9)
    Cl1_1 0.064(3) 0.485(18) 0.229(9) 0.037(7) 0.056(4) 0.014(10)
    C1_1 0.047(6) 0.150(9) 0.041(5) 0.034(6) -0.003(4) 0.013(5)
    C2_1 0.017(4) 0.164(9) 0.030(4) -0.002(5) 0.001(3) -0.009(5)
    C3_1 0.023(4) 0.152(8) 0.030(4) -0.012(5) 0.007(3) 0.011(5)
    C4_1 0.037(4) 0.131(8) 0.041(4) 0.016(5) 0.015(3) 0.004(4)
    C5_1 0.055(5) 0.138(8) 0.037(4) 0.037(6) 0.017(4) 0.010(4)
    C6_1 0.023(3) 0.128(7) 0.019(3) 0.011(4) 0.003(2) 0.005(3)
    Cl1_2 0.0441(14) 0.158(3) 0.0446(14) 0.0422(14) 0.0048(8) 0.0109(12)
    C1_2 0.044(5) 0.174(11) 0.113(9) 0.023(6) 0.056(6) 0.042(7)
    C2_2 0.164(15) 0.262(15) 0.157(12) 0.113(13) 0.052(11) 0.056(11)
    C3_2 0.190(17) 0.260(15) 0.164(12) 0.103(15) -0.029(13) 0.025(12)
    C4_2 0.213(18) 0.301(16) 0.146(13) -0.021(15) -0.061(14) 0.036(11)
    C5_2 0.147(14) 0.218(14) 0.121(12) 0.014(13) -0.012(12) -0.010(10)
    C6_2 0.082(11) 0.212(14) 0.135(10) -0.005(11) 0.041(9) -0.048(10)

_geom_special_details                   
;

All esds (except the esd in the dihedral angle between two l.s. planes)
are estimated using the full covariance matrix.  The cell esds are taken
into account individually in the estimation of esds in distances, angles
and torsion angles; correlations between esds in cell parameters are only
used when they are defined by crystal symmetry.  An approximate (isotropic)
treatment of cell esds is used for estimating esds involving l.s. planes.
;

loop_
    _geom_bond_atom_site_label_1
    _geom_bond_atom_site_label_2
    _geom_bond_site_symmetry_2
    _geom_bond_distance
    _geom_bond_publ_flag
    Zr1 C7 . 2.438(2) ?
    Zr1 C2 . 2.442(2) ?
    Zr1 C6 . 2.445(2) ?
    Zr1 C5 . 2.449(2) ?
    Zr1 C10 . 2.451(3) ?
    Zr1 C1 . 2.452(2) ?
    Zr1 C3 . 2.513(3) ?
    Zr1 C4 . 2.515(2) ?
    Zr1 C8 . 2.522(3) ?
    Zr1 C9 . 2.523(3) ?
    Zr1 Cl1 2_655 2.5642(6) ?
    Zr1 Cl1 . 2.5646(6) ?
    F1 C14 . 1.350(3) ?
    B1 C13 . 1.653(3) ?
    B1 C31 . 1.653(3) ?
    B1 C19 . 1.654(3) ?
    B1 C25 . 1.658(3) ?
    Si1 C12 . 1.845(3) ?
    Si1 C11 . 1.849(3) ?
    Si1 C6 . 1.879(2) ?
    Si1 C1 . 1.888(2) ?
    C1 C2 . 1.427(3) ?
    C1 C5 . 1.427(3) ?
    C2 C3 . 1.418(3) ?
    C2 H2 . 1.0 ?
    F2 C15 . 1.343(3) ?
    C3 C4 . 1.399(4) ?
    C3 H3 . 1.0 ?
    F3 C16 . 1.345(3) ?
    F4 C17 . 1.339(3) ?
    C4 C5 . 1.414(3) ?
    C4 H4 . 1.0 ?
    F5 C18 . 1.352(3) ?
    C5 H5 . 1.0 ?
    C6 C10 . 1.420(3) ?
    C6 C7 . 1.427(3) ?
    F6 C20 . 1.350(3) ?
    F7 C21 . 1.346(3) ?
    C7 C8 . 1.418(3) ?
    C7 H7 . 1.0 ?
    F8 C22 . 1.341(3) ?
    C8 C9 . 1.393(4) ?
    C8 H8 . 1.0 ?
    F9 C23 . 1.349(3) ?
    C9 C10 . 1.417(4) ?
    C9 H9 . 1.0 ?
    C13 C18 . 1.384(3) ?
    C13 C14 . 1.389(3) ?
    F13 C28 . 1.342(3) ?
    C10 H01E . 1.0 ?
    F10 C24 . 1.354(3) ?
    C11 H11 . 0.98 ?
    C11 H01C . 0.98 ?
    C11 H01D . 0.98 ?
    F11 C26 . 1.353(3) ?
    C19 C24 . 1.383(3) ?
    C19 C20 . 1.391(3) ?
    F19 C35 . 1.348(3) ?
    C12 H01F . 0.98 ?
    C12 H01H . 0.98 ?
    C12 H01I . 0.98 ?
    F12 C27 . 1.347(3) ?
    C14 C15 . 1.377(4) ?
    F14 C29 . 1.344(3) ?
    C17 C16 . 1.371(4) ?
    C17 C18 . 1.387(3) ?
    F17 C33 . 1.339(3) ?
    F18 C34 . 1.338(3) ?
    C16 C15 . 1.369(4) ?
    F16 C32 . 1.353(3) ?
    F15 C30 . 1.352(3) ?
    C20 C21 . 1.380(3) ?
    F20 C36 . 1.355(3) ?
    C21 C22 . 1.370(4) ?
    C22 C23 . 1.369(4) ?
    C23 C24 . 1.382(3) ?
    C25 C30 . 1.382(3) ?
    C25 C26 . 1.391(3) ?
    C26 C27 . 1.378(3) ?
    C27 C28 . 1.375(5) ?
    C28 C29 . 1.359(4) ?
    C29 C30 . 1.389(4) ?
    C31 C36 . 1.389(3) ?
    C31 C32 . 1.390(3) ?
    C32 C33 . 1.380(4) ?
    C33 C34 . 1.376(4) ?
    C34 C35 . 1.365(4) ?
    C35 C36 . 1.378(3) ?
    Cl1_1 C1_1 . 1.895(11) ?
    C1_1 C2_1 . 1.342(9) ?
    C1_1 C6_1 . 1.386(9) ?
    C2_1 C3_1 . 1.445(10) ?
    C2_1 H2_1 . 0.95 ?
    C3_1 C4_1 . 1.371(10) ?
    C3_1 H3_1 . 0.95 ?
    C4_1 C5_1 . 1.402(9) ?
    C4_1 H4_1 . 0.95 ?
    C5_1 C6_1 . 1.387(10) ?
    C5_1 H5_1 . 0.95 ?
    C6_1 H6_1 . 0.95 ?
    Cl1_2 C1_2 . 1.892(10) ?
    C1_2 C6_2 . 1.357(11) ?
    C1_2 C2_2 . 1.365(11) ?
    C2_2 C3_2 . 1.417(11) ?
    C2_2 H2_2 . 0.95 ?
    C3_2 C4_2 . 1.395(11) ?
    C3_2 H3_2 . 0.95 ?
    C4_2 C5_2 . 1.384(12) ?
    C4_2 H4_2 . 0.95 ?
    C5_2 C6_2 . 1.431(11) ?
    C5_2 H5_2 . 0.95 ?
    C6_2 H6_2 . 0.95 ?

loop_
    _geom_angle_atom_site_label_1
    _geom_angle_atom_site_label_2
    _geom_angle_atom_site_label_3
    _geom_angle_site_symmetry_1
    _geom_angle_site_symmetry_3
    _geom_angle
    _geom_angle_publ_flag
    C7 Zr1 C2 . . 86.49(8) ?
    C7 Zr1 C6 . . 33.99(8) ?
    C2 Zr1 C6 . . 85.80(8) ?
    C7 Zr1 C5 . . 117.20(8) ?
    C2 Zr1 C5 . . 55.34(8) ?
    C6 Zr1 C5 . . 89.87(8) ?
    C7 Zr1 C10 . . 55.36(8) ?
    C2 Zr1 C10 . . 116.69(8) ?
    C6 Zr1 C10 . . 33.73(8) ?
    C5 Zr1 C10 . . 96.42(8) ?
    C7 Zr1 C1 . . 86.09(8) ?
    C2 Zr1 C1 . . 33.90(8) ?
    C6 Zr1 C1 . . 67.26(8) ?
    C5 Zr1 C1 . . 33.85(7) ?
    C10 Zr1 C1 . . 89.53(8) ?
    C7 Zr1 C3 . . 116.76(8) ?
    C2 Zr1 C3 . . 33.22(8) ?
    C6 Zr1 C3 . . 118.42(8) ?
    C5 Zr1 C3 . . 54.59(8) ?
    C10 Zr1 C3 . . 145.17(8) ?
    C1 Zr1 C3 . . 55.68(8) ?
    C7 Zr1 C4 . . 139.40(8) ?
    C2 Zr1 C4 . . 54.65(8) ?
    C6 Zr1 C4 . . 121.11(8) ?
    C5 Zr1 C4 . . 33.07(8) ?
    C10 Zr1 C4 . . 128.13(8) ?
    C1 Zr1 C4 . . 55.60(8) ?
    C3 Zr1 C4 . . 32.30(8) ?
    C7 Zr1 C8 . . 33.18(8) ?
    C2 Zr1 C8 . . 116.97(8) ?
    C6 Zr1 C8 . . 55.53(8) ?
    C5 Zr1 C8 . . 145.34(8) ?
    C10 Zr1 C8 . . 54.41(9) ?
    C1 Zr1 C8 . . 118.54(8) ?
    C3 Zr1 C8 . . 140.27(9) ?
    C4 Zr1 C8 . . 171.58(9) ?
    C7 Zr1 C9 . . 54.56(8) ?
    C2 Zr1 C9 . . 139.13(8) ?
    C6 Zr1 C9 . . 55.46(8) ?
    C5 Zr1 C9 . . 128.06(9) ?
    C10 Zr1 C9 . . 33.08(9) ?
    C1 Zr1 C9 . . 120.85(8) ?
    C3 Zr1 C9 . . 171.28(9) ?
    C4 Zr1 C9 . . 154.68(9) ?
    C8 Zr1 C9 . . 32.06(9) ?
    C7 Zr1 Cl1 . 2_655 101.12(6) ?
    C2 Zr1 Cl1 . 2_655 101.44(6) ?
    C6 Zr1 Cl1 . 2_655 134.60(6) ?
    C5 Zr1 Cl1 . 2_655 131.14(6) ?
    C10 Zr1 Cl1 . 2_655 131.25(6) ?
    C1 Zr1 Cl1 . 2_655 134.81(6) ?
    C3 Zr1 Cl1 . 2_655 82.21(6) ?
    C4 Zr1 Cl1 . 2_655 98.11(6) ?
    C8 Zr1 Cl1 . 2_655 82.28(6) ?
    C9 Zr1 Cl1 . 2_655 98.23(7) ?
    C7 Zr1 Cl1 . . 135.53(6) ?
    C2 Zr1 Cl1 . . 136.18(6) ?
    C6 Zr1 Cl1 . . 120.73(6) ?
    C5 Zr1 Cl1 . . 88.09(6) ?
    C10 Zr1 Cl1 . . 87.83(6) ?
    C1 Zr1 Cl1 . . 120.99(6) ?
    C3 Zr1 Cl1 . . 107.71(6) ?
    C4 Zr1 Cl1 . . 81.54(6) ?
    C8 Zr1 Cl1 . . 106.84(6) ?
    C9 Zr1 Cl1 . . 80.98(6) ?
    Cl1 Zr1 Cl1 2_655 . 84.31(2) ?
    C13 B1 C31 . . 114.40(18) ?
    C13 B1 C19 . . 113.74(18) ?
    C31 B1 C19 . . 100.83(17) ?
    C13 B1 C25 . . 100.80(17) ?
    C31 B1 C25 . . 114.52(18) ?
    C19 B1 C25 . . 113.19(18) ?
    Zr1 Cl1 Zr1 2_655 . 95.69(2) ?
    C12 Si1 C11 . . 116.68(12) ?
    C12 Si1 C6 . . 111.60(12) ?
    C11 Si1 C6 . . 111.21(11) ?
    C12 Si1 C1 . . 110.16(11) ?
    C11 Si1 C1 . . 112.50(12) ?
    C6 Si1 C1 . . 92.08(10) ?
    C2 C1 C5 . . 105.5(2) ?
    C2 C1 Si1 . . 123.85(17) ?
    C5 C1 Si1 . . 125.84(18) ?
    C2 C1 Zr1 . . 72.68(13) ?
    C5 C1 Zr1 . . 72.99(13) ?
    Si1 C1 Zr1 . . 99.92(10) ?
    C3 C2 C1 . . 109.2(2) ?
    C3 C2 Zr1 . . 76.16(15) ?
    C1 C2 Zr1 . . 73.42(13) ?
    C3 C2 H2 . . 125.0 ?
    C1 C2 H2 . . 125.0 ?
    Zr1 C2 H2 . . 125.0 ?
    C4 C3 C2 . . 107.8(2) ?
    C4 C3 Zr1 . . 73.93(15) ?
    C2 C3 Zr1 . . 70.62(15) ?
    C4 C3 H3 . . 125.9 ?
    C2 C3 H3 . . 125.9 ?
    Zr1 C3 H3 . . 125.9 ?
    C3 C4 C5 . . 108.1(2) ?
    C3 C4 Zr1 . . 73.78(15) ?
    C5 C4 Zr1 . . 70.91(13) ?
    C3 C4 H4 . . 125.8 ?
    C5 C4 H4 . . 125.8 ?
    Zr1 C4 H4 . . 125.8 ?
    C4 C5 C1 . . 109.3(2) ?
    C4 C5 Zr1 . . 76.02(14) ?
    C1 C5 Zr1 . . 73.16(13) ?
    C4 C5 H5 . . 125.0 ?
    C1 C5 H5 . . 125.0 ?
    Zr1 C5 H5 . . 125.0 ?
    C10 C6 C7 . . 105.8(2) ?
    C10 C6 Si1 . . 125.31(18) ?
    C7 C6 Si1 . . 124.48(18) ?
    C10 C6 Zr1 . . 73.37(14) ?
    C7 C6 Zr1 . . 72.76(13) ?
    Si1 C6 Zr1 . . 100.45(10) ?
    C8 C7 C6 . . 108.9(2) ?
    C8 C7 Zr1 . . 76.65(14) ?
    C6 C7 Zr1 . . 73.25(13) ?
    C8 C7 H7 . . 125.1 ?
    C6 C7 H7 . . 125.1 ?
    Zr1 C7 H7 . . 125.1 ?
    C9 C8 C7 . . 108.1(2) ?
    C9 C8 Zr1 . . 74.01(15) ?
    C7 C8 Zr1 . . 70.17(13) ?
    C9 C8 H8 . . 125.9 ?
    C7 C8 H8 . . 125.9 ?
    Zr1 C8 H8 . . 125.9 ?
    C8 C9 C10 . . 108.0(2) ?
    C8 C9 Zr1 . . 73.93(16) ?
    C10 C9 Zr1 . . 70.67(15) ?
    C8 C9 H9 . . 125.8 ?
    C10 C9 H9 . . 125.8 ?
    Zr1 C9 H9 . . 125.8 ?
    C18 C13 C14 . . 112.7(2) ?
    C18 C13 B1 . . 127.3(2) ?
    C14 C13 B1 . . 119.3(2) ?
    C9 C10 C6 . . 109.2(2) ?
    C9 C10 Zr1 . . 76.26(16) ?
    C6 C10 Zr1 . . 72.90(14) ?
    C9 C10 H01E . . 125.1 ?
    C6 C10 H01E . . 125.1 ?
    Zr1 C10 H01E . . 125.1 ?
    Si1 C11 H11 . . 109.5 ?
    Si1 C11 H01C . . 109.5 ?
    H11 C11 H01C . . 109.5 ?
    Si1 C11 H01D . . 109.5 ?
    H11 C11 H01D . . 109.5 ?
    H01C C11 H01D . . 109.5 ?
    C24 C19 C20 . . 113.1(2) ?
    C24 C19 B1 . . 125.5(2) ?
    C20 C19 B1 . . 121.0(2) ?
    Si1 C12 H01F . . 109.5 ?
    Si1 C12 H01H . . 109.5 ?
    H01F C12 H01H . . 109.5 ?
    Si1 C12 H01I . . 109.5 ?
    H01F C12 H01I . . 109.5 ?
    H01H C12 H01I . . 109.5 ?
    F1 C14 C15 . . 116.3(2) ?
    F1 C14 C13 . . 118.9(2) ?
    C15 C14 C13 . . 124.8(2) ?
    F4 C17 C16 . . 120.1(2) ?
    F4 C17 C18 . . 120.5(2) ?
    C16 C17 C18 . . 119.4(2) ?
    F5 C18 C13 . . 120.8(2) ?
    F5 C18 C17 . . 114.6(2) ?
    C13 C18 C17 . . 124.6(2) ?
    F3 C16 C15 . . 120.7(3) ?
    F3 C16 C17 . . 120.4(3) ?
    C15 C16 C17 . . 118.9(2) ?
    F2 C15 C16 . . 120.0(2) ?
    F2 C15 C14 . . 120.4(3) ?
    C16 C15 C14 . . 119.6(2) ?
    F6 C20 C21 . . 115.7(2) ?
    F6 C20 C19 . . 119.8(2) ?
    C21 C20 C19 . . 124.5(2) ?
    F7 C21 C22 . . 119.5(2) ?
    F7 C21 C20 . . 121.0(2) ?
    C22 C21 C20 . . 119.5(2) ?
    F8 C22 C23 . . 120.5(3) ?
    F8 C22 C21 . . 120.8(3) ?
    C23 C22 C21 . . 118.6(2) ?
    F9 C23 C22 . . 119.7(2) ?
    F9 C23 C24 . . 120.2(2) ?
    C22 C23 C24 . . 120.1(3) ?
    F10 C24 C23 . . 114.8(2) ?
    F10 C24 C19 . . 121.2(2) ?
    C23 C24 C19 . . 124.0(2) ?
    C30 C25 C26 . . 113.2(2) ?
    C30 C25 B1 . . 126.2(2) ?
    C26 C25 B1 . . 119.9(2) ?
    F11 C26 C27 . . 116.4(2) ?
    F11 C26 C25 . . 119.2(2) ?
    C27 C26 C25 . . 124.5(3) ?
    F12 C27 C28 . . 120.2(2) ?
    F12 C27 C26 . . 120.7(3) ?
    C28 C27 C26 . . 119.1(2) ?
    F13 C28 C29 . . 120.4(3) ?
    F13 C28 C27 . . 120.2(3) ?
    C29 C28 C27 . . 119.4(2) ?
    F14 C29 C28 . . 119.9(2) ?
    F14 C29 C30 . . 120.6(3) ?
    C28 C29 C30 . . 119.6(3) ?
    F15 C30 C25 . . 121.5(2) ?
    F15 C30 C29 . . 114.4(2) ?
    C25 C30 C29 . . 124.1(3) ?
    C36 C31 C32 . . 112.6(2) ?
    C36 C31 B1 . . 126.7(2) ?
    C32 C31 B1 . . 120.2(2) ?
    F16 C32 C33 . . 115.7(2) ?
    F16 C32 C31 . . 119.4(2) ?
    C33 C32 C31 . . 124.8(2) ?
    F17 C33 C34 . . 120.1(2) ?
    F17 C33 C32 . . 120.5(2) ?
    C34 C33 C32 . . 119.4(2) ?
    F18 C34 C35 . . 120.6(3) ?
    F18 C34 C33 . . 120.8(2) ?
    C35 C34 C33 . . 118.6(2) ?
    F19 C35 C34 . . 119.4(2) ?
    F19 C35 C36 . . 120.5(2) ?
    C34 C35 C36 . . 120.1(2) ?
    F20 C36 C35 . . 114.6(2) ?
    F20 C36 C31 . . 120.9(2) ?
    C35 C36 C31 . . 124.5(2) ?
    C2_1 C1_1 C6_1 . . 123.9(8) ?
    C2_1 C1_1 Cl1_1 . . 122.3(7) ?
    C6_1 C1_1 Cl1_1 . . 113.8(6) ?
    C1_1 C2_1 C3_1 . . 116.9(7) ?
    C1_1 C2_1 H2_1 . . 121.6 ?
    C3_1 C2_1 H2_1 . . 121.6 ?
    C4_1 C3_1 C2_1 . . 120.0(6) ?
    C4_1 C3_1 H3_1 . . 120.0 ?
    C2_1 C3_1 H3_1 . . 120.0 ?
    C3_1 C4_1 C5_1 . . 120.6(7) ?
    C3_1 C4_1 H4_1 . . 119.7 ?
    C5_1 C4_1 H4_1 . . 119.7 ?
    C6_1 C5_1 C4_1 . . 119.3(7) ?
    C6_1 C5_1 H5_1 . . 120.3 ?
    C4_1 C5_1 H5_1 . . 120.3 ?
    C1_1 C6_1 C5_1 . . 118.6(6) ?
    C1_1 C6_1 H6_1 . . 120.7 ?
    C5_1 C6_1 H6_1 . . 120.7 ?
    C6_2 C1_2 C2_2 . . 123.8(9) ?
    C6_2 C1_2 Cl1_2 . . 116.4(8) ?
    C2_2 C1_2 Cl1_2 . . 119.7(8) ?
    C1_2 C2_2 C3_2 . . 119.0(9) ?
    C1_2 C2_2 H2_2 . . 120.5 ?
    C3_2 C2_2 H2_2 . . 120.5 ?
    C4_2 C3_2 C2_2 . . 117.8(9) ?
    C4_2 C3_2 H3_2 . . 121.1 ?
    C2_2 C3_2 H3_2 . . 121.1 ?
    C5_2 C4_2 C3_2 . . 120.8(10) ?
    C5_2 C4_2 H4_2 . . 119.6 ?
    C3_2 C4_2 H4_2 . . 119.6 ?
    C4_2 C5_2 C6_2 . . 118.3(10) ?
    C4_2 C5_2 H5_2 . . 120.8 ?
    C6_2 C5_2 H5_2 . . 120.8 ?
    C1_2 C6_2 C5_2 . . 117.6(9) ?
    C1_2 C6_2 H6_2 . . 121.2 ?
    C5_2 C6_2 H6_2 . . 121.2 ?

_shelx_res_file                         
;

TITL Me2SiCp2ZrCl2AliBu2_0m_a.res in P-1
    Me2SiCp2ZrCl2AliBu2_0m_a.res
    created by SHELXL-2018/3 at 13:57:49 on 19-Oct-2024
REM Old TITL Me2SiCp2ZrCl2AliBu2_0m in P-1
REM SHELXT solution in P-1
REM R1 0.151,  Rweak 0.008,  Alpha 0.056,  Orientation as input
REM Formula found by SHELXT:  C42 B Cl F21 Si Zr
CELL  0.71073  11.1255  13.4353  14.6793  108.817   97.227   98.209
ZERR   2.000   0.0005   0.0006   0.0007    0.002    0.002    0.002
LATT  1
SFAC  C  H  AL  B  CL  F  SI  ZR
UNIT 84 38 0 2 4 40 2 2
REM Restraints for Fragment chlorobenz, Chlorobenzene, C6H5Cl from: CCDC
REM ICAHEB. Please cite https://doi.org/10.1107/S1600576718004508
SADI_CBZ C1 C2 C2 C3 C3 C4 C4 C5 C5 C6 C6 C1
SADI_CBZ C1 C3 C3 C5 C2 C6 C2 C4 C4 C6 C1 C5
SADI_CBZ CL1 C2 CL1 C6
SADI_CBZ 0.02 CL1 C1
FLAT_CBZ CL1 > C6
SIMU_CBZ CL1 > C6
RIGU_CBZ CL1 > C6
SAME_CBZ CL1 > C6
SIMU 0.04 0.08 1
ACTA
TEMP -128.150
L.S. 10
BOND $H
LIST 4
PLAN 20
WGHT    0.037900    2.655100
FVAR       0.48166   0.45386
ZR1   8    0.542789    0.099755    0.130239    11.00000    0.03427    0.01986 =
         0.01907    0.00307   -0.00367    0.00749
F1    6    0.926676    0.642462    0.312353    11.00000    0.03459    0.05728 =
         0.04789    0.02340    0.01695    0.02031
B1    4    0.693492    0.709861    0.310174    11.00000    0.02365    0.01658 =
         0.02113    0.00551    0.00277    0.00272
CL1   5    0.471870   -0.103408    0.044341    11.00000    0.05554    0.01964 =
         0.02283    0.00634   -0.00576    0.00654
SI1   7    0.603424    0.230116    0.372048    11.00000    0.03132    0.02569 =
         0.01879    0.00533    0.00096    0.00923
C1    1    0.701462    0.173749    0.279189    11.00000    0.02692    0.02507 =
         0.02094    0.00536   -0.00142    0.00621
C2    1    0.738850    0.222912    0.211776    11.00000    0.03416    0.02394 =
         0.02631    0.00770    0.00087    0.00387
AFIX  13
H2    2    0.754501    0.301811    0.224551    11.00000   -1.20000
AFIX   0
F2    6    1.064344    0.609391    0.457189    11.00000    0.03736    0.08252 =
         0.08004    0.03821    0.00558    0.03263
C3    1    0.770357    0.145046    0.131813    11.00000    0.03589    0.03674 =
         0.02688    0.01068    0.00651    0.00765
AFIX  13
H3    2    0.808668    0.159389    0.078085    11.00000   -1.20000
AFIX   0
F3    6    0.982135    0.626523    0.627979    11.00000    0.05761    0.05891 =
         0.05112    0.02549   -0.01796    0.01744
F4    6    0.754225    0.673425    0.646262    11.00000    0.06528    0.05449 =
         0.02560    0.01885    0.00430    0.01855
C4    1    0.750152    0.046807    0.146798    11.00000    0.03367    0.03090 =
         0.02783    0.00473    0.00285    0.01264
AFIX  13
H4    2    0.771290   -0.021286    0.105430    11.00000   -1.20000
AFIX   0
F5    6    0.615223    0.705249    0.503357    11.00000    0.03634    0.05069 =
         0.02795    0.01775    0.00996    0.01884
C5    1    0.706496    0.063236    0.235923    11.00000    0.02850    0.02761 =
         0.02585    0.00970    0.00084    0.01001
AFIX  13
H5    2    0.694659    0.008769    0.268705    11.00000   -1.20000
AFIX   0
C6    1    0.462191    0.194867    0.274407    11.00000    0.02809    0.02492 =
         0.02554    0.00679    0.00216    0.00856
F6    6    0.647158    0.755092    0.128276    11.00000    0.04978    0.02721 =
         0.03289    0.01455    0.00187    0.00977
F7    6    0.624046    0.620705   -0.054109    11.00000    0.08481    0.05011 =
         0.02509    0.01937    0.00113    0.01042
C7    1    0.443671    0.248476    0.205713    11.00000    0.03206    0.02276 =
         0.02775    0.00607    0.00123    0.00951
AFIX  13
H7    2    0.477591    0.325724    0.218402    11.00000   -1.20000
AFIX   0
F8    6    0.638158    0.411629   -0.089220    11.00000    0.13727    0.04521 =
         0.01908   -0.00072    0.00572    0.01413
C8    1    0.352278    0.180826    0.124584    11.00000    0.03393    0.03506 =
         0.03229    0.00891   -0.00641    0.01316
AFIX  13
H8    2    0.314460    0.201194    0.069329    11.00000   -1.20000
AFIX   0
F9    6    0.677069    0.341158    0.064074    11.00000    0.16200    0.02108 =
         0.03098    0.00119    0.01373    0.01819
C9    1    0.316438    0.084660    0.139820    11.00000    0.03076    0.03013 =
         0.04340    0.00534   -0.00583    0.00378
AFIX  13
H9    2    0.248533    0.024123    0.097331    11.00000   -1.20000
AFIX   0
C13   1    0.762092    0.673939    0.397872    11.00000    0.02524    0.01495 =
         0.02266    0.00331    0.00018    0.00210
F13   6    1.025066    1.123344    0.419309    11.00000    0.06385    0.03282 =
         0.08587    0.02653   -0.02917   -0.02562
C10   1    0.384349    0.092031    0.230949    11.00000    0.03132    0.02649 =
         0.03741    0.01135    0.00152    0.00402
AFIX  13
H01E  2    0.369364    0.038395    0.264274    11.00000   -1.20000
AFIX   0
F10   6    0.713330    0.473735    0.245714    11.00000    0.07903    0.01908 =
         0.02423    0.00846    0.00870    0.00940
C11   1    0.651170    0.376923    0.433335    11.00000    0.03617    0.02717 =
         0.02593    0.00276   -0.00115    0.00449
AFIX 137
H11   2    0.664771    0.410499    0.384357    11.00000   -1.50000
H01C  2    0.727857    0.393164    0.480814    11.00000   -1.50000
H01D  2    0.586193    0.404929    0.467322    11.00000   -1.50000
AFIX   0
F11   6    0.696752    0.902604    0.472602    11.00000    0.03718    0.03267 =
         0.03047   -0.00059    0.00192    0.00977
C19   1    0.686635    0.624391    0.198633    11.00000    0.02957    0.02039 =
         0.02200    0.00630    0.00324    0.00019
F19   6    0.304849    0.861040    0.269062    11.00000    0.03195    0.04945 =
         0.06241    0.02699    0.00568    0.01756
C12   1    0.587935    0.149544    0.452138    11.00000    0.04971    0.03830 =
         0.02685    0.01447    0.01066    0.02289
AFIX 137
H01F  2    0.565848    0.073246    0.411994    11.00000   -1.50000
H01H  2    0.523181    0.169202    0.490142    11.00000   -1.50000
H01I  2    0.666547    0.163378    0.496828    11.00000   -1.50000
AFIX   0
F12   6    0.851739    1.090957    0.528062    11.00000    0.05923    0.02276 =
         0.05589   -0.00856   -0.02291    0.01063
C14   1    0.878526    0.648682    0.393531    11.00000    0.03056    0.02655 =
         0.03303    0.00967    0.00566    0.00806
F14   6    1.043056    0.961417    0.257318    11.00000    0.04581    0.07142 =
         0.07099    0.03965    0.00471   -0.02258
C17   1    0.796056    0.663590    0.562735    11.00000    0.04154    0.02402 =
         0.02551    0.00848   -0.00183    0.00527
F17   6    0.270359    0.526301    0.309849    11.00000    0.03403    0.06010 =
         0.06666    0.04226   -0.00204   -0.01452
C18   1    0.725540    0.680090    0.485898    11.00000    0.02964    0.02033 =
         0.02555    0.00608    0.00102    0.00529
F18   6    0.161701    0.685752    0.279698    11.00000    0.02106    0.08369 =
         0.07728    0.04686    0.00602    0.00399
C16   1    0.910486    0.639290    0.553244    11.00000    0.04170    0.03039 =
         0.03467    0.01184   -0.01102    0.00742
F16   6    0.512372    0.540103    0.324223    11.00000    0.03529    0.02966 =
         0.04743    0.02333   -0.00390   -0.00249
C15   1    0.951756    0.631217    0.467586    11.00000    0.02893    0.03460 =
         0.05129    0.01508   -0.00178    0.01201
F15   6    0.892408    0.774104    0.200748    11.00000    0.03867    0.04288 =
         0.04102    0.01281    0.01672    0.00006
C20   1    0.660684    0.653755    0.116768    11.00000    0.03694    0.02267 =
         0.02629    0.00852    0.00303    0.00336
F20   6    0.545886    0.880613    0.288000    11.00000    0.02982    0.02287 =
         0.04301    0.01466    0.00303    0.00448
C21   1    0.647001    0.585670    0.021272    11.00000    0.05541    0.03783 =
         0.02325    0.01404    0.00159    0.00438
C22   1    0.653954    0.480201    0.002882    11.00000    0.08321    0.03206 =
         0.01956    0.00121    0.00352    0.00462
C23   1    0.673889    0.445377    0.080449    11.00000    0.09167    0.01936 =
         0.02759    0.00322    0.00831    0.00687
C24   1    0.691622    0.516914    0.175129    11.00000    0.05540    0.02338 =
         0.02213    0.00806    0.00514    0.00381
C25   1    0.782008    0.828255    0.331831    11.00000    0.02497    0.01811 =
         0.02849    0.00801   -0.00138    0.00297
C26   1    0.779925    0.914225    0.415175    11.00000    0.02852    0.02073 =
         0.03216    0.00628   -0.00475    0.00637
C27   1    0.858679    1.012417    0.445291    11.00000    0.04199    0.01834 =
         0.04016    0.00263   -0.01768    0.00536
C28   1    0.946882    1.028575    0.391033    11.00000    0.03967    0.02372 =
         0.05747    0.02062   -0.01959   -0.01201
C29   1    0.955137    0.947321    0.309417    11.00000    0.03178    0.03896 =
         0.04874    0.02551   -0.00426   -0.00859
C30   1    0.873980    0.849557    0.281766    11.00000    0.02796    0.02817 =
         0.03631    0.01460    0.00099   -0.00108
C31   1    0.545478    0.712440    0.310669    11.00000    0.02468    0.02436 =
         0.01840    0.00771    0.00067    0.00120
C32   1    0.465973    0.624350    0.313763    11.00000    0.02906    0.03052 =
         0.02538    0.01498   -0.00028    0.00154
C33   1    0.339460    0.614073    0.305134    11.00000    0.02921    0.04322 =
         0.03247    0.02163    0.00010   -0.00701
C34   1    0.284324    0.694104    0.289740    11.00000    0.02091    0.05542 =
         0.03544    0.02203    0.00276    0.00342
C35   1    0.357335    0.782173    0.284665    11.00000    0.02746    0.03895 =
         0.03078    0.01464    0.00275    0.00982
C36   1    0.483475    0.789865    0.295037    11.00000    0.02579    0.02520 =
         0.02219    0.00835    0.00253    0.00159
RESI CBZ 1
PART 1  21
CL1   5    1.006447    0.093497   -0.012232    21.00000    0.06428    0.48457 =
         0.22935    0.01368    0.05579    0.03714
C1    1    0.998713    0.240941    0.035387    21.00000    0.04653    0.14969 =
         0.04145    0.01279   -0.00328    0.03421
C2    1    1.048418    0.304805    0.127590    21.00000    0.01658    0.16390 =
         0.02989   -0.00861    0.00126   -0.00225
AFIX  43
H2    2    1.099251    0.281112    0.170162    21.00000   -1.20000
AFIX   0
C3    1    1.020969    0.411308    0.159061    21.00000    0.02317    0.15226 =
         0.02985    0.01083    0.00717   -0.01152
AFIX  43
H3    2    1.048484    0.457500    0.225142    21.00000   -1.20000
AFIX   0
C4    1    0.955193    0.445698    0.093522    21.00000    0.03735    0.13120 =
         0.04059    0.00442    0.01527    0.01554
AFIX  43
H4    2    0.938064    0.516034    0.114365    21.00000   -1.20000
AFIX   0
C5    1    0.913013    0.377960   -0.003963    21.00000    0.05513    0.13768 =
         0.03671    0.01014    0.01664    0.03719
AFIX  43
H5    2    0.866205    0.401601   -0.048867    21.00000   -1.20000
AFIX   0
C6    1    0.940313    0.276080   -0.034185    21.00000    0.02309    0.12794 =
         0.01935    0.00463    0.00281    0.01077
AFIX  43
H6    2    0.919425    0.231362   -0.101131    21.00000   -1.20000
AFIX   0
PART 0
RESI 0
RESI CBZ 2
PART 2  -21
CL1   5    1.038605    0.120912   -0.008913   -21.00000    0.04409    0.15849 =
         0.04464    0.01086    0.00479    0.04220
C1    1    1.016669    0.264793    0.029886   -21.00000    0.04384    0.17351 =
         0.11343    0.04153    0.05587    0.02330
C2    1    0.970338    0.304563   -0.038831   -21.00000    0.16368    0.26158 =
         0.15716    0.05607    0.05155    0.11327
AFIX  43
H2    2    0.947793    0.260207   -0.105831   -21.00000   -1.20000
AFIX   0
C3    1    0.956385    0.412993   -0.008715   -21.00000    0.18982    0.25964 =
         0.16377    0.02505   -0.02900    0.10294
AFIX  43
H3    2    0.921562    0.442379   -0.054294   -21.00000   -1.20000
AFIX   0
C4    1    0.995490    0.475171    0.090109   -21.00000    0.21297    0.30060 =
         0.14647    0.03638   -0.06070   -0.02082
AFIX  43
H4    2    1.005787    0.550993    0.109997   -21.00000   -1.20000
AFIX   0
C5    1    1.019452    0.427642    0.159500   -21.00000    0.14721    0.21846 =
         0.12093   -0.01022   -0.01241    0.01358
AFIX  43
H5    2    1.019855    0.464776    0.226688   -21.00000   -1.20000
AFIX   0
C6    1    1.043600    0.321156    0.127456   -21.00000    0.08244    0.21205 =
         0.13511   -0.04791    0.04078   -0.00504
AFIX  43
H6    2    1.077260    0.291007    0.172828   -21.00000   -1.20000
PART 0
RESI 0
REM #####
REM #####
AFIX   0
HKLF 4


REM  Me2SiCp2ZrCl2AliBu2_0m_a.res in P-1
REM wR2 = 0.101747, GooF = S = 1.05180, Restrained GooF = 1.07756 for all data
REM R1 = 0.039862 for 8519 Fo > 4sig(Fo) and 0.049182 for all 9976 data
REM 670 parameters refined using 365 restraints

END

WGHT      0.0379      2.6551

REM Highest difference peak  1.018,  deepest hole -0.730,  1-sigma level  0.074
Q1    1   1.0511  0.1620  0.1308  11.00000  0.05    1.02
Q2    1   0.7591  0.3659  0.0706  11.00000  0.05    0.60
Q3    1   1.0175  0.1578 -0.0168  11.00000  0.05    0.55
Q4    1   1.0508  0.4181  0.0609  11.00000  0.05    0.52
Q5    1   1.0014  0.0530 -0.0331  11.00000  0.05    0.52
Q6    1   0.9667  0.1941 -0.0420  11.00000  0.05    0.41
Q7    1   0.7178  0.4238 -0.0823  11.00000  0.05    0.39
Q8    1   0.2779  0.4782  0.2606  11.00000  0.05    0.38
Q9    1   1.0756  0.2557  0.1561  11.00000  0.05    0.38
Q10   1   0.5125  0.2167  0.3210  11.00000  0.05    0.37
Q11   1   0.6928  0.6623  0.2524  11.00000  0.05    0.36
Q12   1   1.0895  0.1151 -0.0353  11.00000  0.05    0.36
Q13   1   0.6674  0.6215  0.0717  11.00000  0.05    0.35
Q14   1   0.7426  0.7749  0.3174  11.00000  0.05    0.35
Q15   1   0.4465  0.2234  0.2436  11.00000  0.05    0.35
Q16   1   0.9971  0.3174  0.0700  11.00000  0.05    0.33
Q17   1   0.7439  0.0572  0.1984  11.00000  0.05    0.33
Q18   1   0.8440  0.6339  0.5523  11.00000  0.05    0.33
Q19   1   0.8124  0.8422  0.2999  11.00000  0.05    0.32
Q20   1   0.9133  0.8976  0.2894  11.00000  0.05    0.32
;
_shelx_res_checksum                     17932

_shelx_hkl_file                         
;
  -2   0   0 1427.06   24.70
  -2   0   0 1472.75   23.70
   2   0   0 1472.05   24.50
  -3   0   0 4999.30  110.99
   3   0   0 4888.31  110.29
  -4   0   0 1179.38   20.10
  -4   0   0 1150.28   22.10
  -4   0   0 1159.78   21.80
   4   0   0 1201.98   22.10
   4   0   0 1213.08   22.80
  -5   0   0  952.10   19.10
  -5   0   0  932.91   16.40
  -5   0   0  866.41   18.20
   5   0   0  944.71   18.90
   5   0   0  905.11   19.50
  -6   0   0  163.78    6.30
  -6   0   0  145.59    5.90
  -6   0   0  155.98    4.30
   6   0   0  160.78    6.40
   6   0   0  159.08    6.90
  -7   0   0    1.70    1.30
  -7   0   0    2.70    0.80
  -7   0   0    4.80    1.60
   7   0   0    2.90    1.40
   7   0   0    2.00    1.70
  -8   0   0   51.99    4.00
  -8   0   0   48.60    2.30
   8   0   0   53.49    4.30
   8   0   0   46.70    5.70
  -9   0   0    6.60    2.10
  -9   0   0    4.50    1.00
   9   0   0    9.10    2.50
   9   0   0    6.80    3.40
   9   0   0    7.70    2.70
 -10   0   0  227.18    9.70
 -10   0   0  226.58    5.80
  10   0   0  229.98   13.70
  10   0   0  243.38   11.50
  10   0   0  228.58   10.30
 -11   0   0   16.50    1.60
  11   0   0   13.00    4.00
  11   0   0   12.60    3.70
  12   0   0  250.27   13.50
  12   0   0  289.07   17.10
  13   0   0  119.99    9.80
  13   0   0  119.79   11.80
  14   0   0   47.10    7.10
  14   0   0   27.40    6.50
  14  -1   0    5.50    4.90
  14  -1   0    8.60    3.80
  13  -1   0   32.50    6.00
  13  -1   0   27.60    6.20
  12  -1   0   48.50    7.40
  12  -1   0   54.59    6.40
  11  -1   0    3.00    2.10
  11  -1   0    5.80    3.00
  11  -1   0    8.00    2.80
 -11   1   0    8.50    2.40
  10  -1   0   46.00    6.60
  10  -1   0   42.90    4.50
  10  -1   0   47.90    5.10
 -10   1   0   36.20    2.00
 -10   1   0   32.10    4.50
   9  -1   0  178.18    8.70
   9  -1   0  160.28    7.80
   9  -1   0  170.28   10.90
  -9   1   0  165.78    7.60
  -9   1   0  173.88    4.50
   8  -1   0  201.68    8.70
   8  -1   0  195.98    7.90
  -8   1   0  206.98    4.90
  -8   1   0  204.18    7.90
   7  -1   0   72.69    4.40
   7  -1   0   82.59    5.00
  -7   1   0   80.79    2.60
  -7   1   0   76.99    4.40
   6  -1   0  599.84   14.70
   6  -1   0  611.24   15.50
  -6   1   0  600.14   10.80
  -6   1   0  575.74   13.90
   5  -1   0  102.99    4.80
   5  -1   0  120.29    4.80
  -5   1   0  118.99    4.80
  -5   1   0  115.19    2.90
   4  -1   0 2223.98   36.10
   4  -1   0 2214.18   37.60
   4  -1   0 2204.68   38.30
   3  -1   0 1443.46   24.90
   3  -1   0 1392.76   24.30
   3  -1   0 1437.76   23.20
  -3   1   0 1426.16   23.00
   2  -1   0 4503.85   86.99
  -2   1   0 4535.15   87.19
  -1   1   0   15.70    1.10
  -1   1   0   15.20    0.90
  -1  -1   0  693.43   13.20
   1   1   0  732.03   12.90
  -2  -1   0  199.58    5.10
  -2  -1   0  190.18    5.40
   2   1   0  197.68    5.60
   2   1   0  197.28    5.20
  -3  -1   0 3032.30   51.09
  -4  -1   0   16.20    2.00
  -4  -1   0   14.90    2.10
   4   1   0   17.20    2.30
   4   1   0   14.90    2.10
  -5  -1   0   33.60    3.20
  -5  -1   0   37.60    3.10
   5   1   0   33.00    3.20
   5   1   0   32.80    3.40
  -6  -1   0  488.05   10.70
  -6  -1   0  470.85   12.30
  -6  -1   0  482.85   12.70
   6   1   0  454.95   15.30
   6   1   0  514.45   14.20
   6   1   0  481.85   13.00
  -7  -1   0  579.04   12.30
  -7  -1   0  561.74   14.60
  -7  -1   0  590.34   15.20
   7   1   0  585.04   18.90
   7   1   0  585.64   16.60
   7   1   0  581.34   15.60
  -8  -1   0   19.40    1.90
  -8  -1   0   19.80    2.80
  -8  -1   0   24.10    3.50
   8   1   0   24.10    3.40
   8   1   0   25.60    3.90
   8   1   0   17.60    3.90
  -9  -1   0   87.39    6.00
  -9  -1   0   83.09    5.60
  -9  -1   0   83.49    3.60
   9   1   0   84.79    6.80
   9   1   0   73.49    6.80
   9   1   0   79.29    7.70
 -10  -1   0  388.16   13.60
 -10  -1   0  414.36    9.40
  10   1   0  443.76   16.50
  10   1   0  426.56   18.70
  10   1   0  407.56   14.80
 -11  -1   0    6.70    1.30
  11   1   0    5.90    3.10
  11   1   0   18.30    4.90
 -12  -1   0  327.07    7.80
  12   1   0  346.07   18.80
  12   1   0  324.27   15.80
  13   1   0   94.69    9.20
  13   1   0   98.89   11.00
  14   1   0   34.50    8.20
  14   1   0   40.00    7.50
  14  -2   0    8.30    4.00
  13  -2   0    2.90    3.30
  13  -2   0    2.30    2.40
  12  -2   0    5.90    2.80
  12  -2   0    3.40    2.60
  11  -2   0   35.50    7.20
  11  -2   0   36.40    4.30
  11  -2   0   43.10    5.10
 -11   2   0   34.20    4.20
  10  -2   0    3.70    2.60
  10  -2   0    3.20    2.00
  10  -2   0    5.50    2.10
 -10   2   0    4.10    1.90
   9  -2   0   59.79    4.70
   9  -2   0   59.49    5.00
  -9   2   0   60.89    2.50
  -9   2   0   52.39    4.30
   8  -2   0    8.20    2.10
   8  -2   0    4.70    1.80
  -8   2   0   10.60    1.30
  -8   2   0   10.30    2.20
   7  -2   0    1.70    1.20
   7  -2   0    0.80    1.30
  -7   2   0    2.40    0.80
  -7   2   0    2.60    1.20
   6  -2   0 1193.38   22.70
   6  -2   0 1150.78   23.50
   6  -2   0 1150.08   20.40
  -6   2   0 1176.58   20.00
   5  -2   0 2399.36   40.90
   5  -2   0 2434.06   42.10
   5  -2   0 2373.16   39.00
  -5   2   0 2397.96   39.10
  -5   2   0 2402.36   42.00
   4  -2   0 3375.26   55.19
   3  -2   0  111.09    3.70
   3  -2   0  112.29    2.70
  -3   2   0  109.69    3.00
  -3   2   0  105.69    3.70
   2  -2   0  361.76    7.70
   2  -2   0  349.67    7.00
  -2   2   0  350.06    7.80
  -2   2   0  357.16    7.30
   1  -2   0   69.49    2.20
   1  -2   0   68.69    2.60
   0  -2   0  149.19    3.90
   0  -2   0  139.89    3.10
   0   2   0  141.69    3.90
  -1  -2   0 1190.98   20.20
   1   2   0 1205.98   20.30
   1   2   0 1148.69   21.00
  -2  -2   0    0.00    0.70
  -2  -2   0   -0.50    0.70
   2   2   0    0.10    0.80
   2   2   0   -0.10    0.70
   2   2   0    0.80    0.90
  -3  -2   0  469.65   11.50
  -3  -2   0  467.35   10.80
   3   2   0  466.95   11.10
   3   2   0  454.55   11.80
   3   2   0  473.15   11.90
   4   2   0   18.60    2.60
  -5  -2   0  207.88    7.30
  -5  -2   0  211.98    7.70
   5   2   0  208.08    8.40
   5   2   0  196.98    8.70
   5   2   0  219.58    7.90
  -6  -2   0   94.99    5.20
  -6  -2   0   91.89    5.10
   6   2   0   87.79    5.30
   6   2   0   90.29    6.50
   6   2   0   96.39    6.10
  -7  -2   0   90.39    5.50
  -7  -2   0   95.69    5.60
   7   2   0   93.29    6.60
   7   2   0   94.29    5.80
   7   2   0   86.39    6.80
  -8  -2   0  294.57    8.60
  -8  -2   0  293.97   10.80
  -8  -2   0  300.17   10.60
   8   2   0  292.97   13.70
   8   2   0  319.97   12.80
   8   2   0  304.27   11.60
  -9  -2   0   32.20    3.70
  -9  -2   0   25.80    2.40
  -9  -2   0   22.30    3.60
   9   2   0   20.90    4.00
   9   2   0   20.20    4.30
   9   2   0   18.20    4.00
 -10  -2   0  170.88    8.70
 -10  -2   0  156.08    5.60
 -10  -2   0  149.19    8.70
  10   2   0  171.88   10.30
  10   2   0  150.18   10.90
 -11  -2   0    5.10    1.30
  11   2   0    3.50    2.80
  11   2   0   11.40    3.80
 -12  -2   0   37.80    2.60
  12   2   0   44.00    6.50
  12   2   0   26.20    5.80
 -13  -2   0   -0.30    1.00
  13   2   0    0.30    2.80
  13   2   0   -1.40    3.00
  14  -3   0    2.70    2.90
  14  -3   0    0.90    3.20
  13  -3   0   18.70    4.80
  13  -3   0   29.30    5.60
  12  -3   0   11.10    4.70
  12  -3   0   15.10    3.60
  11  -3   0   12.60    3.10
  11  -3   0   13.20    4.70
  11  -3   0    7.90    2.50
 -11   3   0    9.20    2.40
  10  -3   0   10.60    3.00
  10  -3   0    8.00    2.60
  10  -3   0    5.50    2.60
 -10   3   0   15.70    3.20
   9  -3   0  443.06   13.80
   9  -3   0  438.86   12.60
  -9   3   0  429.46   13.30
   8  -3   0  616.14   16.20
   8  -3   0  620.84   15.00
  -8   3   0  606.34   15.90
  -8   3   0  619.04   12.20
   7  -3   0  842.32   19.10
   7  -3   0  874.81   18.00
   7  -3   0  833.52   15.50
  -7   3   0  836.02   19.10
  -7   3   0  855.81   15.80
   6  -3   0  800.22   16.20
   6  -3   0  819.62   17.60
   6  -3   0  786.72   14.20
  -6   3   0  795.82   14.90
  -6   3   0  783.52   19.60
   5  -3   0   76.99    3.90
   5  -3   0   77.99    2.50
   5  -3   0   69.09    3.30
  -5   3   0   79.09    3.10
  -5   3   0   82.09    4.10
   4  -3   0   50.39    2.00
   4  -3   0   51.59    2.90
  -4   3   0   51.59    2.50
  -4   3   0   52.99    3.10
   3  -3   0   21.60    1.50
   3  -3   0   19.20    1.70
  -3   3   0   17.50    1.80
  -3   3   0   18.80    1.60
   2  -3   0   54.29    2.60
   2  -3   0   55.89    2.90
   1  -3   0 1090.69   20.30
   1  -3   0 1105.19   19.40
  -1   3   0 1072.79   19.30
   0  -3   0   83.89    2.40
   0  -3   0   90.99    3.40
   0   3   0   86.29    3.40
  -1  -3   0 6058.39  127.79
  -2  -3   0  652.73   15.20
  -2  -3   0  655.73   14.00
   2   3   0  669.13   13.60
   2   3   0  659.63   14.30
  -3  -3   0 1123.09   22.90
  -3  -3   0 1057.39   21.30
   3   3   0 1106.79   22.20
   3   3   0 1049.40   21.70
  -4  -3   0 1289.27   25.20
  -4  -3   0 1272.07   26.50
   4   3   0 1273.37   26.00
   4   3   0 1289.37   27.40
   4   3   0 1245.48   26.50
  -5  -3   0  620.14   15.30
  -5  -3   0  643.04   16.40
   5   3   0  642.44   16.30
   5   3   0  652.53   17.50
   5   3   0  653.83   17.60
  -6  -3   0 1418.06   29.00
  -6  -3   0 1390.76   30.00
   6   3   0 1440.16   32.00
   6   3   0 1435.56   32.30
   6   3   0 1474.85   30.50
  -7  -3   0   53.49    4.70
  -7  -3   0   51.99    4.50
   7   3   0   55.79    5.00
   7   3   0   61.09    5.80
   7   3   0   65.19    6.00
  -8  -3   0  526.05   16.00
  -8  -3   0  524.25   15.30
   8   3   0  538.15   18.20
   8   3   0  523.35   18.70
   8   3   0  533.05   17.00
  -9  -3   0   25.00    2.70
  -9  -3   0   22.70    3.50
  -9  -3   0   27.70    4.20
   9   3   0   20.90    4.10
   9   3   0   21.50    4.60
   9   3   0   29.70    5.60
 -10  -3   0  170.38    6.60
 -10  -3   0  163.98    8.70
  10   3   0  174.98   11.70
  10   3   0  173.48   10.70
 -11  -3   0   41.80    5.10
 -11  -3   0   30.50    2.80
  11   3   0   28.10    5.70
  11   3   0   24.50    4.80
 -12  -3   0   45.30    3.10
  12   3   0   50.09    7.40
  12   3   0   68.29    7.80
 -13  -3   0   20.40    2.60
  13   3   0   14.70    5.50
  14  -4   0    8.50    5.00
  14  -4   0    9.40    3.50
  13  -4   0   24.10    6.40
  13  -4   0   26.60    4.80
  12  -4   0   28.60    5.10
  12  -4   0   21.70    3.90
  12  -4   0   18.80    5.00
  11  -4   0   -1.00    1.90
  11  -4   0    3.40    3.40
  11  -4   0    1.60    1.90
 -11   4   0    2.00    1.80
  10  -4   0  255.67   10.60
  10  -4   0  246.48    9.30
 -10   4   0  254.97   10.40
   9  -4   0  824.62   20.50
   9  -4   0  823.82   18.90
  -9   4   0  831.72   16.10
  -9   4   0  825.72   20.70
   8  -4   0  916.71   19.60
   8  -4   0  904.11   17.00
   8  -4   0  923.41   21.30
  -8   4   0  925.61   17.80
  -8   4   0  970.40   22.00
   7  -4   0  296.07    9.50
   7  -4   0  307.87    6.70
  -7   4   0  301.97    7.70
  -7   4   0  298.87    9.90
   6  -4   0  210.28    4.90
   6  -4   0  212.38    7.30
   6  -4   0  207.08    6.10
  -6   4   0  207.48    6.10
  -6   4   0  198.08    7.40
   5  -4   0  113.89    4.90
   5  -4   0  101.19    3.40
  -5   4   0  107.79    4.20
  -5   4   0  101.29    5.00
   4  -4   0  197.98    6.40
   4  -4   0  195.08    5.40
  -4   4   0  186.28    6.00
  -4   4   0  192.68    6.80
   3  -4   0  304.37    7.60
   3  -4   0  305.57    8.40
   2  -4   0 3496.15   58.59
   1  -4   0 1445.16   25.80
  -1   4   0 1443.36   25.80
   0  -4   0 7129.89  138.79
   0   4   0 6632.34  136.69
  -1  -4   0  406.46    8.30
  -1  -4   0  417.56   10.10
   1   4   0  404.66   10.40
   1   4   0  416.46    8.40
  -2  -4   0   66.09    4.40
  -2  -4   0   65.19    3.80
   2   4   0   64.99    3.90
   2   4   0   66.49    3.20
  -3  -4   0  539.95   13.00
  -3  -4   0  481.95   14.20
   3   4   0  532.15   12.70
   3   4   0  491.65   15.00
  -4  -4   0 1476.35   30.50
  -4  -4   0 1476.95   28.80
   4   4   0 1439.96   29.70
   4   4   0 1444.26   29.40
  -5  -4   0   68.09    4.60
  -5  -4   0   61.99    4.70
   5   4   0   59.29    4.60
   5   4   0   71.89    5.20
  -6  -4   0  819.22   19.50
  -6  -4   0  807.22   20.70
   6   4   0  802.82   20.90
   6   4   0  819.82   21.80
  -7  -4   0  376.86   12.30
  -7  -4   0  362.26   12.90
   7   4   0  377.76   13.50
   7   4   0  375.86   14.40
  -8  -4   0   18.30    3.30
  -8  -4   0   18.90    3.40
   8   4   0   19.20    3.40
   8   4   0   18.10    4.20
  -9  -4   0   33.20    4.60
   9   4   0   32.90    6.10
 -10  -4   0   18.50    3.50
 -10  -4   0   27.70    3.10
  10   4   0   19.80    4.70
 -11  -4   0   18.20    2.60
 -11  -4   0   15.50    3.40
  11   4   0   15.40    4.50
 -12  -4   0   66.19    4.30
  12   4   0   64.49    8.40
 -13  -4   0   52.59    4.10
  13   4   0   71.69    9.70
  14  -5   0  147.99   13.80
  14  -5   0  125.99    9.60
  13  -5   0  116.49    8.70
  13  -5   0   97.69   11.10
  12  -5   0  192.48   10.20
  12  -5   0  162.48    8.30
  12  -5   0  204.28   14.50
  11  -5   0   57.79    4.80
  11  -5   0   63.49    5.60
  11  -5   0   57.69    7.70
 -11   5   0   56.79    5.30
  10  -5   0   63.89    4.70
  10  -5   0   77.69    5.70
 -10   5   0   69.19    5.60
   9  -5   0  124.99    5.80
   9  -5   0  120.19    4.10
   9  -5   0  133.49    6.90
  -9   5   0  130.99    7.20
   8  -5   0    7.50    1.20
   8  -5   0    7.40    1.70
   8  -5   0   10.60    2.30
  -8   5   0    8.00    2.30
   7  -5   0  228.48    5.60
   7  -5   0  222.68    6.80
   7  -5   0  230.88    8.20
  -7   5   0  224.58    8.80
   6  -5   0  345.07   10.10
   6  -5   0  344.67    7.80
  -6   5   0  336.77   10.70
   5  -5   0   24.60    2.10
   5  -5   0   24.20    2.60
   4  -5   0 3060.99   52.79
   4  -5   0 3006.20   51.19
   3  -5   0  669.53   14.70
   3  -5   0  672.23   15.60
   3  -5   0  679.53   14.00
   2  -5   0  450.35   10.40
   2  -5   0  461.55   11.60
   1  -5   0  138.89    5.00
  -1   5   0  130.59    5.00
   0  -5   0 2192.18   36.40
   0  -5   0 2188.78   38.90
   0   5   0 2215.48   39.40
   1   5   0 3354.76   58.29
  -2  -5   0  157.18    6.30
   2   5   0  154.28    5.10
   2   5   0  156.78    6.90
  -3  -5   0  922.01   20.10
  -3  -5   0  909.11   21.90
   3   5   0  913.41   21.00
   3   5   0  902.41   19.00
  -4  -5   0  621.44   15.60
  -4  -5   0  612.94   17.20
   4   5   0  602.14   15.30
   4   5   0  615.44   16.60
  -5  -5   0  731.73   17.90
  -5  -5   0  675.23   18.90
   5   5   0  707.43   18.30
   5   5   0  689.73   18.80
  -6  -5   0   46.20    4.40
  -6  -5   0   44.90    4.50
   6   5   0   45.20    4.70
   6   5   0   52.79    4.80
  -7  -5   0  586.44   21.00
  -7  -5   0  646.24   17.60
   7   5   0  661.53   19.80
   7   5   0  626.44   19.20
  -8  -5   0  377.56   13.30
  -8  -5   0  340.87   13.60
   8   5   0  387.06   15.50
  -9  -5   0    1.50    2.00
   9   5   0    0.20    2.20
 -10  -5   0   33.30    5.20
 -10  -5   0   43.20    4.10
  10   5   0   45.50    6.30
 -11  -5   0   40.00    5.40
 -11  -5   0   43.10    4.10
  11   5   0   36.20    7.00
 -12  -5   0   68.79    5.20
 -12  -5   0   66.59    7.00
  12   5   0   83.09    9.20
  14  -6   0   79.99    7.70
  14  -6   0   74.19   10.20
  13  -6   0   80.59   10.00
  13  -6   0   81.69    7.30
  12  -6   0  122.49   11.40
  12  -6   0  112.29    7.70
  12  -6   0   99.99    6.30
  11  -6   0   76.79    5.10
  11  -6   0   80.19    8.90
  11  -6   0   93.19    6.50
 -11   6   0   85.19    6.70
  10  -6   0   34.40    3.90
  10  -6   0   23.70    3.20
  10  -6   0   29.90    2.20
   9  -6   0   56.59    3.80
   9  -6   0   52.09    2.70
   9  -6   0   56.79    4.70
  -9   6   0   47.50    4.70
   8  -6   0   32.30    2.10
   8  -6   0   29.00    2.70
  -8   6   0   31.70    3.80
   7  -6   0   78.29    4.70
   7  -6   0   68.79    3.10
   7  -6   0   66.89    3.50
   6  -6   0  637.74   13.40
   6  -6   0  638.54   15.70
   5  -6   0   12.50    2.20
   5  -6   0   14.20    2.10
   4  -6   0    7.70    1.50
   4  -6   0    6.60    1.60
   4  -6   0    7.50    2.00
   3  -6   0   47.90    3.10
   3  -6   0   50.29    3.80
   2  -6   0 1607.44   31.50
   2  -6   0 1648.64   30.00
  -2   6   0 1628.14   30.00
   1  -6   0 1793.22   35.30
   1  -6   0 1841.72   32.00
   1  -6   0 1809.72   33.30
  -1   6   0 1876.31   34.00
   0  -6   0  368.96    8.00
   0  -6   0  365.36   10.20
   0   6   0  368.36   10.60
  -1  -6   0  974.20   20.70
   1   6   0  976.80   21.60
  -2  -6   0 2081.59   39.00
   2   6   0 2109.59   36.00
   2   6   0 2077.19   40.20
  -3  -6   0   72.99    4.70
  -3  -6   0   70.49    5.40
   3   6   0   69.59    5.00
   3   6   0   72.99    3.90
  -4  -6   0   84.49    6.10
  -4  -6   0   91.49    6.60
   4   6   0   93.39    5.10
   4   6   0   93.89    6.00
  -5  -6   0   12.60    3.20
  -5  -6   0   17.60    2.90
   5   6   0   18.50    3.60
   5   6   0   20.10    3.00
  -6  -6   0  104.29    9.10
  -6  -6   0  120.79    7.00
   6   6   0  117.59    7.10
   6   6   0  113.59    8.50
  -7  -6   0   22.30    4.30
  -7  -6   0   28.20    4.30
   7   6   0   26.30    4.20
   7   6   0   27.60    4.70
  -8  -6   0  125.19    7.90
   8   6   0  124.09    8.70
  -9  -6   0    6.30    3.00
   9   6   0   10.90    3.60
 -10  -6   0   31.10    5.30
  10   6   0   33.20    6.00
 -11  -6   0   36.70    5.40
 -11  -6   0   21.30    3.80
  11   6   0   27.90    5.60
 -12  -6   0    6.70    3.00
  12   6   0    8.50    4.20
  14  -7   0    4.40    3.60
  14  -7   0   -4.90    2.10
  13  -7   0    1.60    1.80
  13  -7   0    2.40    2.10
  13  -7   0    0.50    2.40
  12  -7   0   57.89    5.60
  12  -7   0   38.10    4.70
  12  -7   0   56.69    8.70
  11  -7   0   16.80    1.80
  11  -7   0   15.70    4.50
  11  -7   0   15.20    2.50
  11  -7   0   12.10    2.80
 -11   7   0   14.90    3.40
  10  -7   0   87.09    3.60
  10  -7   0   75.39    4.80
  10  -7   0   90.39    6.20
   9  -7   0   89.69    5.80
   9  -7   0   82.29    4.50
   9  -7   0   84.29    3.60
   8  -7   0  664.33   17.30
   8  -7   0  654.23   13.40
   8  -7   0  642.54   14.30
   7  -7   0  123.59    6.30
   7  -7   0  122.89    4.80
   6  -7   0  103.69    4.70
   6  -7   0  106.39    5.80
   5  -7   0  999.50   22.20
   5  -7   0  962.60   20.30
   5  -7   0  972.20   20.20
   4  -7   0 1489.15   29.20
   4  -7   0 1490.35   30.30
   4  -7   0 1463.65   28.10
   3  -7   0  233.38    7.50
   3  -7   0  251.97    8.90
   2  -7   0   54.49    3.50
   2  -7   0   54.99    4.40
  -2   7   0   52.59    3.50
   1  -7   0   15.80    3.00
   1  -7   0   12.70    2.10
   1  -7   0   12.20    1.70
  -1   7   0   13.00    2.30
   0  -7   0 1273.97   25.80
   0   7   0 1304.27   27.00
  -1  -7   0  123.89    5.90
   1   7   0  123.39    6.30
  -2  -7   0   37.50    3.60
   2   7   0   43.20    4.10
  -3  -7   0  245.68   10.80
  -3  -7   0  252.37    9.40
   3   7   0  241.18   10.00
   3   7   0  258.07    7.60
  -4  -7   0 1174.98   26.00
  -4  -7   0 1153.88   28.60
   4   7   0 1132.49   27.60
   4   7   0 1182.38   24.30
  -5  -7   0   30.10    3.90
  -5  -7   0   30.60    6.30
   5   7   0   34.70    3.70
   5   7   0   25.30    4.20
  -6  -7   0  201.88    9.40
  -6  -7   0  191.48   10.30
   6   7   0  204.08   10.50
   6   7   0  203.38    9.30
  -7  -7   0    0.90    1.80
   7   7   0   -0.10    1.70
  -8  -7   0  315.87   12.80
   8   7   0  304.57   13.40
  -9  -7   0   87.19    7.30
   9   7   0   90.79    7.80
 -10  -7   0   34.00    5.50
  10   7   0   29.40    5.60
 -11  -7   0   20.40    4.40
  11   7   0   21.00    5.00
  14  -8   0    2.10    3.70
  13  -8   0    1.70    2.30
  13  -8   0    6.00    2.40
  13  -8   0    1.10    2.90
  12  -8   0   -1.50    2.70
  12  -8   0    0.70    2.00
  12  -8   0    0.10    1.70
  11  -8   0   57.09    3.10
  11  -8   0   52.39    5.10
  11  -8   0   60.49    4.20
  11  -8   0   61.59    7.90
  10  -8   0  212.28    7.60
  10  -8   0  227.48    9.90
  10  -8   0  214.08    6.30
   9  -8   0  521.55   15.40
   9  -8   0  488.95   12.20
   9  -8   0  495.25   11.30
   8  -8   0  146.59    7.30
   8  -8   0  136.19    5.40
   8  -8   0  151.88    5.50
   7  -8   0  140.79    7.00
   7  -8   0  139.39    5.70
   6  -8   0  337.77   10.00
   6  -8   0  348.67   11.70
   6  -8   0  337.97   10.00
   5  -8   0   34.70    3.30
   5  -8   0   34.50    2.90
   5  -8   0   32.70    3.60
   4  -8   0 1465.35   30.10
   4  -8   0 1461.85   28.60
   4  -8   0 1514.25   31.80
   3  -8   0  438.86   11.70
   3  -8   0  446.36   13.30
   2  -8   0   16.60    2.30
   2  -8   0   11.10    2.30
   2  -8   0   14.70    2.20
  -2   8   0   16.20    2.30
   1  -8   0   30.70    3.00
   1  -8   0   25.80    3.40
   1  -8   0   28.50    2.20
  -1   8   0   25.90    3.50
   0  -8   0  650.53   16.10
   0   8   0  627.84   16.80
  -1  -8   0   22.10    3.10
   1   8   0   22.60    3.10
  -2  -8   0 2079.69   40.00
   2   8   0 2001.90   41.50
  -3  -8   0   59.29    5.60
  -3  -8   0   51.79    4.70
   3   8   0   54.29    3.10
   3   8   0   54.49    5.00
  -4  -8   0  315.77   15.70
  -4  -8   0  346.27   12.00
   4   8   0  337.97   10.00
   4   8   0  329.47   13.20
  -5  -8   0   77.19    6.60
  -5  -8   0   80.39    6.10
   5   8   0   84.99    5.30
   5   8   0   72.39    6.40
  -6  -8   0  299.97   11.90
   6   8   0  266.07   10.70
  -7  -8   0   44.80    5.20
   7   8   0   41.10    4.70
  -8  -8   0    5.30    2.90
   8   8   0    1.00    2.20
  -9  -8   0   13.70    4.00
   9   8   0   14.80    3.90
 -10  -8   0   28.30    5.40
  10   8   0   26.10    5.40
 -11  -8   0    1.20    2.30
 -11  -8   0   -2.50    1.80
  11   8   0    1.30    2.60
  13  -9   0   -2.80    2.10
  13  -9   0   -0.90    2.50
  13  -9   0    1.20    2.20
  12  -9   0   -1.70    1.60
  12  -9   0    3.50    1.20
  12  -9   0    0.90    2.70
  12  -9   0   -0.30    1.50
  11  -9   0   27.50    4.90
  11  -9   0   25.80    3.00
  11  -9   0   26.40    2.40
  11  -9   0   34.20    6.90
  10  -9   0  114.89    4.60
  10  -9   0  120.99    7.30
  10  -9   0  106.89    5.10
   9  -9   0  181.18    8.70
   9  -9   0  173.18    6.10
   9  -9   0  176.48    6.20
   8  -9   0   43.10    4.30
   8  -9   0   46.80    3.50
   8  -9   0   47.90    3.80
   7  -9   0  409.36   13.30
   7  -9   0  394.26   11.50
   7  -9   0  408.26   11.40
   6  -9   0  127.99    6.20
   6  -9   0  119.09    6.80
   6  -9   0  125.19    5.80
   5  -9   0   -0.60    1.30
   5  -9   0    3.60    1.80
   4  -9   0    2.10    1.20
   4  -9   0    1.90    1.70
   3  -9   0    0.70    1.80
   3  -9   0    2.40    1.30
   2  -9   0  700.03   15.90
   2  -9   0  702.03   19.30
   2  -9   0  711.13   17.00
  -2   9   0  711.23   17.80
   1  -9   0  898.31   20.60
   1  -9   0  914.41   23.40
   1  -9   0  902.61   18.00
  -1   9   0  920.31   21.80
   0  -9   0 1025.00   22.80
   0  -9   0  994.00   25.40
   0   9   0  979.50   23.80
  -1  -9   0  283.17   10.20
   1   9   0  271.87   11.10
  -2  -9   0   62.69    5.00
   2   9   0   56.89    5.30
  -3  -9   0 1514.35   32.30
  -3  -9   0 1470.95   35.70
   3   9   0 1473.95   34.60
  -4  -9   0  302.57   11.70
  -4  -9   0  293.47   13.50
   4   9   0  302.87   13.20
   4   9   0  300.87    8.70
  -5  -9   0   49.50    5.10
   5   9   0   45.90    3.70
  -6  -9   0  108.49    7.50
   6   9   0  110.29    6.30
  -7  -9   0   45.00    5.30
   7   9   0   42.20    4.60
  -8  -9   0   82.89    7.40
   8   9   0   94.09    7.30
  -9  -9   0    3.30    2.40
   9   9   0    1.90    2.10
 -10  -9   0    2.30    2.80
 -10  -9   0    2.60    2.30
  10   9   0    1.10    2.50
  13 -10   0   56.69    4.60
  13 -10   0   58.49    6.10
  13 -10   0   39.50    7.40
  12 -10   0    5.90    1.70
  12 -10   0    8.20    4.30
  12 -10   0   15.30    4.00
  12 -10   0    7.00    2.20
  11 -10   0   48.50    5.10
  11 -10   0   50.59    7.30
  11 -10   0   33.10    2.80
  11 -10   0   43.20    3.40
  10 -10   0  111.59    6.20
  10 -10   0  108.69    7.10
  10 -10   0  105.19    4.80
  10 -10   0  112.99    5.00
   9 -10   0   47.60    4.60
   9 -10   0   41.90    3.90
   9 -10   0   48.20    3.20
   9 -10   0   36.90    3.60
   8 -10   0   66.09    5.40
   8 -10   0   60.49    4.20
   8 -10   0   59.29    4.20
   7 -10   0   30.60    3.80
   7 -10   0   36.00    3.60
   7 -10   0   24.60    2.90
   6 -10   0    3.90    1.90
   6 -10   0    2.90    2.00
   6 -10   0    0.60    1.20
   5 -10   0    4.90    2.10
   5 -10   0    2.00    1.30
   5 -10   0    0.00    1.30
   4 -10   0   80.19    4.80
   4 -10   0   75.99    5.70
   3 -10   0  837.42   22.10
   3 -10   0  837.62   19.60
   3 -10   0  865.61   19.70
   2 -10   0  650.63   15.30
   2 -10   0  650.93   19.30
   2 -10   0  679.53   16.90
  -2  10   0  676.33   17.60
   1 -10   0  898.21   21.20
   1 -10   0  908.41   24.20
  -1  10   0  898.21   22.30
   0 -10   0  344.87   11.60
   0 -10   0  353.46   13.80
   0  10   0  320.67   12.30
  -1 -10   0  533.25   18.20
  -1 -10   0  579.74   16.10
   1  10   0  538.75   17.20
  -2 -10   0   74.49    5.70
   2  10   0   81.59    6.40
  -3 -10   0   45.60    4.80
  -3 -10   0   48.50    8.50
   3  10   0   45.30    5.20
  -4 -10   0   38.50    4.80
   4  10   0   39.20    5.90
  -5 -10   0   52.49    5.60
   5  10   0   56.69    3.60
  -6 -10   0  121.09    8.00
   6  10   0  116.39    6.10
  -7 -10   0   30.60    5.20
   7  10   0   23.80    3.70
  -8 -10   0    3.90    3.00
  -8 -10   0    7.50    3.10
   8  10   0   11.00    3.00
  -9 -10   0    0.80    2.50
  -9 -10   0    1.20    2.30
   9  10   0    7.40    2.30
  12 -11   0   97.29    6.10
  12 -11   0   78.59    5.40
  12 -11   0  107.09   11.00
  12 -11   0  106.29    7.60
  12 -11   0   93.29    5.10
  11 -11   0  110.19    4.70
  11 -11   0  111.49    7.50
  11 -11   0   88.09    4.70
  11 -11   0  105.69   10.50
  11 -11   0  100.99    6.10
  10 -11   0    1.80    1.30
  10 -11   0    0.60    1.80
  10 -11   0    3.40    1.40
  10 -11   0    2.30    1.50
   9 -11   0    1.10    1.30
   9 -11   0    0.70    1.10
   9 -11   0    0.40    1.60
   9 -11   0   -0.10    1.00
   8 -11   0   10.10    2.70
   8 -11   0   14.20    2.50
   8 -11   0   19.80    2.70
   7 -11   0   41.90    3.60
   7 -11   0   32.50    3.70
   7 -11   0   42.20    4.70
   6 -11   0  328.37   12.90
   6 -11   0  336.97   10.60
   6 -11   0  342.17   11.90
   5 -11   0  428.16   15.30
   5 -11   0  462.35   15.80
   5 -11   0  486.75   15.10
   4 -11   0  236.28    8.80
   4 -11   0  220.48    9.30
   4 -11   0  249.97   10.70
   3 -11   0  426.56   12.60
   3 -11   0  421.96   15.00
   3 -11   0  401.86   12.10
   2 -11   0  147.29    5.80
   2 -11   0  148.59    7.20
   2 -11   0  150.78    8.90
  -2  11   0  141.99    7.50
   1 -11   0  479.05   14.70
   1 -11   0  475.35   16.90
  -1  11   0  478.85   15.50
   0 -11   0  180.88    8.40
   0 -11   0  170.78    9.90
   0  11   0  161.48    8.90
  -1 -11   0   38.10    5.30
  -1 -11   0   40.40    4.40
   1  11   0   37.70    4.60
  -2 -11   0  235.78   10.20
  -2 -11   0  226.08   12.00
   2  11   0  216.68   11.10
  -3 -11   0   67.89    7.00
  -3 -11   0   76.09    6.00
   3  11   0   70.59    6.90
  -4 -11   0    1.40    1.90
  -4 -11   0    2.30    2.30
  -5 -11   0   18.70    3.80
  -5 -11   0   15.80    4.10
  -6 -11   0    5.70    2.80
  -6 -11   0    4.10    2.80
  -7 -11   0   10.20    3.50
  -7 -11   0   15.90    4.30
  -8 -11   0  189.18   11.20
  -8 -11   0  194.68   12.20
  -9 -11   0  179.58   11.10
  -9 -11   0  196.38   12.30
  12 -12   0    8.30    2.00
  12 -12   0    8.00    1.70
  12 -12   0    9.10    4.50
  11 -12   0    4.00    1.50
  11 -12   0    3.70    1.40
  11 -12   0    4.60    2.10
  11 -12   0    2.90    1.50
  10 -12   0   -2.20    2.50
  10 -12   0    2.00    1.40
  10 -12   0    0.50    1.90
  10 -12   0    3.20    1.30
   9 -12   0   29.80    4.30
   9 -12   0   31.40    3.40
   9 -12   0   33.90    3.20
   8 -12   0  133.79    6.30
   8 -12   0  141.39    8.40
   8 -12   0  139.39    7.10
   7 -12   0  183.08    9.70
   7 -12   0  158.08    8.00
   7 -12   0  176.48    7.30
   6 -12   0  269.67    9.40
   6 -12   0  270.47   11.00
   6 -12   0  257.77   11.90
   5 -12   0   34.20    4.60
   5 -12   0   39.00    4.80
   5 -12   0   30.20    3.40
   4 -12   0   92.69    5.50
   4 -12   0   94.19    7.00
   4 -12   0   90.19    5.70
   3 -12   0  197.68    8.20
   3 -12   0  187.68   10.20
   3 -12   0  179.18    7.50
   2 -12   0  194.48   10.70
  -2  12   0  197.88    9.20
   1 -12   0    4.20    2.00
   1 -12   0    9.80    3.40
  -1  12   0    5.60    2.20
   0 -12   0    8.30    3.60
   0 -12   0    8.00    2.30
   0  12   0    2.30    1.90
  -1 -12   0   67.09    5.70
  -1 -12   0   77.09    7.30
   1  12   0   53.99    5.70
  -2 -12   0   53.59    6.50
  -2 -12   0   67.29    5.80
   2  12   0   71.19    8.00
  -3 -12   0   16.50    3.50
  -3 -12   0   13.20    3.70
  -4 -12   0  204.98   10.30
  -4 -12   0  186.08   11.60
  -5 -12   0  160.38    9.40
  -5 -12   0  153.08   10.70
  -6 -12   0  135.09   10.40
  -6 -12   0  122.59    8.70
  -7 -12   0  101.19    9.30
  -7 -12   0  123.79    8.90
  -8 -12   0   28.60    5.70
  -8 -12   0   32.90    5.80
  11 -13   0   61.19    4.30
  11 -13   0   67.99    8.80
  10 -13   0  214.48   10.90
  10 -13   0  189.58    8.00
  10 -13   0  188.48    7.30
  10 -13   0  219.88   14.10
  10 -13   0  186.18    6.20
   9 -13   0  178.48    8.00
   9 -13   0  180.48    7.20
   9 -13   0  185.48   10.10
   9 -13   0  181.48   12.20
   8 -13   0  106.09    6.60
   8 -13   0  107.29    5.50
   8 -13   0  101.89    7.50
   7 -13   0  116.69    8.20
   7 -13   0  113.59    5.80
   7 -13   0  113.49    7.20
   6 -13   0  134.29    6.50
   6 -13   0  142.39    9.00
   6 -13   0  140.99    8.30
   5 -13   0   35.40    3.80
   5 -13   0   43.10    5.20
   5 -13   0   46.60    5.70
   5 -13   0   32.80    4.10
   4 -13   0    4.30    2.40
   4 -13   0    3.20    1.60
   4 -13   0    5.90    1.80
   3 -13   0  196.18    7.50
   3 -13   0  201.98    9.00
   3 -13   0  206.58   11.10
   2 -13   0  102.99    8.30
   2 -13   0  113.09    6.60
  -2  13   0  113.19    7.30
   1 -13   0    3.80    2.60
   1 -13   0    3.20    1.70
  -1  13   0    0.80    1.80
   0 -13   0   14.70    3.90
   0 -13   0   17.40    3.40
   0  13   0   13.80    3.40
  -1 -13   0   -2.20    1.20
  -1 -13   0    0.00    2.00
  -2 -13   0   75.49    7.80
  -2 -13   0   71.99    6.30
  -3 -13   0  385.86   17.70
  -3 -13   0  419.26   15.30
  -4 -13   0  122.59    8.50
  -4 -13   0  132.49   10.20
  -5 -13   0   89.69    8.80
  -5 -13   0   98.59    7.70
  -6 -13   0  147.49   11.10
  -6 -13   0  141.79    9.40
  -7 -13   0  115.89    8.90
  -7 -13   0  118.79   10.20
  10 -14   0  173.88   10.30
  10 -14   0  147.89    7.30
  10 -14   0  166.58   12.40
   9 -14   0  102.19    7.90
   9 -14   0  107.89    5.30
   9 -14   0  123.29   10.00
   9 -14   0  120.09    6.90
   8 -14   0   40.00    5.80
   8 -14   0   52.59    3.80
   8 -14   0   51.39    5.70
   8 -14   0   45.10    4.90
   7 -14   0   35.70    4.80
   7 -14   0   31.50    5.40
   7 -14   0   37.30    3.40
   7 -14   0   34.60    5.00
   6 -14   0   19.20    4.30
   6 -14   0   21.60    4.10
   6 -14   0   32.70    4.50
   6 -14   0   24.60    3.10
   5 -14   0   15.90    2.70
   5 -14   0   14.50    3.10
   5 -14   0   18.40    3.50
   5 -14   0   11.40    3.60
   5 -14   0   16.20    4.10
   4 -14   0    0.80    1.40
   4 -14   0    1.70    1.60
   4 -14   0    2.50    1.60
   4 -14   0   -1.80    2.00
   3 -14   0    5.60    2.80
   3 -14   0    8.80    2.30
   2 -14   0   34.60    4.00
   2 -14   0   27.80    4.80
   1 -14   0  150.68    8.10
   1 -14   0  147.69   10.40
  -1  14   0  138.49    8.90
   0 -14   0  203.08   12.30
   0 -14   0  187.98    9.40
  -1 -14   0  172.08   12.60
  -1 -14   0  195.18    9.90
  -2 -14   0   92.89    7.10
  -2 -14   0   87.09    8.70
  -3 -14   0  235.08   14.00
  -3 -14   0  226.38   11.20
  -4 -14   0  332.87   14.30
  -4 -14   0  312.27   16.50
  -5 -14   0   47.40    6.90
  -5 -14   0   44.40    5.90
   9 -15   0   40.60    4.80
   9 -15   0   45.30    6.00
   9 -15   0   39.90    5.40
   8 -15   0    2.20    2.10
   8 -15   0    2.70    2.50
   8 -15   0   -1.90    1.70
   8 -15   0    0.60    1.30
   7 -15   0    4.50    2.60
   7 -15   0    3.40    1.50
   7 -15   0    7.30    2.60
   6 -15   0   -2.80    1.30
   6 -15   0   -3.80    1.70
   6 -15   0   -4.20    2.10
   6 -15   0    1.00    2.00
   6 -15   0   -0.10    1.60
   5 -15   0    7.50    3.30
   5 -15   0    0.50    2.30
   5 -15   0    2.90    1.70
   5 -15   0    3.30    1.50
   4 -15   0   12.00    2.60
   4 -15   0    4.80    3.60
   4 -15   0    7.00    1.90
   3 -15   0   31.60    6.20
   3 -15   0   26.40    3.80
   2 -15   0  108.99    9.20
   2 -15   0  126.79    7.30
   1 -15   0   85.69    6.30
   1 -15   0   86.69    8.50
   0 -15   0  300.27   15.40
   0 -15   0  281.67   12.10
  -1 -15   0  137.59    8.60
  -1 -15   0  135.89   10.60
  -2 -15   0  136.59    8.70
  -2 -15   0  134.29   10.90
  -3 -15   0   41.30    7.60
  -3 -15   0   39.20    5.40
  -4 -15   0   -0.80    2.30
  -4 -15   0    3.80    2.80
   7 -16   0    3.20    2.60
   7 -16   0    3.60    2.10
   7 -16   0    3.30    2.00
   7 -16   0    3.10    2.60
   6 -16   0   14.40    3.60
   6 -16   0   21.80    3.10
   6 -16   0   24.30    4.70
   6 -16   0   13.70    3.00
   6 -16   0   11.90    3.60
   5 -16   0  118.99    6.60
   5 -16   0  137.49    9.60
   5 -16   0  130.29   10.10
   5 -16   0  141.39    7.00
   5 -16   0  128.79    6.90
   4 -16   0  142.59   10.10
   4 -16   0  121.39    6.90
   3 -16   0   62.59    7.00
   3 -16   0   55.39    4.90
   2 -16   0   92.59    6.60
   2 -16   0   88.69    8.70
   1 -16   0  103.69    9.50
   1 -16   0   87.99    6.80
   0 -16   0  152.48    8.90
   0 -16   0  155.68   11.60
  -1 -16   0   43.30    7.50
  -1 -16   0   29.70    4.80
  -2 -16   0   -4.00    2.10
  -2 -16   0    4.90    3.10
   1 -17   1  194.58   10.20
   1 -17   1  193.78   13.00
   2 -17   1  154.38   11.30
   2 -17   1  155.38    8.90
   3 -17   1   27.00    5.60
   3 -17   1   32.70    4.30
   4 -17   1   24.10    5.40
   4 -17   1   22.00    3.60
   5 -17   1   14.10    4.00
   5 -17   1   10.50    4.50
   5 -17   1   15.60    3.00
  -2 -16   1   64.09    6.60
  -2 -16   1   75.19    8.50
  -1 -16   1  133.39   10.90
  -1 -16   1  120.79    8.60
   0 -16   1   41.60    7.30
   0 -16   1   44.90    5.40
   1 -16   1   59.49    7.40
   1 -16   1   52.29    5.60
   2 -16   1   44.30    5.00
   2 -16   1   47.60    6.90
   3 -16   1   41.30    5.70
   3 -16   1   39.80    4.60
   4 -16   1   29.70    5.30
   4 -16   1   30.00    4.00
   5 -16   1   -2.20    1.40
   5 -16   1    4.00    1.70
   5 -16   1   -0.70    2.00
   5 -16   1    1.00    1.50
   5 -16   1    1.50    2.00
   6 -16   1    1.80    1.70
   6 -16   1    2.50    2.20
   6 -16   1    0.10    1.80
   6 -16   1    0.20    2.00
   7 -16   1   -1.70    1.50
   7 -16   1    1.80    1.90
   7 -16   1    5.20    2.60
   7 -16   1   -5.30    2.40
   7 -16   1    0.80    2.20
  -4 -15   1   79.39    7.40
  -4 -15   1   77.39    8.70
  -3 -15   1  131.39    8.90
  -3 -15   1  135.79   11.10
  -2 -15   1  143.99   11.20
  -2 -15   1  138.39    9.00
  -1 -15   1  120.19   10.00
  -1 -15   1  126.99    8.40
   0 -15   1   30.40    6.20
   0 -15   1   38.50    4.90
   1 -15   1   10.60    2.90
   1 -15   1    6.50    3.60
   2 -15   1    2.40    1.70
   2 -15   1    0.40    4.50
   3 -15   1   13.60    3.10
   3 -15   1    8.30    3.00
   4 -15   1   15.60    3.20
   4 -15   1   27.80    5.10
   5 -15   1    8.10    2.40
   5 -15   1    6.80    3.10
   5 -15   1    6.50    2.00
   5 -15   1    7.30    2.90
   5 -15   1    6.80    2.00
   6 -15   1    4.20    2.20
   6 -15   1    4.50    2.00
   6 -15   1    0.70    1.50
   6 -15   1   -2.40    2.00
   6 -15   1    1.50    1.60
   7 -15   1   13.70    2.90
   7 -15   1   21.20    3.80
   7 -15   1   22.90    4.70
   7 -15   1   22.90    4.40
   8 -15   1  116.89    8.20
   8 -15   1   96.09    8.30
   8 -15   1   98.99    7.30
   8 -15   1  110.09    7.20
   9 -15   1   66.09    7.10
   9 -15   1   44.90    4.20
   9 -15   1   52.59    5.00
  -6 -14   1   82.99    7.70
  -6 -14   1   88.09    9.20
  -5 -14   1  158.38   11.60
  -5 -14   1  135.59    9.50
  -4 -14   1   41.80    5.70
  -4 -14   1   46.10    6.80
  -3 -14   1   46.30    5.70
  -3 -14   1   60.19    7.30
  -2 -14   1   90.79    9.00
  -2 -14   1   97.69    7.30
  -1 -14   1   -1.50    1.80
  -1 -14   1    0.80    2.30
   0 -14   1   22.70    5.30
   0 -14   1   18.80    3.60
  -1  14  -1   62.99    6.00
   1 -14   1   66.79    5.60
   1 -14   1   64.99    7.20
   2 -14   1   -0.60    1.30
   2 -14   1   -1.10    1.80
   3 -14   1   63.89    6.80
   3 -14   1   68.89    5.60
   4 -14   1   19.30    2.70
   4 -14   1   10.70    2.70
   4 -14   1   13.40    2.80
   4 -14   1   18.90    4.10
   5 -14   1   59.49    5.20
   5 -14   1   52.99    4.70
   5 -14   1   59.69    6.50
   5 -14   1   54.29    6.00
   5 -14   1   52.99    4.80
   6 -14   1   29.90    4.60
   6 -14   1   30.60    4.90
   6 -14   1   26.00    4.60
   7 -14   1  134.19    7.00
   7 -14   1  123.69    8.80
   7 -14   1  135.29    8.80
   7 -14   1  129.59    7.90
   8 -14   1   98.89    5.90
   8 -14   1   97.89    6.50
   8 -14   1   93.29    8.20
   8 -14   1   97.99    7.40
   9 -14   1   46.90    5.30
   9 -14   1   45.40    6.40
   9 -14   1   39.80    4.30
   9 -14   1   41.70    4.20
  10 -14   1   25.60    5.90
  10 -14   1   24.40    3.00
  10 -14   1   26.20    4.50
  10 -14   1   22.40    3.30
  10 -14   1   29.50    3.50
  -7 -13   1   86.39    7.80
  -7 -13   1   72.79    8.60
  -6 -13   1   68.59    6.70
  -6 -13   1   53.49    7.30
  -5 -13   1   14.80    4.30
  -5 -13   1    9.00    3.70
  -4 -13   1   78.69   10.60
  -4 -13   1   77.99    6.80
  -3 -13   1    4.10    3.00
  -3 -13   1   11.70    3.30
  -2 -13   1    2.30    2.60
  -2 -13   1    1.70    2.00
  -1 -13   1   -0.90    1.80
  -1 -13   1   -2.80    1.50
   0  13  -1   -3.10    1.40
   0 -13   1    1.60    2.20
   0 -13   1    0.60    1.50
   1 -13   1   -0.30    1.90
   1 -13   1    0.40    1.70
   2 -13   1  270.47   13.30
   2 -13   1  304.97   11.60
   3 -13   1   14.30    3.80
   3 -13   1   18.50    3.30
   3 -13   1   13.90    2.20
   3 -13   1   15.20    2.30
   4 -13   1  200.68    8.60
   4 -13   1  211.08   10.70
   4 -13   1  194.18    8.50
   4 -13   1  195.08   13.40
   5 -13   1  447.26   15.80
   5 -13   1  442.86   13.90
   5 -13   1  441.66   15.00
   5 -13   1  443.36   16.50
   6 -13   1  180.68    9.30
   6 -13   1  166.78    8.00
   6 -13   1  173.58    9.70
   6 -13   1  164.18    9.40
   7 -13   1   69.89    5.10
   7 -13   1   62.19    5.40
   7 -13   1   57.39    6.30
   7 -13   1   68.19    6.10
   8 -13   1    5.90    2.10
   8 -13   1   11.60    3.30
   8 -13   1    6.60    2.50
   8 -13   1   10.30    2.70
   9 -13   1   -0.10    1.40
   9 -13   1   -2.10    2.20
   9 -13   1    3.70    1.80
   9 -13   1   -0.80    1.70
  10 -13   1    4.70    1.60
  10 -13   1    5.20    1.90
  10 -13   1    1.00    1.70
  10 -13   1    0.00    2.40
  10 -13   1   -0.10    1.90
  11 -13   1   20.70    3.90
  11 -13   1   23.20    6.10
  11 -13   1   22.50    2.80
  11 -13   1   18.10    4.20
  11 -13   1   16.80    2.50
  -8 -12   1   50.79    7.30
  -8 -12   1   55.99    6.60
  -7 -12   1   23.30    4.90
  -6 -12   1    3.40    2.80
  -5 -12   1    2.50    2.00
  -4 -12   1   32.40    4.70
  -3 -12   1  228.98   10.90
   2  12  -1   60.59    6.40
  -2 -12   1   72.79    6.00
   1  12  -1   32.30    4.50
  -1 -12   1   28.30    5.30
  -1 -12   1   33.30    4.40
   0  12  -1  284.17   12.50
   0 -12   1  281.37   13.40
   0 -12   1  290.87   11.50
  -1  12  -1  292.37   12.20
   1 -12   1  289.77   13.40
   1 -12   1  305.97   11.70
   2 -12   1  912.01   22.70
   2 -12   1  919.61   25.60
   3 -12   1  100.09    7.50
   3 -12   1  104.79    5.20
   3 -12   1  111.59    5.60
   3 -12   1  120.39    6.70
   4 -12   1   51.29    4.50
   4 -12   1   46.50    5.30
   4 -12   1   44.20    4.30
   5 -12   1  472.25   14.30
   5 -12   1  473.45   15.70
   5 -12   1  491.45   16.00
   5 -12   1  448.26   16.00
   6 -12   1  544.65   16.60
   6 -12   1  551.24   15.70
   6 -12   1  552.64   18.50
   6 -12   1  556.24   17.70
   7 -12   1   80.79    7.20
   7 -12   1   97.49    6.70
   7 -12   1   89.49    5.70
   7 -12   1   85.39    5.80
   8 -12   1    1.00    1.50
   8 -12   1    6.00    2.90
   8 -12   1    4.20    1.70
   8 -12   1    1.80    1.90
   9 -12   1   91.89    5.90
   9 -12   1   89.49    6.50
   9 -12   1  102.89    5.50
   9 -12   1   86.89    8.50
  10 -12   1   19.20    2.70
  10 -12   1   26.60    2.90
  10 -12   1   28.50    5.90
  10 -12   1   30.80    4.20
  10 -12   1   33.20    3.80
  11 -12   1   61.09    5.60
  11 -12   1   62.59    6.90
  11 -12   1   57.09    3.60
  11 -12   1   63.79    4.10
  12 -12   1    6.20    1.70
  12 -12   1   11.70    2.70
  12 -12   1   21.20    5.70
  12 -12   1    6.30    2.80
  12 -12   1   11.50    2.40
  -9 -11   1   23.10    4.90
   8  11  -1    1.90    1.10
  -8 -11   1   -1.70    1.90
  -7 -11   1   16.00    3.90
  -6 -11   1    8.50    3.00
  -5 -11   1   36.70    5.10
  -4 -11   1    0.50    1.90
   3  11  -1   19.50    3.90
  -3 -11   1   20.50    3.80
   2  11  -1   30.00    5.00
  -2 -11   1   16.60    5.50
  -2 -11   1   27.40    3.90
   1  11  -1  199.08   10.30
  -1 -11   1  213.08    9.60
   0  11  -1   36.10    4.30
   0 -11   1   30.60    4.00
  -1  11  -1   22.90    3.80
   1 -11   1   32.40    5.20
   2 -11   1  592.94   13.60
   2 -11   1  612.64   19.10
   2 -11   1  606.04   16.80
   3 -11   1  258.57    8.80
   3 -11   1  256.47    9.00
   3 -11   1  250.87   11.30
   3 -11   1  268.77   10.10
   4 -11   1  138.09    8.00
   4 -11   1  144.69    7.10
   5 -11   1   20.80    3.90
   5 -11   1   23.20    3.10
   5 -11   1   28.30    4.00
   6 -11   1   38.10    4.20
   6 -11   1   45.70    4.10
   6 -11   1   37.20    4.40
   7 -11   1   50.09    4.40
   7 -11   1   49.90    4.30
   7 -11   1   57.09    5.10
   8 -11   1    5.70    1.90
   8 -11   1    7.90    2.00
   8 -11   1    7.80    2.90
   8 -11   1    5.10    2.20
   9 -11   1    2.20    1.50
   9 -11   1    0.30    1.20
   9 -11   1   -1.00    1.30
   9 -11   1    3.70    2.10
  10 -11   1   15.80    5.10
  10 -11   1   19.20    3.60
  10 -11   1   13.50    2.20
  10 -11   1   23.70    3.60
  11 -11   1    7.90    4.10
  11 -11   1    7.10    2.10
  11 -11   1    9.20    2.00
  11 -11   1    9.80    2.90
  11 -11   1    9.50    1.70
  12 -11   1   23.00    3.20
  12 -11   1   24.20    2.30
  12 -11   1   36.60    4.60
  12 -11   1   14.10    4.90
  10  10  -1   -0.60    1.50
 -10 -10   1    1.10    2.40
   9  10  -1   27.80    4.20
  -9 -10   1   34.10    5.70
   8  10  -1   -0.30    1.40
  -8 -10   1   -0.90    1.90
   7  10  -1   43.00    4.10
  -7 -10   1   48.70    5.70
   6  10  -1    1.00    1.10
  -6 -10   1    1.00    2.20
  -5 -10   1   69.09    6.20
   4  10  -1  381.96   15.80
  -4 -10   1  421.66   14.60
   3  10  -1  588.64   19.40
  -3 -10   1  609.64   17.90
  -3 -10   1  579.94   20.00
   2  10  -1  352.06   13.90
  -2 -10   1  348.17   12.70
  -2 -10   1  357.86   14.80
   1  10  -1    2.90    1.80
  -1 -10   1    3.50    1.70
   0  10  -1   72.19    5.50
   0 -10   1   66.59    5.10
  -1  10  -1  650.73   18.10
   1 -10   1  646.44   17.30
   1 -10   1  630.34   19.20
  -2  10  -1  583.74   16.50
   2 -10   1  571.34   13.30
   2 -10   1  604.14   16.20
   2 -10   1  604.84   18.10
   3 -10   1   91.59    5.60
   3 -10   1   85.39    6.20
   4 -10   1    0.60    1.50
   4 -10   1   -0.10    0.90
   5 -10   1  307.77   11.60
   5 -10   1  308.67   11.10
   5 -10   1  306.67   10.40
   6 -10   1  297.77   10.30
   6 -10   1  296.17   11.20
   7 -10   1   18.60    3.20
   7 -10   1   20.20    2.90
   7 -10   1   27.00    3.20
   8 -10   1    8.70    2.10
   8 -10   1    4.40    2.00
   8 -10   1    8.60    1.90
   9 -10   1   -1.10    1.00
   9 -10   1    0.60    1.90
   9 -10   1   -0.10    1.10
   9 -10   1   -1.20    1.00
  10 -10   1   -0.50    1.00
  10 -10   1   -0.30    1.20
  10 -10   1    1.40    1.40
  10 -10   1   -0.30    2.10
  11 -10   1   12.70    4.80
  11 -10   1   22.10    2.10
  11 -10   1   13.40    2.40
  11 -10   1   22.10    4.00
  12 -10   1   -1.10    2.50
  12 -10   1    5.40    2.70
  12 -10   1    1.70    2.30
  13 -10   1    1.20    3.10
  13 -10   1   -0.60    2.10
  13 -10   1    0.60    1.90
  10   9  -1    4.80    2.50
 -10  -9   1    0.60    2.30
   9   9  -1   14.40    3.60
  -9  -9   1    9.90    3.30
   8   9  -1   24.50    4.20
  -8  -9   1   25.00    4.40
   7   9  -1   17.50    3.30
  -7  -9   1   24.10    4.40
   6   9  -1  105.89    5.90
  -6  -9   1  114.69    7.60
   5   9  -1   89.19    4.70
   5   9  -1   89.39    7.30
  -5  -9   1   98.29    6.90
   4   9  -1  351.26   14.30
  -4  -9   1  361.36   13.00
  -4  -9   1  341.47   14.40
   3   9  -1  516.95   17.20
  -3  -9   1  519.45   15.90
   2   9  -1 1043.40   26.40
  -2  -9   1 1065.69   24.80
  -2  -9   1 1038.00   27.40
   1   9  -1  141.09    7.70
  -1  -9   1  134.79    7.10
   0   9  -1   15.80    3.00
   0  -9   1   14.50    2.70
  -1   9  -1   65.29    4.70
   1  -9   1   51.09    4.10
  -2   9  -1  298.07   10.30
   2  -9   1  302.97   13.60
   2  -9   1  309.37   10.30
   3  -9   1  443.06   13.90
   3  -9   1  450.25   12.90
   4  -9   1  146.19    7.20
   4  -9   1  145.39    6.60
   5  -9   1  409.36   13.20
   5  -9   1  448.36   12.90
   5  -9   1  431.76   12.50
   6  -9   1   91.29    5.30
   6  -9   1  105.19    5.50
   7  -9   1   27.80    3.40
   7  -9   1   28.20    3.20
   7  -9   1   25.50    2.90
   8  -9   1  209.88    8.90
   8  -9   1  204.68    6.80
   9  -9   1   89.39    5.80
   9  -9   1   82.99    3.90
   9  -9   1   82.79    8.00
   9  -9   1   79.09    4.50
  10  -9   1  105.09    9.80
  10  -9   1  112.59    5.60
  10  -9   1  124.39    7.10
  10  -9   1  118.09    4.20
  11  -9   1   15.90    3.50
  11  -9   1   25.00    2.00
  11  -9   1   31.80    3.30
  11  -9   1   24.30    5.90
  12  -9   1   -0.20    1.40
  12  -9   1    0.00    1.70
  12  -9   1    1.00    2.50
  13  -9   1    1.50    1.90
  13  -9   1   -4.00    2.70
  11   8  -1    0.80    2.30
 -11  -8   1    1.00    2.30
  10   8  -1   59.59    6.60
 -10  -8   1   61.39    6.70
   9   8  -1   61.29    6.20
  -9  -8   1   64.79    6.70
  -8  -8   1  356.46   14.10
   7   8  -1  429.66   14.60
  -7  -8   1  430.66   15.30
   6   8  -1  199.08    8.60
   6   8  -1  179.18   12.90
  -6  -8   1  212.18    9.90
   5   8  -1  410.66   15.50
   5   8  -1  409.96   11.90
  -5  -8   1  414.66   14.00
  -5  -8   1  421.66   15.70
   4   8  -1  169.38    6.10
   4   8  -1  161.18    9.00
  -4  -8   1  167.88    8.30
  -4  -8   1  171.48    9.40
   3   8  -1  824.92   22.20
  -3  -8   1  842.22   20.80
  -3  -8   1  797.72   22.50
   2   8  -1   15.60    3.10
  -2  -8   1    9.20    2.50
  -2  -8   1   15.70    3.10
   1   8  -1  350.26   12.00
  -1  -8   1  349.57   11.40
   0   8  -1  132.59    6.80
   0  -8   1  144.29    6.70
  -1   8  -1  270.87    9.80
   1  -8   1  285.27    9.60
   2  -8   1  310.77   11.00
   2  -8   1  301.67    9.80
   3  -8   1    6.10    2.20
   3  -8   1    4.00    1.40
   4  -8   1   48.80    4.00
   4  -8   1   49.20    4.10
   4  -8   1   55.89    3.90
   5  -8   1  250.07    8.70
   5  -8   1  259.27    8.70
   5  -8   1  254.27    9.20
   6  -8   1  283.57    8.70
   6  -8   1  292.27    9.90
   7  -8   1   40.50    3.00
   7  -8   1   44.10    3.90
   8  -8   1   51.09    4.30
   8  -8   1   45.20    2.90
   9  -8   1   61.89    4.00
   9  -8   1   62.79    7.10
   9  -8   1   53.09    4.60
   9  -8   1   53.59    2.80
  10  -8   1   37.70    2.30
  10  -8   1   38.10    7.00
  10  -8   1   36.90    4.10
  10  -8   1   36.50    3.50
  11  -8   1   11.90    2.70
  11  -8   1   13.10    2.30
  11  -8   1    6.00    3.40
  12  -8   1   19.30    6.40
  12  -8   1   17.90    3.00
  12  -8   1   28.80    4.10
  13  -8   1   63.19    6.10
  13  -8   1   56.69    9.00
  14  -8   1    9.20    4.60
  14  -8   1   10.00    3.50
  12   7  -1    9.90    3.80
 -12  -7   1    7.80    3.10
  11   7  -1   32.70    6.50
 -11  -7   1   34.40    5.60
  10   7  -1   53.49    6.50
 -10  -7   1   51.99    6.30
   9   7  -1   59.79    6.40
  -9  -7   1   59.69    6.20
   8   7  -1   83.09    7.20
  -8  -7   1   88.09    6.90
   7   7  -1  713.83   20.40
  -7  -7   1  721.03   20.30
   6   7  -1  174.88    9.60
   6   7  -1  172.38    8.20
  -6  -7   1  148.89    9.00
  -6  -7   1  162.38    8.50
   5   7  -1  410.26   14.80
   5   7  -1  426.36   12.50
  -5  -7   1  390.36   14.60
  -5  -7   1  430.76   13.70
   4   7  -1  162.38    6.30
   4   7  -1  158.38    8.40
  -4  -7   1  146.99    8.30
  -4  -7   1  159.88    7.70
   3   7  -1   -0.60    1.00
  -3  -7   1    0.10    1.30
  -3  -7   1    1.30    1.20
   2   7  -1  502.15   14.80
  -2  -7   1  481.25   15.30
  -2  -7   1  497.55   14.00
   1   7  -1 1923.01   38.10
  -1  -7   1 1914.51   37.00
   0   7  -1   84.69    6.00
   0  -7   1   86.99    5.00
  -1   7  -1   13.20    2.50
   1  -7   1   10.50    2.20
   2  -7   1  575.94   14.30
   3  -7   1  637.14   15.90
   3  -7   1  654.23   15.30
   4  -7   1 1277.97   26.10
   4  -7   1 1320.77   26.20
   4  -7   1 1315.87   26.90
   5  -7   1  138.89    6.10
   5  -7   1  132.29    5.50
   6  -7   1  589.44   14.90
   6  -7   1  591.14   13.20
   7  -7   1   71.49    4.60
   7  -7   1   77.59    3.50
   8  -7   1  220.58    8.70
   8  -7   1  220.78    7.30
   8  -7   1  206.28    5.60
   9  -7   1   62.89    7.10
   9  -7   1   54.49    3.80
   9  -7   1   50.99    4.40
   9  -7   1   54.79    2.60
 -10   7  -1    0.20    1.80
  10  -7   1    0.30    0.70
  10  -7   1   -0.10    1.30
  10  -7   1    0.80    2.70
 -11   7  -1   10.30    3.00
  11  -7   1   11.30    4.30
  11  -7   1   14.50    2.50
  11  -7   1   10.30    2.80
  12  -7   1   16.00    3.30
  12  -7   1   14.70    2.80
  12  -7   1   10.80    4.60
  13  -7   1   36.40    7.60
  13  -7   1   42.80    5.50
  14  -7   1   29.40    7.50
  14  -7   1   30.40    5.40
  12   6  -1   89.79    9.30
 -12  -6   1  104.59    8.20
  11   6  -1   55.79    7.10
 -11  -6   1   51.89    4.80
 -11  -6   1   56.19    6.30
  10   6  -1   58.79    7.00
 -10  -6   1   58.79    5.00
 -10  -6   1   46.70    5.70
   9   6  -1  177.18   10.80
  -9  -6   1  185.48    9.70
   8   6  -1  125.49    8.40
  -8  -6   1  109.59    7.40
   7   6  -1   15.90    3.70
   7   6  -1   20.00    3.90
  -7  -6   1   15.20    3.40
  -7  -6   1   20.10    3.50
   6   6  -1    1.30    1.80
   6   6  -1    2.10    1.70
  -6  -6   1    0.30    1.60
  -6  -6   1    1.00    1.70
   5   6  -1   89.19    6.40
   5   6  -1   88.09    5.30
  -5  -6   1  103.09    6.70
  -5  -6   1   95.99    5.90
   4   6  -1  111.39    5.30
   4   6  -1  108.19    6.40
  -4  -6   1  104.29    6.00
  -4  -6   1  115.69    6.80
   3   6  -1    8.60    2.10
   3   6  -1   11.40    1.70
  -3  -6   1   12.60    2.50
  -3  -6   1   10.90    2.60
   2   6  -1   60.79    4.50
  -2  -6   1   59.59    4.40
  -2  -6   1   63.09    4.90
   1   6  -1  338.77   10.70
  -1  -6   1  343.27   10.30
   0   6  -1  928.81   20.40
   0  -6   1  941.51   20.10
  -1   6  -1  357.96   10.20
   1  -6   1  357.96   10.10
   2  -6   1 3735.73   63.59
   3  -6   1  638.54   15.10
   3  -6   1  663.03   15.00
   4  -6   1   13.50    2.10
   4  -6   1   16.30    2.40
   5  -6   1   42.40    3.20
   5  -6   1   47.40    2.90
   6  -6   1   75.49    3.30
   6  -6   1   68.19    4.10
   7  -6   1  202.28    5.30
   7  -6   1  201.28    7.50
  -8   6  -1   51.09    4.40
   8  -6   1   49.30    3.50
   8  -6   1   49.40    2.30
   8  -6   1   55.69    4.20
  -9   6  -1  182.18    8.70
   9  -6   1  183.18    7.10
   9  -6   1  190.48    8.20
   9  -6   1  183.58    4.80
   9  -6   1  178.38   11.50
 -10   6  -1  139.99    7.80
  10  -6   1  123.89   10.50
  10  -6   1  129.59    6.40
  10  -6   1  139.79    7.40
 -11   6  -1   51.29    5.30
  11  -6   1   51.09    4.80
  11  -6   1   48.10    5.20
  11  -6   1   48.30    7.40
  12  -6   1    1.40    1.60
  12  -6   1    1.50    1.80
  12  -6   1    1.30    2.50
  13  -6   1    3.50    3.20
  13  -6   1    6.50    2.80
  14  -6   1    5.20    2.80
  14  -6   1    3.60    3.80
 -13  -5   1    2.60    2.40
  12   5  -1   22.90    5.90
 -12  -5   1   10.10    3.40
 -12  -5   1   13.90    3.20
  11   5  -1   32.00    6.20
 -11  -5   1   17.70    3.90
  10   5  -1   18.90    4.70
 -10  -5   1   26.40    4.70
 -10  -5   1   24.00    3.30
   9   5  -1   29.30    5.40
  -9  -5   1   22.70    3.80
   8   5  -1  203.38   10.60
   8   5  -1  213.88   11.10
  -8  -5   1  201.88   10.00
  -8  -5   1  221.28    9.80
   7   5  -1 1270.07   30.50
  -7  -5   1 1263.27   28.30
   6   5  -1  437.56   14.70
   6   5  -1  448.96   14.50
  -6  -5   1  446.26   14.50
  -6  -5   1  458.85   13.70
   5   5  -1  232.28    9.70
   5   5  -1  250.57    9.30
  -5  -5   1  245.68    9.90
  -5  -5   1  241.98   10.80
   4   5  -1 1256.07   27.70
   4   5  -1 1306.47   26.00
  -4  -5   1 1277.37   26.60
  -4  -5   1 1246.58   27.80
   3   5  -1  880.11   17.90
   3   5  -1  869.81   20.50
  -3  -5   1  879.71   21.00
  -3  -5   1  909.61   19.90
   2   5  -1 9189.08  198.48
  -2  -5   1 9361.96  199.88
   1   5  -1  247.88    8.30
  -1  -5   1  266.77    8.30
   0   5  -1   28.80    2.60
   0  -5   1   29.10    2.70
  -1   5  -1  532.75   12.50
   1  -5   1  537.25   12.50
   2  -5   1  369.86    9.50
   3  -5   1   44.50    3.10
   3  -5   1   42.90    3.00
   4  -5   1   83.99    4.10
   4  -5   1   79.39    3.70
   5  -5   1  181.48    6.30
   5  -5   1  178.48    5.10
  -6   5  -1   31.50    3.60
   6  -5   1   38.80    3.00
   6  -5   1   36.20    1.90
  -7   5  -1  246.78    8.90
   7  -5   1  252.97    8.40
   7  -5   1  262.27    7.70
   7  -5   1  252.67    5.50
  -8   5  -1  606.24   16.20
   8  -5   1  609.94   15.50
   8  -5   1  600.54   14.40
  -9   5  -1  276.97   10.50
   9  -5   1  286.57   14.60
   9  -5   1  287.77   10.70
   9  -5   1  272.27    9.20
 -10   5  -1  205.48    9.40
  10  -5   1  209.08    8.40
  10  -5   1  225.38   13.80
  10  -5   1  223.78    9.50
 -11   5  -1   10.50    2.90
  11  -5   1   12.80    3.00
  11  -5   1   12.10    2.60
  11  -5   1    6.60    3.40
  12  -5   1    0.60    2.40
  12  -5   1    8.60    2.60
  12  -5   1    1.90    2.10
  13  -5   1   38.60    5.30
  13  -5   1   30.30    7.60
  14  -5   1   -1.30    2.80
  14  -5   1   -1.30    2.30
  13   4  -1   89.09   10.40
 -13  -4   1   88.19    5.00
  12   4  -1   25.40    6.20
 -12  -4   1   28.80    5.10
 -12  -4   1   28.40    3.00
  11   4  -1    1.10    2.70
  11   4  -1    3.50    2.70
 -11  -4   1    4.10    1.60
 -11  -4   1    0.30    1.80
  10   4  -1    1.90    3.10
  10   4  -1    1.50    2.20
 -10  -4   1    2.00    2.10
 -10  -4   1    3.90    1.50
   9   4  -1  228.58   12.20
   9   4  -1  218.68   12.20
  -9  -4   1  195.58    8.00
  -9  -4   1  200.48   11.60
  -9  -4   1  206.28    9.60
   8   4  -1  135.09    9.00
   8   4  -1  134.29    8.90
   8   4  -1  111.69    7.60
  -8  -4   1  127.59    7.30
  -8  -4   1  124.19    7.40
   7   4  -1   11.60    3.00
   7   4  -1    7.40    2.30
   7   4  -1    8.50    3.10
  -7  -4   1    8.80    2.60
  -7  -4   1    6.00    1.80
   6   4  -1  385.06   13.00
   6   4  -1  414.96   13.90
   6   4  -1  373.56   16.30
  -6  -4   1  400.66   12.20
  -6  -4   1  392.26   12.90
   5   4  -1  697.53   17.90
   5   4  -1  680.63   18.80
   5   4  -1  675.93   17.70
  -5  -4   1  693.73   16.90
  -5  -4   1  688.93   17.70
   4   4  -1  481.35   12.70
   4   4  -1  455.35   14.10
   4   4  -1  453.65   13.10
  -4  -4   1  462.75   13.30
  -4  -4   1  463.05   12.50
   3   4  -1  361.66    9.50
  -3  -4   1  364.66   11.30
  -3  -4   1  362.66   10.30
   2   4  -1 1017.30   18.50
   2   4  -1 1022.30   21.20
  -2  -4   1  992.20   21.50
  -2  -4   1 1038.10   20.90
  -1  -4   1 2256.17   65.49
   0   4  -1   27.30    2.30
   0  -4   1   27.00    2.30
  -1   4  -1  147.69    5.00
   1  -4   1  145.89    5.00
   2  -4   1    8.70    1.40
   3  -4   1   54.89    2.90
   3  -4   1   54.69    2.80
  -4   4  -1 1017.80   20.30
   4  -4   1 1019.00   18.30
   4  -4   1 1033.80   19.70
  -5   4  -1 2701.83   47.50
   5  -4   1 2754.72   47.00
  -6   4  -1  236.38    7.80
   6  -4   1  240.58    7.10
   6  -4   1  239.78    5.00
   6  -4   1  237.98    7.60
  -7   4  -1  248.38    8.60
   7  -4   1  260.17    8.50
   7  -4   1  256.47    7.80
  -8   4  -1  591.84   15.20
   8  -4   1  571.64   14.90
   8  -4   1  533.95   19.50
   8  -4   1  553.94   13.80
  -9   4  -1    2.10    1.60
   9  -4   1    1.80    1.50
   9  -4   1    0.90    2.10
 -10   4  -1  112.19    6.60
  10  -4   1  104.59    6.00
  10  -4   1  116.69    7.00
 -11   4  -1   -2.20    1.50
  11  -4   1   -0.80    1.40
  11  -4   1   -0.30    2.10
  11  -4   1   -3.40    1.40
  12  -4   1    4.10    2.70
  12  -4   1    9.40    3.10
  13  -4   1    7.90    4.30
  13  -4   1    5.90    2.70
  14  -4   1    6.60    3.50
  14  -4   1   14.10    5.90
  13   3  -1   -0.30    2.80
  13   3  -1   11.10    4.50
 -13  -3   1    6.00    1.80
  12   3  -1    2.40    2.60
  12   3  -1    3.90    2.90
 -12  -3   1    7.70    1.60
  11   3  -1  208.68   13.50
  11   3  -1  233.78   13.30
 -11  -3   1  210.38    7.30
 -11  -3   1  234.78   10.90
  10   3  -1    0.40    2.40
  10   3  -1    3.60    3.00
 -10  -3   1   -1.80    1.50
 -10  -3   1    1.80    1.30
   9   3  -1  184.08   11.30
   9   3  -1  208.18   11.20
   9   3  -1  178.98    9.50
  -9  -3   1  179.38    8.70
  -9  -3   1  176.98    8.80
  -9  -3   1  193.48    7.10
   8   3  -1   73.29    6.90
   8   3  -1   81.79    6.90
   8   3  -1   82.49    6.20
  -8  -3   1   79.09    5.60
  -8  -3   1   84.59    4.70
  -8  -3   1   72.39    5.50
   7   3  -1  525.15   15.80
   7   3  -1  561.74   17.30
   7   3  -1  536.45   17.60
  -7  -3   1  529.25   14.70
  -7  -3   1  523.85   15.30
   6   3  -1   63.39    4.70
   6   3  -1   64.59    5.30
   6   3  -1   68.59    5.40
  -6  -3   1   67.89    4.60
  -6  -3   1   65.39    4.60
   5   3  -1  927.21   21.10
   5   3  -1  957.90   22.40
  -5  -3   1  907.01   20.20
  -5  -3   1  938.51   21.10
   4   3  -1 1444.16   30.50
   4   3  -1 1401.96   29.00
  -4  -3   1 1314.17   30.10
  -4  -3   1 1443.46   27.50
   3   3  -1  497.65   12.50
   3   3  -1  503.15   13.10
  -3  -3   1  494.05   12.60
  -3  -3   1  503.25   12.10
   2   3  -1  152.78    5.70
  -2  -3   1  159.28    5.60
  -2  -3   1  157.58    5.80
   1   3  -1   16.70    1.90
  -1  -3   1   16.50    1.80
  -1  -3   1   17.40    2.00
   0   3  -1 1069.49   20.10
   0  -3   1 1094.59   20.10
  -1   3  -1 2422.66   45.10
   1  -3   1 2517.15   45.50
   2  -3   1    8.80    1.20
  -3   3  -1   65.39    2.90
   3  -3   1   58.09    2.60
   3  -3   1   61.59    2.30
  -4   3  -1  956.40   18.30
   4  -3   1  941.11   17.90
   4  -3   1  945.21   16.00
  -5   3  -1  921.51   18.30
   5  -3   1  890.21   18.00
   5  -3   1  884.51   17.50
   5  -3   1  906.51   15.00
  -6   3  -1 1070.19   21.40
   6  -3   1  990.70   22.20
   6  -3   1 1084.09   21.40
  -7   3  -1   16.10    2.20
   7  -3   1   16.70    2.30
   7  -3   1   19.00    2.50
  -8   3  -1  227.78    8.40
   8  -3   1  218.98    8.50
   8  -3   1  234.88   12.30
   8  -3   1  225.98    8.10
  -9   3  -1    1.30    1.20
   9  -3   1   -1.50    1.80
   9  -3   1    1.00    1.90
   9  -3   1    0.50    1.40
 -10   3  -1   39.20    4.00
  10  -3   1   50.99    7.00
  10  -3   1   46.20    4.40
  10  -3   1   50.29    4.90
 -11   3  -1   24.60    3.20
  11  -3   1   24.20    4.20
  11  -3   1   16.20    3.20
  11  -3   1   16.90    5.50
  12  -3   1    0.70    2.20
  12  -3   1    0.20    1.70
  13  -3   1    3.20    2.50
  13  -3   1    2.00    3.40
  14  -3   1    8.50    3.50
  14  -3   1   15.30    5.20
  14   2  -1   35.00    7.20
  14   2  -1   35.70    8.20
  13   2  -1  113.09   11.40
  13   2  -1  118.99   10.40
 -13  -2   1  101.59    4.30
  12   2  -1    4.70    3.60
  12   2  -1   11.40    4.50
 -12  -2   1    9.80    1.60
  11   2  -1  121.59    9.50
  11   2  -1  144.29   11.20
 -11  -2   1  123.89    4.90
 -11  -2   1  128.69    8.00
  10   2  -1   13.90    4.00
  10   2  -1    9.60    3.30
  10   2  -1   16.90    4.10
 -10  -2   1   15.60    4.20
 -10  -2   1   17.00    2.10
 -10  -2   1   14.00    3.10
   9   2  -1   16.20    4.40
   9   2  -1   20.50    4.00
   9   2  -1   10.80    3.20
  -9  -2   1   10.30    2.90
  -9  -2   1   12.30    2.80
  -9  -2   1   14.00    2.10
   8   2  -1  316.87   11.80
   8   2  -1  314.37   13.90
   8   2  -1  312.77   12.60
  -8  -2   1  304.27   10.50
  -8  -2   1  299.87    9.30
  -8  -2   1  312.37   11.00
   7   2  -1   20.50    3.30
   7   2  -1   19.20    4.10
  -7  -2   1   15.50    2.70
  -7  -2   1   19.70    2.20
  -7  -2   1   19.20    2.70
   6   2  -1  164.78    7.20
   6   2  -1  138.19    7.20
  -6  -2   1  146.99    6.60
  -6  -2   1  152.38    6.40
  -6  -2   1  147.59    5.50
   5   2  -1   77.09    5.00
   5   2  -1   76.39    4.60
  -5  -2   1   70.59    4.30
  -5  -2   1   67.59    4.30
   4   2  -1  213.08    7.30
   4   2  -1  211.18    7.70
  -4  -2   1  199.78    6.70
  -4  -2   1  207.28    7.00
   3   2  -1   44.40    2.90
   3   2  -1   47.80    3.20
  -3  -2   1   39.20    2.80
  -3  -2   1   48.50    2.90
   2   2  -1  639.34   13.60
   2   2  -1  622.74   13.20
  -2  -2   1  633.14   13.30
   1   2  -1 5727.43  153.28
  -1  -2   1 6963.70  125.29
   0   2  -1 4121.89   78.69
   0  -2   1 4421.56   79.89
  -2   2  -1  691.83   12.70
   2  -2   1  708.23   12.20
   2  -2   1  707.23   12.60
  -3   2  -1   83.79    3.00
   3  -2   1   86.89    3.00
  -4   2  -1  211.98    5.80
   4  -2   1  205.18    5.80
   4  -2   1  196.88    5.60
  -5   2  -1  107.99    4.30
   5  -2   1  108.89    4.50
   5  -2   1  100.69    4.40
  -6   2  -1    6.20    1.50
   6  -2   1    3.70    1.50
   6  -2   1    3.60    2.20
   6  -2   1    2.00    1.20
  -7   2  -1   10.70    2.00
   7  -2   1   11.00    2.10
   7  -2   1   11.10    2.00
   7  -2   1    7.10    2.90
  -8   2  -1  125.99    5.90
   8  -2   1  119.69    6.40
   8  -2   1  103.99    8.30
   8  -2   1  119.79    5.90
  -9   2  -1   11.40    2.40
   9  -2   1    5.00    2.60
   9  -2   1   12.00    2.70
   9  -2   1    6.80    2.20
 -10   2  -1    2.10    1.50
  10  -2   1   -3.50    1.70
  10  -2   1    3.30    2.10
  10  -2   1   -0.20    1.40
 -11   2  -1   30.40    3.80
  11  -2   1   34.00    4.70
  11  -2   1   30.70    4.90
  11  -2   1   34.40    7.10
  12  -2   1    4.10    2.70
  12  -2   1    0.90    2.60
  13  -2   1  120.09    9.20
  13  -2   1   93.99   10.70
  14  -2   1   81.49   10.40
  14  -2   1   70.59    8.00
  14   1  -1   24.50    6.00
  14   1  -1   29.70    7.50
  13   1  -1   26.50    5.80
 -13  -1   1   24.90    2.20
  12   1  -1   85.09    9.40
  12   1  -1   81.69    8.20
 -12  -1   1   76.29    3.50
  11   1  -1  221.18   12.30
  11   1  -1  254.77   15.00
 -11  -1   1  234.78    6.60
  10   1  -1   44.00    5.60
  10   1  -1   49.90    6.90
  10   1  -1   41.50    4.80
 -10  -1   1   41.30    2.70
 -10  -1   1   49.90    5.00
 -10  -1   1   33.50    4.20
   9   1  -1   -0.50    1.60
   9   1  -1    1.10    2.30
   9   1  -1    3.50    2.60
  -9  -1   1    0.00    1.80
  -9  -1   1    2.50    1.80
  -9  -1   1    2.00    1.00
   8   1  -1   28.30    4.10
   8   1  -1   29.70    3.50
  -8  -1   1   26.80    2.10
  -8  -1   1   29.10    3.30
  -8  -1   1   26.60    3.50
   7   1  -1   80.69    5.60
   7   1  -1   75.79    5.00
  -7  -1   1   89.09    5.00
  -7  -1   1   82.99    3.50
  -7  -1   1   71.59    4.60
   6   1  -1  828.72   19.80
   6   1  -1  830.32   18.80
  -6  -1   1  843.32   16.30
  -6  -1   1  828.02   18.00
  -6  -1   1  826.02   18.70
   5   1  -1  740.83   16.40
   5   1  -1  733.53   17.20
  -5  -1   1  704.13   15.60
  -5  -1   1  753.92   14.50
   4   1  -1 4644.74  132.49
  -4  -1   1 4657.53  133.99
   3   1  -1 1689.83   29.20
   3   1  -1 1622.64   29.40
  -3  -1   1 1643.34   28.80
  -3  -1   1 1601.44   29.00
   2   1  -1 2339.47   61.29
  -2  -1   1 2386.96   61.59
   1   1  -1  677.83   12.30
   1   1  -1  682.13   12.50
  -1  -1   1  693.33   12.50
  -1  -1   1  658.43   12.20
  -1   1  -1 1104.49   19.70
   2  -1   1 1434.46   26.50
  -3   1  -1    3.60    0.80
   3  -1   1    1.80    0.70
   3  -1   1    2.40    0.80
   3  -1   1    1.90    1.20
  -4   1  -1 1508.95   26.90
   4  -1   1 1538.25   27.00
   4  -1   1 1536.25   27.30
   4  -1   1 1462.45   30.80
  -5   1  -1   63.19    1.70
  -5   1  -1   56.69    3.30
   5  -1   1   62.59    5.20
   5  -1   1   61.19    3.50
   5  -1   1   67.09    3.80
  -6   1  -1  330.77    6.10
  -6   1  -1  334.27   10.70
   6  -1   1  300.37   12.40
   6  -1   1  316.47    9.70
   6  -1   1  325.07    9.30
  -7   1  -1    2.00    1.00
   7  -1   1    1.90    1.30
   7  -1   1    1.80    1.20
   7  -1   1   -0.70    1.30
  -8   1  -1  112.29    5.70
   8  -1   1  114.59    6.50
   8  -1   1  102.69    5.70
   8  -1   1  109.19    8.30
  -9   1  -1   76.79    5.00
   9  -1   1   74.49    5.70
   9  -1   1   65.09    5.10
 -10   1  -1   28.80    4.50
  10  -1   1   38.60    4.40
  10  -1   1   40.60    4.90
  10  -1   1   32.20    6.60
 -11   1  -1   51.09    4.60
  11  -1   1   31.50    5.80
  11  -1   1   47.90    5.60
  12  -1   1    0.50    2.40
  12  -1   1    3.20    3.00
  13  -1   1   19.90    4.90
  13  -1   1    8.60    4.60
  14  -1   1   81.39   10.80
  14  -1   1   89.19    9.50
  14   0  -1   31.90    6.50
  14   0  -1   36.10    8.30
  13   0  -1   20.40    4.80
  13   0  -1   12.40    4.70
 -13   0   1   16.50    1.80
  12   0  -1    6.00    3.30
  12   0  -1    4.10    2.70
  11   0  -1   61.39    6.30
  11   0  -1   53.09    7.30
  11   0  -1   47.90    7.40
 -11   0   1   55.39    2.80
  10   0  -1  212.28    9.70
  10   0  -1  206.08   12.70
  10   0  -1  232.78   11.20
 -10   0   1  220.58    9.50
 -10   0   1  218.28    5.90
   9   0  -1  409.36   14.50
   9   0  -1  427.36   13.70
  -9   0   1  421.56   13.20
  -9   0   1  428.66    9.20
   8   0  -1  183.58    7.80
   8   0  -1  189.18    8.70
  -8   0   1  171.08    7.10
  -8   0   1  175.48    5.00
  -8   0   1  185.38    7.70
   7   0  -1    5.10    1.70
   7   0  -1    6.20    1.90
  -7   0   1    9.30    1.30
  -7   0   1    4.90    1.70
  -7   0   1    9.00    2.10
   6   0  -1 2435.26   43.40
   6   0  -1 2436.86   44.40
  -6   0   1 2367.56   43.30
  -6   0   1 2473.25   39.90
  -6   0   1 2297.37   42.20
   5   0  -1  560.94   12.80
   5   0  -1  549.15   13.40
  -5   0   1  531.95   12.20
  -5   0   1  540.65   12.80
  -5   0   1  567.94   10.70
   4   0  -1  313.87    8.00
   4   0  -1  315.97    8.50
  -4   0   1  321.17    8.30
  -4   0   1  322.67    6.70
  -4   0   1  311.97    7.70
   3   0  -1  382.66    7.70
   3   0  -1  371.76    8.70
   3   0  -1  369.86    8.20
  -3   0   1  384.76    7.30
  -3   0   1  364.26    8.00
   2   0  -1 1661.83   28.00
  -2   0   1 1709.43   27.90
  -1   0  -1   30.50    1.80
  -1   0  -1   31.00    1.40
   1   0   1   28.60    1.10
   1   0   1   29.00    1.80
  -2   0  -1  464.95   10.90
  -2   0  -1  465.85    9.20
  -2   0  -1  453.35    9.20
   2   0   1  459.65    9.40
   2   0   1  462.25    9.20
   2   0   1  453.85   10.90
  -3   0  -1  762.22   14.70
  -3   0  -1  762.32   14.80
   3   0   1  756.42   14.70
   3   0   1  783.52   15.30
   3   0   1  744.13   17.20
  -4   0  -1    2.60    0.90
  -4   0  -1    3.00    1.20
   4   0   1    4.30    1.80
   4   0   1    2.40    1.10
   4   0   1    4.80    1.40
  -5   0  -1  126.69    3.60
  -5   0  -1  124.99    5.20
  -5   0  -1  120.39    5.00
   5   0   1  121.99    5.60
   5   0   1  110.19    6.80
  -6   0  -1   17.30    2.20
  -6   0  -1   16.20    1.40
   6   0   1   20.10    4.00
   6   0   1   17.00    2.70
   6   0   1   16.30    2.50
  -7   0  -1   72.09    2.70
  -7   0  -1   69.79    4.30
   7   0   1   73.99    5.10
   7   0   1   69.89    4.70
   7   0   1   63.69    6.10
  -8   0  -1  392.46    8.20
  -8   0  -1  405.06   12.10
   8   0   1  392.26   16.20
   8   0   1  403.26   14.00
   8   0   1  386.86   12.50
  -9   0  -1  185.28    8.20
  -9   0  -1  188.18    4.80
   9   0   1  179.38   11.60
   9   0   1  219.98   10.10
 -10   0  -1   78.09    5.60
 -10   0  -1   76.99    2.70
  10   0   1   80.59    8.30
  10   0   1   89.39    6.50
  10   0   1   81.29    6.90
  11   0   1  235.78   14.70
  11   0   1  219.08   11.70
  12   0   1   42.60    6.20
  12   0   1   39.20    7.60
  13   0   1   -1.30    3.00
  13   0   1    3.90    3.10
  14   0   1    0.30    2.50
  14   0   1   -1.60    3.60
  14  -1  -1   17.00    5.40
  14  -1  -1   17.10    4.60
  13  -1  -1   23.50    5.90
  13  -1  -1   43.80    6.20
  12  -1  -1    2.00    2.30
  12  -1  -1    5.20    2.90
 -12   1   1    6.80    1.30
  11  -1  -1    8.80    2.60
  11  -1  -1    6.10    2.80
  11  -1  -1    9.40    3.00
 -11   1   1    9.00    1.40
  10  -1  -1    1.80    1.70
  10  -1  -1   -0.50    1.40
 -10   1   1    2.30    0.90
 -10   1   1   -0.40    1.20
   9  -1  -1   82.69    6.00
   9  -1  -1   71.59    5.20
  -9   1   1   77.59    3.10
  -9   1   1   72.49    5.10
   8  -1  -1  176.88   10.50
   8  -1  -1  170.88    7.30
  -8   1   1  160.88    4.60
  -8   1   1  160.48    7.20
   7  -1  -1  266.87    9.40
   7  -1  -1  269.67    8.70
  -7   1   1  253.27    8.70
  -7   1   1  266.37    6.20
   6  -1  -1  760.22   16.30
   6  -1  -1  767.12   17.50
  -6   1   1  760.22   13.80
  -6   1   1  736.33   16.80
  -6   1   1  744.23   15.80
   5  -1  -1 7941.61  173.08
  -5   1   1 8099.99  174.48
   4  -1  -1 3657.83   59.09
  -4   1   1 3556.54   58.69
   3  -1  -1  903.81   15.10
   3  -1  -1  850.61   15.50
   3  -1  -1  903.91   16.80
  -3   1   1  872.51   15.40
  -3   1   1  880.51   15.10
   2  -1  -1   14.80    1.30
   1  -1  -1  794.92   13.40
   1  -1  -1  781.12   14.10
  -1   1   1  769.32   13.50
   0  -1  -1  558.74   10.10
   0  -1  -1  618.54   10.80
   0  -1  -1  524.65   11.80
   0   1   1  610.54   11.10
   0   1   1  621.74   10.10
   0   1   1  586.74   10.90
  -1  -1  -1  800.62   15.40
  -1  -1  -1  825.82   14.70
   1   1   1  822.82   15.60
  -2  -1  -1 1634.04   28.90
  -2  -1  -1 1634.64   29.70
   2   1   1 1633.04   29.80
  -3  -1  -1 2521.45   44.00
   3   1   1 2637.64   44.80
   3   1   1 2513.55   45.90
  -4  -1  -1  531.45   12.40
  -4  -1  -1  505.75   11.80
   4   1   1  516.25   13.00
   4   1   1  499.95   14.20
   4   1   1  504.55   12.00
  -5  -1  -1  385.26   10.40
  -5  -1  -1  408.16   10.90
   5   1   1  387.36   11.60
   5   1   1  381.86   13.10
   5   1   1  399.56   10.80
  -6  -1  -1  409.56   11.30
  -6  -1  -1  391.36   11.40
   6   1   1  397.36   14.40
   6   1   1  419.06   11.90
   6   1   1  419.56   12.80
  -7  -1  -1   14.00    1.70
  -7  -1  -1   15.20    2.70
  -7  -1  -1   17.10    3.10
   7   1   1   15.70    3.10
   7   1   1   15.10    2.80
   7   1   1   11.00    3.30
  -8  -1  -1  266.17    9.90
  -8  -1  -1  282.77    7.40
   8   1   1  284.77   10.70
   8   1   1  289.77   11.70
   8   1   1  279.87   13.50
  -9  -1  -1  250.37    6.70
  -9  -1  -1  258.67   10.00
   9   1   1  242.18   10.60
   9   1   1  258.37   13.70
   9   1   1  263.67   11.90
 -10  -1  -1   67.19    5.40
 -10  -1  -1   81.49    3.40
  10   1   1   82.69    7.10
  10   1   1   83.19    8.40
 -11  -1  -1   64.89    2.90
  11   1   1   76.09    7.40
  11   1   1   86.39    9.20
  12   1   1    0.70    2.40
  12   1   1    3.70    3.50
  13   1   1   19.90    5.50
  13   1   1   20.20    5.50
  14   1   1    8.70    4.60
  14   1   1   10.60    4.50
  14  -2  -1    5.40    3.60
  14  -2  -1   16.80    4.80
  13  -2  -1    2.30    2.70
  13  -2  -1    8.10    3.30
  12  -2  -1    4.70    3.00
  12  -2  -1    0.10    2.40
  11  -2  -1   12.20    3.40
  11  -2  -1    6.50    2.10
 -11   2   1   11.30    1.70
 -11   2   1    5.60    2.30
  10  -2  -1  478.75   15.80
  10  -2  -1  463.75   14.20
 -10   2   1  458.45   14.90
 -10   2   1  458.75   10.20
   9  -2  -1  107.09    6.00
   9  -2  -1  108.69    6.70
  -9   2   1  109.19    6.30
  -9   2   1  104.79    3.90
   8  -2  -1 1232.28   27.00
   8  -2  -1 1254.47   25.40
  -8   2   1 1213.78   21.90
  -8   2   1 1199.68   26.20
   7  -2  -1 1506.65   30.30
   7  -2  -1 1529.35   29.00
   7  -2  -1 1478.25   26.80
  -7   2   1 1528.55   30.10
  -7   2   1 1497.55   26.10
   6  -2  -1  803.52   17.50
   6  -2  -1  769.22   14.50
   6  -2  -1  760.72   15.80
  -6   2   1  746.73   14.20
  -6   2   1  740.93   17.00
   5  -2  -1   63.39    3.10
   5  -2  -1   52.79    2.30
   5  -2  -1   59.99    3.70
  -5   2   1   60.99    3.60
  -5   2   1   59.79    2.60
   4  -2  -1 1298.47   24.10
   4  -2  -1 1328.47   21.90
   4  -2  -1 1304.27   22.40
  -4   2   1 1257.87   24.20
  -4   2   1 1293.17   22.30
   3  -2  -1  203.08    4.60
   3  -2  -1  193.28    4.30
   3  -2  -1  205.38    5.80
  -3   2   1  203.28    5.90
  -3   2   1  199.38    5.00
   2  -2  -1  488.75   10.40
   2  -2  -1  501.75    9.50
  -2   2   1  470.35   10.50
  -2   2   1  473.95    9.70
   1  -2  -1  126.19    3.80
  -1   2   1  122.19    2.90
  -1   2   1  122.59    3.90
   0  -2  -1  196.08    5.30
   0  -2  -1  182.88    4.90
   0  -2  -1  192.48    4.40
   0   2   1  192.68    4.60
   0   2   1  188.38    4.90
  -1  -2  -1   22.00    1.90
  -1  -2  -1   25.00    1.80
   1   2   1   20.50    1.80
   1   2   1   22.40    1.80
  -2  -2  -1 1142.69   22.70
  -2  -2  -1 1203.68   22.50
   2   2   1 1133.99   21.50
   2   2   1 1181.08   22.60
  -3  -2  -1   41.40    2.80
  -3  -2  -1   35.80    3.00
   3   2   1   43.70    3.40
   3   2   1   44.00    2.90
  -4  -2  -1  618.14   14.10
  -4  -2  -1  637.94   15.20
   4   2   1  604.64   16.10
   4   2   1  611.74   16.30
   4   2   1  654.43   16.10
  -5  -2  -1 1952.40   36.70
  -5  -2  -1 1919.91   35.60
   5   2   1 1874.21   39.00
   5   2   1 1955.80   36.60
   5   2   1 1901.31   37.90
  -6  -2  -1 1040.80   22.80
  -6  -2  -1 1077.89   23.60
   6   2   1 1092.79   25.40
   6   2   1 1055.29   23.60
   6   2   1 1066.69   26.60
  -7  -2  -1 1163.38   24.80
  -7  -2  -1 1103.49   25.10
   7   2   1 1147.39   25.90
   7   2   1 1143.89   28.20
   7   2   1 1112.79   29.10
  -8  -2  -1  121.59    6.80
  -8  -2  -1  119.09    6.70
   8   2   1  109.69    7.70
   8   2   1  120.89    8.80
  -9  -2  -1  124.59    7.10
  -9  -2  -1  118.19    7.10
   9   2   1  113.19    7.40
   9   2   1  119.39    8.40
   9   2   1  130.09    9.70
 -10  -2  -1    1.00    1.90
 -10  -2  -1    0.20    0.90
  10   2   1    0.60    2.00
  10   2   1   -2.70    1.40
 -11  -2  -1   17.00    1.90
  11   2   1   30.40    7.00
  11   2   1   19.30    4.90
 -12  -2  -1    3.10    1.60
 -12  -2  -1    1.20    1.10
  12   2   1   -1.40    2.80
  12   2   1    3.60    2.90
  13   2   1   32.20    6.80
  14  -3  -1   -0.30    3.60
  13  -3  -1   17.40    4.20
  13  -3  -1   26.10    7.00
  12  -3  -1   87.69    9.80
  12  -3  -1   95.29    6.70
  12  -3  -1   97.29    7.80
  11  -3  -1  210.78    9.30
  11  -3  -1  208.58   10.50
 -11   3   1  215.48    6.30
 -11   3   1  213.58   10.00
  10  -3  -1  272.87   11.20
  10  -3  -1  267.57   10.00
 -10   3   1  245.78   12.60
 -10   3   1  265.57    7.20
   9  -3  -1  150.38    6.80
   9  -3  -1  163.88    8.00
  -9   3   1  153.88    5.10
  -9   3   1  154.08    7.60
   8  -3  -1  379.46    9.00
   8  -3  -1  389.66   12.10
   8  -3  -1  369.76   10.50
  -8   3   1  376.26    9.00
  -8   3   1  367.96   11.80
   7  -3  -1  120.59    5.00
   7  -3  -1  116.09    5.80
   7  -3  -1  119.69    4.00
  -7   3   1  123.29    6.00
  -7   3   1  121.29    4.30
   6  -3  -1  230.78    6.50
   6  -3  -1  224.38    7.80
   6  -3  -1  228.38    5.50
  -6   3   1  232.88    8.00
  -6   3   1  224.38    6.20
   5  -3  -1   91.19    4.50
   5  -3  -1   90.49    3.40
   5  -3  -1   90.89    3.00
  -5   3   1   94.79    4.70
  -5   3   1   88.59    3.60
   4  -3  -1   66.59    3.60
   4  -3  -1   67.69    2.70
   4  -3  -1   71.39    2.50
  -4   3   1   66.09    3.70
  -4   3   1   69.19    3.10
   3  -3  -1   89.19    4.00
   3  -3  -1   96.69    3.40
  -3   3   1   88.49    3.60
  -3   3   1   90.99    4.20
   2  -3  -1  456.65    8.50
   2  -3  -1  454.65   10.80
   2  -3  -1  447.76    9.80
  -2   3   1  444.96   10.20
   1  -3  -1  122.99    3.40
   1  -3  -1  118.59    4.40
   1  -3  -1  119.39    4.20
  -1   3   1  122.79    4.60
  -1   3   1  125.09    3.60
   0  -3  -1 2574.94   42.50
   0  -3  -1 2476.65   43.60
   0   3   1 2551.44   42.40
   0   3   1 2554.64   42.40
  -1  -3  -1  195.98    5.70
  -1  -3  -1  195.58    5.60
   1   3   1  192.38    5.70
   1   3   1  190.58    5.80
  -2  -3  -1  946.71   18.40
  -2  -3  -1  941.61   18.90
   2   3   1  938.31   18.90
   2   3   1  946.21   19.10
  -3  -3  -1  299.27    9.10
  -3  -3  -1  288.47    8.30
  -3  -3  -1  289.07    9.50
   3   3   1  292.47    8.80
   3   3   1  286.77    9.10
  -4  -3  -1    3.40    1.70
  -4  -3  -1    5.10    1.90
   4   3   1    3.30    1.70
   4   3   1    3.60    1.60
  -5  -3  -1  358.86   11.50
  -5  -3  -1  344.47   10.40
   5   3   1  350.96   12.30
   5   3   1  346.07   11.00
  -6  -3  -1  178.28    7.50
  -6  -3  -1  174.88    8.00
   6   3   1  179.78    8.10
   6   3   1  191.28    9.50
  -7  -3  -1  113.89    6.60
  -7  -3  -1  120.29    6.70
   7   3   1  120.19    8.20
   7   3   1  127.09    7.10
  -8  -3  -1  132.99    7.30
  -8  -3  -1  136.09    7.40
   8   3   1  125.29    7.80
   8   3   1  135.09    9.30
  -9  -3  -1   25.80    3.60
  -9  -3  -1   21.80    3.60
   9   3   1   26.80    5.10
 -10  -3  -1   30.70    2.80
  10   3   1   24.60    5.30
 -11  -3  -1   42.40    3.20
 -11  -3  -1   45.80    4.10
  11   3   1   40.30    7.70
 -12  -3  -1   41.90    2.90
 -12  -3  -1   44.30    4.00
  12   3   1   40.70    7.70
 -13  -3  -1    7.80    1.60
  13   3   1   15.10    5.10
  14  -4  -1   49.80   10.30
  13  -4  -1   73.29   10.10
  13  -4  -1   81.19    7.60
  12  -4  -1  161.68    9.70
  12  -4  -1  160.48   12.80
  12  -4  -1  157.78    8.20
  11  -4  -1  214.38   10.30
  11  -4  -1  195.78    8.80
 -11   4   1  204.58    6.40
 -11   4   1  206.08   10.00
  10  -4  -1   69.49    5.60
  10  -4  -1   63.89    4.70
 -10   4   1   76.09    6.60
 -10   4   1   67.69    3.70
   9  -4  -1   18.10    2.70
   9  -4  -1   21.40    3.70
   9  -4  -1   14.60    1.90
  -9   4   1   15.90    2.20
  -9   4   1   12.90    2.70
   8  -4  -1  226.18    6.10
   8  -4  -1  218.78    7.30
   8  -4  -1  226.78   10.70
  -8   4   1  232.48    7.00
  -8   4   1  225.48    9.10
   7  -4  -1  313.77    7.30
   7  -4  -1  317.27    8.40
   7  -4  -1  321.57   10.20
  -7   4   1  319.77    8.50
  -7   4   1  313.57   10.50
   6  -4  -1   85.99    3.50
   6  -4  -1   88.59    3.20
   6  -4  -1   85.39    4.70
  -6   4   1   93.29    4.10
  -6   4   1   85.89    4.90
   5  -4  -1   12.00    1.50
   5  -4  -1   11.80    1.60
   5  -4  -1    7.70    1.60
  -5   4   1    9.20    1.70
  -5   4   1   10.10    2.70
   4  -4  -1  460.85   10.00
   4  -4  -1  445.96   11.40
  -4   4   1  452.75   10.90
   3  -4  -1  839.52   16.80
   3  -4  -1  858.71   15.50
   3  -4  -1  881.41   18.30
  -3   4   1  843.42   17.60
   2  -4  -1  112.99    3.50
   2  -4  -1  105.89    4.40
  -2   4   1  112.19    4.80
   1  -4  -1  886.61   16.40
   1  -4  -1  874.31   18.20
   1  -4  -1  869.01   17.20
  -1   4   1  898.61   16.80
   0  -4  -1   42.90    2.50
   0  -4  -1   45.20    3.20
   0  -4  -1   42.20    2.50
   0   4   1   43.80    2.70
   0   4   1   44.10    2.40
  -1  -4  -1 9999.00  203.58
  -2  -4  -1 1958.40   35.60
  -2  -4  -1 1991.80   35.70
   2   4   1 2019.20   36.70
   2   4   1 2006.30   36.00
  -3  -4  -1  673.73   17.40
  -3  -4  -1  705.03   16.00
  -3  -4  -1  660.93   15.40
   3   4   1  677.43   16.30
   3   4   1  665.53   16.00
  -4  -4  -1   57.19    4.20
  -4  -4  -1   66.39    4.90
   4   4   1   53.79    4.30
   4   4   1   62.89    4.40
  -5  -4  -1   62.49    4.90
  -5  -4  -1   60.29    4.40
   5   4   1   63.29    5.10
   5   4   1   66.49    4.80
  -6  -4  -1   37.30    3.90
  -6  -4  -1   35.30    3.80
   6   4   1   33.80    3.90
   6   4   1   38.30    4.50
  -7  -4  -1    4.80    2.20
  -7  -4  -1    6.80    2.10
   7   4   1   10.20    3.30
   7   4   1   10.30    3.40
  -8  -4  -1    7.90    2.50
  -8  -4  -1    5.40    2.10
   8   4   1    6.00    2.40
   8   4   1    1.60    2.30
  -9  -4  -1   16.40    3.60
   9   4   1   14.10    4.00
 -10  -4  -1    0.20    1.90
 -10  -4  -1    0.10    1.30
  10   4   1   -0.60    2.20
 -11  -4  -1    3.00    1.80
 -11  -4  -1    5.20    1.80
  11   4   1    0.70    2.70
 -12  -4  -1    4.80    1.90
 -12  -4  -1    7.20    2.50
  12   4   1    7.00    3.40
 -13  -4  -1    1.10    2.00
 -13  -4  -1    4.60    1.30
  13   4   1    8.10    3.60
  13  -5  -1  123.69    8.80
  13  -5  -1  108.49    7.20
  13  -5  -1  127.89   12.30
  12  -5  -1   72.49    6.60
  11  -5  -1    6.10    2.10
  11  -5  -1    7.40    2.80
 -11   5   1    7.20    2.70
  10  -5  -1   34.60    4.20
  10  -5  -1   33.80    2.60
  10  -5  -1   24.90    3.10
 -10   5   1   31.30    2.90
 -10   5   1   34.70    4.40
   9  -5  -1   60.09    3.90
   9  -5  -1   56.89    3.00
   9  -5  -1   56.69    4.70
  -9   5   1   54.09    3.60
  -9   5   1   55.59    5.00
   8  -5  -1    2.80    1.60
   8  -5  -1   -0.80    0.70
   8  -5  -1    0.30    1.10
  -8   5   1   -0.10    1.20
  -8   5   1    1.20    1.30
   7  -5  -1   68.99    4.60
   7  -5  -1   67.59    3.00
   7  -5  -1   65.59    3.30
  -7   5   1   68.59    4.90
  -7   5   1   66.79    4.00
   6  -5  -1  117.19    4.20
   6  -5  -1  114.89    5.60
   6  -5  -1  117.49    4.00
  -6   5   1  115.69    6.20
  -6   5   1  117.39    5.20
   5  -5  -1 1770.22   33.70
   5  -5  -1 1777.32   31.30
  -5   5   1 1749.43   33.00
   4  -5  -1  910.41   17.30
   4  -5  -1  905.21   18.40
   4  -5  -1  937.01   20.20
  -4   5   1  928.31   19.70
   3  -5  -1 1447.36   28.40
   3  -5  -1 1393.46   26.70
   3  -5  -1 1386.56   24.80
   2  -5  -1 2177.38   36.70
   2  -5  -1 2096.49   38.90
  -2   5   1 2186.88   36.90
   1  -5  -1  742.83   16.90
   1  -5  -1  749.82   15.40
   1  -5  -1  732.33   14.80
  -1   5   1  730.93   15.30
   0  -5  -1  351.56    8.60
   0  -5  -1  352.36   10.60
   0  -5  -1  351.66    8.90
   0   5   1  347.27    9.50
  -1  -5  -1   50.59    3.40
  -1  -5  -1   52.79    3.10
   1   5   1   53.19    3.00
   1   5   1   49.90    3.60
  -2  -5  -1  514.95   12.80
  -2  -5  -1  517.45   12.20
   2   5   1  518.55   12.40
   2   5   1  510.65   15.20
  -3  -5  -1    1.30    1.20
  -3  -5  -1    1.20    1.10
  -3  -5  -1   -0.60    1.20
   3   5   1    1.00    1.20
   3   5   1    0.70    1.10
  -4  -5  -1  111.59    6.60
  -4  -5  -1  101.19    5.50
   4   5   1  105.59    6.00
   4   5   1   99.09    5.70
  -5  -5  -1  118.69    7.20
  -5  -5  -1  136.89    6.60
   5   5   1  132.89    7.10
   5   5   1  125.19    7.10
  -6  -5  -1  240.38   10.70
  -6  -5  -1  243.28    9.60
   6   5   1  241.58   10.60
   6   5   1  252.17   11.00
  -7  -5  -1  360.66   12.50
  -7  -5  -1  358.26   13.60
   7   5   1  341.57   13.60
   7   5   1  357.86   14.20
  -8  -5  -1  729.73   20.10
  -8  -5  -1  706.23   21.30
   8   5   1  736.63   23.10
  -9  -5  -1  184.68    9.60
   9   5   1  215.48   12.20
 -10  -5  -1   36.90    5.60
  10   5   1   30.70    6.00
 -11  -5  -1   21.90    4.30
 -11  -5  -1   14.60    3.20
 -11  -5  -1   14.70    3.00
  11   5   1   18.10    4.70
 -12  -5  -1    8.70    2.50
 -12  -5  -1   10.00    3.00
  12   5   1    2.80    3.40
  14  -6  -1   10.60    4.90
  14  -6  -1   24.00    7.20
  13  -6  -1   10.10    3.50
  13  -6  -1    2.90    3.40
  13  -6  -1   11.70    3.00
  12  -6  -1   -2.20    1.40
  12  -6  -1    3.40    2.00
  11  -6  -1    8.20    2.00
  11  -6  -1    5.10    1.50
  11  -6  -1   10.00    2.90
  10  -6  -1  168.18    5.50
  10  -6  -1  155.48    6.60
  10  -6  -1  163.48    8.40
 -10   6   1  158.08    9.00
   9  -6  -1  130.49    7.00
   9  -6  -1  124.79    4.50
   9  -6  -1  128.49    5.40
  -9   6   1  112.49    7.20
   8  -6  -1  416.96   12.70
   8  -6  -1  402.66    9.20
   8  -6  -1  404.06    9.90
  -8   6   1  385.66   13.70
  -8   6   1  379.76   13.40
   7  -6  -1    0.10    1.30
   7  -6  -1   -1.00    0.80
   7  -6  -1    0.20    0.90
   6  -6  -1  221.58    6.70
   6  -6  -1  227.88    8.60
   5  -6  -1  315.47    8.20
   5  -6  -1  318.17    8.90
   5  -6  -1  322.07   10.30
   4  -6  -1 1916.31   36.60
   4  -6  -1 1896.61   32.80
   4  -6  -1 1824.72   34.50
   3  -6  -1 1405.36   27.80
   3  -6  -1 1411.66   25.50
   2  -6  -1 1834.52   35.40
   2  -6  -1 1833.12   32.70
  -2   6   1 1891.41   33.30
   1  -6  -1 2505.25   43.10
   1  -6  -1 2434.46   43.10
   1  -6  -1 2471.45   45.80
  -1   6   1 2493.75   43.80
   0  -6  -1 1005.30   20.30
   0  -6  -1 1000.80   19.60
   0   6   1 1011.10   21.30
  -1  -6  -1   31.40    3.00
  -1  -6  -1   30.30    2.50
   1   6   1   31.60    2.40
   1   6   1   27.40    3.60
  -2  -6  -1  921.61   20.00
  -2  -6  -1  903.81   18.60
   2   6   1  905.21   21.10
   2   6   1  913.21   18.80
  -3  -6  -1   29.10    3.20
  -3  -6  -1   30.20    3.90
   3   6   1   29.30    2.90
   3   6   1   29.70    3.30
  -4  -6  -1   32.80    3.60
  -4  -6  -1   31.30    4.10
   4   6   1   35.20    3.80
   4   6   1   33.00    3.40
  -5  -6  -1   90.39    5.80
  -5  -6  -1   81.79    6.30
   5   6   1   83.69    5.70
   5   6   1   91.29    6.30
  -6  -6  -1  189.88    8.80
  -6  -6  -1  194.58   10.00
   6   6   1  192.38    9.80
   6   6   1  187.88    9.30
  -7  -6  -1  430.76   14.20
  -7  -6  -1  396.76   15.20
   7   6   1  401.96   15.20
  -8  -6  -1   32.30    4.70
   8   6   1   36.90    5.30
  -9  -6  -1   85.09    6.90
   9   6   1   85.39    7.90
 -10  -6  -1   70.89    7.80
 -10  -6  -1   93.19    6.70
  10   6   1   82.29    8.20
 -11  -6  -1   92.39    6.80
 -11  -6  -1   78.69    6.10
 -11  -6  -1   86.49    7.60
  11   6   1   83.29    8.70
 -12  -6  -1    3.50    2.30
  12   6   1    1.00    2.70
  14  -7  -1    0.70    2.30
  14  -7  -1    4.80    2.80
  14  -7  -1   -0.60    3.00
  13  -7  -1    3.00    2.30
  13  -7  -1   -1.50    2.30
  13  -7  -1   -1.30    2.50
  12  -7  -1   10.80    3.30
  12  -7  -1    8.40    1.70
  12  -7  -1   10.50    2.30
  11  -7  -1    0.60    1.90
  11  -7  -1    4.40    1.50
  11  -7  -1    3.40    1.70
  10  -7  -1   44.50    3.00
  10  -7  -1   56.69    5.30
  10  -7  -1   44.40    3.50
   9  -7  -1   50.69    4.80
   9  -7  -1   50.39    3.10
   9  -7  -1   51.29    3.50
   8  -7  -1   15.00    3.10
   8  -7  -1   13.80    1.90
   8  -7  -1   16.10    2.20
   7  -7  -1  213.38    6.00
   7  -7  -1  208.18    8.70
   7  -7  -1  227.88    7.00
   6  -7  -1  997.00   20.40
   6  -7  -1 1005.30   23.00
   6  -7  -1  973.40   19.70
   5  -7  -1 1073.89   21.00
   5  -7  -1 1101.19   24.60
   5  -7  -1 1090.49   22.50
   4  -7  -1   66.79    3.40
   4  -7  -1   60.29    4.70
   4  -7  -1   66.09    4.40
   3  -7  -1   27.10    2.30
   3  -7  -1   24.80    3.20
   2  -7  -1  280.17    9.90
   2  -7  -1  288.57    9.00
   2  -7  -1  289.17    8.10
  -2   7   1  284.27    8.50
   1  -7  -1  128.49    5.20
   1  -7  -1  138.09    5.50
   1  -7  -1  124.79    6.70
  -1   7   1  128.79    5.70
   0  -7  -1   86.89    5.70
   0  -7  -1   91.29    4.70
   0  -7  -1   87.09    4.00
   0   7   1   88.89    5.00
  -1  -7  -1  144.09    5.10
  -1  -7  -1  133.29    7.30
  -1  -7  -1  141.29    6.10
   1   7   1  143.09    5.00
   1   7   1  147.59    6.90
  -2  -7  -1  296.57    9.70
  -2  -7  -1  299.57    8.40
   2   7   1  278.07   10.40
   2   7   1  289.27    8.20
  -3  -7  -1  391.96   14.50
   3   7   1  413.06   11.20
   3   7   1  398.26   13.50
  -4  -7  -1   37.10    4.00
  -4  -7  -1   29.70    4.30
   4   7   1   34.90    4.10
   4   7   1   33.90    3.40
  -5  -7  -1   51.89    5.00
  -5  -7  -1   49.80    5.40
   5   7   1   48.50    5.20
   5   7   1   59.59    4.80
  -6  -7  -1   99.39    6.60
  -6  -7  -1   87.59    7.00
   6   7   1   91.39    6.50
   6   7   1   78.69    6.70
  -7  -7  -1  148.39    8.40
   7   7   1  142.09    8.70
  -8  -7  -1    2.70    2.20
   8   7   1    2.20    2.20
  -9  -7  -1   15.10    3.60
  -9  -7  -1   19.00    4.00
   9   7   1   15.60    4.10
 -10  -7  -1    3.10    2.50
 -10  -7  -1   -2.90    1.50
  10   7   1   -0.40    2.40
 -11  -7  -1   12.30    3.30
 -11  -7  -1    5.80    2.70
  11   7   1   11.70    4.20
  14  -8  -1   27.50    6.90
  14  -8  -1   21.50    4.70
  14  -8  -1   16.70    4.50
  13  -8  -1   16.60    3.10
  13  -8  -1   19.50    4.20
  13  -8  -1   15.00    5.50
  12  -8  -1  112.99    4.90
  12  -8  -1  110.99    6.00
  12  -8  -1  125.79    8.20
  11  -8  -1   95.89    7.10
  11  -8  -1   99.19    4.50
  11  -8  -1   98.89    5.20
  10  -8  -1   19.60    2.40
  10  -8  -1   23.20    4.30
  10  -8  -1   22.60    2.70
   9  -8  -1   42.90    3.00
   9  -8  -1   43.60    3.40
   9  -8  -1   41.90    4.50
   8  -8  -1  251.27    7.80
   8  -8  -1  255.87    7.00
   8  -8  -1  255.47   10.30
   7  -8  -1  705.83   16.00
   7  -8  -1  707.63   18.70
   7  -8  -1  701.13   15.70
   6  -8  -1  307.07   11.20
   6  -8  -1  309.77    8.60
   6  -8  -1  316.57    9.70
   5  -8  -1  847.42   19.60
   5  -8  -1  861.51   17.70
   5  -8  -1  861.51   24.60
   4  -8  -1  177.38    8.50
   4  -8  -1  184.38    7.80
   4  -8  -1  180.58    6.10
   3  -8  -1  120.29    4.90
   3  -8  -1  117.39    6.40
   2  -8  -1   14.60    2.30
   2  -8  -1   13.50    2.00
   2  -8  -1   10.80    2.50
  -2   8   1   15.50    2.10
   1  -8  -1  689.63   15.50
   1  -8  -1  686.63   15.90
  -1   8   1  704.13   17.10
   0  -8  -1  370.06   13.00
   0  -8  -1  359.96    9.40
   0  -8  -1  376.36   10.80
   0   8   1  379.96   12.00
  -1  -8  -1 1023.50   22.20
  -1  -8  -1 1012.60   25.00
  -1  -8  -1  979.00   19.40
   1   8   1  978.30   23.60
  -2  -8  -1    9.70    2.30
  -2  -8  -1   12.10    2.00
  -2  -8  -1   11.00    3.00
   2   8   1   11.40    1.90
  -3  -8  -1   31.50    3.80
  -3  -8  -1   31.80    5.20
   3   8   1   27.60    2.70
   3   8   1   25.30    3.90
  -4  -8  -1   37.30    5.00
  -4  -8  -1   40.90    4.40
   4   8   1   47.00    6.30
   4   8   1   41.60    3.70
  -5  -8  -1  250.87   12.30
  -5  -8  -1  247.08   10.40
   5   8   1  230.48   11.50
   5   8   1  251.27    9.70
  -6  -8  -1   13.80    3.30
   6   8   1   17.60    3.60
  -7  -8  -1   66.39    6.10
   7   8   1   64.29    5.60
  -8  -8  -1   -0.20    2.10
  -8  -8  -1    2.40    2.10
   8   8   1   -0.80    1.80
  -9  -8  -1    0.30    1.90
  -9  -8  -1   -2.60    1.60
 -10  -8  -1    2.40    2.60
 -10  -8  -1    5.90    2.40
  10   8   1    9.40    3.40
 -11  -8  -1   -2.70    2.00
 -11  -8  -1    1.90    2.50
  11   8   1   -3.30    2.70
  13  -9  -1    6.70    2.20
  13  -9  -1    7.70    4.00
  13  -9  -1    9.50    1.90
  13  -9  -1    6.30    2.80
  12  -9  -1  168.88    9.80
  12  -9  -1  163.18    6.20
  12  -9  -1  155.88    6.70
  11  -9  -1  181.58    9.60
  11  -9  -1  182.08    6.40
  11  -9  -1  176.78    6.70
  10  -9  -1  130.09    5.20
  10  -9  -1  126.39    5.10
  10  -9  -1  129.89    7.90
   9  -9  -1   73.39    5.70
   9  -9  -1   46.90    6.00
   9  -9  -1   62.19    4.10
   9  -9  -1   64.09    3.40
   8  -9  -1  119.79    4.40
   8  -9  -1  127.49    7.30
   8  -9  -1  122.99    5.40
   7  -9  -1   14.90    2.20
   7  -9  -1   15.90    3.40
   7  -9  -1   12.90    2.40
   6  -9  -1   75.29    3.90
   6  -9  -1   84.39    5.20
   6  -9  -1   77.09    5.70
   5  -9  -1  343.57   11.30
   5  -9  -1  346.17   12.70
   5  -9  -1  348.67    9.50
   4  -9  -1   53.39    3.40
   4  -9  -1   47.80    4.50
   3  -9  -1  419.96   12.70
   3  -9  -1  435.86   11.40
   3  -9  -1  442.96   14.00
   2  -9  -1  321.77   12.00
   2  -9  -1  312.57    9.60
   2  -9  -1  315.27    9.90
  -2   9   1  313.87   10.80
   1  -9  -1  274.87    9.10
   1  -9  -1  261.97   11.00
   1  -9  -1  281.07    8.40
  -1   9   1  279.97   10.00
   0  -9  -1  359.36    9.30
   0  -9  -1  350.36   13.20
   0  -9  -1  352.56   11.00
   0   9   1  360.66   12.20
  -1  -9  -1  650.23   19.80
  -1  -9  -1  670.33   17.10
   1   9   1  688.43   19.00
  -2  -9  -1 1063.59   23.90
  -2  -9  -1 1005.70   26.70
   2   9   1 1052.99   26.30
  -3  -9  -1   13.90    3.50
  -3  -9  -1   20.70    4.50
  -3  -9  -1   18.90    3.40
   3   9   1   19.70    2.30
   3   9   1   10.10    2.70
  -4  -9  -1   37.50    5.20
  -4  -9  -1   41.00    4.60
   4   9   1   35.30    3.20
   4   9   1   36.50    4.80
  -5  -9  -1  298.57   13.40
  -5  -9  -1  293.37   11.80
   5   9   1  280.47   10.10
  -6  -9  -1   31.50    4.70
  -6  -9  -1   26.30    4.60
   6   9   1   32.20    3.70
  -7  -9  -1   12.00    3.10
  -7  -9  -1   11.00    3.60
   7   9   1   15.70    3.40
  -8  -9  -1  115.99    8.60
  -8  -9  -1   99.49    8.00
   8   9   1  107.79    7.80
  -9  -9  -1  110.99    8.40
  -9  -9  -1  103.69    8.20
   9   9   1   90.29    7.70
 -10  -9  -1   51.99    6.10
 -10  -9  -1   46.00    5.90
  10   9   1   60.09    6.70
  13 -10  -1   11.20    2.20
  13 -10  -1   10.20    5.40
  13 -10  -1   11.80    3.60
  13 -10  -1   13.50    2.10
  12 -10  -1  132.49    5.70
  12 -10  -1  128.99    8.00
  12 -10  -1  124.49    8.70
  12 -10  -1  119.19    6.30
  11 -10  -1  156.18    6.80
  11 -10  -1  147.69    9.00
  11 -10  -1  150.98    5.90
  11 -10  -1  149.59    5.70
  10 -10  -1    3.70    1.60
  10 -10  -1    3.10    2.20
  10 -10  -1    6.00    1.70
  10 -10  -1    2.80    1.50
   9 -10  -1   24.20    2.80
   9 -10  -1   24.70    2.70
   9 -10  -1   28.50    2.30
   9 -10  -1   41.10    4.60
   8 -10  -1   19.20    3.80
   8 -10  -1   15.30    2.70
   8 -10  -1   15.80    2.20
   8 -10  -1   14.00    1.80
   7 -10  -1  105.99    4.80
   7 -10  -1  115.89    6.20
   7 -10  -1  111.69    7.10
   6 -10  -1  439.06   11.10
   6 -10  -1  425.36   14.90
   6 -10  -1  429.56   13.30
   5 -10  -1  396.86   12.90
   5 -10  -1  376.26   14.10
   5 -10  -1  387.16   10.50
   4 -10  -1  272.87    8.50
   4 -10  -1  266.57   10.50
   4 -10  -1  269.87   10.80
   3 -10  -1   23.50    2.80
   3 -10  -1   18.40    3.90
   3 -10  -1   22.60    3.00
   2 -10  -1  852.51   19.30
   2 -10  -1  856.31   23.00
   2 -10  -1  858.11   19.40
  -2  10   1  870.51   20.90
   1 -10  -1  153.48    6.00
   1 -10  -1  176.68    9.30
   1 -10  -1  163.08    7.10
  -1  10   1  157.08    7.80
   0 -10  -1   72.89    6.40
   0 -10  -1   73.69    5.00
   0  10   1   68.29    5.40
  -1 -10  -1  246.38   11.70
  -1 -10  -1  240.08    9.50
   1  10   1  249.78   10.90
  -2 -10  -1  176.98    8.30
  -2 -10  -1  178.68   10.20
   2  10   1  171.28    9.40
  -3 -10  -1  227.78    9.70
  -3 -10  -1  240.78   12.00
   3  10   1  209.68   11.00
  -4 -10  -1   23.30    3.90
  -4 -10  -1   32.10    5.60
   4  10   1   29.10    2.70
  -5 -10  -1   23.10    4.70
  -5 -10  -1   23.40    4.20
   5  10   1   19.30    2.70
  -6 -10  -1   98.39    8.10
  -6 -10  -1   92.39    7.10
   6  10   1   87.39    5.70
  -7 -10  -1   67.59    8.40
  -7 -10  -1   68.09    7.00
   7  10   1   77.29    5.70
  -8 -10  -1   24.10    5.10
  -8 -10  -1   27.80    4.90
   8  10   1   18.60    3.90
  -9 -10  -1   22.80    6.80
  -9 -10  -1   12.80    3.80
  12 -11  -1    4.00    1.60
  12 -11  -1    1.50    2.40
  12 -11  -1   -3.00    3.30
  11 -11  -1   -0.10    1.80
  11 -11  -1   -1.60    1.00
  11 -11  -1    1.10    1.30
  10 -11  -1   51.49    3.50
  10 -11  -1   54.49    5.60
  10 -11  -1   56.09    3.00
  10 -11  -1   57.39    4.00
   9 -11  -1   36.30    2.40
   9 -11  -1   30.60    2.70
   9 -11  -1   28.10    3.10
   9 -11  -1   33.70    4.50
   8 -11  -1   15.40    2.20
   8 -11  -1   24.50    3.20
   8 -11  -1   15.40    3.20
   7 -11  -1  299.27   10.80
   7 -11  -1  293.47    8.60
   7 -11  -1  280.77   12.10
   6 -11  -1  226.48    7.50
   6 -11  -1  224.38    9.70
   6 -11  -1  221.68   10.60
   5 -11  -1  184.88    6.90
   5 -11  -1  181.38    8.90
   5 -11  -1  197.28   10.10
   5 -11  -1  186.28    9.30
   4 -11  -1  341.27   12.90
   4 -11  -1  333.07   10.80
   4 -11  -1  317.47   11.60
   3 -11  -1  150.78    7.20
   3 -11  -1  151.88    6.60
   3 -11  -1  146.89    8.60
   2 -11  -1  373.36   11.00
   2 -11  -1  359.66   14.20
   2 -11  -1  359.16   11.20
  -2  11   1  353.46   12.20
   1 -11  -1  399.56   12.30
   1 -11  -1  376.86   14.90
  -1  11   1  400.06   13.70
   0 -11  -1   85.59    5.70
   0 -11  -1   77.19    7.00
   0  11   1   70.49    5.80
  -1 -11  -1  398.16   16.00
  -1 -11  -1  428.86   13.50
   1  11   1  403.16   15.00
  -2 -11  -1   10.00    3.50
  -2 -11  -1   14.80    3.30
   2  11   1   18.30    3.70
  -3 -11  -1   57.59    5.30
  -3 -11  -1   61.79    6.70
  -4 -11  -1   -1.10    1.70
  -4 -11  -1    1.80    2.00
  -5 -11  -1   41.10    5.00
  -5 -11  -1   42.70    6.00
  -6 -11  -1   97.59    7.70
  -6 -11  -1  101.99    8.80
   6  11   1  113.89    5.70
  -7 -11  -1  302.97   13.60
  -7 -11  -1  299.17   21.30
  -8 -11  -1   89.99    8.60
  -8 -11  -1  107.49    8.50
  12 -12  -1   48.30    3.80
  12 -12  -1   43.90    5.60
  12 -12  -1   31.70    7.20
  11 -12  -1   64.99    6.50
  11 -12  -1   66.49    4.40
  10 -12  -1   72.79    6.50
  10 -12  -1   63.89    4.60
   9 -12  -1   60.19    6.00
   9 -12  -1   63.39    4.70
   8 -12  -1  141.19    5.50
   8 -12  -1  140.59    7.30
   8 -12  -1  149.59    9.00
   7 -12  -1  225.68    7.20
   7 -12  -1  219.88    9.60
   7 -12  -1  208.98   10.80
   6 -12  -1   61.79    5.60
   6 -12  -1   78.29    6.80
   6 -12  -1   75.79    4.20
   5 -12  -1   73.19    4.40
   5 -12  -1   60.99    6.10
   5 -12  -1   67.99    5.90
   5 -12  -1   68.99    5.70
   4 -12  -1   38.40    4.20
   4 -12  -1   43.70    3.70
   4 -12  -1   42.10    5.20
   3 -12  -1   21.50    3.10
   3 -12  -1   18.90    4.10
   3 -12  -1   17.60    2.80
   2 -12  -1  193.68   10.70
   2 -12  -1  204.88    7.50
   2 -12  -1  199.18    8.30
  -2  12   1  201.28    9.20
   1 -12  -1   76.99    7.10
   1 -12  -1   73.99    5.30
  -1  12   1   78.09    6.00
   0 -12  -1    2.20    2.20
   0 -12  -1   -2.40    1.20
   0  12   1   -2.00    1.40
  -1 -12  -1    9.00    3.10
  -1 -12  -1    9.00    2.60
   1  12   1    9.50    2.90
  -2 -12  -1   12.10    3.20
  -2 -12  -1   12.70    4.00
  -3 -12  -1  408.16   17.40
  -3 -12  -1  401.66   14.40
  -4 -12  -1   62.99    6.10
  -4 -12  -1   65.79    7.20
  -5 -12  -1  104.29   14.80
  -5 -12  -1  107.29    7.80
  -6 -12  -1   24.10    4.40
  -6 -12  -1   18.00    4.90
  -7 -12  -1   15.90    3.90
  -7 -12  -1   23.80    4.90
  11 -13  -1  115.49    6.10
  11 -13  -1  128.79    8.90
  11 -13  -1  115.99   11.10
  10 -13  -1   65.49    4.90
  10 -13  -1   70.79   12.60
   9 -13  -1    9.00    2.40
   9 -13  -1    5.30    2.60
   8 -13  -1  150.28    9.30
   8 -13  -1  148.99    8.00
   7 -13  -1   37.20    2.90
   7 -13  -1   37.60    4.70
   6 -13  -1   17.50    3.60
   6 -13  -1   20.00    2.60
   6 -13  -1   21.80    3.90
   6 -13  -1   19.20    4.30
   5 -13  -1   10.80    2.90
   5 -13  -1    8.40    3.00
   5 -13  -1    7.30    2.90
   5 -13  -1    7.00    2.00
   4 -13  -1   79.19    6.80
   4 -13  -1   74.49    5.40
   4 -13  -1   75.99    4.80
   3 -13  -1   28.60    5.20
   3 -13  -1   29.90    3.50
   3 -13  -1   33.40    3.30
   2 -13  -1   15.80    4.20
   2 -13  -1   14.60    2.70
  -2  13   1   14.70    3.00
   1 -13  -1  221.98    9.40
   1 -13  -1  238.78   12.60
  -1  13   1  208.08   10.40
   0 -13  -1  501.65   15.20
   0 -13  -1  460.85   18.30
   0  13   1  456.75   17.00
  -1 -13  -1  456.05   18.50
  -1 -13  -1  483.25   15.40
  -2 -13  -1  295.27   15.00
  -2 -13  -1  321.07   12.70
  -3 -13  -1   11.10    3.70
  -3 -13  -1   23.00    4.20
  -4 -13  -1   74.59    7.90
  -4 -13  -1   61.59    6.30
  -5 -13  -1  127.39   10.30
  -5 -13  -1  133.69    8.80
  -6 -13  -1   31.30    6.50
  -6 -13  -1   26.60    4.70
  10 -14  -1   21.50    5.40
  10 -14  -1   18.60    3.30
  10 -14  -1   14.90    3.80
   9 -14  -1   -0.30    1.70
   9 -14  -1    2.70    2.30
   8 -14  -1    9.60    4.10
   8 -14  -1    8.40    2.70
   7 -14  -1   11.40    3.10
   7 -14  -1    1.80    3.10
   7 -14  -1    8.80    1.60
   7 -14  -1    7.50    2.70
   6 -14  -1    4.00    1.40
   6 -14  -1    4.00    2.60
   6 -14  -1    3.50    2.50
   5 -14  -1   23.70    3.90
   5 -14  -1   36.50    5.50
   5 -14  -1   28.50    5.20
   5 -14  -1   33.30    3.20
   4 -14  -1    0.70    1.40
   4 -14  -1    3.60    2.30
   4 -14  -1    0.70    1.40
   3 -14  -1   54.79    6.40
   3 -14  -1   60.99    4.70
   2 -14  -1  480.45   14.50
   2 -14  -1  479.45   18.60
  -2  14   1  460.25   16.10
   1 -14  -1  375.56   18.90
   1 -14  -1  358.06   12.60
  -1  14   1  351.46   14.40
   0 -14  -1  166.78   11.60
   0 -14  -1  155.18    8.30
  -1 -14  -1  129.09   10.10
  -1 -14  -1  136.39    8.10
  -2 -14  -1  182.68    9.70
  -2 -14  -1  174.78   11.80
  -3 -14  -1    8.10    3.60
  -3 -14  -1   16.10    3.70
  -4 -14  -1    1.30    2.80
  -4 -14  -1    2.70    2.20
  -5 -14  -1   -2.60    2.30
  -5 -14  -1    3.50    2.40
   8 -15  -1    1.60    2.20
   8 -15  -1    0.20    2.30
   8 -15  -1    0.80    2.20
   7 -15  -1   28.80    5.00
   7 -15  -1   17.00    4.20
   7 -15  -1   23.50    4.60
   7 -15  -1   24.70    5.00
   6 -15  -1   42.30    3.50
   6 -15  -1   37.50    5.40
   6 -15  -1   50.09    5.30
   6 -15  -1   39.40    5.90
   5 -15  -1  100.29    6.70
   5 -15  -1   84.39    6.10
   5 -15  -1   91.29    8.40
   5 -15  -1  105.69    8.20
   5 -15  -1   84.09    5.10
   4 -15  -1  306.77   14.30
   4 -15  -1  308.57   10.70
   4 -15  -1  293.47   10.20
   4 -15  -1  283.47   10.60
   3 -15  -1  272.27   13.80
   3 -15  -1  257.97    9.90
   2 -15  -1  112.09    9.40
   2 -15  -1  126.69    7.10
   1 -15  -1  191.48   12.10
   1 -15  -1  199.38    9.20
   0 -15  -1   18.60    3.60
   0 -15  -1   14.50    3.90
  -1 -15  -1    9.90    4.00
  -1 -15  -1   10.00    2.90
  -2 -15  -1   24.70    5.50
  -2 -15  -1   25.70    4.60
  -3 -15  -1   15.50    3.80
  -3 -15  -1    4.30    3.50
   6 -16  -1  244.38   11.30
   6 -16  -1  248.38    8.10
   6 -16  -1  244.28   13.70
   6 -16  -1  216.78   10.70
   6 -16  -1  244.58   12.50
   5 -16  -1  187.98   11.40
   5 -16  -1  199.58   12.60
   5 -16  -1  201.88    8.90
   5 -16  -1  181.58    8.60
   5 -16  -1  200.18    7.80
   4 -16  -1  145.89   10.20
   4 -16  -1  137.19    7.00
   3 -16  -1  110.29    6.50
   3 -16  -1  113.19    9.30
   2 -16  -1   29.40    5.80
   2 -16  -1   26.00    3.90
   1 -16  -1   19.30    4.80
   1 -16  -1   28.80    4.00
   0 -16  -1    9.80    2.80
   0 -16  -1   15.20    4.60
  -1 -16  -1    0.50    2.70
  -1 -16  -1    2.50    2.20
   0 -17   2  143.99   11.30
   1 -17   2    8.70    3.50
   1 -17   2    7.70    3.00
   2 -17   2    7.40    2.80
   2 -17   2    3.00    2.60
   3 -17   2   -0.50    2.70
   3 -17   2    5.50    2.10
   4 -17   2    2.40    2.80
   4 -17   2   -0.20    1.80
   5 -17   2   16.50    3.30
   5 -17   2   25.20    5.50
   5 -17   2   10.90    4.40
  -3 -16   2   43.10    6.00
  -3 -16   2   51.09    7.60
  -2 -16   2   17.30    3.90
  -2 -16   2   14.20    4.20
  -1 -16   2   12.50    4.20
  -1 -16   2   11.00    3.50
   0 -16   2    1.20    2.00
   0 -16   2    7.40    3.10
   1 -16   2    3.80    2.00
   1 -16   2    1.50    2.30
   2 -16   2   12.10    3.20
   2 -16   2   10.80    4.10
   3 -16   2   16.20    4.00
   3 -16   2   20.70    3.80
   4 -16   2    0.00    1.50
   4 -16   2    4.30    2.70
   5 -16   2    5.20    2.60
   5 -16   2    0.80    1.80
   5 -16   2    5.00    2.80
   6 -16   2    9.20    5.20
   6 -16   2    8.30    2.70
   6 -16   2    8.50    2.80
   6 -16   2    7.70    3.10
   6 -16   2   13.30    3.10
   7 -16   2   47.20    5.60
   7 -16   2   48.00    4.80
   7 -16   2   48.50    6.00
   7 -16   2   35.10    5.00
   7 -16   2   66.39    9.20
   8 -16   2   61.59    5.90
   8 -16   2   56.29    6.60
   8 -16   2   44.20    9.10
   8 -16   2   56.59    5.20
  -5 -15   2    8.30    3.40
  -5 -15   2   10.10    3.60
  -4 -15   2   19.60    4.80
  -4 -15   2   23.70    4.80
  -3 -15   2   52.29    7.30
  -3 -15   2   40.60    5.70
  -2 -15   2   12.80    3.70
  -2 -15   2    9.70    4.00
  -1 -15   2   29.30    5.10
  -1 -15   2   21.40    5.10
   0 -15   2   18.50    5.00
   0 -15   2   20.40    4.20
   1 -15   2   27.70    5.90
   1 -15   2   34.20    4.70
   2 -15   2   35.50    4.70
   2 -15   2   43.60    6.10
   3 -15   2   12.00    3.00
   3 -15   2    8.10    3.40
   4 -15   2    6.40    2.50
   4 -15   2    5.10    3.00
   5 -15   2   -2.80    1.40
   5 -15   2    0.60    1.90
   5 -15   2   -0.20    1.70
   5 -15   2    0.00    1.30
   5 -15   2    0.70    2.00
   6 -15   2  106.79    8.00
   6 -15   2  102.59    7.90
   6 -15   2  114.39    9.60
   6 -15   2  114.19    7.10
   7 -15   2   25.60    3.80
   7 -15   2   17.80    4.00
   7 -15   2   33.30    4.50
   7 -15   2   27.40    4.80
   8 -15   2    0.90    2.30
   8 -15   2   -1.90    1.80
   8 -15   2    0.20    2.10
   9 -15   2    5.20    2.30
   9 -15   2    3.80    2.80
   9 -15   2   -2.30    1.60
   9 -15   2    2.00    1.90
  -6 -14   2   16.50    4.10
  -5 -14   2    2.10    2.20
  -4 -14   2    4.40    4.20
  -3 -14   2    3.40    2.50
  -2 -14   2    1.20    2.10
  -1 -14   2   -2.40    1.60
  -1 -14   2    1.60    2.00
   0 -14   2    4.80    3.00
   0 -14   2   11.30    3.30
  -1  14  -2   42.00    5.10
   1 -14   2   41.50    6.90
   1 -14   2   49.90    5.10
   2 -14   2   -2.70    1.50
   2 -14   2   -3.00    1.40
   3 -14   2  119.89    7.50
   3 -14   2  118.99    8.70
   4 -14   2   77.99    7.10
   4 -14   2   79.39    4.80
   4 -14   2  101.09    6.80
   4 -14   2   80.79    5.10
   5 -14   2    2.90    2.10
   5 -14   2    6.40    2.30
   5 -14   2    1.20    1.90
   5 -14   2    0.40    1.80
   6 -14   2   81.49    6.70
   6 -14   2   79.59    6.40
   6 -14   2   82.19    6.60
   6 -14   2   71.99    5.60
   7 -14   2    5.60    2.30
   7 -14   2    1.30    1.90
   7 -14   2    5.90    2.30
   7 -14   2    7.40    2.40
   8 -14   2   20.90    3.60
   8 -14   2   25.70    5.00
   8 -14   2   28.40    4.30
   8 -14   2   21.10    3.70
   9 -14   2   31.40    3.80
   9 -14   2   33.50    4.30
   9 -14   2   26.20    3.80
   9 -14   2   27.00    5.40
  10 -14   2   22.60    5.30
  10 -14   2   29.30    4.10
  10 -14   2   27.30    3.40
  10 -14   2   30.80    4.40
  -7 -13   2   -3.00    2.40
  -6 -13   2    3.20    2.60
  -5 -13   2   44.30    8.30
  -4 -13   2   21.60    4.30
  -3 -13   2    7.90    2.70
  -2 -13   2    7.20    2.70
  -1 -13   2   -0.10    1.70
   0  13  -2   -1.20    1.60
   0 -13   2   -0.60    1.50
  -1  13  -2   63.69    6.00
   1 -13   2   74.39    6.00
   1 -13   2   73.19    7.10
   2 -13   2  350.46   15.00
   2 -13   2  346.57   13.10
   3 -13   2  322.27   12.50
   3 -13   2  302.87    9.20
   3 -13   2  335.67   14.20
   4 -13   2  137.09    7.10
   4 -13   2  135.69    7.70
   4 -13   2  149.39    9.00
   5 -13   2   77.39    6.40
   5 -13   2   75.89    6.40
   5 -13   2   70.19    5.60
   5 -13   2   82.59    6.00
   6 -13   2   85.89    6.60
   6 -13   2   84.49    6.20
   6 -13   2   81.19    6.80
   6 -13   2   86.79    6.40
   7 -13   2   32.30    4.10
   7 -13   2   23.50    4.60
   7 -13   2   31.60    4.20
   7 -13   2   19.60    3.50
   8 -13   2   23.60    5.00
   8 -13   2   26.10    3.70
   8 -13   2   34.50    4.10
   8 -13   2   29.60    4.00
   9 -13   2   12.30    2.60
   9 -13   2   16.60    3.40
   9 -13   2    9.30    3.60
   9 -13   2   17.60    3.30
  10 -13   2   25.80    2.80
  10 -13   2   28.80    3.80
  10 -13   2   20.40    3.70
  10 -13   2   19.00    5.20
  11 -13   2    9.10    2.80
  11 -13   2   14.60    4.80
  11 -13   2    7.80    2.40
  11 -13   2    8.40    1.80
  -8 -12   2   -1.20    2.20
  -7 -12   2    4.30    2.70
  -6 -12   2    2.40    3.50
  -5 -12   2   -0.10    1.80
  -4 -12   2    2.90    2.20
  -3 -12   2  202.58   10.50
   2  12  -2   16.30    4.00
  -2 -12   2   21.80    4.20
   1  12  -2   96.59    7.40
  -1 -12   2   87.89    6.70
   0  12  -2  597.34   19.70
   0 -12   2  608.84   18.10
  -1  12  -2  926.41   24.80
   1 -12   2  925.31   23.90
   2 -12   2   88.19    7.20
   2 -12   2   83.29    6.20
   3 -12   2    9.00    1.90
   3 -12   2    6.70    1.90
   3 -12   2    7.20    2.80
   4 -12   2   -0.10    1.00
   4 -12   2    0.00    1.60
   5 -12   2   67.69    5.80
   5 -12   2   64.39    5.70
   5 -12   2   74.19    5.70
   5 -12   2   64.59    5.20
   6 -12   2   30.80    4.10
   6 -12   2   37.10    4.10
   6 -12   2   29.50    3.90
   6 -12   2   37.70    4.80
   7 -12   2   84.09    5.80
   7 -12   2   72.59    6.80
   7 -12   2   82.69    5.60
   7 -12   2   84.19    6.00
   8 -12   2   85.79    7.90
   8 -12   2   88.29    5.50
   8 -12   2   83.59    5.90
   9 -12   2   26.60    3.80
   9 -12   2   15.40    4.40
   9 -12   2   24.50    2.90
   9 -12   2   27.50    3.70
  10 -12   2    1.30    1.60
  10 -12   2   -1.90    1.10
  10 -12   2    5.00    2.70
  10 -12   2    1.80    1.50
  10 -12   2    1.90    1.70
  11 -12   2    7.40    2.60
  11 -12   2    5.30    1.40
  11 -12   2    9.50    2.50
  12 -12   2    6.00    3.40
  12 -12   2    5.50    2.60
  12 -12   2   11.30    3.00
  12 -12   2    4.00    2.10
   9  11  -2   -1.60    1.20
  -9 -11   2    2.20    2.40
  -8 -11   2   31.70    5.50
  -6 -11   2    1.10    2.10
  -5 -11   2  116.39    8.20
  -4 -11   2   14.00    3.50
   3  11  -2  324.17   14.40
  -3 -11   2  333.07   13.20
   2  11  -2  163.28    9.60
  -2 -11   2  186.78    9.30
  -2 -11   2  180.68   10.40
   1  11  -2  158.18    9.10
  -1 -11   2  166.38    8.80
   0  11  -2  264.27   11.70
   0 -11   2  267.77   11.00
  -1  11  -2  122.99    7.40
   1 -11   2  104.09    6.80
   2 -11   2   86.39    6.00
   2 -11   2   77.89    6.60
   3 -11   2   37.40    4.70
   3 -11   2   38.90    3.40
   3 -11   2   41.50    4.20
   4 -11   2  132.89    7.20
   4 -11   2  141.59    7.90
   4 -11   2  145.09    7.30
   5 -11   2   -1.40    1.40
   5 -11   2    1.60    1.70
   5 -11   2    2.40    1.80
   5 -11   2    2.00    1.60
   6 -11   2   -1.40    1.10
   6 -11   2    0.50    1.40
   6 -11   2    1.70    1.70
   7 -11   2    5.00    1.90
   7 -11   2    3.20    1.80
   7 -11   2    6.80    2.90
   7 -11   2    5.30    2.10
   8 -11   2   20.80    4.40
   8 -11   2   19.60    3.40
   8 -11   2   21.50    3.10
   9 -11   2   16.70    3.20
   9 -11   2   17.60    2.50
   9 -11   2   22.40    3.60
   9 -11   2   30.60    6.20
  10 -11   2   69.09    4.60
  10 -11   2   64.09    5.60
  10 -11   2   72.99    3.70
  10 -11   2   70.39    5.40
  10 -11   2   63.69    7.90
  11 -11   2   28.60    6.40
  11 -11   2   45.80    2.70
  11 -11   2   48.00    4.80
  12 -11   2    0.20    2.70
  12 -11   2    4.10    1.90
  12 -11   2    1.40    1.90
 -10 -10   2   -2.90    2.00
   9  10  -2   21.40    3.90
  -9 -10   2   18.90    4.10
   8  10  -2    1.30    1.50
  -8 -10   2    4.80    2.80
   7  10  -2   25.60    3.20
  -7 -10   2   28.30    4.90
  -6 -10   2   33.00    5.00
  -5 -10   2  322.47   13.20
   4  10  -2  245.78   12.40
  -4 -10   2  265.37   11.60
  -4 -10   2  264.07   16.10
   3  10  -2  234.58   11.60
  -3 -10   2  256.07   11.10
  -3 -10   2  233.58   11.60
   2  10  -2   16.50    3.40
  -2 -10   2   13.90    3.00
   1  10  -2   71.79    5.90
  -1 -10   2   75.29    5.60
   0  10  -2   39.60    4.30
   0 -10   2   37.10    5.00
  -1  10  -2    2.80    1.50
   1 -10   2    1.70    1.50
   2 -10   2   36.10    3.90
   2 -10   2   40.00    2.90
   3 -10   2  284.17   10.60
   3 -10   2  299.37   11.50
   3 -10   2  277.37    9.40
   4 -10   2   71.79    5.20
   4 -10   2   69.59    5.00
   4 -10   2   71.19    6.60
   5 -10   2   17.80    3.50
   5 -10   2   19.40    3.20
   5 -10   2   22.50    3.10
   5 -10   2   16.60    3.60
   6 -10   2    2.40    1.60
   6 -10   2    7.30    2.10
   6 -10   2    6.70    3.00
   6 -10   2    3.40    1.50
   7 -10   2  257.57   10.20
   7 -10   2  247.98    9.60
   7 -10   2  266.97    8.90
   7 -10   2  252.07   12.60
   8 -10   2   10.20    2.00
   8 -10   2    7.60    3.10
   8 -10   2   11.50    2.70
   8 -10   2   18.20    2.80
   9 -10   2   15.20    2.80
   9 -10   2   14.70    2.00
  10 -10   2   43.20    3.70
  10 -10   2   43.40    2.60
  10 -10   2   36.80    4.20
  10 -10   2   48.50    6.90
  11 -10   2    1.30    2.20
  11 -10   2    3.20    1.80
  12 -10   2   -2.30    2.60
  12 -10   2    1.20    2.00
  12 -10   2    0.30    1.70
  13 -10   2    1.70    2.80
  13 -10   2   -1.30    2.00
  11   9  -2   19.80    4.80
 -11  -9   2   22.60    5.00
  10   9  -2    8.70    3.40
 -10  -9   2    8.10    3.20
   9   9  -2   72.29    6.30
  -9  -9   2   57.99    6.30
   8   9  -2   31.30    4.20
  -8  -9   2   27.90    4.90
   7   9  -2   79.69    5.50
  -7  -9   2   71.69    6.50
   6   9  -2   14.10    2.70
  -6  -9   2   14.60    3.50
   5   9  -2  354.06    9.70
   5   9  -2  337.47   14.60
  -5  -9   2  363.36   13.50
  -5  -9   2  339.57   14.30
   4   9  -2   98.59    7.30
  -4  -9   2   97.39    7.40
  -4  -9   2   99.09    6.80
   3   9  -2   40.80    4.60
  -3  -9   2   36.20    4.60
  -3  -9   2   45.30    4.80
   2   9  -2  142.59    8.10
  -2  -9   2  142.09    7.60
  -2  -9   2  127.49    8.00
   1   9  -2    1.70    1.40
  -1  -9   2    1.90    1.60
   0   9  -2  104.29    6.30
   0  -9   2  103.49    6.20
  -1   9  -2  191.88    8.50
   1  -9   2  204.88    8.60
   2  -9   2  303.37   10.60
   2  -9   2  294.57    8.50
   3  -9   2    3.80    1.60
   3  -9   2    6.70    2.10
   3  -9   2    2.80    1.40
   4  -9   2  133.79    7.00
   4  -9   2  133.49    6.70
   4  -9   2  134.69    6.80
   5  -9   2    5.40    1.70
   5  -9   2    5.50    1.80
   5  -9   2    6.20    2.00
   5  -9   2    6.10    2.40
   6  -9   2   18.30    2.70
   6  -9   2   21.60    3.00
   6  -9   2   21.40    2.90
   6  -9   2   22.20    4.40
   7  -9   2  436.26   11.40
   7  -9   2  430.76   16.90
   7  -9   2  446.26   13.00
   8  -9   2   90.69    4.30
   8  -9   2   97.69    8.30
   8  -9   2   98.69    5.70
   9  -9   2   28.10    3.40
   9  -9   2   17.20    4.90
   9  -9   2   27.90    2.20
  10  -9   2   19.10    2.80
  10  -9   2   20.50    1.70
  10  -9   2   23.10    5.60
  10  -9   2   23.70    3.90
  11  -9   2   44.20    6.90
  11  -9   2   30.70    4.30
  12  -9   2   10.40    2.70
  12  -9   2   11.60    5.10
  12  -9   2    7.40    2.50
  13  -9   2   40.10    5.00
  13  -9   2   54.69    8.40
  11   8  -2   66.29    7.20
 -11  -8   2   69.79    7.40
  10   8  -2   22.80    4.80
 -10  -8   2   28.00    4.80
   9   8  -2  152.68    9.40
  -9  -8   2  149.69    9.30
   8   8  -2  148.19    8.70
  -8  -8   2  164.18    9.60
   7   8  -2  268.37   11.00
  -7  -8   2  292.07   12.30
   6   8  -2    1.70    1.80
   6   8  -2    1.40    1.40
  -6  -8   2    0.90    1.90
   5   8  -2  120.29    8.00
   5   8  -2  110.19    5.40
  -5  -8   2  125.09    7.40
  -5  -8   2  110.59    7.50
   4   8  -2   94.49    6.80
  -4  -8   2   98.39    6.50
  -4  -8   2  106.59    7.10
   3   8  -2    4.30    1.70
  -3  -8   2    3.10    1.90
  -3  -8   2    4.70    2.10
   2   8  -2    7.30    2.10
  -2  -8   2    9.10    2.60
  -2  -8   2    4.90    2.10
   1   8  -2  566.04   16.30
  -1  -8   2  570.84   15.90
   0   8  -2  104.49    6.00
   0  -8   2  100.59    5.90
  -1   8  -2  882.81   20.80
   1  -8   2  876.91   20.70
   2  -8   2  147.79    5.60
   2  -8   2  143.79    6.80
   3  -8   2  451.75   12.70
   3  -8   2  451.45   12.90
   4  -8   2    0.70    1.00
   4  -8   2    0.80    1.10
   4  -8   2    3.60    1.70
   4  -8   2    3.40    1.50
   5  -8   2   87.99    4.80
   5  -8   2   95.19    5.40
   5  -8   2   89.39    6.30
   5  -8   2   86.79    4.90
   6  -8   2    2.00    1.30
   6  -8   2   -0.20    1.30
   6  -8   2    0.90    1.20
   7  -8   2   26.90    5.00
   7  -8   2   24.80    3.00
   7  -8   2   21.40    2.30
   8  -8   2    9.30    1.60
   8  -8   2    7.30    2.10
   8  -8   2   14.00    4.10
   9  -8   2   44.00    2.20
   9  -8   2   49.60    6.50
   9  -8   2   37.70    3.90
   9  -8   2   41.90    3.80
  10  -8   2   87.29    8.90
  10  -8   2   81.29    5.50
  10  -8   2   79.39    5.00
  11  -8   2   46.60    4.60
  11  -8   2   39.80    3.80
  11  -8   2   31.00    5.90
  12  -8   2   16.30    3.30
  12  -8   2   27.10    3.90
  12  -8   2   17.70    5.60
  13  -8   2   11.20    5.00
  13  -8   2    7.70    2.70
  12   7  -2   44.80    7.40
 -12  -7   2   52.39    6.60
  11   7  -2   39.90    5.80
 -11  -7   2   37.80    5.80
  10   7  -2   81.79    7.60
 -10  -7   2   83.39    7.80
   9   7  -2   62.39    6.50
  -9  -7   2   77.99    6.70
   8   7  -2   30.20    6.80
  -8  -7   2   32.90    5.00
   7   7  -2    3.50    2.40
   7   7  -2    0.90    1.60
  -7  -7   2    2.30    2.10
  -7  -7   2    1.50    2.00
   6   7  -2   19.70    3.10
   6   7  -2   24.00    4.50
  -6  -7   2   25.30    3.80
  -6  -7   2   19.60    4.00
   5   7  -2    9.00    2.60
   5   7  -2    4.20    1.60
  -5  -7   2    8.10    2.80
  -5  -7   2    6.10    2.20
   4   7  -2   20.90    3.90
   4   7  -2   18.50    2.20
  -4  -7   2   19.10    3.30
  -4  -7   2   20.30    3.80
   3   7  -2  757.12   20.30
  -3  -7   2  758.92   20.30
  -3  -7   2  773.52   19.50
   2   7  -2  216.98    9.20
  -2  -7   2  224.38    8.90
  -2  -7   2  230.38    9.60
   1   7  -2   40.20    3.80
  -1  -7   2   32.90    3.60
   0   7  -2  130.09    6.60
   0  -7   2  132.29    6.50
  -1   7  -2  209.28    8.00
   1  -7   2  226.18    5.90
   1  -7   2  212.78    8.10
   2  -7   2   13.30    2.20
   2  -7   2   11.50    2.10
   3  -7   2  791.42   18.40
   3  -7   2  795.22   18.60
   4  -7   2  122.39    5.50
   4  -7   2  117.69    6.50
   4  -7   2  122.19    5.80
   4  -7   2  125.99    5.60
   5  -7   2  140.79    7.80
   5  -7   2  144.59    5.90
   5  -7   2  143.29    5.60
   6  -7   2   16.20    2.00
   6  -7   2   15.50    2.10
   6  -7   2   13.40    3.40
   7  -7   2  685.63   16.20
   7  -7   2  670.03   21.70
   7  -7   2  669.63   13.40
   8  -7   2 1145.49   24.30
   8  -7   2 1110.09   19.80
   8  -7   2 1147.89   31.80
   9  -7   2  618.44   18.90
   9  -7   2  597.14   15.20
   9  -7   2  630.44   23.10
 -10   7  -2    8.80    2.20
  10  -7   2    3.60    2.00
  10  -7   2    1.70    2.50
  10  -7   2    4.40    1.90
 -11   7  -2   67.79    5.80
  11  -7   2   54.99    7.90
  11  -7   2   58.39    5.00
  11  -7   2   47.70    4.40
 -12   7  -2   11.10    3.60
  12  -7   2   15.00    7.50
  13  -7   2  123.89   12.10
  13  -7   2  110.49    7.70
  14  -7   2    1.80    2.30
  14  -7   2    4.40    3.70
  12   6  -2   39.50    7.10
 -12  -6   2   61.99    6.60
  11   6  -2   13.00    4.20
 -11  -6   2   14.60    3.70
 -11  -6   2   18.40    3.10
  10   6  -2   -1.20    2.00
 -10  -6   2    0.40    2.00
 -10  -6   2   -1.70    1.80
   9   6  -2   -0.30    1.90
  -9  -6   2    1.50    2.00
   8   6  -2   34.60    5.50
  -8  -6   2   30.80    4.60
   7   6  -2   50.59    5.00
   7   6  -2   52.99    5.50
  -7  -6   2   56.19    5.20
  -7  -6   2   48.80    5.10
   6   6  -2  261.97   10.30
   6   6  -2  242.68   11.00
  -6  -6   2  275.07   10.60
  -6  -6   2  261.57   11.00
   5   6  -2  276.07   11.20
   5   6  -2  265.07    9.40
  -5  -6   2  283.37   10.50
  -5  -6   2  261.67   10.70
   4   6  -2    8.50    1.80
   4   6  -2   12.80    2.90
  -4  -6   2    4.30    1.70
  -4  -6   2    7.60    2.10
   3   6  -2  232.78    6.60
   3   6  -2  235.88    9.50
  -3  -6   2  244.58    9.20
  -3  -6   2  228.28    9.40
   2   6  -2  310.67   10.60
  -2  -6   2  292.57   10.40
  -2  -6   2  304.57   10.10
   1   6  -2  272.27   10.00
  -1  -6   2  273.47    9.30
   0   6  -2 2185.18   40.90
   0  -6   2 2213.98   40.90
  -1   6  -2  162.38    6.50
   1  -6   2  159.88    4.90
   1  -6   2  151.48    6.40
   2  -6   2  618.84   15.00
   2  -6   2  632.84   14.40
   3  -6   2    6.10    1.70
   3  -6   2    7.80    2.00
   4  -6   2  542.75   12.60
   4  -6   2  550.04   12.80
   4  -6   2  523.05   15.20
   5  -6   2   41.40    2.70
   5  -6   2   42.80    4.60
   5  -6   2   44.70    3.00
   6  -6   2   11.00    2.90
   6  -6   2   12.40    2.10
   6  -6   2    9.60    1.40
   7  -6   2  328.67    6.90
   7  -6   2  339.97    9.90
   7  -6   2  322.97   14.20
  -8   6  -2   59.09    4.50
   8  -6   2   62.19    4.30
   8  -6   2   55.39    6.50
   8  -6   2   58.09    4.00
  -9   6  -2   15.70    3.20
   9  -6   2   20.80    3.00
   9  -6   2   20.90    3.00
   9  -6   2   17.10    3.90
 -10   6  -2   -1.50    1.70
  10  -6   2   -0.60    1.80
  10  -6   2    2.70    1.60
  10  -6   2    3.60    2.00
  11  -6   2    3.90    2.70
  11  -6   2    2.70    2.00
  11  -6   2    5.90    2.10
  12  -6   2    1.40    1.70
  12  -6   2   -2.00    3.10
  13  -6   2    9.70    2.90
  13  -6   2   10.90    4.80
  14  -6   2   -1.00    2.60
  14  -6   2    3.60    2.90
  13   5  -2    3.40    3.40
 -13  -5   2    6.80    2.90
 -13  -5   2    7.30    3.50
  12   5  -2   16.60    5.50
 -12  -5   2   11.30    2.50
 -12  -5   2    7.20    3.10
  11   5  -2   27.80    5.50
  11   5  -2   15.20    4.20
 -11  -5   2   24.10    3.60
 -11  -5   2   22.60    4.50
  10   5  -2   17.90    4.20
 -10  -5   2   21.50    3.50
 -10  -5   2   22.40    4.10
   9   5  -2    0.80    2.70
   9   5  -2   -0.50    1.70
  -9  -5   2    0.10    1.30
  -9  -5   2    0.60    1.90
   8   5  -2   19.40    3.90
   8   5  -2   16.10    3.30
   8   5  -2   20.40    4.50
  -8  -5   2   12.60    2.60
  -8  -5   2   17.60    3.50
   7   5  -2  339.17   13.10
   7   5  -2  337.47   13.90
   7   5  -2  340.47   14.10
  -7  -5   2  319.57   13.70
  -7  -5   2  322.87   11.70
   6   5  -2    5.80    2.10
   6   5  -2    7.90    2.70
   6   5  -2    6.40    2.40
  -6  -5   2    5.80    2.30
  -6  -5   2    5.60    2.30
   5   5  -2    7.10    2.00
   5   5  -2    4.60    2.30
   5   5  -2    5.20    2.20
  -5  -5   2    9.30    2.60
  -5  -5   2    3.80    1.90
   4   5  -2    8.10    1.80
   4   5  -2   13.50    2.90
  -4  -5   2   14.30    2.80
  -4  -5   2   10.00    2.40
   3   5  -2  595.24   15.90
  -3  -5   2  608.44   15.80
  -3  -5   2  612.44   15.60
   2   5  -2  250.27    8.80
  -2  -5   2  245.78    8.50
  -2  -5   2  249.88    8.80
   1   5  -2  352.26   10.40
  -1  -5   2  344.77   10.30
  -1  -5   2  355.16   10.30
   0   5  -2  214.68    7.40
   0  -5   2  217.28    7.40
   1  -5   2  161.58    4.90
   1  -5   2  161.68    6.10
   2  -5   2    1.90    1.10
   2  -5   2    0.90    0.90
   3  -5   2  290.97    7.80
   3  -5   2  284.27    9.50
   4  -5   2 1524.85   32.00
   4  -5   2 1542.65   27.50
   4  -5   2 1484.85   27.00
   5  -5   2    9.00    1.50
   5  -5   2   11.70    1.40
   5  -5   2    8.30    2.50
  -6   5  -2   39.90    3.10
   6  -5   2   37.80    1.70
   6  -5   2   40.20    2.90
   6  -5   2   42.30    4.90
  -7   5  -2    2.20    1.20
   7  -5   2    0.00    1.80
   7  -5   2    1.40    1.00
   7  -5   2   -0.60    0.90
  -8   5  -2   86.69    5.20
   8  -5   2  100.19    8.20
   8  -5   2   89.59    5.10
   8  -5   2   89.39    4.90
  -9   5  -2   67.99    4.90
   9  -5   2   58.69    4.60
   9  -5   2   62.09    7.20
   9  -5   2   57.69    4.30
 -10   5  -2   -1.80    1.00
  10  -5   2   -1.20    1.20
  10  -5   2    5.30    3.10
  11  -5   2    3.10    2.00
  11  -5   2    5.20    3.50
  11  -5   2    5.10    2.10
 -12   5  -2    7.10    2.40
  12  -5   2    2.50    2.70
  12  -5   2   11.90    2.80
  13  -5   2    4.40    3.80
  13  -5   2   11.50    3.30
  14  -5   2    4.00    2.60
  14  -5   2    7.30    4.80
  13   4  -2  125.19   11.60
  13   4  -2  114.69   10.70
 -13  -4   2  117.69    8.70
 -13  -4   2  114.89    5.80
  12   4  -2   61.19    7.80
  12   4  -2   60.39    9.00
 -12  -4   2   40.70    7.90
 -12  -4   2   44.60    3.80
  11   4  -2   -0.30    2.20
  11   4  -2    8.70    3.80
 -11  -4   2    4.80    2.50
 -11  -4   2    2.10    1.50
  10   4  -2   10.90    3.80
  10   4  -2    7.80    3.40
 -10  -4   2    9.40    2.80
 -10  -4   2   11.40    2.30
   9   4  -2  158.58   10.30
   9   4  -2  132.89    8.60
   9   4  -2  157.48   10.00
  -9  -4   2  155.58    8.30
  -9  -4   2  157.08    6.90
  -9  -4   2  150.78    9.60
   8   4  -2  180.78    9.50
   8   4  -2  195.48   10.60
   8   4  -2  183.18   10.40
  -8  -4   2  191.58    7.70
  -8  -4   2  190.28    9.00
  -8  -4   2  180.58    8.70
   7   4  -2  825.42   22.30
   7   4  -2  894.51   23.50
   7   4  -2  865.61   23.80
  -7  -4   2  884.31   21.90
  -7  -4   2  843.42   20.80
   6   4  -2  160.58    7.80
  -6  -4   2  148.79    7.20
   5   4  -2  526.55   15.00
   5   4  -2  518.85   15.60
  -5  -4   2  517.55   14.00
  -5  -4   2  534.85   14.70
   4   4  -2 1083.99   24.80
   4   4  -2 1134.29   24.40
  -4  -4   2 1123.79   24.00
  -4  -4   2 1110.79   23.50
   3   4  -2   24.80    2.90
   3   4  -2   25.30    3.20
  -3  -4   2   23.20    2.80
  -3  -4   2   18.20    2.70
   2   4  -2  220.28    7.60
  -2  -4   2  207.38    7.20
  -1  -4   2 1062.39   21.40
  -1  -4   2 1081.59   21.60
   0   4  -2  952.60   15.90
   0   4  -2  894.01   18.70
   0  -4   2  913.31   18.80
   1  -4   2   38.10    2.70
   1  -4   2   38.00    2.30
   2  -4   2   53.89    3.30
   3  -4   2  697.23   13.60
   3  -4   2  703.13   16.90
  -4   4  -2   10.70    1.70
   4  -4   2   10.40    2.50
   4  -4   2   11.90    1.60
   4  -4   2   11.00    1.40
  -5   4  -2  333.57    8.90
   5  -4   2  337.47    6.40
   5  -4   2  346.87    8.50
   5  -4   2  329.87   12.30
  -6   4  -2  112.09    4.90
   6  -4   2  112.19    7.50
   6  -4   2  111.89    4.80
  -7   4  -2    3.30    1.40
   7  -4   2    1.60    1.20
   7  -4   2    6.80    2.80
   7  -4   2    2.60    1.20
  -8   4  -2   38.20    3.40
   8  -4   2   39.50    3.50
   8  -4   2   35.10    3.30
   8  -4   2   39.40    5.50
  -9   4  -2   14.80    3.00
   9  -4   2   14.80    2.70
   9  -4   2   10.30    2.70
   9  -4   2   17.70    4.80
 -10   4  -2    1.80    1.70
  10  -4   2    3.90    2.00
  10  -4   2    2.40    2.10
  10  -4   2    4.60    3.20
 -11   4  -2   14.20    3.30
  11  -4   2   11.70    4.60
  11  -4   2   15.70    2.90
  11  -4   2   10.70    2.90
 -12   4  -2   -2.50    1.80
  12  -4   2   -2.50    1.50
  12  -4   2   -0.70    2.50
  13  -4   2  131.99    9.10
  13  -4   2  140.49   13.00
  14  -4   2   71.89   10.30
  14  -4   2   55.59    6.70
  13   3  -2   14.40    4.90
  13   3  -2    8.10    4.30
  12   3  -2  129.79   11.20
  12   3  -2  121.49   10.20
 -12  -3   2  115.19    5.20
 -12  -3   2  127.19    8.40
  11   3  -2    6.00    3.70
  11   3  -2   12.60    4.00
 -11  -3   2    8.20    3.00
 -11  -3   2    9.00    1.90
  10   3  -2   69.69    7.70
  10   3  -2   71.29    7.40
 -10  -3   2   63.29    5.70
 -10  -3   2   66.99    4.10
   9   3  -2  239.88   12.70
   9   3  -2  224.98   11.80
   9   3  -2  213.48   10.60
  -9  -3   2  227.38   10.10
  -9  -3   2  240.38    8.00
  -9  -3   2  222.08    9.60
   8   3  -2    1.90    1.60
   8   3  -2    3.30    2.40
  -8  -3   2   -0.60    1.50
  -8  -3   2    1.00    1.10
  -8  -3   2    2.30    1.50
   7   3  -2    1.20    1.40
   7   3  -2   -0.20    1.30
  -7  -3   2    0.80    1.20
  -7  -3   2    1.00    1.10
  -7  -3   2   -0.30    1.20
   6   3  -2  380.66   12.90
   6   3  -2  367.76   12.10
  -6  -3   2  393.56   10.70
  -6  -3   2  378.96   11.40
  -6  -3   2  389.96   11.90
   5   3  -2  207.98    8.10
   5   3  -2  196.38    8.40
  -5  -3   2  211.18    7.80
  -5  -3   2  193.18    7.50
   4   3  -2  134.49    6.50
   4   3  -2  132.29    6.30
  -4  -3   2  134.09    5.90
   3   3  -2  126.19    5.70
   3   3  -2  125.19    5.40
  -3  -3   2  131.99    5.30
  -3  -3   2  123.89    5.30
   2   3  -2    0.50    0.80
   2   3  -2   -0.10    0.80
  -2  -3   2    0.90    0.80
  -2  -3   2    0.20    0.80
  -1  -3   2 2030.80   35.30
   0   3  -2 7129.09  134.79
   0  -3   2 7746.02  137.09
   1  -3   2 1983.90   34.30
   2  -3   2  606.14   13.80
   2  -3   2  603.34   11.10
  -3   3  -2 1860.81   31.10
   3  -3   2 1817.22   35.20
  -4   3  -2   34.30    2.20
   4  -3   2   31.50    2.10
   4  -3   2   31.30    3.60
  -5   3  -2  534.95   11.80
   5  -3   2  517.05   11.70
   5  -3   2  543.55   16.50
  -6   3  -2  251.67    7.50
   6  -3   2  246.98    7.60
   6  -3   2  242.98   11.10
   6  -3   2  239.18    7.50
  -7   3  -2    5.00    1.40
   7  -3   2    5.90    2.90
   7  -3   2    5.90    1.70
   7  -3   2    3.00    1.30
  -8   3  -2    6.20    1.80
   8  -3   2    8.40    2.10
   8  -3   2    6.40    2.90
   8  -3   2    4.90    1.80
  -9   3  -2   15.90    2.90
   9  -3   2   15.20    2.80
   9  -3   2   23.60    3.40
   9  -3   2   21.00    4.60
 -10   3  -2   50.29    4.20
  10  -3   2   39.40    4.30
  10  -3   2   54.49    7.20
  10  -3   2   47.30    4.90
 -11   3  -2   81.99    5.70
  11  -3   2   74.39    6.20
  11  -3   2   79.99    9.00
  12  -3   2   49.40    5.60
  12  -3   2   49.30    7.80
  13  -3   2   77.69    7.30
  13  -3   2   65.09    9.60
  14  -3   2   15.40    3.90
  14  -3   2   -0.30    3.50
  14   2  -2   23.90    6.00
  14   2  -2   21.30    5.90
 -14  -2   2   14.40    2.30
  13   2  -2   37.60    6.40
  13   2  -2   71.69    9.40
 -13  -2   2   59.19    3.50
  12   2  -2    5.80    3.90
  12   2  -2   15.10    4.50
 -12  -2   2    5.00    1.40
  11   2  -2   50.19    7.10
  11   2  -2   65.19    7.40
 -11  -2   2   54.39    3.30
 -11  -2   2   60.29    5.60
  10   2  -2  238.58   11.40
  10   2  -2  256.97   14.00
  10   2  -2  259.07   12.70
 -10  -2   2  238.88    7.50
 -10  -2   2  268.47   10.60
   9   2  -2 1406.06   33.50
   9   2  -2 1356.96   35.10
  -9  -2   2 1336.47   30.50
  -9  -2   2 1423.76   29.70
  -9  -2   2 1363.36   26.10
   8   2  -2  295.57   11.20
   8   2  -2  296.07   12.10
  -8  -2   2  292.47    8.40
  -8  -2   2  307.17   10.90
  -8  -2   2  308.57   10.40
   7   2  -2   27.40    3.30
  -7  -2   2   26.80    3.00
  -7  -2   2   29.40    3.40
   6   2  -2   60.89    4.80
   6   2  -2   55.79    4.30
  -6  -2   2   47.00    3.10
  -6  -2   2   49.50    3.90
  -6  -2   2   57.59    4.00
   5   2  -2  780.72   18.30
   5   2  -2  811.12   18.90
  -5  -2   2  811.42   16.40
  -5  -2   2  757.72   17.10
  -5  -2   2  774.72   17.60
   4   2  -2 1967.90   37.00
   4   2  -2 1948.21   36.50
  -4  -2   2 1969.70   36.00
  -4  -2   2 2058.99   35.20
  -4  -2   2 2037.50   36.40
   3   2  -2  391.86   10.10
   3   2  -2  394.66   10.10
  -3  -2   2  395.06    9.70
  -3  -2   2  385.86    9.70
   2   2  -2   31.90    2.40
  -2  -2   2   33.40    2.20
  -2  -2   2   30.10    2.30
   1   2  -2 1503.65   46.70
  -1  -2   2 1756.52   47.00
   0  -2   2 2142.99   48.10
   0  -2   2 2108.99   48.40
  -1   2  -2 1645.44   29.10
  -2   2  -2 1215.88   23.70
  -2   2  -2 1223.98   20.00
   2  -2   2 1188.58   23.70
   3  -2   2 2224.48   41.40
  -4   2  -2 1763.72   30.20
   4  -2   2 1735.83   30.40
  -5   2  -2  517.95   11.30
   5  -2   2  492.25   11.80
   5  -2   2  507.35   11.70
   5  -2   2  475.95   15.40
  -6   2  -2  216.38    6.80
   6  -2   2  219.98   10.50
   6  -2   2  211.18    7.20
   6  -2   2  216.98    7.40
  -7   2  -2  169.08    6.40
   7  -2   2  167.68    6.70
   7  -2   2  174.08    7.10
   7  -2   2  156.68    9.70
  -8   2  -2   17.80    2.40
   8  -2   2   12.70    2.60
   8  -2   2   11.40    3.50
   8  -2   2   19.90    2.90
  -9   2  -2  157.08    7.10
   9  -2   2  162.68    7.70
   9  -2   2  157.08   11.00
 -10   2  -2   36.70    3.70
  10  -2   2   38.90    4.40
  10  -2   2   46.00    5.00
  10  -2   2   45.10    6.70
 -11   2  -2  101.09    6.40
  11  -2   2  118.19   10.60
  11  -2   2  108.19    7.70
  12  -2   2   78.99    7.00
  12  -2   2   71.19    9.10
  13  -2   2   40.20    7.50
  13  -2   2   59.39    6.80
  14  -2   2   15.80    4.60
  14  -2   2    5.50    4.60
  14   1  -2    7.00    4.80
  14   1  -2    7.10    3.90
 -14  -1   2    7.10    1.70
  13   1  -2   23.60    5.50
  13   1  -2   19.10    7.00
 -13  -1   2   22.00    2.30
  12   1  -2   31.60    6.60
  12   1  -2   23.50    5.10
 -12  -1   2   32.30    2.60
  11   1  -2    3.50    2.70
  11   1  -2    1.70    2.40
 -11  -1   2   -0.60    0.90
 -11  -1   2    1.20    1.90
  10   1  -2    6.50    3.20
  10   1  -2    4.70    2.20
 -10  -1   2    5.00    2.30
 -10  -1   2    2.90    2.10
 -10  -1   2    5.50    1.40
   9   1  -2   22.50    4.00
   9   1  -2   20.70    3.50
  -9  -1   2   22.00    2.20
  -9  -1   2   25.10    3.80
   8   1  -2  253.17   10.60
   8   1  -2  251.87    9.80
  -8  -1   2  246.58    7.20
  -8  -1   2  248.78    9.40
   7   1  -2  163.28    7.30
   7   1  -2  161.78    7.70
  -7  -1   2  163.28    6.60
  -7  -1   2  153.48    6.90
  -7  -1   2  160.38    5.20
   6   1  -2   59.69    4.20
   6   1  -2   63.69    4.60
  -6  -1   2   60.29    3.00
  -6  -1   2   54.89    3.90
  -6  -1   2   59.09    4.00
   5   1  -2  923.21   20.10
   5   1  -2  886.71   19.20
  -5  -1   2  900.41   18.60
  -5  -1   2  940.31   17.40
  -5  -1   2  924.81   19.60
   4   1  -2 3111.19   52.29
  -4  -1   2 3055.79   52.09
  -4  -1   2 2991.60   51.49
   3   1  -2 1373.56   24.90
   3   1  -2 1353.66   25.00
  -3  -1   2 1359.86   24.80
  -3  -1   2 1357.46   24.60
  -3  -1   2 1374.66   23.80
   2   1  -2  253.57    6.00
   2   1  -2  232.78    6.10
   2   1  -2  249.48    6.30
  -2  -1   2  238.88    6.10
  -2  -1   2  244.48    5.70
  -2  -1   2  236.58    6.00
   1   1  -2  110.49    3.10
   1   1  -2  107.59    3.50
   1   1  -2  112.79    3.20
   1   1  -2  109.09    3.70
  -1  -1   2  105.89    3.40
  -1  -1   2  109.79    3.10
  -1  -1   2  114.49    3.10
   0   1  -2  896.31   16.80
   0  -1   2  913.01   16.70
  -1   1  -2  104.89    2.40
  -1   1  -2  101.99    4.10
   1  -1   2  100.29    4.10
   1  -1   2  100.89    2.20
  -2   1  -2  244.38    7.60
  -2   1  -2  245.68    5.10
   2  -1   2  242.18    5.30
   2  -1   2  246.98    4.40
   3  -1   2 4031.70   96.79
  -4   1  -2 1244.48   22.50
   4  -1   2 1279.67   23.40
   4  -1   2 1194.58   26.90
   4  -1   2 1249.28   23.20
  -5   1  -2  462.55   10.90
   5  -1   2  468.25   11.40
   5  -1   2  464.85   11.70
   5  -1   2  446.46   14.80
  -6   1  -2  153.48    5.80
   6  -1   2  151.98    6.40
   6  -1   2  137.19    8.30
   6  -1   2  155.48    6.10
  -7   1  -2  336.77    9.80
   7  -1   2  301.67   14.10
   7  -1   2  333.67   10.90
   7  -1   2  331.57   10.30
  -8   1  -2    3.70    1.40
   8  -1   2    1.70    2.00
   8  -1   2    3.70    1.60
   8  -1   2    5.40    2.00
  -9   1  -2  256.57    9.60
   9  -1   2  296.47   11.70
   9  -1   2  286.47   14.70
   9  -1   2  266.87   13.30
 -10   1  -2  257.57   10.10
  10  -1   2  281.57   15.50
  10  -1   2  262.87   11.10
  10  -1   2  282.47   12.10
 -11   1  -2   64.79    5.10
  11  -1   2   52.69    5.80
  12  -1   2   -3.70    1.80
  12  -1   2    4.90    3.40
  13  -1   2   43.00    9.10
  13  -1   2   24.70    5.10
  14  -1   2   20.70    6.60
  14   0  -2    1.70    2.70
  13   0  -2    8.00    3.80
  13   0  -2    8.00    3.20
 -13   0   2    9.30    1.50
  12   0  -2   38.60    5.60
  12   0  -2   36.10    7.70
 -12   0   2   24.70    2.40
  11   0  -2   -1.70    1.60
  11   0  -2    4.50    2.50
 -11   0   2    0.40    0.90
  10   0  -2   10.00    2.50
  10   0  -2   10.40    3.40
 -10   0   2   12.10    1.70
 -10   0   2    7.60    2.20
   9   0  -2  143.59    7.60
   9   0  -2  158.18    8.60
  -9   0   2  148.49    7.40
  -9   0   2  146.69    4.90
  -9   0   2  154.88    7.10
   8   0  -2  484.15   14.00
   8   0  -2  491.95   15.10
  -8   0   2  483.35   12.80
  -8   0   2  485.75   13.90
  -8   0   2  494.35   10.50
   7   0  -2 1029.80   23.30
   7   0  -2 1021.40   22.10
  -7   0   2 1021.40   18.70
  -7   0   2 1016.70   22.30
  -7   0   2  991.50   20.80
   6   0  -2  924.31   20.60
   6   0  -2  915.11   19.50
  -6   0   2  891.41   19.70
  -6   0   2  918.01   18.70
  -6   0   2  934.21   17.00
   5   0  -2  453.25   11.20
   5   0  -2  467.05   10.60
   5   0  -2  474.25   12.10
  -5   0   2  451.95   10.60
  -5   0   2  476.95    9.50
  -5   0   2  463.65   12.10
   4   0  -2  391.66    8.60
   4   0  -2  374.26    9.60
   4   0  -2  366.96    9.00
  -4   0   2  370.96    9.40
  -4   0   2  388.86    7.90
  -4   0   2  364.86    8.60
   3   0  -2 2273.57   39.20
  -3   0   2 2414.16   39.00
   2   0  -2 1081.59   19.10
  -2   0   2 1082.79   19.60
  -2   0   2 1089.49   19.00
  -2   0   2 1146.49   18.70
   1   0  -2  399.06    7.90
  -1   0   2  389.86    8.90
  -1   0   2  393.26    7.90
  -1   0   2  407.76    7.70
   0   0  -2   36.30    1.30
   0   0  -2   29.10    2.00
   0   0   2   35.00    1.40
  -1   0  -2 2456.15   61.39
   1   0   2 2429.26   61.29
  -2   0  -2  465.15    8.60
  -2   0  -2  473.25    9.70
  -2   0  -2  460.45   11.70
   2   0   2  463.25    9.60
   2   0   2  467.45   11.70
   2   0   2  454.05    8.90
  -3   0  -2    4.60    0.80
  -3   0  -2    4.10    1.50
  -3   0  -2    4.40    1.00
   3   0   2    6.10    1.30
   3   0   2    5.60    1.20
   3   0   2    4.70    1.40
  -4   0  -2  514.85   10.00
  -4   0  -2  524.85   11.80
   4   0   2  499.35   14.80
   4   0   2  524.75   11.90
   4   0   2  518.85   12.50
  -5   0  -2 2082.29   34.90
  -5   0  -2 2076.79   37.40
   5   0   2 2153.68   37.80
   5   0   2 2088.89   38.70
   5   0   2 2009.40   42.20
  -6   0  -2  321.47    9.50
   6   0   2  323.87   13.10
   6   0   2  341.37   10.10
   6   0   2  330.97   10.70
  -7   0  -2   18.10    1.40
  -7   0  -2   21.80    2.50
   7   0   2   21.80    3.00
   7   0   2   15.00    4.00
   7   0   2   20.00    3.00
  -8   0  -2   17.20    2.60
  -8   0  -2   18.70    1.80
  -8   0  -2   19.30    1.40
   8   0   2   20.00    3.50
   8   0   2   19.50    4.70
   8   0   2   29.50    3.60
  -9   0  -2   96.69    5.80
   9   0   2  109.39    7.30
   9   0   2   98.19    6.50
   9   0   2   92.89    8.60
 -10   0  -2   21.60    3.60
  10   0   2   26.90    5.10
  10   0   2   26.20    6.10
 -11   0  -2   48.00    5.60
  11   0   2   57.69    6.10
  11   0   2   47.70    7.30
  12   0   2  138.59   12.20
  12   0   2  148.09   10.30
  13   0   2   -0.10    2.80
  13   0   2   -2.40    3.40
  14   0   2   20.30    6.90
  14  -1  -2   10.50    3.90
  14  -1  -2   17.20    4.70
  13  -1  -2    4.40    3.20
  13  -1  -2    1.70    3.00
  12  -1  -2  124.79    9.00
  12  -1  -2  106.49   10.20
 -12   1   2  109.19    4.90
  11  -1  -2   12.40    3.10
  11  -1  -2    7.10    2.70
 -11   1   2    9.40    2.00
  10  -1  -2  340.57   13.30
  10  -1  -2  317.17   11.80
 -10   1   2  309.37   11.80
 -10   1   2  331.57    8.40
   9  -1  -2  276.67   11.20
   9  -1  -2  267.77   10.00
  -9   1   2  275.57    7.10
  -9   1   2  274.87   10.40
   8  -1  -2 1761.02   35.90
   8  -1  -2 1741.23   34.20
  -8   1   2 1771.62   33.00
  -8   1   2 1725.03   35.00
  -8   1   2 1763.72   30.40
   7  -1  -2   90.39    5.30
   7  -1  -2   93.09    4.80
  -7   1   2   93.79    4.50
  -7   1   2   98.69    5.30
  -7   1   2   99.99    3.50
   6  -1  -2 1056.49   22.10
   6  -1  -2 1030.50   19.50
   6  -1  -2 1003.00   20.40
  -6   1   2 1026.70   18.50
  -6   1   2 1018.80   21.60
  -6   1   2 1001.80   19.70
   5  -1  -2  125.29    5.40
   5  -1  -2  130.79    4.20
   5  -1  -2  119.19    4.60
  -5   1   2  122.29    4.30
  -5   1   2  130.69    3.90
  -5   1   2  118.99    5.20
   4  -1  -2 1947.51   35.00
   4  -1  -2 1880.11   33.30
   4  -1  -2 2066.19   33.00
  -4   1   2 1965.10   32.90
  -4   1   2 1954.40   34.90
  -4   1   2 1990.10   32.70
   3  -1  -2 2757.12   46.20
  -3   1   2 2949.21   45.90
   2  -1  -2  258.17    5.40
   2  -1  -2  245.58    4.80
  -2   1   2  246.08    5.60
   1  -1  -2 2211.18   38.40
  -1   1   2 2261.27   38.50
   0  -1  -2 1936.31   33.50
   0   1   2 1917.71   33.50
  -1  -1  -2  499.35    9.80
  -1  -1  -2  474.55   11.30
   1   1   2  477.85   11.40
   1   1   2  486.55    9.60
   1   1   2  494.15   10.00
  -2  -1  -2   55.99    3.10
  -2  -1  -2   52.29    3.40
  -2  -1  -2   54.99    2.50
   2   1   2   58.39    2.70
   2   1   2   56.19    3.60
  -3  -1  -2 2103.39   38.80
  -3  -1  -2 2074.49   36.70
  -3  -1  -2 2114.39   35.20
   3   1   2 1921.21   38.40
  -4  -1  -2 1502.45   26.70
  -4  -1  -2 1443.66   27.70
  -4  -1  -2 1486.45   28.40
   4   1   2 1539.05   29.60
   4   1   2 1473.05   31.30
  -5  -1  -2  780.52   17.30
  -5  -1  -2  785.92   17.80
   5   1   2  735.73   20.50
   5   1   2  812.12   17.80
   5   1   2  787.72   18.70
  -6  -1  -2   81.29    4.60
   6   1   2   75.69    4.70
   6   1   2   78.29    5.40
   6   1   2   70.69    6.20
  -7  -1  -2  213.68    8.30
   7   1   2  216.18    8.70
   7   1   2  205.58   11.40
   7   1   2  208.08    9.30
  -8  -1  -2   81.79    4.00
  -8  -1  -2   75.69    5.00
  -8  -1  -2   74.89    3.50
   8   1   2   88.99    6.30
   8   1   2   78.09    6.10
   8   1   2   72.29    7.30
  -9  -1  -2    0.60    0.80
  -9  -1  -2   -1.40    0.80
  -9  -1  -2    1.00    1.20
   9   1   2    3.60    3.20
   9   1   2   -0.80    1.60
   9   1   2   -0.40    1.40
 -10  -1  -2  147.79    5.40
 -10  -1  -2  150.88    4.60
 -10  -1  -2  136.49    7.60
  10   1   2  161.18    9.70
  10   1   2  156.38   11.50
  11   1   2   53.49    6.40
  11   1   2   56.19    7.80
  12   1   2  104.19   10.60
  13   1   2   23.80    6.40
  14  -2  -2   12.10    4.00
  14  -2  -2   22.00    5.80
  13  -2  -2   18.70    5.00
  13  -2  -2   14.60    5.40
 -13   2   2   15.60    2.30
  12  -2  -2   56.49    5.30
  12  -2  -2   52.09    6.20
 -12   2   2   53.19    3.60
  11  -2  -2   38.90    5.00
  11  -2  -2   45.80    4.70
 -11   2   2   50.29    3.20
  10  -2  -2  126.89    6.90
  10  -2  -2  146.29    8.30
 -10   2   2  138.99    5.10
 -10   2   2  149.79    8.00
   9  -2  -2  351.26   11.20
   9  -2  -2  361.26   12.70
  -9   2   2  362.06    8.90
  -9   2   2  352.96   12.20
   8  -2  -2   13.60    2.10
   8  -2  -2   12.10    2.40
   8  -2  -2    7.30    2.30
  -8   2   2   15.00    1.90
  -8   2   2   12.40    2.70
   7  -2  -2  131.39    5.30
   7  -2  -2  130.09    4.70
   7  -2  -2  133.49    6.40
  -7   2   2  129.69    4.40
  -7   2   2  127.49    6.10
   6  -2  -2  241.48    7.00
   6  -2  -2  245.38    6.30
   6  -2  -2  240.58    8.30
  -6   2   2  257.37    8.50
  -6   2   2  234.88    6.30
   5  -2  -2  361.26   10.00
   5  -2  -2  374.46    8.50
   5  -2  -2  370.36    8.00
  -5   2   2  380.56   11.90
  -5   2   2  368.16    8.30
   4  -2  -2 1167.28   20.50
   4  -2  -2 1214.88   20.70
   4  -2  -2 1222.08   23.00
  -4   2   2 1146.49   23.10
  -4   2   2 1197.28   21.30
   3  -2  -2 1581.34   28.40
   3  -2  -2 1507.75   25.30
   3  -2  -2 1594.54   26.60
  -3   2   2 1586.94   27.10
  -3   2   2 1547.75   28.60
   2  -2  -2  942.61   18.10
   2  -2  -2  957.60   16.90
  -2   2   2  889.61   17.10
   1  -2  -2  289.77    7.00
   1  -2  -2  303.37    5.50
   1  -2  -2  289.67    7.80
  -1   2   2  303.77    5.60
   0  -2  -2  101.49    3.80
   0  -2  -2  111.69    3.10
   0  -2  -2  103.39    4.20
   0   2   2  106.49    3.20
   0   2   2  108.59    4.00
   0   2   2  110.09    4.30
  -1  -2  -2  852.51   16.90
  -1  -2  -2  868.51   17.90
  -1  -2  -2  895.61   16.20
   1   2   2  870.51   16.30
   1   2   2  869.01   17.90
  -2  -2  -2   38.00    2.40
  -2  -2  -2   33.10    2.80
  -2  -2  -2   37.20    2.50
   2   2   2   35.60    2.50
   2   2   2   34.90    3.00
  -3  -2  -2  158.08    6.40
  -3  -2  -2  161.28    5.60
  -3  -2  -2  152.88    6.70
  -3  -2  -2  160.28    5.60
   3   2   2  155.48    5.70
   3   2   2  147.89    6.80
  -4  -2  -2 5102.29   84.99
  -4  -2  -2 5124.69   86.79
   4   2   2 4798.42   86.79
  -5  -2  -2   15.30    2.70
  -5  -2  -2   14.40    2.40
   5   2   2   20.40    2.80
   5   2   2   17.50    3.40
  -6  -2  -2   44.30    6.10
  -6  -2  -2   46.60    3.80
   6   2   2   54.29    4.30
   6   2   2   46.50    5.10
  -7  -2  -2  110.99    6.20
  -7  -2  -2  115.79    6.30
   7   2   2  106.69    8.00
   7   2   2  113.99    6.60
  -8  -2  -2   33.90    3.80
  -8  -2  -2   38.00    3.30
   8   2   2   30.80    4.20
   8   2   2   39.20    5.60
  -9  -2  -2   11.50    2.70
  -9  -2  -2    8.50    1.80
  -9  -2  -2    7.90    2.00
   9   2   2    3.60    2.70
 -10  -2  -2    2.30    1.50
 -10  -2  -2    2.20    2.10
  10   2   2    2.80    3.00
 -11  -2  -2   13.00    2.50
 -11  -2  -2   12.90    2.30
  11   2   2   16.20    5.40
 -12  -2  -2   19.50    1.80
  12   2   2   22.30    5.90
  13   2   2    9.40    4.70
  14  -3  -2  128.39   13.00
  14  -3  -2  116.59    9.60
  13  -3  -2  133.49    9.70
  13  -3  -2  143.79   12.70
 -13   3   2  132.69    5.20
  12  -3  -2   53.79    5.10
  12  -3  -2   50.79    5.90
 -12   3   2   54.89    3.50
  11  -3  -2    2.30    1.90
  11  -3  -2   -0.50    1.60
 -11   3   2    4.20    1.40
  10  -3  -2  326.77   12.60
  10  -3  -2  325.87   11.00
 -10   3   2  344.17    9.10
 -10   3   2  308.07   12.10
   9  -3  -2   41.90    3.10
   9  -3  -2   40.90    3.60
   9  -3  -2   51.59    4.70
  -9   3   2   45.10    4.30
  -9   3   2   41.60    3.00
   8  -3  -2  239.58    8.00
   8  -3  -2  244.58    7.00
   8  -3  -2  249.88    9.50
  -8   3   2  239.98    7.10
  -8   3   2  240.08    9.50
   7  -3  -2   63.79    4.50
   7  -3  -2   67.69    3.10
   7  -3  -2   66.39    3.50
  -7   3   2   65.89    3.40
  -7   3   2   67.99    4.60
   6  -3  -2   37.10    3.30
   6  -3  -2   35.70    2.10
   6  -3  -2   30.80    2.30
  -6   3   2   34.60    2.60
  -6   3   2   34.30    3.20
   5  -3  -2  165.68    4.70
   5  -3  -2  156.58    4.40
   5  -3  -2  152.88    6.20
  -5   3   2  162.88    6.60
  -5   3   2  164.38    5.40
   4  -3  -2  513.55    9.50
   4  -3  -2  528.65   12.70
   4  -3  -2  527.55   10.80
  -4   3   2  518.75   11.60
  -4   3   2  538.55   13.20
   3  -3  -2  246.18    6.30
   3  -3  -2  238.08    7.40
  -3   3   2  239.78    6.80
   2  -3  -2  172.58    5.30
   2  -3  -2  167.58    6.10
  -2   3   2  173.18    5.60
   1  -3  -2  101.09    2.80
   1  -3  -2   96.29    4.00
   1  -3  -2   92.69    4.20
  -1   3   2  101.19    3.00
  -1   3   2  100.49    4.30
   0  -3  -2  339.97    8.90
   0  -3  -2  348.47    9.00
   0  -3  -2  361.66    7.60
   0   3   2  342.87    8.90
   0   3   2  350.56    7.90
   0   3   2  357.16    9.40
  -1  -3  -2  333.27    9.00
  -1  -3  -2  320.27    7.70
  -1  -3  -2  306.07    8.70
   1   3   2  327.87    8.20
   1   3   2  325.87    9.00
  -2  -3  -2 1542.45   27.40
  -2  -3  -2 1450.55   28.30
  -2  -3  -2 1489.25   29.00
   2   3   2 1483.05   29.20
   2   3   2 1554.74   28.10
  -3  -3  -2  207.88    7.30
  -3  -3  -2  214.98    8.10
  -3  -3  -2  201.08    6.80
  -3  -3  -2  206.48    8.10
   3   3   2  214.88    8.30
   3   3   2  201.18    8.40
  -4  -3  -2  503.55   14.20
  -4  -3  -2  503.45   12.70
  -4  -3  -2  500.75   14.40
   4   3   2  480.85   14.60
   4   3   2  487.15   13.20
  -5  -3  -2  528.15   13.70
  -5  -3  -2  509.65   14.70
   5   3   2  503.05   15.80
   5   3   2  501.65   14.10
  -6  -3  -2   46.00    4.10
  -6  -3  -2   56.69    4.50
   6   3   2   46.60    4.20
   6   3   2   52.39    5.40
  -7  -3  -2   40.20    4.10
  -7  -3  -2   37.50    4.20
   7   3   2   39.50    5.30
   7   3   2   25.40    4.30
  -8  -3  -2   43.70    4.70
  -8  -3  -2   44.10    3.90
  -8  -3  -2   38.30    4.30
   8   3   2   42.40    4.70
   8   3   2   54.19    6.40
  -9  -3  -2    7.20    2.00
  -9  -3  -2    8.10    2.40
   9   3   2    9.80    3.60
 -10  -3  -2   10.80    2.20
 -10  -3  -2    3.80    1.50
  10   3   2    7.20    3.40
 -11  -3  -2    0.30    1.70
 -11  -3  -2    2.50    1.30
  11   3   2    1.80    2.90
 -12  -3  -2   -1.10    1.10
  12   3   2   -3.60    2.50
 -13  -3  -2   -0.50    1.00
  13   3   2   -5.00    2.70
  14  -4  -2   90.89   11.50
  14  -4  -2   96.99    8.60
  13  -4  -2    5.10    2.90
  13  -4  -2   -2.20    2.10
  12  -4  -2   22.60    4.70
  12  -4  -2   13.00    2.80
 -12   4   2   18.60    2.60
  11  -4  -2    3.60    2.10
  11  -4  -2    7.30    2.00
 -11   4   2    7.80    2.50
  10  -4  -2   32.00    4.10
  10  -4  -2   31.80    3.40
  10  -4  -2   35.00    2.90
 -10   4   2   38.60    3.90
 -10   4   2   33.20    5.00
   9  -4  -2   14.60    2.10
   9  -4  -2   16.70    3.40
   9  -4  -2   12.40    2.20
  -9   4   2   13.90    2.20
  -9   4   2   13.40    2.70
   8  -4  -2  116.19    4.90
   8  -4  -2  121.09    4.50
   8  -4  -2  119.09    6.40
  -8   4   2  116.79    5.10
  -8   4   2  120.59    6.80
   7  -4  -2   32.00    2.20
   7  -4  -2   29.10    2.30
   7  -4  -2   32.70    3.30
  -7   4   2   30.90    2.70
  -7   4   2   26.70    3.20
   6  -4  -2   40.90    2.40
   6  -4  -2   45.20    2.40
   6  -4  -2   39.80    3.50
  -6   4   2   43.70    3.10
  -6   4   2   40.80    3.70
   5  -4  -2 1299.07   25.90
   5  -4  -2 1257.57   23.10
   5  -4  -2 1261.17   21.60
  -5   4   2 1275.17   26.60
  -5   4   2 1286.47   24.70
   4  -4  -2  556.24   13.90
   4  -4  -2  574.34   12.20
  -4   4   2  563.84   13.20
   3  -4  -2  200.18    6.30
   3  -4  -2  200.58    7.30
  -3   4   2  207.18    7.00
   2  -4  -2   62.49    2.10
   2  -4  -2   62.99    3.60
   2  -4  -2   61.99    3.90
  -2   4   2   58.89    2.30
  -2   4   2   60.29    3.80
   1  -4  -2  301.57    6.70
   1  -4  -2  284.97    8.50
   1  -4  -2  292.47    8.40
  -1   4   2  289.27    8.90
  -1   4   2  299.67    7.10
   0  -4  -2 4941.91   81.89
   0   4   2 4945.21   81.69
  -1  -4  -2   37.30    2.80
  -1  -4  -2   35.40    3.30
  -1  -4  -2   34.60    2.90
   1   4   2   36.30    2.90
   1   4   2   35.10    2.90
  -2  -4  -2  330.27   10.30
  -2  -4  -2  366.06   10.30
  -2  -4  -2  354.86    9.40
   2   4   2  346.77    9.90
   2   4   2  340.07   10.20
  -3  -4  -2  552.74   15.60
  -3  -4  -2  544.25   13.30
  -3  -4  -2  544.95   14.30
  -3  -4  -2  564.74   14.60
   3   4   2  536.45   14.70
   3   4   2  547.45   14.10
  -4  -4  -2  172.38    8.00
  -4  -4  -2  164.68    7.50
  -4  -4  -2  161.48    6.70
   4   4   2  160.88    7.20
   4   4   2  165.68    7.80
  -5  -4  -2  195.38    8.90
  -5  -4  -2  194.08    7.80
   5   4   2  189.28    9.10
   5   4   2  196.98    8.40
  -6  -4  -2   64.79    4.90
  -6  -4  -2   61.19    5.20
   6   4   2   68.69    5.30
   6   4   2   65.39    5.90
  -7  -4  -2  357.96   12.30
  -7  -4  -2  363.16   13.20
   7   4   2  367.56   15.00
   7   4   2  361.46   13.40
  -8  -4  -2   13.30    3.20
  -8  -4  -2   10.60    2.90
  -8  -4  -2   15.70    3.10
  -9  -4  -2   -0.30    1.70
  -9  -4  -2   -2.10    1.20
   9   4   2   -1.90    1.70
 -10  -4  -2    8.30    2.90
  10   4   2   13.60    4.40
 -11  -4  -2   39.20    4.00
 -11  -4  -2   36.60    3.50
  11   4   2   42.90    8.00
  14  -5  -2    8.40    5.20
  14  -5  -2    9.10    3.50
  13  -5  -2    5.50    2.70
  13  -5  -2   -1.00    1.90
  12  -5  -2    1.50    1.70
  12  -5  -2    3.20    2.40
  11  -5  -2   -0.50    1.20
  11  -5  -2    1.00    1.60
  11  -5  -2    2.70    2.20
 -11   5   2    0.40    1.40
  10  -5  -2   70.69    4.40
  10  -5  -2   64.39    3.70
  10  -5  -2   60.19    5.30
 -10   5   2   54.09    5.40
 -10   5   2   63.29    4.20
   9  -5  -2    1.60    1.30
   9  -5  -2    4.30    1.50
   9  -5  -2    3.20    2.00
  -9   5   2    8.50    2.60
   8  -5  -2   59.19    3.10
   8  -5  -2   57.69    3.30
   8  -5  -2   56.59    4.70
  -8   5   2   61.79    5.10
  -8   5   2   59.59    4.10
   7  -5  -2   35.80    2.40
   7  -5  -2   37.30    2.30
   7  -5  -2   34.30    4.20
  -7   5   2   31.40    3.60
  -7   5   2   28.50    3.60
   6  -5  -2  450.65   10.30
   6  -5  -2  437.86   12.70
   6  -5  -2  440.96    9.00
   5  -5  -2  168.08    7.10
   5  -5  -2  173.88    5.80
  -5   5   2  168.68    8.00
   4  -5  -2 2624.14   45.20
   4  -5  -2 2579.54   47.50
  -4   5   2 2573.94   47.10
   3  -5  -2   85.19    5.20
   3  -5  -2   87.89    4.60
  -3   5   2   89.59    5.80
   2  -5  -2 1094.19   23.00
   2  -5  -2 1120.99   19.70
   2  -5  -2 1120.99   22.80
  -2   5   2 1125.79   20.40
   1  -5  -2  229.08    7.60
   1  -5  -2  238.28    6.20
   1  -5  -2  228.58    8.10
  -1   5   2  234.18    6.80
   0  -5  -2   79.29    4.90
   0  -5  -2   81.09    3.80
   0  -5  -2   87.19    4.40
   0   5   2   84.19    4.30
   0   5   2   79.69    4.10
  -1  -5  -2  319.47    8.60
  -1  -5  -2  302.47   10.10
  -1  -5  -2  314.47    9.20
   1   5   2  313.57    9.00
   1   5   2  317.97    9.40
  -2  -5  -2   25.10    2.70
  -2  -5  -2   27.40    3.40
  -2  -5  -2   27.30    3.00
   2   5   2   25.40    2.90
   2   5   2   30.30    3.00
  -3  -5  -2   17.60    2.50
  -3  -5  -2   18.40    2.60
  -3  -5  -2   12.30    2.50
   3   5   2   18.10    3.00
   3   5   2   21.50    3.30
  -4  -5  -2  221.28    9.00
  -4  -5  -2  234.28   10.10
  -4  -5  -2  224.98    8.30
  -4  -5  -2  232.98    9.10
   4   5   2  216.58    8.90
   4   5   2  218.68    9.20
  -5  -5  -2   50.59    4.30
  -5  -5  -2   50.39    4.90
  -5  -5  -2   48.90    4.40
   5   5   2   44.60    4.40
   5   5   2   48.70    4.70
  -6  -5  -2   57.19    4.90
  -6  -5  -2   57.89    4.90
  -6  -5  -2   46.60    4.90
   6   5   2   44.30    5.30
   6   5   2   48.20    5.30
  -7  -5  -2    2.20    1.90
  -7  -5  -2   -0.20    1.50
   7   5   2    0.50    1.80
   7   5   2    1.80    1.80
  -8  -5  -2    4.30    2.30
  -8  -5  -2    6.00    2.30
   8   5   2   10.00    3.50
  -9  -5  -2   77.09    6.50
  -9  -5  -2   70.49    5.60
   9   5   2   93.89    8.30
 -10  -5  -2    5.90    2.30
  10   5   2    6.20    3.30
 -11  -5  -2   -2.70    1.60
 -11  -5  -2    0.60    1.60
  11   5   2   -1.70    2.30
  12   5   2   21.00    6.50
  14  -6  -2   57.09    6.60
  14  -6  -2   46.10    5.30
  14  -6  -2   47.90    9.60
  13  -6  -2    5.80    2.30
  13  -6  -2    0.60    2.10
  12  -6  -2   -0.40    1.80
  12  -6  -2    0.90    1.30
  12  -6  -2    4.90    1.60
  11  -6  -2    4.80    1.60
  11  -6  -2    4.40    1.50
  11  -6  -2    3.20    2.00
 -11   6   2    7.90    1.90
  10  -6  -2   27.10    3.00
  10  -6  -2   27.60    4.00
  10  -6  -2   32.20    2.80
 -10   6   2   27.70    4.10
 -10   6   2   22.00    3.20
   9  -6  -2  724.13   15.80
   9  -6  -2  738.03   19.80
   9  -6  -2  732.93   15.30
  -9   6   2  744.33   21.80
  -9   6   2  737.83   17.90
   8  -6  -2  520.25   15.30
   8  -6  -2  514.75   11.40
   8  -6  -2  527.55   11.70
  -8   6   2  512.05   14.10
   7  -6  -2  452.85    9.60
   7  -6  -2  464.95   13.80
   7  -6  -2  460.85   10.90
  -7   6   2  439.16   12.90
   6  -6  -2  454.75    9.00
   6  -6  -2  461.65   11.20
   6  -6  -2  459.35   13.50
  -6   6   2  472.85   13.20
   5  -6  -2  302.77    8.80
   5  -6  -2  321.27   10.70
  -5   6   2  299.67   10.10
   4  -6  -2  843.92   20.30
   4  -6  -2  842.92   18.50
   4  -6  -2  836.92   15.40
  -4   6   2  875.51   20.20
   3  -6  -2  486.35    9.90
   3  -6  -2  480.85   12.70
   2  -6  -2  151.08    6.70
   2  -6  -2  149.59    6.40
   2  -6  -2  151.28    4.70
  -2   6   2  143.89    5.10
   1  -6  -2 1031.70   21.60
   1  -6  -2 1035.60   23.00
   1  -6  -2 1044.30   19.90
  -1   6   2 1056.99   21.10
   0  -6  -2  138.49    5.30
   0  -6  -2  133.29    5.70
   0  -6  -2  135.89    6.70
   0   6   2  137.49    5.80
  -1  -6  -2   88.19    4.50
  -1  -6  -2   81.69    4.40
  -1  -6  -2   83.59    5.50
   1   6   2   83.49    4.90
   1   6   2   84.39    4.40
  -2  -6  -2   93.29    5.00
  -2  -6  -2   91.49    5.90
  -2  -6  -2  100.59    5.10
   2   6   2   98.59    5.50
   2   6   2   99.69    5.10
  -3  -6  -2  750.72   18.00
  -3  -6  -2  723.73   19.30
  -3  -6  -2  772.22   17.90
   3   6   2  763.62   18.40
   3   6   2  737.23   19.00
  -4  -6  -2  222.78   10.50
  -4  -6  -2  227.18   10.00
  -4  -6  -2  234.68    8.80
   4   6   2  224.38    9.50
   4   6   2  221.88    9.30
  -5  -6  -2   49.10    4.70
  -5  -6  -2   48.40    5.00
  -5  -6  -2   39.80    4.20
   5   6   2   44.30    4.60
   5   6   2   51.79    4.80
  -6  -6  -2   32.90    4.30
  -6  -6  -2   40.20    4.40
  -6  -6  -2   36.50    4.70
   6   6   2   41.90    4.80
   6   6   2   37.70    4.60
  -7  -6  -2   67.29    5.90
  -7  -6  -2   72.79    5.90
  -7  -6  -2   67.99    6.70
   7   6   2   79.09    7.00
  -8  -6  -2  169.98    9.10
  -8  -6  -2  147.09    8.40
   8   6   2  165.78   10.50
  -9  -6  -2   63.29    5.60
  -9  -6  -2   58.99    5.90
   9   6   2   72.69    7.50
 -10  -6  -2   -0.30    1.60
 -10  -6  -2   -0.20    2.10
  10   6   2    0.40    1.90
 -11  -6  -2   38.10    4.60
  11   6   2   29.20    6.20
  14  -7  -2    2.20    3.30
  14  -7  -2    2.00    2.90
  14  -7  -2    0.10    2.60
  13  -7  -2    9.70    2.40
  13  -7  -2   14.30    3.60
  12  -7  -2   10.60    2.10
  12  -7  -2   17.70    4.00
  12  -7  -2   12.80    2.30
  11  -7  -2   65.19    3.90
  11  -7  -2   58.59    4.00
  11  -7  -2   55.89    5.70
  10  -7  -2  408.96   14.40
  10  -7  -2  399.06   10.20
   9  -7  -2  103.39    4.60
   9  -7  -2  103.69    4.30
   9  -7  -2   92.79    6.40
   8  -7  -2  231.68    7.20
   8  -7  -2  229.18    6.20
   8  -7  -2  235.78    9.80
  -8   7   2  227.48    9.30
   7  -7  -2  189.18    8.60
   7  -7  -2  181.18    5.70
   7  -7  -2  189.68    6.60
   7  -7  -2  186.48    4.90
  -7   7   2  193.28    8.40
   6  -7  -2 1268.17   25.00
   6  -7  -2 1250.67   27.80
   6  -7  -2 1248.28   21.40
   5  -7  -2  108.39    7.70
   5  -7  -2  103.79    5.30
   4  -7  -2    4.90    0.90
   4  -7  -2    3.20    1.60
   4  -7  -2    7.10    2.20
   3  -7  -2   82.49    3.50
   3  -7  -2   94.49    5.40
   3  -7  -2   91.49    5.40
   2  -7  -2  341.57    8.60
   2  -7  -2  340.47   10.60
   2  -7  -2  342.47   11.30
  -2   7   2  370.16    9.70
   1  -7  -2    6.40    1.80
   1  -7  -2    6.50    2.00
   1  -7  -2    8.50    1.60
  -1   7   2    8.00    1.70
   0  -7  -2   25.50    2.70
   0  -7  -2   24.60    3.40
   0  -7  -2   30.40    2.80
   0   7   2   26.10    3.40
  -1  -7  -2  773.52   17.30
  -1  -7  -2  790.12   17.30
  -1  -7  -2  684.83   21.30
   1   7   2  769.32   16.90
   1   7   2  777.72   18.90
  -2  -7  -2  267.77   10.70
  -2  -7  -2  259.27    8.60
  -2  -7  -2  260.07    9.00
   2   7   2  253.57    9.90
   2   7   2  269.07    8.70
  -3  -7  -2  162.78    7.20
  -3  -7  -2  154.18    8.20
  -3  -7  -2  156.08    6.80
   3   7   2  149.29    6.80
   3   7   2  156.28    7.90
  -4  -7  -2  127.69    7.60
  -4  -7  -2  134.39    6.90
  -4  -7  -2  105.19    7.80
   4   7   2  130.19    7.60
   4   7   2  130.99    6.90
  -5  -7  -2  149.99    7.70
  -5  -7  -2  133.89    8.70
  -5  -7  -2  147.99    8.30
   5   7   2  135.99    7.60
   5   7   2  135.99    8.20
  -6  -7  -2  172.38   13.00
  -6  -7  -2  177.58    8.80
  -6  -7  -2  190.68    9.70
   6   7   2  176.68    9.40
  -7  -7  -2   13.30    3.50
  -7  -7  -2    8.30    2.60
   7   7   2   12.90    3.60
  -8  -7  -2   34.00    5.30
  -8  -7  -2   32.80    4.70
   8   7   2   41.90    5.40
  -9  -7  -2    0.70    2.10
  -9  -7  -2   -0.90    1.60
   9   7   2    2.40    2.50
 -10  -7  -2    1.40    2.00
 -10  -7  -2   -0.70    1.80
  10   7   2    4.40    2.50
 -11  -7  -2   27.60    4.70
  11   7   2   31.70    6.50
  14  -8  -2    3.60    2.60
  13  -8  -2   30.30    3.70
  13  -8  -2   22.80    7.30
  13  -8  -2   27.90    3.10
  12  -8  -2   97.79    5.00
  12  -8  -2   88.49    4.90
  12  -8  -2   94.59    7.50
  11  -8  -2   34.20    3.10
  11  -8  -2   35.30    3.20
  11  -8  -2   34.40    4.90
  10  -8  -2  286.17   12.00
  10  -8  -2  287.67    8.10
  10  -8  -2  277.77    9.50
   9  -8  -2    1.20    1.50
   9  -8  -2    3.90    1.10
   9  -8  -2    1.20    1.70
   8  -8  -2   10.30    1.40
   8  -8  -2    7.70    2.50
   8  -8  -2   10.40    2.40
   7  -8  -2   33.00    4.00
   7  -8  -2   32.50    3.90
   6  -8  -2   50.59    4.80
   6  -8  -2   53.69    4.90
   5  -8  -2  402.16   13.60
   4  -8  -2   12.40    1.50
   4  -8  -2    8.90    2.70
   3  -8  -2    1.70    1.50
   3  -8  -2    2.50    1.10
   3  -8  -2   -0.10    1.30
   2  -8  -2  372.36    9.60
   2  -8  -2  359.06   12.20
   2  -8  -2  367.96   11.30
  -2   8   2  364.96   10.50
   1  -8  -2  151.38    7.80
   1  -8  -2  130.19    6.00
   1  -8  -2  139.89    5.60
  -1   8   2  139.59    6.40
   0  -8  -2  551.94   13.80
   0  -8  -2  519.45   16.20
   0  -8  -2  553.74   13.60
   0   8   2  550.14   15.10
  -1  -8  -2    4.30    1.60
  -1  -8  -2    1.90    1.80
  -1  -8  -2    1.80    1.20
   1   8   2    5.90    1.90
  -2  -8  -2  348.27   10.40
  -2  -8  -2  361.66   13.40
   2   8   2  361.96   12.80
   2   8   2  360.16   10.30
  -3  -8  -2  332.27   11.10
  -3  -8  -2  317.47   10.30
  -3  -8  -2  317.67   12.80
   3   8   2  320.27   10.30
   3   8   2  322.67   12.70
  -4  -8  -2  278.87   12.20
  -4  -8  -2  270.17   10.50
  -4  -8  -2  271.57   12.90
   4   8   2  298.37   10.50
   4   8   2  285.07   12.20
  -5  -8  -2    1.30    2.30
  -5  -8  -2    1.60    2.00
   5   8   2   -0.60    1.40
   5   8   2    3.10    1.90
  -6  -8  -2   17.90    3.70
  -6  -8  -2   25.40    4.60
   6   8   2   24.20    4.30
  -7  -8  -2   32.20    4.90
  -7  -8  -2   32.20    4.80
   7   8   2   31.50    4.50
  -8  -8  -2   19.50    4.00
  -8  -8  -2   19.80    4.00
   8   8   2   26.10    5.00
  -9  -8  -2   -0.90    1.70
  -9  -8  -2   -0.60    1.90
   9   8   2    3.50    2.40
 -10  -8  -2    6.80    2.70
 -10  -8  -2   10.60    3.30
  10   8   2   10.70    3.60
  13  -9  -2  104.79    5.20
  13  -9  -2   96.59    8.00
  12  -9  -2  206.38   11.00
  12  -9  -2  177.48    6.80
  12  -9  -2  204.28    7.20
  11  -9  -2    6.30    1.40
  11  -9  -2    0.80    1.30
  11  -9  -2    4.80    2.60
  11  -9  -2    2.30    1.40
  10  -9  -2    0.40    1.30
  10  -9  -2    3.30    1.10
  10  -9  -2   -1.50    1.50
   9  -9  -2    9.90    2.80
   9  -9  -2    6.20    1.80
   8  -9  -2    3.80    2.20
   8  -9  -2    7.30    1.80
   7  -9  -2    2.50    1.60
   7  -9  -2   -0.10    1.40
   6  -9  -2  376.76   11.80
   6  -9  -2  382.76   13.70
   5  -9  -2   35.50    4.40
   5  -9  -2   29.90    3.60
   5  -9  -2   31.70    2.20
   4  -9  -2  140.99    7.60
   4  -9  -2  150.18    5.20
   4  -9  -2  152.48    7.60
   3  -9  -2    0.90    0.90
   3  -9  -2    0.80    1.30
   3  -9  -2   -0.80    1.30
   2  -9  -2   64.89    4.50
   2  -9  -2   67.89    5.60
   2  -9  -2   59.89    3.70
  -2   9   2   61.59    4.20
   1  -9  -2  186.98    9.20
   1  -9  -2  173.98    7.10
   1  -9  -2  175.08    6.80
  -1   9   2  172.88    7.70
   0  -9  -2  594.24   14.90
   0  -9  -2  587.74   14.50
   0  -9  -2  602.94   18.30
   0   9   2  576.94   16.50
  -1  -9  -2   22.50    4.20
  -1  -9  -2   18.90    2.50
  -1  -9  -2   27.70    3.60
   1   9   2   22.70    3.80
  -2  -9  -2   59.89    6.00
  -2  -9  -2   61.49    4.00
  -2  -9  -2   69.99    5.00
   2   9   2   64.49    5.60
   2   9   2   70.49    4.20
  -3  -9  -2   97.29    6.20
  -3  -9  -2   91.99    7.30
   3   9   2   86.59    5.00
  -4  -9  -2   21.40    4.50
  -4  -9  -2   21.80    3.70
   4   9   2   17.40    2.80
   4   9   2   11.30    3.30
  -5  -9  -2    4.90    2.30
  -5  -9  -2   15.10    3.80
   5   9   2    9.60    2.60
  -6  -9  -2   10.90    3.30
  -6  -9  -2    6.90    2.80
   6   9   2    7.40    2.40
  -7  -9  -2  167.78   10.20
  -7  -9  -2  154.78    9.20
   7   9   2  177.88    9.70
  -8  -9  -2  250.47   12.60
  -8  -9  -2  255.67   12.30
   8   9   2  259.67   12.50
  -9  -9  -2   31.20    5.20
  -9  -9  -2   37.80    6.00
   9   9   2   35.10    5.30
  13 -10  -2   21.10    4.40
  13 -10  -2   29.30    3.10
  12 -10  -2   14.40    5.00
  12 -10  -2   12.80    2.30
  11 -10  -2   87.99    7.10
  11 -10  -2   88.59    4.70
  10 -10  -2   44.20    5.10
  10 -10  -2   45.50    3.60
   9 -10  -2   88.39    6.70
   9 -10  -2   93.29    5.10
   8 -10  -2   30.90    4.10
   8 -10  -2   32.70    3.40
   7 -10  -2   98.59    6.90
   7 -10  -2   86.09    5.50
   6 -10  -2  228.08    9.30
   6 -10  -2  228.68    6.20
   6 -10  -2  232.78   10.90
   5 -10  -2  305.27   12.70
   5 -10  -2  288.47    7.70
   5 -10  -2  303.97   12.30
   5 -10  -2  302.97   11.20
   4 -10  -2  147.89    5.40
   4 -10  -2  145.89    7.80
   4 -10  -2  148.69    8.00
   3 -10  -2  434.56   14.60
   3 -10  -2  417.56   13.40
   3 -10  -2  420.46   11.00
   2 -10  -2   13.40    2.60
   2 -10  -2   20.00    2.60
   2 -10  -2   17.00    3.60
  -2  10   2   20.30    2.80
   1 -10  -2   15.50    3.70
   1 -10  -2    9.80    2.20
   1 -10  -2   14.90    2.50
  -1  10   2   14.10    2.80
   0 -10  -2  553.14   14.70
   0 -10  -2  535.45   13.60
   0 -10  -2  565.04   18.20
   0  10   2  528.45   16.40
  -1 -10  -2   55.79    3.60
  -1 -10  -2   56.59    6.00
  -1 -10  -2   63.39    4.80
   1  10   2   47.60    4.90
  -2 -10  -2   23.60    2.50
  -2 -10  -2   20.10    4.30
  -2 -10  -2   25.30    3.70
   2  10   2   16.60    4.10
  -3 -10  -2  161.38    9.80
  -3 -10  -2  158.28    8.10
   3  10   2  162.48    6.40
   3  10   2  154.08    9.30
  -4 -10  -2  235.18   12.20
  -4 -10  -2  252.47   10.60
   4  10   2  234.48    8.60
  -5 -10  -2  190.48   10.90
  -5 -10  -2  165.68    9.00
   5  10   2  180.18    8.00
  -6 -10  -2  174.98    9.70
  -6 -10  -2  184.18   11.00
   6  10   2  172.88    8.60
  -7 -10  -2   -1.10    2.00
  -7 -10  -2   -0.10    2.10
   7  10   2    1.90    2.00
  -8 -10  -2   -3.50    2.00
  -8 -10  -2   -2.60    1.90
   8  10   2    1.00    1.80
  -9 -10  -2    1.00    2.20
  -9 -10  -2    6.00    2.70
   9  10   2   -0.50    1.80
  12 -11  -2   13.60    2.30
  12 -11  -2   15.50    3.80
  11 -11  -2  118.79    5.70
  11 -11  -2  117.99    8.20
  10 -11  -2   44.30    5.20
  10 -11  -2   36.30    3.50
   9 -11  -2    5.80    2.70
   9 -11  -2   10.50    2.40
   8 -11  -2   73.49    6.40
   8 -11  -2   85.29    5.40
   7 -11  -2   91.79    6.00
   7 -11  -2   86.69    7.00
   6 -11  -2  224.78   11.10
   6 -11  -2  212.78    9.50
   6 -11  -2  226.78   11.30
   5 -11  -2  217.18    9.80
   5 -11  -2  205.78    6.40
   5 -11  -2  205.18   10.10
   5 -11  -2  208.28   10.90
   4 -11  -2  163.28    8.90
   4 -11  -2  169.08    6.20
   4 -11  -2  170.98    8.60
   3 -11  -2  205.98    8.90
   3 -11  -2  196.98   10.10
   3 -11  -2  209.68    7.40
   2 -11  -2   -0.20    1.90
   2 -11  -2    2.40    1.70
   2 -11  -2    1.40    1.40
  -2  11   2    4.10    1.50
   1 -11  -2  456.55   16.50
   1 -11  -2  444.76   12.50
   1 -11  -2  459.85   12.90
  -1  11   2  449.66   14.70
   0 -11  -2    4.90    2.90
   0 -11  -2    1.20    1.60
   0 -11  -2    2.40    1.40
   0  11   2    4.20    2.00
  -1 -11  -2  182.98    8.30
  -1 -11  -2  191.08   10.80
   1  11   2  173.58    9.40
  -2 -11  -2  129.09    8.90
  -2 -11  -2  139.09    7.60
   2  11   2  126.79    8.40
  -3 -11  -2  151.68    8.30
  -3 -11  -2  148.19    9.90
  -4 -11  -2  195.58   11.50
  -4 -11  -2  178.38    9.20
  -5 -11  -2   21.40    4.10
  -5 -11  -2   15.70    4.20
   5  11   2   16.40    2.60
  -6 -11  -2   43.20    7.70
  -6 -11  -2   42.60    7.00
   6  11   2   44.90    4.10
  -7 -11  -2   40.20    5.90
  -7 -11  -2   34.90    5.00
  -8 -11  -2    1.90    2.30
  -8 -11  -2    3.10    2.30
  11 -12  -2   11.60    2.50
  11 -12  -2   16.20    4.00
  10 -12  -2  109.09    6.00
  10 -12  -2   94.59    7.60
   9 -12  -2   92.99    5.80
   9 -12  -2   81.29    7.10
   8 -12  -2   37.80    5.20
   8 -12  -2   48.10    4.60
   7 -12  -2   96.09    7.50
   7 -12  -2   87.69    6.30
   7 -12  -2   89.79    7.30
   6 -12  -2  235.98   10.50
   6 -12  -2  232.98   11.40
   6 -12  -2  222.78   11.60
   5 -12  -2  134.69    8.20
   5 -12  -2  128.99    8.00
   5 -12  -2  130.39    5.10
   5 -12  -2  144.19   11.00
   4 -12  -2  180.68    9.80
   4 -12  -2  194.38    6.90
   4 -12  -2  191.48    9.20
   3 -12  -2    4.40    2.50
   3 -12  -2   11.90    2.20
   3 -12  -2    9.50    2.40
   2 -12  -2   14.00    3.80
   2 -12  -2   15.40    2.60
   2 -12  -2   10.10    2.50
  -2  12   2   13.90    2.90
   1 -12  -2   27.60    3.60
   1 -12  -2   33.50    3.00
   1 -12  -2   30.30    5.40
  -1  12   2   26.80    3.80
   0 -12  -2    7.60    2.20
   0 -12  -2   15.40    4.00
   0  12   2   13.70    3.00
  -1 -12  -2  147.29   10.10
  -1 -12  -2  157.68    7.90
   1  12   2  146.79    9.00
  -2 -12  -2  254.27   10.60
  -2 -12  -2  263.17   13.50
  -3 -12  -2    5.80    3.20
  -3 -12  -2    8.80    2.60
  -4 -12  -2    2.50    2.50
  -4 -12  -2    1.70    2.30
  -5 -12  -2    7.70    4.30
  -5 -12  -2    9.60    3.30
  -6 -12  -2    5.80    2.90
  -6 -12  -2    0.50    2.10
  -7 -12  -2   11.10    3.40
  -7 -12  -2   14.80    4.30
  10 -13  -2   17.40    3.20
  10 -13  -2   15.70    3.80
   9 -13  -2  175.98    8.40
   9 -13  -2  159.38   15.20
   8 -13  -2   23.40    4.20
   8 -13  -2   21.30    3.80
   7 -13  -2   11.00    3.70
   7 -13  -2   18.90    3.90
   7 -13  -2   10.60    3.40
   6 -13  -2    0.50    2.00
   6 -13  -2   -0.70    2.20
   6 -13  -2   -1.80    1.70
   5 -13  -2   27.10    2.70
   5 -13  -2   39.00    4.90
   5 -13  -2   22.60    4.30
   5 -13  -2   27.40    5.20
   4 -13  -2   29.10    3.00
   4 -13  -2   37.00    5.30
   4 -13  -2   29.50    4.40
   3 -13  -2    3.50    1.60
   3 -13  -2    1.00    2.20
   3 -13  -2    2.70    1.90
   2 -13  -2  118.79    8.70
   2 -13  -2  128.29    6.40
   2 -13  -2  109.09    5.70
  -2  13   2  117.99    7.10
   1 -13  -2   89.49    8.00
   1 -13  -2   98.69    5.90
  -1  13   2   94.79    6.90
   0 -13  -2  104.79    6.40
   0 -13  -2  113.69    9.00
   0  13   2   86.59    7.20
  -1 -13  -2   18.40    3.30
  -1 -13  -2   13.30    4.10
  -2 -13  -2    5.40    2.50
  -2 -13  -2   -1.30    2.20
  -3 -13  -2   43.80    6.40
  -3 -13  -2   45.60    5.10
  -4 -13  -2   14.10    4.10
  -4 -13  -2   16.40    4.40
  -5 -13  -2   -0.60    3.00
  -5 -13  -2   -1.80    1.70
  -6 -13  -2    4.60    3.20
   9 -14  -2    4.50    2.50
   9 -14  -2    2.50    2.60
   8 -14  -2    2.50    2.30
   8 -14  -2    8.70    3.10
   7 -14  -2   40.00    5.80
   7 -14  -2   39.30    5.70
   7 -14  -2   42.30    5.00
   6 -14  -2  111.19    7.90
   6 -14  -2   97.69    8.60
   5 -14  -2  241.88   14.40
   5 -14  -2  228.08    7.40
   5 -14  -2  210.68   10.20
   5 -14  -2  233.18   11.60
   4 -14  -2  171.18    8.50
   4 -14  -2  177.18    7.00
   4 -14  -2  177.78   10.50
   3 -14  -2  155.68   14.60
   3 -14  -2  137.79    6.60
   2 -14  -2   65.49    7.20
   2 -14  -2   74.59    5.20
  -2  14   2   67.39    5.90
   1 -14  -2   25.40    3.70
   1 -14  -2   18.90    4.70
  -1  14   2   32.30    4.60
   0 -14  -2   57.79    7.00
   0 -14  -2   61.19    5.20
  -1 -14  -2   41.40    4.80
  -1 -14  -2   53.19    6.90
  -2 -14  -2   12.70    3.40
  -2 -14  -2   12.90    3.70
  -3 -14  -2   -1.20    2.00
  -3 -14  -2   -0.40    1.90
  -4 -14  -2    9.10    4.00
  -4 -14  -2   -0.80    1.80
   8 -15  -2  107.69    7.60
   8 -15  -2  103.79    8.70
   7 -15  -2   53.99    6.10
   7 -15  -2   75.19    7.70
   7 -15  -2   60.99    8.60
   6 -15  -2  158.18    9.80
   6 -15  -2  153.08   10.90
   5 -15  -2  247.08   13.70
   5 -15  -2  236.88    7.70
   5 -15  -2  198.28   10.00
   5 -15  -2  224.48   11.90
   4 -15  -2  164.18   10.20
   4 -15  -2  134.69    7.10
   3 -15  -2   31.50    5.50
   3 -15  -2   33.80    3.60
   2 -15  -2   40.30    4.00
   2 -15  -2   33.80    5.80
   1 -15  -2   -2.10    1.90
   1 -15  -2    1.20    1.80
   0 -15  -2    9.40    3.80
   0 -15  -2    4.40    2.30
  -1 -15  -2   20.20    3.80
  -1 -15  -2   19.20    4.90
  -2 -15  -2   -1.80    3.00
  -2 -15  -2   -4.10    1.90
   5 -16  -2   38.70    4.70
   5 -16  -2   36.90    4.80
   5 -16  -2   50.19    6.90
   5 -16  -2   40.40    3.40
   5 -16  -2   58.29    6.70
   4 -16  -2   28.30    3.20
   4 -16  -2   15.40    4.30
   3 -16  -2    4.30    1.70
   3 -16  -2   -2.30    1.90
   2 -16  -2    1.70    1.60
   2 -16  -2   -0.10    2.40
   1 -16  -2   11.90    3.70
   1 -16  -2   12.80    2.90
  -1 -17   3   64.19    7.00
  -1 -17   3   74.59    8.40
   0 -17   3   11.40    4.00
   0 -17   3    5.00    3.00
   1 -17   3   59.09    6.40
   1 -17   3   56.59    7.60
   2 -17   3   10.70    4.00
   2 -17   3    9.30    3.00
   3 -17   3    0.20    2.00
   3 -17   3    0.60    1.80
   4 -17   3   10.20    3.30
   4 -17   3    1.20    1.90
   5 -17   3  215.08   12.50
   5 -17   3  214.78   10.70
   5 -17   3  224.28   12.70
   6 -17   3   64.49    5.20
   6 -17   3   84.59    7.40
   6 -17   3   79.39    7.60
   6 -17   3   67.19    6.10
   6 -17   3   53.69    4.80
  -3 -16   3   -1.60    1.80
  -3 -16   3    2.40    3.20
  -2 -16   3   10.00    3.50
  -2 -16   3    7.90    4.20
  -1 -16   3    0.00    2.30
  -1 -16   3    5.50    3.20
   0 -16   3    3.70    2.30
   0 -16   3    4.60    3.30
   1 -16   3    3.20    2.20
   1 -16   3    6.90    3.70
   2 -16   3    2.60    2.70
   2 -16   3    5.10    2.60
   3 -16   3   32.00    5.00
   3 -16   3   26.70    5.20
   4 -16   3   27.50    4.40
   5 -16   3  119.39    8.80
   5 -16   3  118.89    6.30
   5 -16   3  131.79    8.90
   5 -16   3  130.59    8.30
   5 -16   3  118.39    8.80
   6 -16   3   58.29    5.50
   6 -16   3   57.19    5.10
   6 -16   3   60.09    6.10
   6 -16   3   59.29    6.40
   6 -16   3   46.30    5.10
   7 -16   3    6.10    2.80
   7 -16   3    0.70    2.20
   7 -16   3    9.30    3.10
   7 -16   3    2.10    2.40
   8 -16   3    0.90    2.30
   8 -16   3    9.40    2.80
   8 -16   3    6.10    2.90
   8 -16   3    8.20    2.60
  -5 -15   3    3.30    2.70
  -4 -15   3   -1.80    1.90
  -3 -15   3    5.20    2.80
  -2 -15   3    0.50    2.10
  -1 -15   3   20.40    4.40
   0 -15   3   30.30    4.90
   1 -15   3   85.09    8.20
   1 -15   3   83.59    7.00
   2 -15   3  116.09    7.90
   2 -15   3  120.59    9.50
   3 -15   3  112.49    7.70
   3 -15   3  106.69    8.60
   4 -15   3   17.10    3.50
   4 -15   3   15.60    3.90
   5 -15   3  150.08    7.80
   5 -15   3  152.68    8.90
   5 -15   3  147.79    9.50
   5 -15   3  170.78   10.10
   6 -15   3   26.00    4.40
   6 -15   3   30.10    4.60
   6 -15   3   23.40    4.40
   6 -15   3   32.10    6.20
   7 -15   3   -0.10    2.10
   7 -15   3    3.90    1.90
   7 -15   3    2.90    2.00
   7 -15   3    1.30    1.90
   8 -15   3   25.10    5.10
   8 -15   3   23.80    3.80
   8 -15   3   16.30    3.30
   8 -15   3   17.90    3.60
   9 -15   3   12.80    4.00
   9 -15   3   10.80    2.90
   9 -15   3   14.10    3.00
   9 -15   3   16.60    3.50
  -6 -14   3   -0.90    1.90
  -5 -14   3    3.00    2.30
  -3 -14   3   21.20    4.50
  -2 -14   3    9.10    3.00
  -1 -14   3   67.29    6.50
   0 -14   3  107.99    7.80
   1 -14   3  142.19   10.20
   1 -14   3  133.69    8.50
   2 -14   3   77.39    6.40
   2 -14   3   64.99    7.00
   3 -14   3   11.20    3.00
   3 -14   3    0.00    2.20
   4 -14   3   85.19    6.60
   4 -14   3   63.59    4.40
   4 -14   3   88.29    5.20
   4 -14   3   89.59    7.50
   5 -14   3   62.49    6.30
   5 -14   3   63.49    6.00
   5 -14   3   54.09    5.00
   5 -14   3   65.49    5.90
   6 -14   3   10.00    3.00
   6 -14   3    1.00    1.60
   6 -14   3    4.10    2.10
   6 -14   3    8.80    3.00
   7 -14   3  116.89    8.60
   7 -14   3  111.79    7.30
   7 -14   3  116.49    7.50
   7 -14   3  116.99    7.40
   8 -14   3   45.10    5.90
   8 -14   3   45.20    4.40
   8 -14   3   49.10    5.00
   8 -14   3   51.89    5.00
   9 -14   3   40.20    7.20
   9 -14   3   46.80    4.80
   9 -14   3   42.80    4.20
   9 -14   3   41.70    4.80
  10 -14   3   11.40    2.40
  10 -14   3   10.40    2.70
  10 -14   3   12.50    3.20
  10 -14   3   14.60    4.70
  -8 -13   3   10.70    3.70
  -7 -13   3    5.70    3.20
  -6 -13   3   16.00    4.00
  -5 -13   3    4.20    2.40
  -4 -13   3  195.88   11.00
  -3 -13   3  189.68   10.50
  -2 -13   3   24.10    4.10
  -1 -13   3    3.10    2.00
   0  13  -3   83.09    7.10
   0 -13   3   80.89    6.70
  -1  13  -3   30.90    4.50
   1 -13   3   37.80    4.90
   2 -13   3   21.00    4.00
   2 -13   3   17.00    4.20
   3 -13   3    0.20    1.60
   3 -13   3    1.60    1.10
   3 -13   3   -0.40    1.50
   4 -13   3  260.17   11.90
   4 -13   3  235.88    9.40
   4 -13   3  258.07   11.20
   5 -13   3  106.19    7.00
   5 -13   3  100.89    6.90
   5 -13   3   99.09    7.10
   5 -13   3   99.19    6.70
   6 -13   3    7.00    2.10
   6 -13   3    6.00    2.70
   6 -13   3   10.00    2.80
   6 -13   3   11.30    2.70
   7 -13   3   13.60    3.10
   7 -13   3    9.10    2.70
   7 -13   3   16.00    3.80
   7 -13   3   10.70    2.80
   8 -13   3   24.60    3.40
   8 -13   3   17.40    3.00
   8 -13   3   14.40    4.00
   8 -13   3   20.60    3.60
   9 -13   3   33.80    4.00
   9 -13   3   35.20    4.40
   9 -13   3   39.80    6.20
   9 -13   3   42.60    3.70
  10 -13   3   24.90    2.80
  10 -13   3   26.70    3.90
  10 -13   3   34.70    7.00
  10 -13   3   22.90    3.70
  11 -13   3   19.80    3.00
  11 -13   3   31.70    6.60
  11 -13   3   30.60    3.90
  11 -13   3   26.30    2.50
  11 -13   3   30.50    4.50
  -9 -12   3   -1.00    1.90
  -8 -12   3    1.60    2.50
  -7 -12   3    5.10    2.90
  -6 -12   3    5.40    2.70
  -5 -12   3    0.40    1.90
  -4 -12   3  156.68    9.60
  -3 -12   3   42.10    5.40
   2  12  -3    5.50    2.40
  -2 -12   3    2.20    2.00
   1  12  -3   -1.40    1.90
  -1 -12   3   -0.70    1.50
  -1 -12   3   -2.30    1.30
   0 -12   3  161.78    9.00
  -1  12  -3  376.06   14.50
   1 -12   3  404.26   14.60
   2 -12   3  364.96   13.60
   3 -12   3  343.07   13.90
   3 -12   3  350.66   10.50
   3 -12   3  375.96   13.60
   4 -12   3   73.99    5.70
   4 -12   3   79.19    5.40
   4 -12   3   76.39    6.20
   5 -12   3  102.49    6.80
   5 -12   3  103.49    6.70
   5 -12   3  103.49    6.80
   5 -12   3  102.39    6.80
   6 -12   3  393.16   15.20
   6 -12   3  394.16   14.10
   6 -12   3  400.96   13.60
   6 -12   3  416.26   13.70
   7 -12   3    0.60    1.10
   7 -12   3    0.60    1.60
   7 -12   3    0.90    1.70
   8 -12   3   31.80    3.50
   8 -12   3   45.00    6.00
   8 -12   3   33.30    4.20
   8 -12   3   39.40    4.00
   9 -12   3   34.30    6.50
   9 -12   3   32.40    5.20
   9 -12   3   29.10    3.70
   9 -12   3   30.60    4.20
  10 -12   3   45.80    6.80
  10 -12   3   37.40    4.10
  10 -12   3   40.40    2.90
  10 -12   3   44.30    5.00
  11 -12   3   24.10    4.10
  11 -12   3   19.40    3.10
  11 -12   3   25.90    2.10
  11 -12   3   28.10    3.80
  12 -12   3    7.30    4.10
  12 -12   3    4.10    2.10
  12 -12   3   10.90    2.90
   9  11  -3   -1.20    1.40
  -9 -11   3    0.00    2.20
  -7 -11   3   49.10    6.10
  -6 -11   3   71.99    6.80
  -5 -11   3   73.59    6.90
  -4 -11   3  312.97   13.20
   3  11  -3   55.09    6.00
  -3 -11   3   62.79    6.80
  -3 -11   3   71.09    6.20
   2  11  -3   31.70    4.50
  -2 -11   3   36.40    4.70
  -2 -11   3   38.30    4.80
   1  11  -3   61.39    5.70
  -1 -11   3   54.49    7.40
  -1 -11   3   61.49    5.60
   0  11  -3   -1.40    1.40
   0 -11   3    0.40    1.40
  -1  11  -3    1.30    1.80
   1 -11   3    4.40    2.40
   2 -11   3   -2.40    1.20
   3 -11   3  108.89    5.60
   3 -11   3  108.89    7.00
   4 -11   3   43.90    4.20
   4 -11   3   43.70    4.60
   4 -11   3   41.80    4.30
   5 -11   3   65.99    5.60
   5 -11   3   65.99    5.10
   5 -11   3   59.69    5.10
   5 -11   3   70.69    5.40
   6 -11   3   99.79    7.60
   6 -11   3   98.19    5.90
   6 -11   3   89.99    6.40
   6 -11   3  102.89    6.10
   7 -11   3  113.39    6.10
   7 -11   3  108.09    7.20
   7 -11   3  114.09    8.40
   7 -11   3  112.89    6.30
   8 -11   3   22.60    2.80
   8 -11   3   35.90    5.40
   8 -11   3   27.50    3.30
   8 -11   3   28.00    3.90
   9 -11   3  127.59    6.80
   9 -11   3  108.09    7.30
   9 -11   3  111.39    9.60
   9 -11   3  116.29    5.00
  10 -11   3    0.00    0.80
  10 -11   3    1.50    1.50
  10 -11   3   -2.10    2.10
  11 -11   3    1.60    2.00
  11 -11   3    1.10    1.60
  11 -11   3    5.00    3.40
  12 -11   3   31.00    6.70
  12 -11   3   51.09    5.00
  10  10  -3   13.40    3.40
 -10 -10   3   21.10    4.60
  -9 -10   3   22.20    4.60
   8  10  -3    6.10    2.10
   7  10  -3   13.50    2.70
  -7 -10   3    8.20    3.20
  -6 -10   3  102.39    7.60
  -5 -10   3    4.10    2.30
   4  10  -3   21.90    4.30
  -4 -10   3   25.00    4.70
  -4 -10   3   16.70    3.20
   3  10  -3  123.59    8.20
  -3 -10   3  116.99    8.00
  -3 -10   3  116.59    7.70
   2  10  -3   53.29    5.30
  -2 -10   3   51.29    5.30
  -2 -10   3   44.80    4.90
   1  10  -3  119.89    7.50
  -1 -10   3   97.99    6.90
  -1 -10   3  113.39    7.20
   0  10  -3   -1.20    1.00
   0 -10   3   -1.10    1.20
  -1  10  -3   13.20    2.70
   1 -10   3   15.10    3.00
   2 -10   3   35.10    4.00
   2 -10   3   33.60    2.70
   3 -10   3   23.20    3.40
   3 -10   3   26.60    2.90
   4 -10   3   14.60    2.80
   4 -10   3   17.90    3.20
   4 -10   3   19.20    3.30
   5 -10   3  158.08    7.40
   5 -10   3  155.08    8.50
   5 -10   3  159.38    8.00
   5 -10   3  168.58    7.70
   6 -10   3  140.89    7.60
   6 -10   3  140.49    6.70
   6 -10   3  147.79    6.80
   7 -10   3   30.70    3.30
   7 -10   3   29.80    3.10
   7 -10   3   31.90    5.70
   7 -10   3   28.00    3.70
   8 -10   3   37.50    3.10
   8 -10   3   40.80    5.90
   8 -10   3   33.80    3.60
   9 -10   3    2.90    1.10
   9 -10   3    2.00    2.30
   9 -10   3    1.10    1.30
  10 -10   3    9.40    2.60
  10 -10   3    8.00    1.20
  10 -10   3    6.50    3.70
  10 -10   3   14.80    3.30
  11 -10   3   40.00    4.20
  11 -10   3   45.90    4.60
  11 -10   3   47.00    7.30
  12 -10   3   12.70    3.00
  12 -10   3   15.00    5.10
  13 -10   3   42.30    4.80
  11   9  -3   88.99    8.00
 -11  -9   3   86.99    8.00
  10   9  -3   47.60    5.70
 -10  -9   3   41.80    5.80
   9   9  -3   56.49    5.60
  -9  -9   3   64.29    7.20
   8   9  -3   19.40    3.60
  -8  -9   3    8.40    3.00
   7   9  -3   11.80    2.70
  -7  -9   3   12.30    3.30
   6   9  -3   10.90    2.30
  -6  -9   3   10.30    2.90
   5   9  -3  184.78   10.50
  -5  -9   3  192.78   10.30
  -5  -9   3  182.08    9.60
   4   9  -3   18.80    3.80
  -4  -9   3   20.70    4.00
  -4  -9   3   19.10    3.70
   3   9  -3   57.69    5.40
  -3  -9   3   57.49    5.40
  -3  -9   3   55.39    5.20
   2   9  -3   38.10    4.30
  -2  -9   3   40.80    4.50
  -2  -9   3   37.90    4.30
   1   9  -3   10.90    2.50
  -1  -9   3   16.80    3.40
  -1  -9   3    9.00    2.90
   0   9  -3  178.88    8.60
   0  -9   3  186.98    8.60
  -1   9  -3  178.18    8.20
   1  -9   3  173.58    8.20
   2  -9   3   65.59    4.90
   2  -9   3   68.09    3.80
   3  -9   3  235.88    8.80
   3  -9   3  228.98    9.30
   4  -9   3   57.79    4.60
   4  -9   3   51.69    4.50
   4  -9   3   57.19    4.50
   5  -9   3    1.10    1.50
   5  -9   3    1.60    1.30
   5  -9   3    0.90    1.30
   6  -9   3    4.70    1.80
   6  -9   3    5.20    2.40
   6  -9   3    2.30    1.50
   7  -9   3  231.78    8.30
   7  -9   3  216.58   11.70
   7  -9   3  220.78    7.30
   8  -9   3  341.67   15.90
   8  -9   3  347.67    8.80
   8  -9   3  362.36   11.10
   9  -9   3  276.97    9.90
   9  -9   3  266.97    6.50
   9  -9   3  274.87   14.90
  10  -9   3   76.99    5.30
  10  -9   3   89.89    9.00
  10  -9   3   87.89    7.00
  11  -9   3   85.09    9.30
  11  -9   3   72.59    5.30
  11  -9   3   87.49    5.90
  12  -9   3   10.30    2.90
  12  -9   3    9.40    4.30
  13  -9   3   -5.10    2.30
  13  -9   3    0.70    2.00
  11   8  -3   48.80    6.20
 -11  -8   3   31.70    5.40
  10   8  -3    1.70    2.70
 -10  -8   3    4.80    2.70
   9   8  -3   -0.20    1.90
  -9  -8   3    2.30    2.30
   8   8  -3   13.40    3.10
  -8  -8   3   18.00    4.20
   7   8  -3   92.79    6.20
  -7  -8   3   87.79    7.00
   6   8  -3   24.60    4.50
   6   8  -3   17.40    3.10
  -6  -8   3   27.80    4.90
  -6  -8   3   21.60    3.70
   5   8  -3  344.67   10.10
   5   8  -3  337.17   13.90
  -5  -8   3  370.26   13.30
  -5  -8   3  346.27   13.70
   4   8  -3  152.38    8.70
  -4  -8   3  146.49    8.30
  -4  -8   3  166.28    8.40
   3   8  -3  316.97   12.50
  -3  -8   3  305.57   12.00
  -3  -8   3  335.37   11.90
   2   8  -3  151.28    8.00
  -2  -8   3  159.38    8.00
  -2  -8   3  156.48    7.80
   1   8  -3   18.50    3.30
  -1  -8   3   22.30    3.80
  -1  -8   3   18.00    3.40
   0   8  -3    8.10    2.20
   0  -8   3    3.40    1.80
  -1   8  -3  901.61   21.30
   1  -8   3  881.71   21.30
   1  -8   3  853.01   16.80
   2  -8   3  739.83   18.60
   2  -8   3  718.43   16.20
   3  -8   3    1.60    1.40
   3  -8   3   -0.50    1.00
   4  -8   3  248.98    8.40
   4  -8   3  243.98    9.30
   4  -8   3  262.97   10.20
   5  -8   3  281.17   11.50
   5  -8   3  267.17    8.70
   5  -8   3  272.67    8.70
   6  -8   3   73.29    4.20
   6  -8   3   68.89    3.90
   6  -8   3   63.69    5.90
   7  -8   3   18.10    4.20
   7  -8   3   16.30    2.10
   7  -8   3   15.90    2.60
   8  -8   3  274.57   14.00
   8  -8   3  263.17    6.40
   8  -8   3  262.57    9.00
   9  -8   3  296.47   15.50
   9  -8   3  292.47   10.00
  10  -8   3  137.19    8.20
  10  -8   3  152.58    7.30
  10  -8   3  152.98   11.90
  11  -8   3    9.20    2.40
  11  -8   3   12.40    2.90
  11  -8   3   21.40    5.50
  12  -8   3    1.60    1.50
  12  -8   3    3.20    3.40
  13  -8   3   20.40    6.10
  13  -8   3   19.90    4.00
  12   7  -3   15.30    4.90
 -12  -7   3   17.40    4.20
  11   7  -3   20.30    5.10
 -11  -7   3   33.80    5.10
  10   7  -3   64.59    6.90
 -10  -7   3   65.89    6.50
   9   7  -3   46.10    5.50
  -9  -7   3   42.30    5.40
  -9  -7   3   36.20    4.40
   8   7  -3   66.89    6.10
  -8  -7   3   67.49    6.00
   7   7  -3   33.50    5.40
   7   7  -3   37.50    4.40
  -7  -7   3   33.70    4.50
  -7  -7   3   36.00    4.80
   6   7  -3    7.60    2.60
   6   7  -3   11.50    2.70
  -6  -7   3    7.80    2.50
  -6  -7   3   10.70    2.80
   5   7  -3   27.00    3.90
   5   7  -3   35.80    3.30
  -5  -7   3   31.20    4.10
  -5  -7   3   34.40    4.00
   4   7  -3  203.48    9.60
   4   7  -3  201.38    6.70
  -4  -7   3  206.78    9.10
  -4  -7   3  191.28    9.00
   3   7  -3  274.07   10.90
  -3  -7   3  258.17   10.20
  -3  -7   3  266.77   10.20
   2   7  -3  999.60   23.80
  -2  -7   3  980.30   23.10
  -2  -7   3  971.10   23.00
   1   7  -3  231.48    9.30
  -1  -7   3  226.98    8.90
  -1  -7   3  237.78    9.20
   0   7  -3  107.59    6.00
   0  -7   3  116.49    6.20
   1  -7   3  287.07   10.00
   1  -7   3  295.67    7.60
   2  -7   3    9.60    1.90
   2  -7   3    9.70    2.30
   3  -7   3  688.23   17.20
   3  -7   3  698.93   17.20
   4  -7   3  142.19    5.60
   4  -7   3  130.89    7.10
   5  -7   3  666.13   14.90
   5  -7   3  693.23   15.10
   5  -7   3  661.13   19.30
   6  -7   3  178.38    6.30
   6  -7   3  171.48    9.50
   6  -7   3  169.68    5.50
   7  -7   3  349.07    7.80
   7  -7   3  351.46   10.00
   7  -7   3  359.46   15.10
   8  -7   3   21.60    4.90
   8  -7   3   23.20    2.80
   9  -7   3  333.57   16.50
   9  -7   3  325.87   10.70
   9  -7   3  328.77   10.60
 -10   7  -3   -1.40    1.30
  10  -7   3    1.30    1.30
  10  -7   3    1.20    1.50
  10  -7   3    8.80    3.80
 -11   7  -3   25.20    3.80
  11  -7   3   16.40    5.70
  11  -7   3   27.90    3.60
 -12   7  -3   63.89    5.40
  12  -7   3   48.40    5.00
  12  -7   3   39.70    8.30
  13  -7   3    0.80    3.40
  13  -7   3    7.30    2.40
  14  -7   3    4.00    3.70
  14  -7   3    8.60    2.90
  12   6  -3    5.60    3.40
 -12  -6   3   -3.50    1.70
  11   6  -3   17.70    5.00
  10   6  -3    0.50    2.30
  10   6  -3   -1.00    1.80
 -10  -6   3   -3.00    1.30
 -10  -6   3   -0.80    1.60
   9   6  -3    4.30    3.00
   9   6  -3   -0.80    1.70
  -9  -6   3    1.50    1.90
  -9  -6   3    0.10    1.50
   8   6  -3  238.88   12.90
  -8  -6   3  249.58   10.80
   7   6  -3   18.40    3.90
   7   6  -3   23.60    4.20
   7   6  -3   28.60    4.00
  -7  -6   3   19.90    3.60
  -7  -6   3   30.30    4.50
   6   6  -3  112.29    7.40
   6   6  -3  119.99    6.80
   6   6  -3  124.49    8.40
  -6  -6   3  119.49    7.10
  -6  -6   3  114.59    7.00
   5   6  -3   13.90    2.90
  -5  -6   3   16.20    3.20
   4   6  -3  821.12   21.40
  -4  -6   3  853.11   20.90
  -4  -6   3  818.22   20.50
   3   6  -3  599.44   16.60
  -3  -6   3  597.24   16.10
  -3  -6   3  579.94   15.90
   2   6  -3  699.83   18.10
  -2  -6   3  715.73   17.90
  -2  -6   3  718.03   17.70
   1   6  -3    0.30    1.20
  -1  -6   3    1.30    1.40
  -1  -6   3   -0.20    1.30
   0   6  -3  986.10   22.10
   0  -6   3 1013.10   22.20
   1  -6   3  110.09    5.60
   1  -6   3  114.29    4.50
   2  -6   3  220.98    7.60
   2  -6   3  233.58    8.30
   3  -6   3  498.65   13.80
   4  -6   3  601.84   16.80
   4  -6   3  586.64   12.90
   5  -6   3  483.85   15.90
   5  -6   3  491.65   10.90
   5  -6   3  502.85   11.40
   6  -6   3   44.80    2.20
   6  -6   3   39.90    4.80
   6  -6   3   43.90    2.90
   7  -6   3  296.17    8.80
   7  -6   3  306.97   13.80
  -8   6  -3  519.85   14.20
   8  -6   3  534.15   20.00
   8  -6   3  527.45   13.60
   8  -6   3  513.85   13.70
  -9   6  -3    4.40    1.80
   9  -6   3    3.60    1.60
   9  -6   3   -1.20    1.00
   9  -6   3    1.30    2.40
 -10   6  -3   32.50    3.80
  10  -6   3   41.90    6.60
  10  -6   3   35.20    3.80
 -11   6  -3   11.50    2.80
  11  -6   3   22.10    3.40
  11  -6   3   20.30    5.70
  11  -6   3   11.70    3.40
 -12   6  -3   -1.20    1.90
  12  -6   3    5.90    4.70
  12  -6   3   -0.10    1.60
  13  -6   3   18.40    4.10
  13  -6   3   20.20    6.40
  14  -6   3    8.10    3.20
  14  -6   3    8.10    4.40
  13   5  -3    6.70    4.20
  13   5  -3   -2.20    2.40
 -13  -5   3   -2.90    2.00
  12   5  -3    6.80    3.40
  12   5  -3    3.80    3.50
 -12  -5   3    9.70    3.20
 -12  -5   3    9.20    2.20
  11   5  -3    8.40    3.60
  11   5  -3    3.70    2.70
 -11  -5   3    2.50    1.90
 -11  -5   3    6.90    3.10
  10   5  -3    1.40    2.00
  10   5  -3    3.10    2.50
 -10  -5   3    0.80    1.90
 -10  -5   3    0.10    2.10
   9   5  -3   20.30    5.00
   9   5  -3   19.70    4.40
  -9  -5   3   23.90    3.10
  -9  -5   3   19.10    3.60
   8   5  -3    9.10    3.40
   8   5  -3   15.50    3.80
   8   5  -3   13.30    3.70
  -8  -5   3    7.60    2.20
  -8  -5   3   12.00    2.70
  -8  -5   3   10.40    3.00
   7   5  -3  272.27   12.40
   7   5  -3  281.37   11.90
  -7  -5   3  283.07   10.80
  -7  -5   3  260.37   11.00
   6   5  -3    0.30    1.30
   6   5  -3    0.50    1.30
  -6  -5   3    0.20    1.10
  -6  -5   3   -0.10    1.30
   5   5  -3   81.19    6.00
   5   5  -3   79.59    5.60
  -5  -5   3   80.69    5.40
  -5  -5   3   75.49    5.20
   4   5  -3   93.09    6.10
   4   5  -3  102.49    6.10
  -4  -5   3  102.69    5.90
  -4  -5   3   98.09    5.50
   3   5  -3    8.50    2.50
   3   5  -3    7.20    2.30
  -3  -5   3    5.10    1.70
  -3  -5   3    9.60    2.10
   2   5  -3  331.27   10.80
   2   5  -3  329.57    7.50
  -2  -5   3  325.67   10.30
  -2  -5   3  317.67    9.80
   1   5  -3  107.29    3.30
   1   5  -3  110.79    5.50
  -1  -5   3  112.29    5.50
  -1  -5   3  110.99    5.10
   0   5  -3   75.69    4.30
   0   5  -3   82.29    3.10
   0  -5   3   81.89    4.50
   0  -5   3   84.19    3.10
   0  -5   3   80.09    4.10
  -1   5  -3 1753.92   30.80
   1  -5   3 1709.93   32.70
   1  -5   3 1681.83   30.80
   2  -5   3  997.30   20.90
   3  -5   3  379.46   11.80
   3  -5   3  399.56    8.90
   4  -5   3   90.69    6.00
   4  -5   3   90.69    3.50
   5  -5   3    0.10    0.60
   5  -5   3    2.10    2.00
   5  -5   3    1.30    0.90
  -6   5  -3  134.89    5.40
   6  -5   3  143.19    5.20
   6  -5   3  140.89    8.60
  -7   5  -3  179.08    6.70
   7  -5   3  163.58   10.00
   7  -5   3  174.88    6.40
  -8   5  -3   12.30    2.30
   8  -5   3    6.50    1.90
   8  -5   3   12.60    3.90
   8  -5   3    7.70    2.10
  -9   5  -3   13.20    2.60
   9  -5   3   10.10    2.40
   9  -5   3   16.30    4.70
   9  -5   3    9.50    2.40
 -10   5  -3    3.60    1.90
  10  -5   3    3.40    1.80
  10  -5   3   -0.20    1.70
  10  -5   3    3.30    3.00
 -11   5  -3    0.30    1.30
  11  -5   3    0.20    1.60
  11  -5   3    1.60    2.80
 -12   5  -3   51.29    4.90
  12  -5   3   48.00    5.30
  13  -5   3   66.49    9.90
  13  -5   3   62.69    6.30
  14  -5   3  151.18   14.10
  14  -5   3  136.99    9.50
  13   4  -3   12.90    4.10
  13   4  -3   14.00    5.60
 -13  -4   3   12.20    2.60
 -13  -4   3   13.80    3.70
  12   4  -3   28.90    6.70
  12   4  -3   47.80    6.80
 -12  -4   3   30.40    3.20
 -12  -4   3   38.60    5.40
  11   4  -3   30.60    6.40
  11   4  -3   14.70    4.10
 -11  -4   3   18.50    4.10
 -11  -4   3   20.40    2.70
  10   4  -3   38.30    6.70
  10   4  -3   41.30    6.20
 -10  -4   3   38.80    3.60
 -10  -4   3   57.09    5.50
   9   4  -3  138.59    9.50
   9   4  -3  143.59    8.80
  -9  -4   3  133.39    6.40
  -9  -4   3  142.89    7.80
  -9  -4   3  133.19    9.90
   8   4  -3  444.56   16.50
  -8  -4   3  446.46   14.00
  -8  -4   3  430.76   12.50
  -8  -4   3  437.86   14.40
   7   4  -3   94.89    6.90
   7   4  -3   88.79    6.30
  -7  -4   3   84.99    5.60
  -7  -4   3   98.79    6.00
  -7  -4   3   81.49    4.90
   6   4  -3   51.69    6.20
   6   4  -3   65.59    5.00
  -6  -4   3   52.09    4.30
  -6  -4   3   60.39    4.00
  -6  -4   3   55.19    4.40
   5   4  -3  141.99    7.50
   5   4  -3  146.59    7.20
  -5  -4   3  133.09    6.50
  -5  -4   3  143.39    6.60
   4   4  -3  358.86   11.40
   4   4  -3  331.97   11.30
  -4  -4   3  364.36   11.10
  -4  -4   3  353.26   10.70
   3   4  -3 1083.39   23.10
   3   4  -3 1011.80   22.60
  -3  -4   3 1086.29   22.20
   2   4  -3    0.20    0.80
   2   4  -3    0.30    0.90
   2   4  -3    1.10    1.10
  -2  -4   3    0.80    0.90
  -2  -4   3    1.40    1.10
   1   4  -3  131.69    4.10
   1   4  -3  128.29    5.50
  -1  -4   3  128.39    4.90
  -1  -4   3  130.09    5.50
   0   4  -3  209.68    7.00
   0   4  -3  209.68    5.80
   0  -4   3  206.98    5.70
   0  -4   3  207.08    7.10
   0  -4   3  212.98    6.10
  -1   4  -3  124.29    4.80
   1  -4   3  132.09    5.40
   1  -4   3  125.09    4.80
  -2   4  -3  694.93   16.00
   2  -4   3  707.83   16.20
   3  -4   3  715.63   13.10
   3  -4   3  710.33   17.80
  -4   4  -3  178.18    5.30
   4  -4   3  184.28    4.90
   4  -4   3  187.58    8.50
  -5   4  -3   45.90    2.70
   5  -4   3   45.70    2.60
   5  -4   3   44.40    4.70
  -6   4  -3   35.30    2.60
   6  -4   3   37.30    4.60
   6  -4   3   36.30    2.70
  -7   4  -3   67.69    3.90
   7  -4   3   64.79    6.40
   7  -4   3   67.99    4.20
   7  -4   3   62.59    3.90
  -8   4  -3  291.57    9.40
   8  -4   3  300.37    9.80
   8  -4   3  320.27   14.90
   8  -4   3  296.97    9.90
  -9   4  -3   28.50    3.20
   9  -4   3   28.30    3.50
   9  -4   3   30.00    6.60
   9  -4   3   29.30    3.60
 -10   4  -3   97.49    5.70
  10  -4   3   83.69    5.70
  10  -4   3   97.39    6.40
  10  -4   3   92.69    9.40
 -11   4  -3   23.50    3.50
  11  -4   3   29.70    6.70
  11  -4   3   27.10    4.30
 -12   4  -3   18.80    3.40
  12  -4   3   31.30    5.40
  12  -4   3   14.10    7.10
  13  -4   3   94.09   11.20
  13  -4   3   65.29    6.70
  14  -4   3    6.10    5.00
  14  -4   3    5.30    3.70
  14   3  -3   -0.10    3.20
  14   3  -3    0.40    2.90
 -14  -3   3   -1.30    2.50
  13   3  -3   20.60    6.10
 -13  -3   3   30.10    3.90
 -13  -3   3   34.70    5.30
  12   3  -3   20.90    5.20
  12   3  -3   17.80    5.40
 -12  -3   3   14.60    3.50
 -12  -3   3   18.20    2.50
  11   3  -3  100.29    9.40
  11   3  -3   78.69    8.20
 -11  -3   3   84.19    4.60
 -11  -3   3   94.19    7.00
  10   3  -3  209.68   16.40
  10   3  -3  208.08   11.90
 -10  -3   3  229.78   10.10
 -10  -3   3  207.38    7.50
   9   3  -3   -0.50    1.80
   9   3  -3    1.90    1.70
  -9  -3   3   -0.10    1.20
  -9  -3   3   -0.70    1.50
  -9  -3   3    0.00    1.80
   8   3  -3  237.68   11.10
   8   3  -3  235.58   10.30
  -8  -3   3  222.78    9.60
  -8  -3   3  238.48    9.40
  -8  -3   3  237.38    8.00
   7   3  -3   14.80    3.20
   7   3  -3    9.40    2.80
  -7  -3   3   17.90    2.60
  -7  -3   3   14.90    3.00
   6   3  -3    5.10    1.60
   6   3  -3    3.40    1.60
  -6  -3   3    3.00    1.30
  -6  -3   3    3.00    1.60
  -6  -3   3    3.40    1.30
   5   3  -3    0.70    1.00
   5   3  -3    0.10    1.40
  -5  -3   3    0.80    1.10
  -5  -3   3   -0.50    1.10
   4   3  -3  681.43   16.40
   4   3  -3  666.43   16.40
  -4  -3   3  650.03   15.70
  -4  -3   3  697.03   15.10
  -4  -3   3  644.54   17.40
   3   3  -3 1168.18   23.80
   3   3  -3 1131.39   23.30
  -3  -3   3 1166.88   23.40
  -3  -3   3 1185.58   22.90
   2   3  -3  111.59    5.00
   2   3  -3  112.09    4.60
   2   3  -3  119.09    4.40
  -2  -3   3  119.29    4.50
  -2  -3   3  112.79    4.90
   1   3  -3  562.14   11.50
   1   3  -3  549.25   11.80
   1   3  -3  540.05   12.60
  -1  -3   3  554.54   11.40
  -1  -3   3  548.35   12.70
  -1  -3   3  538.15   11.30
   0   3  -3  269.07    7.10
   0  -3   3  275.47    7.10
   0  -3   3  262.87    6.10
   0  -3   3  267.87    7.70
  -1   3  -3 1505.25   28.10
   1  -3   3 1539.95   28.30
  -2   3  -3 1175.98   24.00
   2  -3   3 1175.38   24.10
   2  -3   3 1199.38   19.40
  -3   3  -3 2413.76   44.90
  -3   3  -3 2417.56   39.20
   3  -3   3 2390.66   38.60
   3  -3   3 2388.06   44.90
  -4   3  -3   10.60    1.30
   4  -3   3    9.90    1.30
   4  -3   3    9.90    2.80
  -5   3  -3    4.40    1.10
   5  -3   3    5.20    1.20
   5  -3   3    1.10    1.70
  -6   3  -3   10.00    1.70
   6  -3   3    7.10    1.70
   6  -3   3    7.90    1.60
   6  -3   3    6.30    2.50
  -7   3  -3  119.99    6.00
   7  -3   3  115.99    5.60
   7  -3   3  127.09    8.70
   7  -3   3  129.49    5.80
  -8   3  -3  183.48    7.00
   8  -3   3  182.68    7.50
   8  -3   3  183.48    7.80
  -9   3  -3 1632.24   32.40
   9  -3   3 1666.93   42.20
   9  -3   3 1514.25   36.10
   9  -3   3 1640.64   34.00
 -10   3  -3  391.46   12.50
  10  -3   3  388.86   13.20
  10  -3   3  401.96   19.20
  10  -3   3  408.66   14.10
  11  -3   3   55.99    5.40
  11  -3   3   50.59    7.90
 -12   3  -3   11.70    2.60
  12  -3   3    4.90    2.50
  12  -3   3    8.50    4.90
  13  -3   3    2.00    2.50
  13  -3   3    2.20    3.30
  14  -3   3   19.50    6.00
  14  -3   3   37.60    5.70
  14   2  -3    3.40    3.80
  14   2  -3   -1.50    2.80
 -14  -2   3    4.10    1.90
  13   2  -3   12.80    5.20
  13   2  -3   11.10    4.20
 -13  -2   3   16.50    2.30
  12   2  -3   72.29    8.00
  12   2  -3   86.39    9.30
 -12  -2   3   68.89    6.20
 -12  -2   3   73.49    3.90
  11   2  -3   17.50    4.40
 -11  -2   3   12.50    2.10
 -11  -2   3    9.80    3.00
  10   2  -3  216.48   10.40
  10   2  -3  207.58   11.40
 -10  -2   3  220.18    9.40
 -10  -2   3  199.98    6.80
   9   2  -3   53.59    5.80
   9   2  -3   44.70    4.80
  -9  -2   3   48.70    3.30
  -9  -2   3   48.60    4.60
  -9  -2   3   49.50    4.80
   8   2  -3   39.20    4.10
   8   2  -3   47.40    5.00
  -8  -2   3   39.60    4.00
  -8  -2   3   47.70    4.20
  -8  -2   3   45.30    3.10
   7   2  -3  502.95   15.40
   7   2  -3  497.65   14.50
  -7  -2   3  493.35   14.00
  -7  -2   3  488.05   11.70
  -7  -2   3  503.85   13.50
   6   2  -3   33.10    3.60
   6   2  -3   29.70    3.20
  -6  -2   3   27.20    3.10
  -6  -2   3   29.80    3.00
  -6  -2   3   28.30    3.00
   5   2  -3 1109.09   26.30
   5   2  -3 1161.38   24.50
  -5  -2   3 1134.99   23.20
  -5  -2   3 1124.49   23.40
  -5  -2   3 1167.58   21.90
   4   2  -3  114.59    5.30
   4   2  -3  111.69    5.30
  -4  -2   3  103.99    4.70
  -4  -2   3  118.09    4.50
  -4  -2   3  112.89    5.00
   3   2  -3  141.79    5.50
   3   2  -3  133.99    5.30
  -3  -2   3  137.79    5.30
  -3  -2   3  148.69    5.10
  -3  -2   3  150.38    4.90
   2   2  -3    8.60    1.60
   2   2  -3   10.00    1.60
   2   2  -3    8.60    1.60
  -2  -2   3    8.50    1.40
  -2  -2   3    5.00    1.20
  -2  -2   3    8.50    1.30
   1   2  -3   85.29    3.10
   1   2  -3   80.19    3.50
  -1  -2   3   82.69    2.90
  -1  -2   3   85.19    3.60
  -1  -2   3   82.99    3.70
  -1  -2   3   83.29    3.10
   0   2  -3   22.80    2.10
   0   2  -3   22.00    1.70
   0   2  -3   20.30    1.20
   0  -2   3   23.10    2.10
   0  -2   3   20.10    1.10
   0  -2   3   20.20    1.50
  -1   2  -3  132.99    5.30
  -1   2  -3  135.69    3.70
   1  -2   3  139.99    5.40
   1  -2   3  130.09    3.40
  -2   2  -3 4833.22  103.89
  -3   2  -3  361.76    7.00
  -3   2  -3  334.17   10.80
   3  -2   3  339.87    7.20
   3  -2   3  338.07   10.90
  -4   2  -3  397.26   12.80
  -4   2  -3  399.86    8.60
   4  -2   3  403.76   13.20
   4  -2   3  391.16    9.10
  -5   2  -3  774.12   15.40
   5  -2   3  759.72   16.50
   5  -2   3  772.52   16.30
   5  -2   3  779.32   21.40
  -6   2  -3  323.37    8.70
   6  -2   3  332.87    9.60
   6  -2   3  317.27   13.30
   6  -2   3  322.47    9.50
  -7   2  -3   64.99    3.80
   7  -2   3   61.69    6.30
   7  -2   3   61.09    4.30
   7  -2   3   71.09    4.50
  -8   2  -3    6.00    1.60
   8  -2   3    3.00    2.60
   8  -2   3    1.80    1.50
   8  -2   3    5.10    2.10
  -9   2  -3  364.26   11.30
   9  -2   3  349.67   12.70
   9  -2   3  352.56   12.10
 -10   2  -3   31.00    3.40
  10  -2   3   33.80    4.30
  10  -2   3   29.30    4.80
  10  -2   3   23.50    5.40
 -11   2  -3    4.50    1.90
  11  -2   3    3.10    3.10
  11  -2   3    4.00    2.10
  12  -2   3    5.60    2.90
  12  -2   3    7.30    4.20
  13  -2   3  157.38   13.80
  13  -2   3  162.28   10.70
  14  -2   3   -2.20    2.60
  14  -2   3   -5.10    2.50
  14   1  -3   63.49    9.10
  14   1  -3   78.29    8.40
 -14  -1   3   67.09    4.00
  13   1  -3   16.90    4.60
  13   1  -3   21.70    6.80
  12   1  -3    3.50    2.30
 -12  -1   3    0.10    1.00
  11   1  -3   13.80    4.10
  11   1  -3    9.80    2.80
 -11  -1   3   14.00    3.10
 -11  -1   3   15.20    2.10
  10   1  -3   22.00    4.70
 -10  -1   3   15.10    3.00
 -10  -1   3   17.80    3.60
 -10  -1   3   26.10    2.30
   9   1  -3   47.20    4.70
   9   1  -3   54.59    5.40
  -9  -1   3   55.59    3.20
  -9  -1   3   52.59    4.60
  -9  -1   3   57.29    4.70
   8   1  -3    3.00    1.60
   8   1  -3    1.10    1.50
  -8  -1   3    4.40    1.80
  -8  -1   3    5.70    1.80
  -8  -1   3    5.90    1.40
   7   1  -3   44.70    3.90
   7   1  -3   45.70    4.40
  -7  -1   3   47.00    3.80
  -7  -1   3   46.00    3.70
   6   1  -3    0.80    1.30
   6   1  -3    2.90    1.70
  -6  -1   3    4.20    1.60
  -6  -1   3    0.10    1.20
  -6  -1   3    2.30    1.00
   5   1  -3  957.60   20.20
   5   1  -3  930.11   20.60
  -5  -1   3  992.80   18.30
  -5  -1   3  978.00   20.20
  -5  -1   3  938.61   19.30
   4   1  -3  371.46    9.20
   4   1  -3  371.26    9.70
   4   1  -3  353.96    9.90
  -4  -1   3  383.66    9.40
  -4  -1   3  382.16    8.50
  -4  -1   3  372.86    9.60
   3   1  -3  264.57    7.30
   3   1  -3  259.37    7.30
   3   1  -3  271.57    6.90
  -3  -1   3  258.97    7.10
  -3  -1   3  258.97    7.10
  -3  -1   3  268.37    6.40
   2   1  -3   55.59    2.80
   2   1  -3   48.40    3.10
   2   1  -3   53.59    2.50
   2   1  -3   52.29    2.60
  -2  -1   3   56.79    2.30
  -2  -1   3   50.79    2.70
  -2  -1   3   53.79    2.50
   1   1  -3 1367.46   25.40
  -1  -1   3 1390.36   24.40
  -1  -1   3 1351.96   25.20
   0   1  -3  240.08    4.90
   0   1  -3  235.58    7.10
   0   1  -3  251.77    5.30
   0  -1   3  236.58    5.00
   0  -1   3  240.88    7.10
   0  -1   3  236.38    5.00
  -1   1  -3  898.61   15.00
  -1   1  -3  901.01   18.60
   1  -1   3  856.61   18.40
  -2   1  -3 2774.82   43.80
  -2   1  -3 2678.13   48.10
   2  -1   3 2632.84   48.20
  -3   1  -3 1054.29   19.20
  -3   1  -3 1100.79   17.70
  -3   1  -3 1087.99   23.90
   3  -1   3 1099.19   20.00
   3  -1   3 1038.80   23.80
   3  -1   3 1104.69   18.40
  -4   1  -3  845.02   16.50
  -4   1  -3  878.91   21.80
   4  -1   3  861.61   17.40
   4  -1   3  824.02   21.20
   4  -1   3  872.01   17.60
  -5   1  -3 4074.89   66.59
   5  -1   3 4045.90   67.79
   5  -1   3 4037.00   67.99
   5  -1   3 3833.42   73.29
  -6   1  -3   24.90    2.30
   6  -1   3   25.20    4.40
   6  -1   3   25.80    2.80
   6  -1   3   19.70    2.60
  -7   1  -3   47.40    3.40
   7  -1   3   51.59    5.90
   7  -1   3   52.59    4.10
   7  -1   3   47.90    4.00
  -8   1  -3  204.18    7.80
   8  -1   3  222.18    9.00
   8  -1   3  204.98   12.10
   8  -1   3  227.78    9.50
  -9   1  -3    5.00    1.70
   9  -1   3    6.80    2.70
   9  -1   3    7.40    3.10
   9  -1   3    4.70    1.90
 -10   1  -3  104.29    6.10
  10  -1   3  100.89    9.60
  10  -1   3   95.99    7.20
 -11   1  -3   24.90    3.50
  11  -1   3   39.50    7.30
  11  -1   3   36.10    4.90
  12  -1   3   13.50    3.80
  12  -1   3   12.70    6.10
  13  -1   3   47.90    6.50
  13  -1   3   57.69    8.90
  14   0  -3    8.50    3.90
  14   0  -3    0.40    3.10
 -14   0   3    7.60    1.80
  13   0  -3    3.70    2.80
  13   0  -3    6.10    4.00
 -13   0   3    2.90    1.30
  12   0  -3   24.50    5.10
 -12   0   3   20.60    2.30
  11   0  -3   -0.40    2.30
  11   0  -3    0.70    1.70
 -11   0   3    2.60    1.20
  10   0  -3   31.20    4.00
  10   0  -3   35.70    5.80
 -10   0   3   34.20    4.00
 -10   0   3   25.90    3.70
 -10   0   3   34.40    2.60
   9   0  -3  282.77   11.80
   9   0  -3  290.67   10.80
  -9   0   3  292.17   13.30
  -9   0   3  287.77    7.60
  -9   0   3  273.67   11.10
   8   0  -3  171.58    8.30
   8   0  -3  173.68    7.60
  -8   0   3  170.78    7.70
  -8   0   3  176.98    5.60
  -8   0   3  186.38    7.00
   7   0  -3  225.48    8.20
   7   0  -3  223.98    8.90
  -7   0   3  225.38    7.40
  -7   0   3  224.08    8.40
  -7   0   3  228.88    6.20
   6   0  -3  101.79    4.50
   6   0  -3  105.99    5.60
   6   0  -3  107.89    5.10
  -6   0   3  100.49    3.70
  -6   0   3  101.49    4.50
   5   0  -3   86.19    4.70
   5   0  -3   84.49    4.10
   5   0  -3   89.49    4.00
  -5   0   3   85.09    3.90
  -5   0   3   93.79    3.40
  -5   0   3   90.59    4.60
   4   0  -3 2024.50   34.70
   4   0  -3 2010.40   35.30
  -4   0   3 2005.10   36.00
  -4   0   3 2071.29   34.00
  -4   0   3 1984.70   34.60
   3   0  -3   17.10    1.80
   3   0  -3   21.90    1.70
  -3   0   3   24.20    1.70
   2   0  -3 3625.24   84.59
  -2   0   3 3537.25   85.49
   1   0  -3  198.28    6.40
   1   0  -3  208.28    5.20
   1   0  -3  208.88    4.70
  -1   0   3  191.28    6.30
  -1   0   3  199.78    4.70
  -1   0   3  200.28    5.30
   0   0  -3  376.56    7.30
   0   0  -3  366.36    9.60
   0   0   3  357.96    7.30
  -1   0  -3 1053.09   21.60
   1   0   3 1072.69   21.80
  -2   0  -3   57.99    3.90
  -2   0  -3   59.39    2.10
   2   0   3   57.19    4.00
   2   0   3   52.89    2.30
  -3   0  -3   67.09    2.40
  -3   0  -3   63.59    3.20
  -3   0  -3   70.49    4.70
   3   0   3   62.29    3.30
   3   0   3   63.19    4.70
  -4   0  -3    8.70    2.50
  -4   0  -3   11.40    1.40
  -4   0  -3   13.20    1.90
   4   0   3   12.80    3.00
   4   0   3   15.20    2.30
  -5   0  -3   16.00    1.60
  -5   0  -3   20.10    2.30
   5   0   3   16.80    2.50
   5   0   3   13.90    3.40
   5   0   3   18.80    2.80
  -6   0  -3   30.50    2.70
  -6   0  -3   27.10    1.80
   6   0   3   25.00    4.60
   6   0   3   29.00    3.00
   6   0   3   24.80    3.10
  -7   0  -3    2.90    1.30
  -7   0  -3    5.40    1.10
   7   0   3    9.50    3.50
   7   0   3    3.50    1.80
   7   0   3    7.50    1.90
  -8   0  -3   30.10    3.20
   8   0   3   38.90    5.70
   8   0   3   28.90    3.90
   8   0   3   22.40    4.70
  -9   0  -3    3.60    1.60
   9   0   3    6.00    3.20
   9   0   3    6.70    2.30
   9   0   3    7.00    2.60
 -10   0  -3   46.90    4.40
  10   0   3   55.69    5.90
  10   0   3   62.39    7.60
 -11   0  -3   68.99    5.80
  11   0   3   67.09    8.60
  11   0   3   82.09    7.30
  13   0   3    9.40    4.60
  14  -1  -3    8.50    4.10
  14  -1  -3    6.00    3.40
 -14   1   3    7.70    2.00
  13  -1  -3   36.80    5.70
 -13   1   3   36.80    3.10
  12  -1  -3   19.20    3.80
  12  -1  -3   29.40    5.10
 -12   1   3   27.40    2.60
  11  -1  -3  251.47   12.70
  11  -1  -3  245.88   11.90
 -11   1   3  238.98    7.30
  10  -1  -3  133.49    8.20
  10  -1  -3  129.29    7.20
 -10   1   3  127.29    4.90
 -10   1   3  132.39    7.50
   9  -1  -3   10.40    2.60
   9  -1  -3    8.70    2.10
  -9   1   3    9.50    2.20
  -9   1   3   11.70    1.80
  -9   1   3   13.10    2.90
   8  -1  -3   37.70    3.40
   8  -1  -3   41.70    4.20
  -8   1   3   49.50    3.60
   7  -1  -3   18.00    2.20
   7  -1  -3   18.70    2.80
   7  -1  -3   15.70    2.20
  -7   1   3   21.40    1.90
  -7   1   3   20.40    2.60
  -7   1   3   19.20    2.40
   6  -1  -3  279.87    8.20
   6  -1  -3  283.67    7.70
   6  -1  -3  295.67    9.40
  -6   1   3  284.57    7.50
  -6   1   3  283.07    9.20
  -6   1   3  285.37    7.10
   5  -1  -3  378.86    8.70
   5  -1  -3  360.06    9.00
  -5   1   3  368.46   10.30
  -5   1   3  389.86    8.40
  -5   1   3  361.46    8.30
   4  -1  -3  102.49    3.70
   4  -1  -3  108.29    3.60
  -4   1   3  100.99    3.30
  -4   1   3  105.19    3.60
   3  -1  -3  152.98    4.10
   3  -1  -3  140.09    5.10
   3  -1  -3  137.89    3.80
  -3   1   3  143.99    4.20
  -3   1   3  138.59    3.50
   2  -1  -3 1074.19   21.90
   2  -1  -3 1084.69   18.90
   2  -1  -3 1062.29   20.20
  -2   1   3 1093.19   18.20
  -2   1   3 1096.09   20.60
  -2   1   3 1053.99   19.20
   1  -1  -3  123.99    5.10
   1  -1  -3  129.09    4.50
  -1   1   3  128.69    5.10
  -1   1   3  134.19    4.00
   0  -1  -3 7161.68  147.99
   0   1   3 7323.67  149.69
  -1  -1  -3 3466.95   60.19
   1   1   3 3522.05   60.29
  -2  -1  -3  653.43   12.80
  -2  -1  -3  654.73   15.80
   2   1   3  640.04   13.20
   2   1   3  666.03   13.50
   2   1   3  625.24   15.80
  -3  -1  -3  791.12   19.10
  -3  -1  -3  766.02   15.10
  -3  -1  -3  786.02   16.90
   3   1   3  756.72   19.10
   3   1   3  770.32   16.10
  -4  -1  -3  372.96   10.40
  -4  -1  -3  371.26    8.80
   4   1   3  356.36   12.60
   4   1   3  359.16    9.90
  -5  -1  -3   17.00    2.00
   5   1   3   17.90    3.70
   5   1   3   18.10    2.70
  -6  -1  -3   28.00    3.00
  -6  -1  -3   23.90    2.20
   6   1   3   26.70    4.80
   6   1   3   25.30    3.10
  -7  -1  -3  170.08    7.30
  -7  -1  -3  163.38    5.60
   7   1   3  160.28    9.90
   7   1   3  168.18    7.80
  -8  -1  -3   19.10    3.10
  -8  -1  -3   16.90    2.10
   8   1   3   11.40    3.70
   8   1   3   15.60    3.00
  -9  -1  -3  277.37    7.50
  -9  -1  -3  264.87    7.10
  -9  -1  -3  265.57   10.40
   9   1   3  269.27   14.70
 -10  -1  -3   -0.30    0.70
 -10  -1  -3    0.10    1.30
 -10  -1  -3    2.20    1.00
  10   1   3    0.60    2.50
  11   1   3   13.30    4.50
  13   1   3   29.40    7.20
  14  -2  -3   44.60    8.90
  14  -2  -3   37.50    6.60
 -14   2   3   51.29    3.70
  13  -2  -3   61.69    6.80
 -13   2   3   57.39    3.70
  12  -2  -3   65.89    6.70
  12  -2  -3   72.79    5.70
 -12   2   3   55.29    3.70
  11  -2  -3   12.30    2.80
  11  -2  -3    9.70    3.20
  10  -2  -3   24.40    3.20
  10  -2  -3   21.90    3.90
 -10   2   3   23.80    2.50
 -10   2   3   28.30    3.80
   9  -2  -3   -0.30    1.00
   9  -2  -3   -0.20    1.40
   9  -2  -3    1.10    1.30
  -9   2   3    0.50    1.40
  -9   2   3   -0.10    1.00
   8  -2  -3  172.08    6.80
   8  -2  -3  169.68    6.10
   8  -2  -3  186.08    8.20
  -8   2   3  170.38    7.80
   7  -2  -3    5.10    1.30
   7  -2  -3    2.90    1.60
   7  -2  -3    3.30    1.30
  -7   2   3    2.60    1.00
  -7   2   3    3.10    1.50
   6  -2  -3    4.90    1.20
   6  -2  -3    5.10    1.30
   6  -2  -3    1.40    1.10
  -6   2   3    4.10    1.20
  -6   2   3    5.50    1.70
  -6   2   3    3.50    1.10
   5  -2  -3    8.40    1.30
   5  -2  -3    8.70    1.30
   5  -2  -3    8.40    2.00
  -5   2   3    7.70    1.20
  -5   2   3    5.20    1.30
  -5   2   3    7.50    1.40
   4  -2  -3 1549.74   26.80
   4  -2  -3 1537.05   26.00
   4  -2  -3 1543.35   29.10
  -4   2   3 1515.35   29.50
  -4   2   3 1581.14   27.50
  -4   2   3 1548.65   25.30
   3  -2  -3  462.25   11.20
   3  -2  -3  478.35    9.80
  -3   2   3  452.05   11.50
  -3   2   3  457.75   10.20
   2  -2  -3 1416.26   24.80
   2  -2  -3 1400.26   27.60
   2  -2  -3 1386.16   26.20
  -2   2   3 1415.26   25.30
   1  -2  -3  498.35   12.20
   1  -2  -3  464.15   10.30
  -1   2   3  472.05   12.00
  -1   2   3  485.45   10.80
  -1   2   3  492.75    8.80
   0  -2  -3   89.09    4.50
   0  -2  -3   84.59    3.60
   0   2   3   92.39    3.10
   0   2   3   91.49    3.90
   0   2   3   90.99    4.50
  -1  -2  -3  256.37    8.50
  -1  -2  -3  264.87    7.20
   1   2   3  261.47    8.60
   1   2   3  277.07    7.70
   1   2   3  278.97    6.80
  -2  -2  -3   18.20    2.90
  -2  -2  -3   13.80    2.00
  -2  -2  -3   14.00    2.00
   2   2   3   13.60    2.00
   2   2   3   15.20    2.70
  -3  -2  -3   24.60    3.40
  -3  -2  -3   24.10    3.00
  -3  -2  -3   22.30    2.60
  -3  -2  -3   22.60    2.70
   3   2   3   15.10    2.80
  -4  -2  -3  417.86   10.50
  -4  -2  -3  416.66   13.80
  -4  -2  -3  402.36   11.00
  -4  -2  -3  418.66   14.90
   4   2   3  422.66   11.40
   4   2   3  395.96   13.50
  -5  -2  -3   44.80    4.50
  -5  -2  -3   51.19    3.90
  -5  -2  -3   47.30    3.90
  -5  -2  -3   51.29    3.40
   5   2   3   45.20    4.80
   5   2   3   43.00    3.80
  -6  -2  -3  377.56   10.20
  -6  -2  -3  382.56   12.10
   6   2   3  379.56   12.00
   6   2   3  362.86   14.40
  -7  -2  -3  496.25   12.60
  -7  -2  -3  517.35   15.10
   7   2   3  520.75   18.80
   7   2   3  513.55   15.50
  -8  -2  -3   73.19    5.30
  -8  -2  -3   77.39    4.40
   8   2   3   67.59    5.70
   8   2   3   69.49    7.40
  -9  -2  -3  230.78    7.60
  -9  -2  -3  229.48   10.00
   9   2   3  231.88   13.70
 -10  -2  -3   58.69    3.40
 -10  -2  -3   55.69    3.60
  10   2   3   59.69    7.70
 -11  -2  -3    3.40    1.30
  11   2   3    3.80    3.40
  12   2   3   25.30    7.30
  13   2   3   34.60    8.20
  14  -3  -3   16.50    4.30
 -14   3   3   29.40    3.30
  13  -3  -3    2.70    2.50
 -13   3   3    2.50    1.50
  12  -3  -3   16.50    3.60
  12  -3  -3    9.80    2.60
 -12   3   3    5.80    1.90
  11  -3  -3    4.10    2.00
  11  -3  -3    1.30    1.60
 -11   3   3    3.90    1.40
  10  -3  -3    8.20    1.90
  10  -3  -3    4.60    1.80
  10  -3  -3    8.20    2.70
 -10   3   3    7.60    1.80
 -10   3   3    3.40    1.90
   9  -3  -3    3.00    1.80
   9  -3  -3    1.50    1.20
   9  -3  -3    2.40    1.20
  -9   3   3   -1.00    1.10
  -9   3   3    0.20    1.10
   8  -3  -3    0.10    1.30
   8  -3  -3    0.60    1.00
   8  -3  -3    2.30    1.20
  -8   3   3    0.70    1.10
  -8   3   3    5.30    1.50
   7  -3  -3    2.40    1.60
   7  -3  -3    1.00    0.90
   7  -3  -3    0.60    0.80
  -7   3   3    1.20    1.20
  -7   3   3    2.20    1.20
   6  -3  -3   94.19    3.70
   6  -3  -3  104.99    5.40
   6  -3  -3   99.59    3.80
  -6   3   3   96.29    5.50
  -6   3   3   99.09    4.40
   5  -3  -3  571.04   14.30
   5  -3  -3  571.14   10.90
   5  -3  -3  586.24   12.00
  -5   3   3  563.74   14.80
  -5   3   3  584.84   13.00
   4  -3  -3 1992.50   34.70
   4  -3  -3 1979.70   37.10
  -4   3   3 2066.09   40.70
  -4   3   3 2045.70   36.00
   3  -3  -3 2172.18   39.40
   3  -3  -3 2150.18   37.30
  -3   3   3 2190.48   38.20
   2  -3  -3  929.31   18.10
   2  -3  -3  943.71   20.30
   2  -3  -3  918.91   19.70
  -2   3   3  901.11   18.60
   1  -3  -3  501.25   12.80
   1  -3  -3  517.05   11.80
   1  -3  -3  543.05    9.70
  -1   3   3  517.65   12.30
  -1   3   3  520.15   10.00
  -1   3   3  504.45   12.90
   0  -3  -3  152.78    6.10
   0  -3  -3  153.88    4.40
   0  -3  -3  154.18    5.60
   0   3   3  154.98    6.00
   0   3   3  158.98    6.30
   0   3   3  153.98    4.70
  -1  -3  -3   66.99    3.90
  -1  -3  -3   64.99    4.20
  -1  -3  -3   73.39    3.40
   1   3   3   62.29    4.20
   1   3   3   73.89    3.60
  -2  -3  -3   17.90    2.40
  -2  -3  -3   13.60    2.20
  -2  -3  -3   16.80    2.90
   2   3   3   15.60    2.20
   2   3   3   12.60    2.50
  -3  -3  -3 1675.53   32.20
  -3  -3  -3 1734.43   34.80
  -3  -3  -3 1720.63   31.80
   3   3   3 1704.73   35.00
   3   3   3 1731.83   32.40
  -4  -3  -3  105.89    5.20
  -4  -3  -3  103.49    6.00
  -4  -3  -3  100.59    6.20
  -4  -3  -3  100.69    5.10
   4   3   3  109.59    5.60
   4   3   3   96.89    6.40
  -5  -3  -3  170.38    6.80
  -5  -3  -3  173.88    8.00
  -5  -3  -3  177.18    8.70
  -5  -3  -3  145.59   10.50
   5   3   3  172.38    9.00
   5   3   3  171.68    7.50
  -6  -3  -3   79.19    4.70
  -6  -3  -3   70.99    5.30
  -6  -3  -3   85.99    5.50
   6   3   3   83.39    5.70
   6   3   3   89.79    7.00
  -7  -3  -3    6.80    2.20
  -7  -3  -3    2.40    1.50
   7   3   3    4.10    2.20
   7   3   3    5.20    2.90
  -8  -3  -3   91.99    5.20
   8   3   3   80.29    7.80
  -9  -3  -3   36.90    3.60
  -9  -3  -3   42.40    4.50
   9   3   3   39.30    6.10
 -10  -3  -3  193.58    7.60
  10   3   3  196.38   13.20
 -11  -3  -3   20.50    2.90
 -11  -3  -3   19.90    2.70
  11   3   3   31.30    7.00
 -12  -3  -3    6.90    1.50
  12   3   3    8.90    4.30
  14  -4  -3   19.90    4.60
 -14   4   3   25.30    3.30
  13  -4  -3    3.20    3.00
  13  -4  -3   -1.40    1.90
 -13   4   3    5.80    1.60
  12  -4  -3   27.40    3.80
  12  -4  -3   25.70    4.50
 -12   4   3   22.20    3.20
  11  -4  -3   59.29    4.50
  11  -4  -3   44.50    5.10
  11  -4  -3   61.69    4.10
 -11   4   3   51.59    4.00
  10  -4  -3  185.48    7.40
  10  -4  -3  178.48    6.70
  10  -4  -3  188.98    9.30
 -10   4   3  183.28    7.00
 -10   4   3  160.28    9.00
   9  -4  -3    3.90    2.20
   9  -4  -3    2.10    1.40
  -9   4   3    5.20    1.70
   8  -4  -3   38.80    2.80
   8  -4  -3   39.80    4.10
   8  -4  -3   35.90    2.70
  -8   4   3   33.70    3.90
  -8   4   3   36.60    3.20
   7  -4  -3   44.00    2.70
   7  -4  -3   48.60    4.90
   7  -4  -3   41.70    2.50
  -7   4   3   45.60    4.20
  -7   4   3   44.50    3.40
   6  -4  -3  710.73   13.40
   6  -4  -3  735.03   17.70
   6  -4  -3  709.53   14.50
  -6   4   3  705.53   16.10
  -6   4   3  702.73   18.30
   5  -4  -3  216.58    8.00
   5  -4  -3  214.68    6.30
  -5   4   3  213.68    8.70
   4  -4  -3  100.59    4.40
   4  -4  -3   99.89    5.30
  -4   4   3  102.19    5.10
   3  -4  -3  331.27   10.40
   3  -4  -3  346.07    9.10
  -3   4   3  337.07    9.80
   2  -4  -3  193.18    6.70
   2  -4  -3  192.78    7.60
   2  -4  -3  199.08    4.20
  -2   4   3  196.38    7.20
  -2   4   3  196.18    4.70
   1  -4  -3  203.88    5.10
   1  -4  -3  211.28    7.60
   1  -4  -3  204.88    7.00
  -1   4   3  208.78    7.60
  -1   4   3  204.88    7.50
  -1   4   3  198.28    5.50
   0  -4  -3   11.00    2.10
   0  -4  -3   10.00    2.30
   0  -4  -3    8.50    1.40
   0   4   3   12.10    2.50
   0   4   3   13.60    2.00
   0   4   3    9.30    2.10
  -1  -4  -3  578.34   14.70
  -1  -4  -3  586.54   12.60
  -1  -4  -3  545.35   14.00
   1   4   3  582.34   14.60
   1   4   3  573.04   13.20
  -2  -4  -3    4.90    1.70
  -2  -4  -3    2.40    1.40
  -2  -4  -3    3.50    1.60
   2   4   3    4.40    1.90
   2   4   3    1.10    1.40
  -3  -4  -3   75.59    4.70
  -3  -4  -3   76.39    4.40
  -3  -4  -3   74.39    5.10
   3   4   3   68.19    4.50
   3   4   3   70.99    5.10
  -4  -4  -3   18.40    2.80
  -4  -4  -3   16.30    3.30
  -4  -4  -3   18.60    3.00
  -4  -4  -3   18.20    3.30
   4   4   3   14.00    3.10
   4   4   3   18.90    2.70
  -5  -4  -3   62.79    5.20
  -5  -4  -3   61.79    5.20
  -5  -4  -3   68.59    4.70
  -5  -4  -3   67.09    4.70
   5   4   3   62.39    5.60
   5   4   3   56.29    4.70
  -6  -4  -3  392.66   12.50
  -6  -4  -3  385.86   12.10
  -6  -4  -3  395.16   13.90
   6   4   3  399.56   15.30
   6   4   3  415.16   14.50
  -7  -4  -3   16.60    3.40
  -7  -4  -3   11.80    3.00
  -7  -4  -3   11.20    2.60
   7   4   3   13.40    3.80
   7   4   3   13.20    3.10
  -8  -4  -3  176.48    7.90
  -8  -4  -3  162.98    9.00
   8   4   3  189.28   11.50
  -9  -4  -3   19.60    3.20
   9   4   3   21.20    5.30
 -10  -4  -3   13.80    2.90
  10   4   3   15.90    4.60
 -11  -4  -3   -0.60    1.40
 -11  -4  -3    2.90    1.50
 -12  -4  -3    7.60    1.90
  12   4   3    4.10    4.10
  14  -5  -3   22.00    4.90
  14  -5  -3   18.80    3.70
  13  -5  -3   45.60    4.40
  13  -5  -3   48.00    5.90
 -13   5   3   52.39    4.00
  12  -5  -3   13.50    2.30
  12  -5  -3   11.40    3.30
  12  -5  -3    6.30    2.10
 -12   5   3   15.20    2.60
  11  -5  -3   40.90    3.60
  11  -5  -3   45.10    3.50
  11  -5  -3   42.90    4.90
 -11   5   3   45.60    3.80
  10  -5  -3    4.40    1.70
  10  -5  -3    7.70    1.90
  10  -5  -3    5.40    2.20
 -10   5   3    6.10    2.00
 -10   5   3    7.80    2.80
   9  -5  -3   33.00    2.80
   9  -5  -3   33.50    4.20
   9  -5  -3   36.20    2.90
  -9   5   3   31.40    4.30
  -9   5   3   30.70    3.40
   8  -5  -3   82.49    3.90
   8  -5  -3   84.39    5.70
   8  -5  -3   82.29    3.70
  -8   5   3   89.09    5.20
  -8   5   3   88.29    6.30
   7  -5  -3  202.38    5.40
   7  -5  -3  216.98    8.80
   7  -5  -3  204.98    6.40
  -7   5   3  197.88    9.20
  -7   5   3  209.28    7.90
   6  -5  -3   65.99    3.50
   6  -5  -3   57.69    4.50
  -6   5   3   70.49    4.50
   5  -5  -3    9.10    1.80
   5  -5  -3    7.70    2.10
  -5   5   3   10.10    2.20
   4  -5  -3   26.00    2.80
   4  -5  -3   30.50    3.40
  -4   5   3   21.50    2.90
   3  -5  -3   93.99    4.80
   3  -5  -3   90.79    5.50
   3  -5  -3   89.69    5.60
  -3   5   3   88.49    5.20
   2  -5  -3  177.88    7.40
   2  -5  -3  165.88    6.60
   2  -5  -3  170.98    4.30
  -2   5   3  163.18    4.90
  -2   5   3  151.58    7.00
   1  -5  -3  952.20   21.20
   1  -5  -3  989.50   18.20
   1  -5  -3  992.90   21.70
  -1   5   3 1006.20   19.40
  -1   5   3 1019.40   22.60
   0  -5  -3 1273.17   23.50
   0  -5  -3 1238.68   26.20
   0  -5  -3 1284.37   26.30
   0   5   3 1290.17   26.00
   0   5   3 1302.17   24.70
  -1  -5  -3  791.92   18.30
  -1  -5  -3  769.02   16.20
  -1  -5  -3  726.33   18.10
   1   5   3  770.62   18.00
   1   5   3  787.12   17.40
  -2  -5  -3    3.80    1.50
  -2  -5  -3    5.30    1.70
  -2  -5  -3    4.80    1.70
   2   5   3    2.50    1.70
   2   5   3    1.90    1.20
  -3  -5  -3  275.57   10.00
  -3  -5  -3  276.27   10.30
  -3  -5  -3  287.77    9.20
   3   5   3  304.47   10.80
   3   5   3  279.67    9.90
  -4  -5  -3   37.80    3.90
  -4  -5  -3   37.00    3.90
  -4  -5  -3   40.60    3.80
  -4  -5  -3   36.40    4.20
   4   5   3   34.40    4.00
   4   5   3   39.30    3.90
  -5  -5  -3   10.60    2.70
  -5  -5  -3   13.80    3.30
  -5  -5  -3   22.50    3.30
   5   5   3   15.00    3.30
   5   5   3   10.40    2.70
  -6  -5  -3  255.47   12.10
  -6  -5  -3  266.67   12.00
  -6  -5  -3  259.27   10.20
   6   5   3  271.07   12.40
   6   5   3  265.97   11.30
  -7  -5  -3    3.80    2.30
  -7  -5  -3    2.00    2.10
  -7  -5  -3    4.90    2.10
   7   5   3    1.60    2.00
  -8  -5  -3   10.30    2.80
  -8  -5  -3   10.40    3.00
   8   5   3   10.50    3.90
  -9  -5  -3   77.19    5.60
   9   5   3   83.69    8.20
 -10  -5  -3   14.10    3.10
  10   5   3   20.00    5.30
 -11  -5  -3   43.10    4.40
  11   5   3   64.09    8.00
  12   5   3   32.80    6.60
  14  -6  -3    2.00    2.70
  13  -6  -3    9.30    3.40
  13  -6  -3   11.70    2.50
  12  -6  -3   74.99    4.70
  12  -6  -3   73.19    6.70
  12  -6  -3   77.49    4.90
 -12   6   3   64.09    4.90
  11  -6  -3   52.49    5.50
  11  -6  -3   55.49    3.90
  11  -6  -3   43.60    3.60
 -11   6   3   53.29    4.50
  10  -6  -3  317.87   12.60
  10  -6  -3  308.17    9.00
  10  -6  -3  314.67    9.10
 -10   6   3  327.67   11.10
   9  -6  -3   49.10    3.40
   9  -6  -3   55.19    3.20
   9  -6  -3   49.20    5.00
  -9   6   3   56.69    5.80
  -9   6   3   55.29    4.50
   8  -6  -3  150.68    7.80
   8  -6  -3  155.68    4.70
   8  -6  -3  153.78    5.70
  -8   6   3  151.98    7.30
   7  -6  -3   34.40    2.90
   7  -6  -3   33.00    3.90
  -7   6   3   34.00    3.80
   6  -6  -3   83.69    5.60
   6  -6  -3   83.29    4.30
  -6   6   3   79.29    5.20
   5  -6  -3  254.37    9.80
   5  -6  -3  253.97    8.20
  -5   6   3  259.07    9.60
   4  -6  -3  439.46   11.80
   4  -6  -3  415.86   13.20
  -4   6   3  439.86   13.10
   3  -6  -3  842.12   15.10
   3  -6  -3  857.41   19.40
  -3   6   3  892.31   21.00
   2  -6  -3   99.09    3.50
   2  -6  -3   94.09    5.40
   2  -6  -3   97.69    5.40
  -2   6   3   97.89    4.00
   1  -6  -3   71.89    3.40
   1  -6  -3   69.99    4.80
   1  -6  -3   74.59    4.70
  -1   6   3   74.29    3.90
   0  -6  -3  573.54   12.80
   0  -6  -3  552.14   15.30
   0  -6  -3  561.74   14.70
   0   6   3  565.64   13.90
   0   6   3  570.34   14.50
  -1  -6  -3   51.29    3.90
  -1  -6  -3   49.60    3.40
  -1  -6  -3   47.10    4.30
   1   6   3   43.80    3.70
   1   6   3   50.29    3.80
  -2  -6  -3   28.70    3.00
  -2  -6  -3   22.60    3.60
  -2  -6  -3   25.30    3.10
   2   6   3   27.70    3.10
   2   6   3   30.70    3.30
  -3  -6  -3   18.60    2.90
  -3  -6  -3   24.00    5.00
  -3  -6  -3   20.00    2.90
   3   6   3   20.30    3.00
   3   6   3   21.40    3.60
  -4  -6  -3   85.49    5.90
  -4  -6  -3   83.69    5.70
  -4  -6  -3   85.59    6.60
  -4  -6  -3   76.89    5.20
   4   6   3   80.39    5.80
   4   6   3   76.89    5.70
  -5  -6  -3   96.69    6.40
  -5  -6  -3   93.59    6.00
   5   6   3   84.09    6.40
   5   6   3   99.79    7.00
  -6  -6  -3   69.69    5.70
  -6  -6  -3   72.09    6.30
  -6  -6  -3   71.49    5.60
   6   6   3   66.09    5.90
   6   6   3   69.09    6.50
  -7  -6  -3  413.56   14.30
  -7  -6  -3  424.76   14.40
   7   6   3  427.46   16.80
  -8  -6  -3  157.78    8.50
  -8  -6  -3  147.89    8.80
   8   6   3  164.28   10.60
  -9  -6  -3  177.08    9.10
   9   6   3  204.88   12.50
 -10  -6  -3   19.00    3.90
  10   6   3   23.50    5.60
 -11  -6  -3   40.30    4.70
  11   6   3   40.90    7.60
  14  -7  -3   87.19    8.20
  14  -7  -3   70.89    5.50
  13  -7  -3   71.59    8.50
  13  -7  -3   55.79    5.90
  13  -7  -3   71.49    4.60
  12  -7  -3  185.08    7.20
  12  -7  -3  187.98   10.50
  12  -7  -3  208.38    9.40
  11  -7  -3  108.99    7.80
  11  -7  -3  104.09    5.60
  11  -7  -3  103.99    5.20
 -11   7   3   99.39    6.30
  10  -7  -3   -0.80    0.90
  10  -7  -3    1.60    1.60
  10  -7  -3    0.30    1.80
 -10   7   3   -3.40    1.40
   9  -7  -3  304.47   12.00
  -9   7   3  300.47   11.20
   8  -7  -3  392.16   12.20
   8  -7  -3  400.76   13.80
  -8   7   3  405.16   13.30
   7  -7  -3   58.29    3.90
   7  -7  -3   61.89    5.30
  -7   7   3   65.59    5.30
   6  -7  -3  104.19    6.50
   6  -7  -3  101.79    5.20
  -6   7   3  106.39    6.50
   5  -7  -3  427.96   11.90
   5  -7  -3  422.76   13.90
  -5   7   3  431.26   13.80
   4  -7  -3   31.90    3.80
   4  -7  -3   33.10    3.90
   4  -7  -3   32.10    3.40
  -4   7   3   33.00    3.80
   3  -7  -3   13.90    2.90
   3  -7  -3   12.30    1.40
   3  -7  -3   16.00    2.90
  -3   7   3   13.60    1.60
   2  -7  -3   95.69    3.70
   2  -7  -3   91.29    5.90
   2  -7  -3   92.39    5.50
  -2   7   3   88.69    4.20
   1  -7  -3  172.88    7.40
   1  -7  -3  172.28    5.80
  -1   7   3  176.98    6.70
   0  -7  -3   31.80    3.90
   0  -7  -3   39.30    3.50
   0  -7  -3   30.00    2.80
   0   7   3   35.80    3.30
  -1  -7  -3  118.29    6.10
  -1  -7  -3  121.99    5.50
  -1  -7  -3  127.19    7.20
   1   7   3  128.19    6.10
   1   7   3  120.59    6.30
  -2  -7  -3  130.59    6.50
  -2  -7  -3  125.89    7.40
  -2  -7  -3  140.39    6.30
   2   7   3  146.79    7.30
   2   7   3  142.09    6.70
  -3  -7  -3   35.70    4.40
  -3  -7  -3   37.10    4.40
  -3  -7  -3   44.90    4.10
   3   7   3   40.30    4.40
   3   7   3   43.60    4.10
  -4  -7  -3   90.29    5.90
  -4  -7  -3   87.19    7.10
  -4  -7  -3   94.09    6.60
  -4  -7  -3   99.49    6.20
   4   7   3   90.59    6.50
   4   7   3   96.19    6.30
  -5  -7  -3   57.39    5.90
  -5  -7  -3   68.09    5.40
  -5  -7  -3   57.59    5.50
   5   7   3   60.49    5.50
   5   7   3   65.79    5.80
  -6  -7  -3   38.60    4.70
  -6  -7  -3   51.09    5.10
  -7  -7  -3  226.18   10.60
  -7  -7  -3  222.58   10.60
   7   7   3  228.38   11.90
  -8  -7  -3   11.80    3.40
  -8  -7  -3   12.50    3.40
   8   7   3    8.50    3.50
  -9  -7  -3   72.09    6.80
  -9  -7  -3   91.79    6.90
   9   7   3   86.29    7.90
 -10  -7  -3   25.20    4.60
  10   7   3   26.70    5.50
  13  -8  -3   37.70    3.60
  13  -8  -3   40.60    3.80
  13  -8  -3   39.30    5.80
  12  -8  -3    6.10    3.00
  12  -8  -3    7.40    2.20
  12  -8  -3   11.30    1.90
  11  -8  -3   75.79    6.80
  11  -8  -3   78.09    4.50
  10  -8  -3    8.50    2.00
  10  -8  -3    7.40    2.90
   9  -8  -3   40.20    3.40
   9  -8  -3   47.20    5.00
   8  -8  -3    3.60    1.60
   8  -8  -3    4.60    2.40
   7  -8  -3  111.69    7.10
   7  -8  -3  109.29    5.50
   6  -8  -3   31.60    3.30
   6  -8  -3   21.80    4.00
   5  -8  -3    5.40    1.90
   5  -8  -3    7.00    2.40
   4  -8  -3   29.60    4.00
   4  -8  -3   25.60    3.50
   4  -8  -3   34.10    1.90
   4  -8  -3   32.20    3.90
   3  -8  -3    5.30    2.00
   3  -8  -3    5.40    1.80
   3  -8  -3    5.10    1.10
  -3   8   3    4.50    1.20
   2  -8  -3  247.68    7.10
   2  -8  -3  259.67   10.10
   2  -8  -3  252.47   10.80
  -2   8   3  254.47    8.30
   1  -8  -3   14.20    2.60
   1  -8  -3   15.80    2.30
   1  -8  -3   13.60    2.90
  -1   8   3   10.90    2.20
   0  -8  -3    2.00    1.90
   0  -8  -3    2.30    1.60
   0  -8  -3    2.80    1.50
   0   8   3    4.40    1.80
  -1  -8  -3  303.47   10.40
  -1  -8  -3  299.37   12.00
  -1  -8  -3  317.47    9.90
   1   8   3  311.77   11.30
   1   8   3  323.27   10.30
  -2  -8  -3  132.99    6.60
  -2  -8  -3  134.79    6.50
  -2  -8  -3  140.69    8.20
   2   8   3  137.89    6.60
   2   8   3  143.99    7.80
  -3  -8  -3   58.59    5.70
  -3  -8  -3   59.49    4.80
   3   8   3   63.49    5.50
   3   8   3   59.09    4.70
  -4  -8  -3  246.88    9.90
  -4  -8  -3  240.28   11.10
  -4  -8  -3  225.98   12.10
  -4  -8  -3  231.78    9.60
   4   8   3  237.98   10.00
   4   8   3  234.58   11.10
  -5  -8  -3   76.89    6.50
  -5  -8  -3   73.39    5.90
   5   8   3   69.19    5.80
  -6  -8  -3   66.29    6.20
  -6  -8  -3   77.99    6.30
  -7  -8  -3   22.00    4.10
  -7  -8  -3   22.70    4.60
   7   8   3   19.30    4.20
  -8  -8  -3    1.00    2.20
  -8  -8  -3    3.00    2.30
   8   8   3   -2.50    1.60
  -9  -8  -3    3.00    2.30
  -9  -8  -3    1.00    2.00
   9   8   3    3.30    2.80
  10   8   3   -0.20    2.50
  13  -9  -3    0.50    1.70
  13  -9  -3   -0.50    2.10
  12  -9  -3   55.99    8.50
  12  -9  -3   34.70    3.40
  11  -9  -3    3.20    2.20
  11  -9  -3    8.30    1.90
  10  -9  -3    3.30    1.40
  10  -9  -3    0.90    1.80
   9  -9  -3   76.19    4.60
   9  -9  -3   88.39    6.70
   8  -9  -3   81.89    4.90
   8  -9  -3   75.39    6.20
   7  -9  -3  213.68   10.30
   7  -9  -3  214.18    8.40
   6  -9  -3   76.39    6.30
   6  -9  -3   69.59    5.10
   5  -9  -3    1.70    1.90
   5  -9  -3    9.70    2.80
   5  -9  -3    5.60    2.40
   4  -9  -3    3.40    1.80
   4  -9  -3    0.80    1.80
   4  -9  -3   10.30    3.10
   3  -9  -3  143.39    5.00
   3  -9  -3  144.79    7.80
   3  -9  -3  149.09    7.70
  -3   9   3  142.89    5.80
   2  -9  -3  392.16   13.00
   2  -9  -3  392.66   10.10
   2  -9  -3  400.76   13.80
  -2   9   3  406.46   11.70
   1  -9  -3  562.54   17.20
   1  -9  -3  538.95   15.20
   1  -9  -3  549.05   13.30
  -1   9   3  531.35   15.00
   0  -9  -3  301.07    9.50
   0  -9  -3  294.47   10.30
   0  -9  -3  305.67   12.40
   0   9   3  290.67   10.90
  -1  -9  -3   85.49    5.20
  -1  -9  -3   81.29    6.20
  -1  -9  -3   85.79    6.80
   1   9   3   81.29    5.90
  -2  -9  -3  273.77    9.90
  -2  -9  -3  275.37   10.00
  -2  -9  -3  295.67   12.60
   2   9   3  283.97   11.70
   2   9   3  281.07    9.70
  -3  -9  -3   51.19    5.80
  -3  -9  -3   49.00    4.60
   3   9   3   52.99    5.30
   3   9   3   55.89    4.50
  -4  -9  -3   12.10    2.90
  -4  -9  -3    5.90    3.00
   4   9   3   10.40    2.50
  -5  -9  -3    1.30    1.90
  -5  -9  -3    3.30    2.70
   5   9   3    3.00    1.60
  -6  -9  -3   49.20    5.50
  -6  -9  -3   51.49    5.80
   6   9   3   42.90    6.00
  -7  -9  -3    4.60    2.70
  -7  -9  -3   15.20    3.90
   7   9   3    5.50    2.80
  -8  -9  -3    3.00    2.70
  -8  -9  -3   -1.00    2.30
   8   9   3    0.90    2.20
  -9  -9  -3    6.90    3.00
  -9  -9  -3    3.70    2.60
   9   9   3    1.70    2.60
  12 -10  -3   64.59    6.70
  12 -10  -3   62.59    4.30
  11 -10  -3   24.00    4.70
  11 -10  -3   33.40    3.20
  10 -10  -3    4.30    1.60
  10 -10  -3    6.90    2.30
   9 -10  -3   23.30    3.10
   9 -10  -3   18.60    3.80
   8 -10  -3   69.99    6.10
   8 -10  -3   76.09    5.00
   7 -10  -3  117.49    6.50
   7 -10  -3  107.89    7.60
   6 -10  -3   74.59    6.70
   6 -10  -3   87.79    5.80
   6 -10  -3   81.59    6.80
   5 -10  -3   12.00    3.00
   5 -10  -3   13.40    3.20
   5 -10  -3   20.00    4.20
   4 -10  -3  211.38    9.70
   4 -10  -3  200.88    9.60
   4 -10  -3  206.48    5.90
   3 -10  -3    7.20    2.70
   3 -10  -3   11.10    2.80
   3 -10  -3    9.10    1.60
  -3  10   3   10.50    2.00
   2 -10  -3  137.09    7.20
   2 -10  -3  132.19    8.10
   2 -10  -3  134.69    5.70
  -2  10   3  133.19    6.40
   1 -10  -3    6.00    2.80
   1 -10  -3    5.40    1.90
   1 -10  -3    8.00    2.20
  -1  10   3    5.60    2.00
   0 -10  -3  338.67   13.70
   0 -10  -3  334.37   10.90
   0 -10  -3  318.67   12.00
   0  10   3  329.17   12.20
  -1 -10  -3   28.70    3.60
  -1 -10  -3   29.50    3.10
  -1 -10  -3   29.00    4.70
   1  10   3   19.50    3.60
  -2 -10  -3    1.70    1.40
  -2 -10  -3    3.40    2.60
  -2 -10  -3    4.90    2.10
   2  10   3    2.60    1.90
  -3 -10  -3  100.19    7.90
  -3 -10  -3   93.19    6.20
  -3 -10  -3   91.29    5.60
   3  10   3   95.99    7.40
   3  10   3   93.09    5.30
  -4 -10  -3  130.69    7.70
  -4 -10  -3  127.79    9.00
   4  10   3  125.09    6.80
  -5 -10  -3   13.50    3.70
  -5 -10  -3   14.40    3.10
   5  10   3   14.80    3.20
  -6 -10  -3   -3.60    1.70
  -6 -10  -3    0.80    1.90
   6  10   3    2.50    1.90
  -7 -10  -3   57.79    6.50
  -7 -10  -3   36.10    5.20
   7  10   3   46.00    5.10
  -8 -10  -3    6.90    3.00
  -8 -10  -3    5.90    3.90
   8  10   3    5.20    2.60
  12 -11  -3   52.49    6.00
  12 -11  -3   38.40    3.60
  11 -11  -3   30.50    5.30
  11 -11  -3   40.90    3.70
  10 -11  -3   66.79    6.50
  10 -11  -3   67.79    4.70
   9 -11  -3   81.89    7.00
   9 -11  -3   81.69    5.30
   8 -11  -3   77.59    5.40
   8 -11  -3   68.89    6.30
   7 -11  -3   14.00    2.90
   7 -11  -3   12.40    3.70
   7 -11  -3   10.10    3.50
   6 -11  -3   28.90    4.60
   6 -11  -3   20.90    3.70
   6 -11  -3   14.70    3.60
   5 -11  -3   14.20    4.10
   5 -11  -3   10.50    2.60
   5 -11  -3   14.60    3.70
   4 -11  -3   51.19    3.10
   4 -11  -3   46.80    5.00
   4 -11  -3   49.90    5.20
   3 -11  -3    9.30    3.00
   3 -11  -3    5.10    2.00
   3 -11  -3    8.40    1.70
   2 -11  -3  161.18    6.50
   2 -11  -3  159.58    9.30
   2 -11  -3  164.48    7.90
  -2  11   3  162.38    7.70
   1 -11  -3   76.39    6.80
   1 -11  -3   90.99    5.20
   1 -11  -3   89.49    5.60
  -1  11   3   81.59    5.80
   0 -11  -3  244.48    9.10
   0 -11  -3  230.78    8.70
   0 -11  -3  246.58   12.10
   0  11   3  224.28   10.30
  -1 -11  -3   96.59    5.20
  -1 -11  -3  109.19    8.30
  -1 -11  -3  111.29    6.20
  -2 -11  -3   15.80    4.20
  -2 -11  -3   17.20    3.20
  -2 -11  -3   15.90    2.40
   2  11   3   14.40    3.40
  -3 -11  -3   17.80    3.30
  -3 -11  -3   12.70    3.60
  -4 -11  -3   43.10    4.90
  -4 -11  -3   38.70    5.70
   4  11   3   46.50    3.90
  -5 -11  -3    6.10    2.90
  -5 -11  -3    0.90    1.80
   5  11   3    0.80    1.60
  -6 -11  -3    9.10    3.70
  -6 -11  -3    4.40    2.40
   6  11   3    0.90    1.70
  -7 -11  -3   10.50    3.70
  -7 -11  -3    6.20    2.90
  11 -12  -3   53.49    4.30
  11 -12  -3   66.19    6.60
  10 -12  -3   35.30    5.20
  10 -12  -3   32.80    3.90
   9 -12  -3   16.40    3.10
   9 -12  -3   21.20    5.00
   8 -12  -3   90.79    7.50
   8 -12  -3   99.19    6.40
   7 -12  -3    0.00    1.80
   7 -12  -3    0.40    1.90
   7 -12  -3   -4.50    2.40
   6 -12  -3   76.99    6.20
   6 -12  -3   86.49    7.60
   5 -12  -3   49.30    6.10
   5 -12  -3   52.59    5.40
   5 -12  -3   50.79    5.40
   5 -12  -3   47.80    2.70
   4 -12  -3  153.48    8.40
   4 -12  -3  150.48    9.00
   4 -12  -3  147.09    5.40
   3 -12  -3  105.09    5.00
   3 -12  -3  103.19    6.60
   3 -12  -3  108.69    7.90
   2 -12  -3  110.69    6.30
   2 -12  -3  123.59    8.50
   2 -12  -3  102.49    5.30
  -2  12   3   99.59    6.20
   1 -12  -3   85.49    7.50
   1 -12  -3   90.59    5.40
   1 -12  -3   91.89    5.40
  -1  12   3   94.89    6.60
   0 -12  -3  140.09    7.00
   0 -12  -3  148.79    9.80
   0 -12  -3  146.09    6.40
   0  12   3  134.69    8.50
  -1 -12  -3   49.10    6.20
  -1 -12  -3   52.89    4.60
   1  12   3   46.60    5.30
  -2 -12  -3   29.80    5.50
  -2 -12  -3   31.90    4.10
  -3 -12  -3    8.50    4.20
  -3 -12  -3   10.70    3.00
  -4 -12  -3    4.40    2.60
  -4 -12  -3    3.30    2.40
  -5 -12  -3   40.10    5.90
  -5 -12  -3   45.00    5.30
  -6 -12  -3    4.30    2.70
  -6 -12  -3    8.10    3.20
  10 -13  -3   10.70    2.60
  10 -13  -3   18.10    4.20
   9 -13  -3   11.90    3.00
   9 -13  -3    7.90    2.80
   8 -13  -3   -3.20    1.40
   8 -13  -3    0.10    1.80
   7 -13  -3    3.10    2.20
   7 -13  -3   -1.10    2.70
   6 -13  -3   52.89    5.80
   6 -13  -3   47.90    6.10
   6 -13  -3   42.00    5.20
   5 -13  -3   31.40    4.70
   5 -13  -3   34.90    2.50
   5 -13  -3   24.90    5.00
   5 -13  -3   38.30    5.00
   4 -13  -3   46.20    4.70
   4 -13  -3   43.70    5.60
   4 -13  -3   44.80    3.20
   3 -13  -3  104.29    8.10
   3 -13  -3  108.79    5.30
   3 -13  -3   95.69    6.30
   2 -13  -3    3.60    2.30
   2 -13  -3    4.20    1.60
   2 -13  -3    3.20    1.90
  -2  13   3   -0.40    1.60
   1 -13  -3   32.20    6.10
   1 -13  -3   19.40    2.80
  -1  13   3   20.60    3.80
   0 -13  -3   44.20    4.30
   0  13   3   38.50    5.00
  -1 -13  -3   -3.60    2.20
  -1 -13  -3    2.60    2.00
  -2 -13  -3   51.89    5.20
  -2 -13  -3   49.10    6.70
  -3 -13  -3    5.00    3.00
  -3 -13  -3    3.60    2.20
  -4 -13  -3   12.70    3.70
  -4 -13  -3   14.80    3.50
  -5 -13  -3    3.70    2.30
  -5 -13  -3    5.10    3.20
   9 -14  -3   16.90    3.30
   9 -14  -3   17.20    4.20
   8 -14  -3   89.89    6.70
   8 -14  -3   92.59    8.10
   7 -14  -3   60.39    6.80
   7 -14  -3   47.10    5.30
   6 -14  -3   29.00    5.20
   6 -14  -3   36.50    5.30
   6 -14  -3   35.20    6.30
   5 -14  -3   18.70    3.60
   5 -14  -3   12.40    3.90
   5 -14  -3   21.90    2.20
   5 -14  -3   21.90    4.00
   4 -14  -3    8.60    3.50
   4 -14  -3    5.30    2.50
   4 -14  -3    3.20    1.60
   3 -14  -3    1.20    2.40
   3 -14  -3    1.90    1.70
   2 -14  -3    8.00    2.10
   2 -14  -3    9.70    2.20
   2 -14  -3    2.10    2.40
  -2  14   3    2.20    2.00
   1 -14  -3   -0.80    2.10
   1 -14  -3   -1.70    1.30
  -1  14   3    5.90    2.40
   0 -14  -3    6.20    3.20
   0 -14  -3    6.00    2.00
  -1 -14  -3    1.20    2.20
  -1 -14  -3   -0.80    1.80
  -2 -14  -3    0.80    1.80
  -2 -14  -3   -2.20    2.30
  -3 -14  -3    6.00    2.70
  -3 -14  -3    2.50    2.80
   7 -15  -3    9.60    3.60
   7 -15  -3    9.90    2.90
   6 -15  -3    6.60    3.10
   6 -15  -3    2.50    2.50
   6 -15  -3   -1.10    2.30
   5 -15  -3    1.40    2.40
   5 -15  -3    1.50    2.20
   5 -15  -3   -0.80    2.40
   4 -15  -3   12.60    2.90
   4 -15  -3   10.30    2.00
   4 -15  -3    5.60    3.20
   4 -15  -3   10.20    3.80
   3 -15  -3   20.50    3.10
   3 -15  -3   27.50    3.30
   3 -15  -3   24.30    4.70
   2 -15  -3    2.60    2.50
   2 -15  -3    3.30    1.70
  -2  15   3    4.60    3.10
   1 -15  -3    4.50    2.70
   1 -15  -3    1.60    1.90
   0 -15  -3   26.60    3.70
   0 -15  -3   15.50    4.60
  -1 -15  -3   29.10    6.10
  -1 -15  -3   27.50    4.20
  -1 -17   4   28.50    5.30
  -1 -17   4   34.80    6.30
   0 -17   4   37.60    6.70
   0 -17   4   39.60    5.70
   1 -17   4   41.80    6.40
   1 -17   4   31.60    5.80
   2 -17   4   27.60    5.70
   2 -17   4   23.10    4.50
   3 -17   4   57.89    7.20
   3 -17   4   63.19    6.60
   4 -17   4  255.27   12.60
   4 -17   4  235.68   13.40
   5 -17   4    6.80    2.70
   5 -17   4    5.90    3.10
   5 -17   4    0.60    2.50
   6 -17   4   32.20    4.00
   6 -17   4   25.30    3.80
   6 -17   4   31.50    5.20
   6 -17   4   29.70    5.30
   6 -17   4   24.80    4.50
  -4 -16   4   11.90    3.90
  -3 -16   4    7.20    3.20
  -2 -16   4    5.30    2.80
  -1 -16   4   19.60    4.30
   0 -16   4  112.39    8.80
   0 -16   4  118.59   10.30
   1 -16   4  176.68   10.50
   1 -16   4  185.58   12.30
   2 -16   4  150.98   10.70
   2 -16   4  144.49    9.60
   3 -16   4  148.09    9.50
   3 -16   4  168.98   16.40
   4 -16   4  150.18   10.30
   4 -16   4  134.19    9.00
   5 -16   4    1.10    1.60
   5 -16   4    4.60    1.70
   5 -16   4    1.90    2.20
   5 -16   4    2.70    2.50
   5 -16   4    0.50    2.00
   6 -16   4   54.59    5.90
   6 -16   4   45.00    5.40
   6 -16   4   51.59    5.60
   6 -16   4   41.40    5.60
   7 -16   4   -3.00    1.80
   7 -16   4    0.30    1.70
   7 -16   4    0.10    1.80
   8 -16   4   67.29    6.00
   8 -16   4   72.19    7.40
   8 -16   4   71.29    6.40
   8 -16   4   74.89    6.20
  -5 -15   4    0.80    2.10
  -4 -15   4   44.20    6.00
  -3 -15   4  119.99    9.30
  -2 -15   4  136.19    9.50
  -1 -15   4   87.39    7.80
   0 -15   4   97.39    7.90
   1 -15   4  124.19    8.70
   2 -15   4   68.19    6.60
   2 -15   4   72.79    7.50
   3 -15   4    3.10    2.50
   3 -15   4    0.30    1.50
   4 -15   4   15.00    4.10
   4 -15   4   11.80    3.20
   4 -15   4   10.70    2.00
   5 -15   4   11.60    3.10
   5 -15   4   12.20    3.40
   5 -15   4   13.10    3.40
   6 -15   4    9.00    3.00
   6 -15   4   13.20    3.50
   6 -15   4   14.70    3.50
   6 -15   4   18.20    3.90
   7 -15   4   54.99    6.10
   7 -15   4   68.89    5.80
   7 -15   4   55.29    5.30
   7 -15   4   61.19    6.00
   8 -15   4   93.99    6.60
   8 -15   4   83.39    7.90
   8 -15   4   94.59    7.30
   8 -15   4   96.59    6.60
   9 -15   4  128.09    8.40
   9 -15   4  128.29   10.30
   9 -15   4  121.49    6.80
   9 -15   4  121.79    7.30
  -7 -14   4   13.20    3.90
  -6 -14   4    3.70    2.90
  -5 -14   4    0.00    2.20
  -4 -14   4    1.00    3.20
  -3 -14   4   38.60    5.50
  -2 -14   4  150.48    9.80
  -1 -14   4   62.59    6.30
   0 -14   4   67.79    6.50
   1 -14   4   34.10    5.10
   2 -14   4   32.00    4.60
   3 -14   4   75.29    7.10
   3 -14   4   80.49    6.70
   4 -14   4   -0.20    1.30
   4 -14   4   -2.70    1.90
   5 -14   4  120.79    8.10
   5 -14   4  125.29    7.80
   5 -14   4  120.89    7.30
   5 -14   4  112.79    7.80
   6 -14   4   61.69    6.00
   6 -14   4   69.99    6.20
   6 -14   4   65.29    5.60
   6 -14   4   69.19    6.10
   7 -14   4   -2.20    1.90
   7 -14   4    4.40    2.00
   7 -14   4   -0.60    1.20
   7 -14   4    1.50    1.60
   8 -14   4   27.80    3.70
   8 -14   4   38.00    5.50
   8 -14   4   35.30    4.80
   8 -14   4   42.80    4.40
   9 -14   4   25.20    3.40
   9 -14   4   41.60    5.00
   9 -14   4   27.30    3.80
   9 -14   4   28.70    5.80
  10 -14   4  103.79   10.00
  10 -14   4  103.89    5.20
  10 -14   4   91.29    6.20
  10 -14   4  108.79    7.90
  -8 -13   4    1.60    1.90
  -7 -13   4    4.40    2.80
  -6 -13   4   75.09    7.60
  -5 -13   4  195.18   11.50
  -4 -13   4  101.59    8.10
  -3 -13   4   13.40    3.70
  -2 -13   4   18.40    4.00
  -1 -13   4  308.97   13.50
   0  13  -4   39.40    5.20
   0 -13   4   38.60    5.90
   0 -13   4   41.80    5.20
   1 -13   4   11.60    3.20
   2 -13   4  130.29    8.40
   3 -13   4  319.97   13.30
   4 -13   4  119.29    6.60
   4 -13   4  125.89    8.30
   4 -13   4  128.19    8.10
   5 -13   4    2.00    1.70
   5 -13   4    7.90    2.50
   5 -13   4    2.70    1.60
   5 -13   4    6.30    2.30
   6 -13   4  258.47   12.10
   6 -13   4  250.27   10.90
   6 -13   4  240.48   10.30
   6 -13   4  256.77   11.60
   7 -13   4  263.47   11.90
   7 -13   4  252.37   10.40
   7 -13   4  250.17   12.90
   7 -13   4  260.97   10.40
   8 -13   4   35.10    3.90
   8 -13   4   33.20    3.80
   8 -13   4   39.90    5.80
   8 -13   4   42.20    4.90
   9 -13   4    8.40    3.60
   9 -13   4    9.00    2.50
   9 -13   4   11.40    3.20
   9 -13   4    4.60    1.80
  10 -13   4   57.09    5.80
  10 -13   4   50.69    3.60
  10 -13   4   47.30    4.50
  10 -13   4   57.49    7.70
  11 -13   4   76.39    5.60
  11 -13   4   68.09    8.90
  11 -13   4   59.39    6.10
  11 -13   4   63.39    3.10
  -9 -12   4   34.90    5.70
  -8 -12   4   75.79    7.50
  -7 -12   4    6.80    3.50
  -6 -12   4   92.39    7.90
  -5 -12   4    9.80    3.50
  -4 -12   4    1.90    2.10
  -3 -12   4   69.99    6.70
   2  12  -4   -0.20    2.30
  -2 -12   4    4.00    2.50
   1  12  -4   -2.20    1.30
  -1 -12   4    0.10    2.00
   0  12  -4  196.88   10.50
   0 -12   4  208.68   10.50
   0 -12   4  188.68   10.50
   1 -12   4  429.46   15.50
   2 -12   4  541.15   17.70
   3 -12   4   63.79    4.30
   3 -12   4   71.09    6.00
   4 -12   4    5.40    2.50
   4 -12   4    5.10    2.30
   4 -12   4    7.20    2.30
   5 -12   4  152.18    7.80
   5 -12   4  146.49    8.60
   5 -12   4  160.08    8.60
   5 -12   4  154.28    8.30
   6 -12   4   57.79    5.10
   6 -12   4   61.99    4.90
   6 -12   4   61.59    5.60
   6 -12   4   64.09    6.20
   7 -12   4  785.62   19.70
   7 -12   4  764.32   22.20
   7 -12   4  779.72   24.50
   7 -12   4  789.52   19.70
   8 -12   4    5.90    3.10
   8 -12   4   12.00    2.90
   8 -12   4    6.30    2.00
   9 -12   4    1.80    1.80
   9 -12   4    1.90    2.90
   9 -12   4    2.60    1.70
   9 -12   4   -0.60    1.20
  10 -12   4   -2.10    1.50
  10 -12   4    1.00    1.40
  10 -12   4    2.10    2.50
  11 -12   4   14.60    4.50
  11 -12   4   13.70    3.00
  12 -12   4   32.80    4.20
  12 -12   4   48.40    9.20
  -9 -11   4    6.40    3.00
   8  11  -4   38.70    3.60
  -8 -11   4   55.09    6.30
  -7 -11   4   -0.20    2.00
  -6 -11   4   17.90    4.00
  -5 -11   4  122.19    8.50
  -4 -11   4  144.19    9.00
   3  11  -4   42.60    5.30
  -3 -11   4   40.40    5.20
  -3 -11   4   45.20    5.10
   2  11  -4   69.69    6.40
  -2 -11   4   65.09    6.10
  -2 -11   4   63.29    5.90
   1  11  -4   22.40    4.70
  -1 -11   4   23.90    4.10
  -1 -11   4   29.80    4.90
   0  11  -4  456.65   16.00
   0 -11   4  431.06   15.60
   0 -11   4  457.25   15.70
   1 -11   4  802.22   22.30
   2 -11   4  396.86   14.30
   3 -11   4  167.58    7.30
   3 -11   4  169.08    8.90
   4 -11   4  275.57   11.50
   4 -11   4  262.07   10.50
   5 -11   4  273.97   11.70
   5 -11   4  275.17   11.60
   5 -11   4  276.47   10.80
   5 -11   4  271.67   10.00
   6 -11   4  343.87   11.20
   6 -11   4  330.27   14.00
   6 -11   4  336.47   13.10
   6 -11   4  340.27   11.60
   7 -11   4   46.30    3.90
   7 -11   4   41.30    5.70
   7 -11   4   45.80    4.10
   7 -11   4   46.10    4.90
   8 -11   4    0.80    2.10
   8 -11   4   -1.70    1.50
   8 -11   4    0.10    1.40
   8 -11   4    2.00    1.30
   9 -11   4  168.08   12.00
   9 -11   4  173.48    5.90
   9 -11   4  181.48    7.90
  10 -11   4   86.69    9.40
  10 -11   4  101.99    6.00
  10 -11   4   91.19    3.40
  11 -11   4  178.28    8.30
  12 -11   4   45.10    8.60
  12 -11   4   50.29    4.80
  10  10  -4    4.50    2.50
 -10 -10   4    5.90    2.90
  -9 -10   4    8.90    3.30
   8  10  -4   12.40    2.90
  -8 -10   4   14.30    3.90
   7  10  -4   -1.60    1.10
  -7 -10   4   -0.20    1.70
  -6 -10   4   32.20    5.50
  -5 -10   4    2.60    2.20
   4  10  -4  161.98    9.90
  -4 -10   4  158.08    9.20
  -4 -10   4  151.08    9.10
   3  10  -4   43.00    5.10
  -3 -10   4   35.80    6.40
  -3 -10   4   40.30    4.80
   2  10  -4  198.58   10.30
  -2 -10   4  192.68    9.60
  -2 -10   4  187.48    9.70
   1  10  -4   27.30    3.90
  -1 -10   4   27.30    3.90
  -1 -10   4   28.80    4.10
   0  10  -4    7.80    2.40
   0 -10   4    8.90    2.60
   2 -10   4  428.26   14.30
   2 -10   4  392.76   10.80
   3 -10   4   59.09    5.20
   3 -10   4   54.79    4.20
   4 -10   4   25.70    4.20
   4 -10   4   25.00    3.50
   5 -10   4   28.80    4.50
   5 -10   4   30.50    4.20
   5 -10   4   31.90    3.70
   5 -10   4   27.00    3.20
   6 -10   4   12.80    2.50
   6 -10   4   17.70    3.40
   6 -10   4   12.20    2.30
   6 -10   4   13.50    3.80
   7 -10   4  386.96   11.00
   7 -10   4  399.06   11.50
   7 -10   4  393.36   16.50
   8 -10   4  858.11   19.60
   8 -10   4  819.82   17.50
   8 -10   4  882.31   27.70
   9 -10   4  219.88   11.20
   9 -10   4  224.88    6.10
   9 -10   4  240.38   14.20
  10 -10   4  134.79    6.90
  10 -10   4  138.19   11.40
  11 -10   4   15.70    5.10
  11 -10   4   20.40    3.30
  12 -10   4   95.09    6.20
  12 -10   4   96.49   10.80
  13 -10   4   22.50    4.30
  13 -10   4   31.90    7.10
  11   9  -4   12.10    4.30
 -11  -9   4   14.40    3.90
  10   9  -4    2.00    1.90
 -10  -9   4    1.80    2.40
   9   9  -4   11.50    3.30
   8   9  -4    1.70    1.90
  -8  -9   4    4.90    2.70
   7   9  -4    8.40    2.30
  -7  -9   4   11.40    3.20
   6   9  -4   16.20    2.70
  -6  -9   4   20.40    4.00
   5   9  -4   70.59    3.80
   5   9  -4   67.69    6.40
   5   9  -4   70.19    3.70
  -5  -9   4   76.99    6.40
  -5  -9   4   68.99    6.00
   4   9  -4   47.90    5.20
  -4  -9   4   41.90    4.80
   3   9  -4  103.09    7.20
  -3  -9   4   98.79    6.80
  -3  -9   4   97.49    6.80
   2   9  -4  300.37   12.40
  -2  -9   4  327.67   12.40
  -2  -9   4  307.17   11.90
   1   9  -4  122.69    7.50
  -1  -9   4  125.49    9.20
  -1  -9   4  139.59    7.40
   0   9  -4  757.92   20.60
   0  -9   4  759.52   20.00
   0  -9   4  799.12   21.00
   1  -9   4    3.90    1.10
   1  -9   4    2.80    1.70
   2  -9   4   16.70    2.30
   2  -9   4   14.80    3.10
   3  -9   4    2.00    1.60
   3  -9   4    3.00    1.60
   4  -9   4    1.00    1.30
   4  -9   4    0.70    1.50
   4  -9   4   -0.10    1.10
   5  -9   4   90.59    6.20
   5  -9   4   86.69    5.20
   5  -9   4   90.79    4.80
   5  -9   4   93.29    6.80
   6  -9   4 1050.49   22.00
   6  -9   4 1058.19   29.10
   6  -9   4 1071.79   22.40
   7  -9   4  103.79    8.30
   7  -9   4  104.89    5.10
   7  -9   4  102.89    4.70
   8  -9   4  217.88    6.10
   8  -9   4  241.28   13.20
   8  -9   4  217.28    8.00
   9  -9   4  111.99    9.70
   9  -9   4  124.99    6.10
  10  -9   4   97.79    5.80
  10  -9   4  108.29   10.00
  10  -9   4  101.89    6.10
  11  -9   4   49.70    4.60
  11  -9   4   63.29    8.40
  12  -9   4    0.70    1.70
  12  -9   4   -3.70    2.60
  13  -9   4    9.40    2.90
  13  -9   4   19.10    5.90
  12   8  -4   -4.00    2.60
 -12  -8   4    5.90    3.50
  11   8  -4   58.39    7.10
 -11  -8   4   54.49    6.30
  10   8  -4    1.30    2.60
 -10  -8   4    5.20    3.10
   9   8  -4   11.20    3.60
  -9  -8   4    9.40    3.00
   8   8  -4    5.40    2.50
  -8  -8   4    6.10    2.70
   7   8  -4   22.10    3.40
  -7  -8   4   20.60    4.00
   6   8  -4  136.69    8.90
   6   8  -4  135.89    6.80
  -6  -8   4  143.89    8.40
  -6  -8   4  129.29    8.00
   5   8  -4    0.90    1.10
   5   8  -4    2.40    1.70
  -5  -8   4    0.30    1.30
   4   8  -4   98.29    4.10
   4   8  -4   93.89    4.10
   4   8  -4   94.49    6.90
  -4  -8   4   92.09    6.40
  -4  -8   4   96.39    6.60
   3   8  -4   15.50    3.00
  -3  -8   4   19.20    3.30
  -3  -8   4   25.70    3.50
   2   8  -4  129.69    7.50
  -2  -8   4  131.39    7.10
  -2  -8   4  136.89    7.50
   1   8  -4   38.20    4.10
  -1  -8   4   36.70    3.70
  -1  -8   4   39.70    4.20
   0   8  -4  139.89    7.30
   0  -8   4  150.98    7.60
   0  -8   4  142.89    6.90
   1  -8   4   53.99    3.10
   1  -8   4   45.80    4.30
   2  -8   4 1252.37   27.90
   2  -8   4 1219.48   25.10
   3  -8   4 1192.68   26.90
   3  -8   4 1181.98   26.00
   4  -8   4  791.92   17.30
   4  -8   4  805.02   20.40
   4  -8   4  783.32   20.70
   5  -8   4  425.36   15.30
   5  -8   4  456.45   11.30
   5  -8   4  449.26   12.00
   6  -8   4   92.29    4.40
   6  -8   4   93.99    4.50
   7  -8   4 1185.28   23.60
   7  -8   4 1176.68   31.70
   7  -8   4 1164.58   21.70
   8  -8   4    3.20    2.80
   8  -8   4    1.30    1.20
   9  -8   4    4.40    2.60
  10  -8   4    1.50    1.50
  10  -8   4   -0.20    2.80
  11  -8   4   70.89    9.00
  11  -8   4   71.49    5.20
  12  -8   4   60.69    5.10
  12  -8   4   44.00    8.80
  13  -8   4    5.00    2.10
  13  -8   4    2.10    3.30
  12   7  -4   22.80    5.80
 -12  -7   4    8.40    3.30
  11   7  -4    7.30    3.40
 -11  -7   4    4.80    2.90
  10   7  -4   64.59    6.70
 -10  -7   4   47.00    5.60
   9   7  -4   45.10    5.60
  -9  -7   4   56.89    5.00
  -9  -7   4   53.89    5.70
   8   7  -4    1.80    1.80
   8   7  -4   -3.40    1.80
  -8  -7   4    0.00    1.70
   7   7  -4   63.09    6.20
   7   7  -4   80.09    7.60
   7   7  -4   72.89    5.80
  -7  -7   4   76.49    6.30
  -7  -7   4   77.79    6.10
   6   7  -4    1.40    1.80
  -6  -7   4    0.50    1.50
  -6  -7   4   -1.50    1.30
   5   7  -4  132.29    8.00
  -5  -7   4  130.49    7.40
  -5  -7   4  135.29    7.60
   4   7  -4  173.68    6.20
   4   7  -4  166.98    8.80
  -4  -7   4  172.28    8.20
  -4  -7   4  179.98    8.50
   3   7  -4  210.28    9.50
   3   7  -4  211.58    6.10
  -3  -7   4  215.88    9.00
  -3  -7   4  208.58    9.20
   2   7  -4   73.99    5.50
  -2  -7   4   81.19    5.20
  -2  -7   4   80.49    5.60
   1   7  -4  568.44   16.10
  -1  -7   4  536.95   14.60
   0   7  -4  266.97   10.00
   0  -7   4  273.37    9.10
   0  -7   4  265.17    6.70
   0  -7   4  267.57   10.00
   1  -7   4 2511.45   47.40
   1  -7   4 2476.95   43.60
   2  -7   4  700.23   16.70
   2  -7   4  714.13   18.20
   3  -7   4   38.70    3.80
   3  -7   4   46.20    4.10
   4  -7   4  119.09    6.90
   4  -7   4  120.99    4.70
   5  -7   4   59.79    3.20
   5  -7   4   57.49    3.40
   5  -7   4   66.39    5.80
   6  -7   4   91.99    4.10
   6  -7   4   89.09    3.70
   7  -7   4   -0.40    0.90
   7  -7   4    1.20    2.10
   8  -7   4   16.10    4.40
   8  -7   4   13.20    2.30
   9  -7   4  278.77   15.20
   9  -7   4  290.57    9.60
  10  -7   4    2.10    1.50
  10  -7   4    0.30    1.50
  10  -7   4    0.80    2.20
 -11   7  -4   45.50    4.70
  11  -7   4   47.20    4.50
  11  -7   4   46.20    8.20
 -12   7  -4   -0.20    2.30
  12  -7   4    2.70    2.90
  12  -7   4    7.30    2.70
 -13   7  -4   41.90    5.90
  13  -7   4   35.00    4.70
  13  -7   4   39.70    9.10
  13   6  -4    8.80    4.90
 -13  -6   4    8.90    3.70
  12   6  -4   14.90    4.40
  12   6  -4   20.20    5.70
 -12  -6   4   22.10    4.70
  11   6  -4    5.30    3.20
  11   6  -4    3.10    3.30
 -11  -6   4    4.50    2.60
  10   6  -4    5.00    2.70
  10   6  -4    3.20    3.00
 -10  -6   4    5.10    2.00
 -10  -6   4    5.60    2.60
   9   6  -4   38.50    5.40
   9   6  -4   46.20    6.40
  -9  -6   4   48.40    5.30
  -9  -6   4   40.50    4.10
   8   6  -4    3.80    3.10
   8   6  -4    1.90    2.10
  -8  -6   4    3.20    1.80
  -8  -6   4   -1.20    1.70
   7   6  -4  490.95   17.30
   7   6  -4  509.55   18.20
  -7  -6   4  496.25   15.00
  -7  -6   4  480.25   15.80
  -7  -6   4  515.85   16.10
   6   6  -4    3.30    1.70
   6   6  -4    1.00    2.30
  -6  -6   4   -0.40    1.40
  -6  -6   4    0.50    1.00
   5   6  -4    5.10    2.50
   5   6  -4    7.50    2.30
  -5  -6   4    4.60    1.80
  -5  -6   4    3.80    1.80
   4   6  -4    1.10    1.30
   4   6  -4    1.40    1.70
  -4  -6   4   -0.20    1.20
  -4  -6   4   -0.10    0.90
   3   6  -4    0.40    0.90
   3   6  -4   -1.30    0.80
  -3  -6   4   -0.50    1.20
  -3  -6   4    0.90    1.20
   2   6  -4  689.43   13.70
   2   6  -4  673.63   17.80
  -2  -6   4  685.73   17.70
  -2  -6   4  655.73   16.40
   1   6  -4 1883.01   32.00
   1   6  -4 1869.91   36.70
  -1  -6   4 1760.42   36.20
  -1  -6   4 1878.91   35.10
   0   6  -4 1782.32   31.00
   0  -6   4 1742.83   32.70
   0  -6   4 1737.63   34.70
   0  -6   4 1723.93   30.80
  -1   6  -4 1542.45   28.70
   1  -6   4 1494.85   28.70
   1  -6   4 1544.05   31.10
   2  -6   4  884.41   19.90
   2  -6   4  906.01   20.80
   3  -6   4  618.24   12.70
   3  -6   4  592.14   16.20
   4  -6   4  165.38    8.30
   4  -6   4  163.78    4.90
   5  -6   4  283.17    7.20
   5  -6   4  292.17   12.20
   5  -6   4  286.97    7.40
   6  -6   4   39.50    5.60
   6  -6   4   39.50    1.90
   6  -6   4   43.50    2.70
   7  -6   4   76.99    7.20
   7  -6   4   63.89    3.60
  -8   6  -4  264.57    8.90
   8  -6   4  265.67    8.60
   8  -6   4  267.57   14.10
  -9   6  -4  109.99    6.00
   9  -6   4  114.79    9.90
   9  -6   4  120.09    6.10
 -10   6  -4    3.50    1.60
  10  -6   4    0.80    1.30
  10  -6   4    1.10    1.60
  10  -6   4    4.30    2.80
 -11   6  -4  111.69    6.70
  11  -6   4  123.59    7.20
  11  -6   4  116.89   11.30
 -12   6  -4  271.07   11.60
  12  -6   4  271.67   17.70
  12  -6   4  299.67   12.10
 -13   6  -4  111.79   11.20
  13  -6   4  151.68    9.10
  13  -6   4  148.39   14.00
  13   5  -4    8.80    3.80
  13   5  -4    0.70    3.10
 -13  -5   4    3.90    2.90
  12   5  -4    0.10    2.30
  12   5  -4    0.00    2.50
 -12  -5   4   -0.80    2.00
  11   5  -4   19.10    4.50
  11   5  -4   27.70    6.10
 -11  -5   4   23.10    3.20
 -11  -5   4   25.20    4.50
  10   5  -4   26.40    5.40
  10   5  -4   22.90    5.30
 -10  -5   4   28.80    3.40
 -10  -5   4   26.20    4.10
   9   5  -4  825.12   25.60
  -9  -5   4  795.92   19.80
  -9  -5   4  798.12   21.60
   8   5  -4  262.77   12.80
   8   5  -4  279.97   12.40
  -8  -5   4  259.77   11.10
  -8  -5   4  259.97    9.70
  -8  -5   4  261.37   10.80
   7   5  -4    4.50    2.50
  -7  -5   4    6.40    2.00
  -7  -5   4    4.50    2.30
  -7  -5   4    5.50    2.20
   6   5  -4    2.80    2.00
   6   5  -4    6.70    2.40
  -6  -5   4    4.40    2.10
  -6  -5   4    4.90    1.70
  -6  -5   4    5.80    2.00
   5   5  -4  219.38    9.50
   5   5  -4  214.68    9.60
  -5  -5   4  211.98    8.60
  -5  -5   4  214.38    8.90
   4   5  -4   74.49    5.40
   4   5  -4   83.19    5.50
  -4  -5   4   86.69    5.10
  -4  -5   4   76.79    5.20
   3   5  -4  194.58    8.20
   3   5  -4  217.28    8.80
   3   5  -4  218.18    7.00
  -3  -5   4  205.68    8.40
  -3  -5   4  219.58    8.00
   2   5  -4  382.46   11.40
   2   5  -4  373.86   13.70
   2   5  -4  422.66    9.80
  -2  -5   4  416.76   11.00
   1   5  -4    1.30    0.90
   1   5  -4   -0.10    1.10
  -1  -5   4    0.40    1.20
  -1  -5   4    0.20    0.90
  -1  -5   4    1.30    1.10
   0   5  -4   71.49    3.60
   0  -5   4   67.69    3.50
   0  -5   4   70.29    3.50
   0  -5   4   64.99    4.30
  -1   5  -4   75.49    4.10
   1  -5   4   75.89    4.20
   1  -5   4   72.49    3.40
   1  -5   4   76.19    4.60
  -2   5  -4  993.10   21.50
   2  -5   4  973.50   21.50
  -3   5  -4 2447.76   45.90
   3  -5   4 2401.66   46.00
   3  -5   4 2440.46   40.00
   4  -5   4    9.40    1.20
   4  -5   4   17.10    3.60
   5  -5   4   75.29    3.10
   5  -5   4   76.39    6.20
   5  -5   4   74.39    2.50
  -6   5  -4   70.99    3.60
   6  -5   4   61.79    6.20
   6  -5   4   71.69    3.40
  -7   5  -4  189.18    6.70
   7  -5   4  198.68    6.80
   7  -5   4  204.08   11.50
  -8   5  -4  126.69    5.70
   8  -5   4  134.09    6.00
   8  -5   4  125.19    6.40
   8  -5   4  127.89    9.80
  -9   5  -4  252.57    9.00
   9  -5   4  253.47    9.40
   9  -5   4  263.77   14.80
   9  -5   4  250.27    9.90
 -10   5  -4  115.99    6.30
  10  -5   4  126.69   11.20
  10  -5   4  117.99    6.90
  10  -5   4  123.89    6.90
 -11   5  -4   96.09    6.10
  11  -5   4   98.39    6.70
  11  -5   4  102.49   10.60
 -12   5  -4   61.89    5.30
  12  -5   4   60.49    5.90
  12  -5   4   77.09    9.90
  13  -5   4   88.19    7.30
  13  -5   4   74.89   10.20
  14  -5   4   -2.20    2.80
  14  -5   4   -1.80    2.20
  13   4  -4    2.40    2.80
  13   4  -4    3.90    3.70
 -13  -4   4    4.80    2.40
 -13  -4   4   -0.10    2.40
  12   4  -4    1.80    2.50
  12   4  -4    5.40    3.00
 -12  -4   4    6.10    1.60
 -12  -4   4   -0.20    1.90
  11   4  -4    0.00    2.20
  11   4  -4   -0.60    2.30
 -11  -4   4    0.40    1.90
 -11  -4   4    1.20    1.60
  10   4  -4    7.60    3.30
 -10  -4   4    4.00    2.40
   9   4  -4  122.69    8.30
   9   4  -4  124.19    9.00
  -9  -4   4  134.09    7.80
  -9  -4   4  121.59    6.00
   8   4  -4  488.45   16.70
   8   4  -4  566.24   18.50
  -8  -4   4  522.65   16.10
  -8  -4   4  528.95   15.60
  -8  -4   4  540.65   14.20
   7   4  -4  176.18    9.30
   7   4  -4  144.09    8.10
  -7  -4   4  168.48    7.90
  -7  -4   4  170.68    7.00
  -7  -4   4  172.88    8.00
   6   4  -4  201.78    9.70
   6   4  -4  211.28    9.30
  -6  -4   4  215.28    7.80
  -6  -4   4  197.18    8.30
  -6  -4   4  213.58    8.70
   5   4  -4    3.80    1.70
   5   4  -4    2.60    1.80
  -5  -4   4    1.40    1.30
  -5  -4   4    0.70    1.00
  -5  -4   4    0.50    1.30
   4   4  -4 1926.31   38.00
   4   4  -4 1888.71   37.60
  -4  -4   4 1916.01   37.30
  -4  -4   4 1939.41   36.50
  -4  -4   4 2011.80   36.40
   3   4  -4  210.48    8.40
   3   4  -4  226.78    7.40
   3   4  -4  203.88    7.80
  -3  -4   4  222.08    7.40
   2   4  -4 2835.32   50.79
   2   4  -4 2979.40   49.90
   2   4  -4 2923.51   52.09
  -2  -4   4 2893.31   49.99
   1   4  -4   23.10    2.10
   1   4  -4   22.70    2.50
   1   4  -4   23.30    2.30
  -1  -4   4   24.40    2.20
  -1  -4   4   24.80    2.00
   0   4  -4    1.30    1.00
   0  -4   4    1.30    1.10
   0  -4   4    1.10    1.00
   0  -4   4    2.80    0.80
  -1   4  -4  572.44   13.80
   1  -4   4  570.54   10.90
   1  -4   4  581.24   13.90
  -2   4  -4 6134.69  120.79
   2  -4   4 5831.22  121.19
  -3   4  -4   15.70    2.90
   3  -4   4   15.90    1.50
   3  -4   4   15.00    1.00
   3  -4   4   21.20    3.70
  -4   4  -4   46.40    2.30
   4  -4   4   44.40    4.70
   4  -4   4   46.80    1.70
   4  -4   4   47.70    2.10
  -5   4  -4  326.17    7.70
   5  -4   4  319.57    7.70
   5  -4   4  320.37   12.80
  -6   4  -4  125.09    4.70
   6  -4   4  118.59    4.80
   6  -4   4  126.49    8.40
  -7   4  -4  367.46    9.70
   7  -4   4  364.46   10.20
   7  -4   4  352.56   10.80
  -8   4  -4    0.70    1.20
   8  -4   4    1.70    1.60
   8  -4   4   -0.10    1.80
   8  -4   4   -0.80    1.20
  -9   4  -4  554.74   14.50
   9  -4   4  554.44   22.20
   9  -4   4  592.84   15.90
   9  -4   4  531.65   15.40
 -10   4  -4  164.38    7.40
  10  -4   4  163.18   12.30
  10  -4   4  170.48   10.70
 -11   4  -4  190.68    8.50
  11  -4   4  197.08   14.20
  11  -4   4  192.08    9.60
 -12   4  -4    5.00    2.10
  12  -4   4   -2.60    2.50
  12  -4   4    0.40    1.70
  13  -4   4    2.50    3.70
  13  -4   4    8.70    2.70
  14  -4   4   16.70    4.30
  14  -4   4    7.00    4.50
  14   3  -4   -3.90    2.30
  14   3  -4   -2.20    2.50
 -14  -3   4    2.10    2.00
  13   3  -4   31.60    7.40
 -13  -3   4   22.90    3.20
  12   3  -4   24.00    5.60
  12   3  -4   21.50    5.10
 -12  -3   4   26.10    4.40
  11   3  -4   10.30    4.10
 -11  -3   4    8.70    3.00
 -11  -3   4   10.90    2.10
  10   3  -4   77.89    7.50
  10   3  -4   71.29    6.30
 -10  -3   4   75.09    5.90
 -10  -3   4   68.89    4.20
   9   3  -4  169.88   10.00
   9   3  -4  163.68   11.80
  -9  -3   4  163.68    8.10
  -9  -3   4  159.48    8.30
  -9  -3   4  160.58    6.50
   8   3  -4  137.09    8.50
   8   3  -4  133.69    7.80
  -8  -3   4  143.19    7.20
  -8  -3   4  126.99   11.10
  -8  -3   4  134.69    5.80
   7   3  -4  207.88    9.70
   7   3  -4  208.58    9.20
  -7  -3   4  189.08    8.30
  -7  -3   4  194.38    8.30
  -7  -3   4  191.68    7.00
   6   3  -4  145.69    7.50
   6   3  -4  141.89    7.10
  -6  -3   4  146.19    5.80
  -6  -3   4  153.98    6.90
  -6  -3   4  144.69    6.70
   5   3  -4    1.10    1.50
   5   3  -4   -1.30    1.00
  -5  -3   4    0.00    1.30
  -5  -3   4   -0.40    1.10
  -5  -3   4   -0.20    0.90
   4   3  -4  248.68    8.80
   4   3  -4  227.08    8.40
  -4  -3   4  261.47    7.80
  -4  -3   4  245.08    8.50
  -4  -3   4  248.68    8.00
   3   3  -4  161.38    6.60
   3   3  -4  156.38    6.20
  -3  -3   4  158.98    5.70
  -3  -3   4  168.28    5.70
  -3  -3   4  154.98    6.40
   2   3  -4   56.89    3.70
   2   3  -4   58.69    3.30
   2   3  -4   60.09    3.50
  -2  -3   4   57.09    3.70
  -2  -3   4   55.39    2.90
  -2  -3   4   60.69    3.20
   1   3  -4    1.80    1.00
   1   3  -4    1.70    0.90
   1   3  -4    3.40    0.90
  -1  -3   4    3.60    1.30
  -1  -3   4    2.70    0.80
  -1  -3   4    2.20    0.90
  -1  -3   4    1.40    1.10
   0   3  -4 1440.56   27.20
   0   3  -4 1406.96   24.40
   0  -3   4 1429.66   27.30
   0  -3   4 1413.86   25.20
   0  -3   4 1426.56   27.10
   0  -3   4 1429.36   24.00
  -1   3  -4   78.09    4.40
   1  -3   4   81.99    3.00
   1  -3   4   76.89    4.40
  -2   3  -4 2010.90   38.40
   2  -3   4 1993.10   33.40
   2  -3   4 2067.89   38.80
  -3   3  -4   57.39    4.60
   3  -3   4   60.09    4.90
   3  -3   4   59.79    1.90
  -4   3  -4  553.44   10.50
  -4   3  -4  557.04   16.40
   4  -3   4  540.45   16.50
   4  -3   4  539.85   10.90
  -5   3  -4 1434.16   25.10
   5  -3   4 1387.26   32.60
   5  -3   4 1416.46   25.80
  -6   3  -4  447.86   10.30
   6  -3   4  431.66   11.10
   6  -3   4  433.96   16.20
  -7   3  -4  201.68    6.70
   7  -3   4  202.48    7.50
   7  -3   4  207.98   11.50
   7  -3   4  191.98    7.70
  -8   3  -4 1093.89   22.40
   8  -3   4 1083.49   23.90
   8  -3   4 1075.49   31.20
   8  -3   4 1026.30   23.70
  -9   3  -4   19.50    2.60
   9  -3   4   24.20    3.50
   9  -3   4   18.00    3.40
   9  -3   4   35.90    7.30
 -10   3  -4   80.99    5.10
  10  -3   4   75.79    5.90
  10  -3   4   74.39    8.70
 -11   3  -4   32.20    3.60
  11  -3   4   27.30    4.60
  11  -3   4   29.10    7.00
 -12   3  -4   28.60    4.10
  12  -3   4   38.50    4.90
  12  -3   4   34.60    7.70
  13  -3   4    2.40    3.00
  13  -3   4    3.60    3.30
  14   2  -4    5.70    3.80
  14   2  -4    3.30    3.40
  13   2  -4   23.50    5.90
  13   2  -4   17.10    4.80
 -13  -2   4   21.90    4.10
 -13  -2   4   22.70    3.00
  12   2  -4    0.60    2.50
 -12  -2   4    3.10    2.30
 -12  -2   4    6.50    1.60
  11   2  -4   -2.80    2.20
 -11  -2   4    1.40    1.30
 -11  -2   4    1.70    2.20
  10   2  -4   67.69    5.90
  10   2  -4   59.39    6.60
 -10  -2   4   65.69    5.40
 -10  -2   4   68.49    3.90
   9   2  -4  417.76   14.50
   9   2  -4  429.16   15.70
  -9  -2   4  412.56   10.80
  -9  -2   4  445.96   13.20
  -9  -2   4  401.76   13.80
   8   2  -4  112.19    6.70
   8   2  -4  123.79    7.50
  -8  -2   4  109.69    6.30
  -8  -2   4  115.09    6.60
  -8  -2   4  118.49    5.00
   7   2  -4  245.98   10.10
   7   2  -4  233.18    9.30
  -7  -2   4  240.68    9.10
  -7  -2   4  232.58    8.40
  -7  -2   4  234.78    7.30
   6   2  -4  117.69    6.10
   6   2  -4  117.19    6.30
  -6  -2   4  118.69    4.70
  -6  -2   4  111.89    5.50
  -6  -2   4  113.69    5.70
   5   2  -4  640.44   16.30
   5   2  -4  635.84   16.10
  -5  -2   4  655.03   15.40
  -5  -2   4  655.03   15.60
  -5  -2   4  661.63   15.60
   4   2  -4   57.99    3.90
   4   2  -4   51.59    3.70
  -4  -2   4   51.99    3.70
  -4  -2   4   55.29    3.10
   3   2  -4  254.97    7.50
   3   2  -4  248.08    7.50
   3   2  -4  256.57    7.90
  -3  -2   4  258.47    7.30
  -3  -2   4  245.38    6.70
  -3  -2   4  249.48    7.70
   2   2  -4 3349.76   57.49
   1   2  -4  169.58    4.60
   1   2  -4  161.78    5.00
   1   2  -4  172.88    6.10
  -1  -2   4  157.68    4.60
  -1  -2   4  159.48    4.40
  -1  -2   4  163.68    5.90
  -1  -2   4  161.28    5.70
   0   2  -4  464.05    8.60
   0   2  -4  459.75    9.60
   0   2  -4  452.15   11.60
   0  -2   4  444.96    8.50
   0  -2   4  443.06    9.10
   0  -2   4  470.35   11.80
  -1   2  -4  212.08    5.20
  -1   2  -4  195.88    7.30
   1  -2   4  199.18    7.40
   1  -2   4  203.58    4.60
  -2   2  -4  192.28    4.50
  -2   2  -4  164.18    7.10
   2  -2   4  192.18    4.10
   2  -2   4  182.58    7.60
  -3   2  -4 1763.52   35.90
  -3   2  -4 1784.22   29.40
  -3   2  -4 1830.82   29.30
   3  -2   4 1779.02   29.00
   3  -2   4 1761.02   36.30
  -4   2  -4 2288.87   45.00
  -4   2  -4 2262.37   37.60
   4  -2   4 2208.48   45.00
   4  -2   4 2237.48   38.60
  -5   2  -4 1179.68   28.50
  -5   2  -4 1212.28   22.00
   5  -2   4 1149.29   28.90
   5  -2   4 1224.48   23.30
  -6   2  -4   16.70    1.80
   6  -2   4   10.70    1.90
   6  -2   4   18.90    2.50
   6  -2   4   19.20    4.10
   7  -2   4    6.30    1.90
   7  -2   4    9.30    2.10
   7  -2   4    5.30    2.50
  -8   2  -4   17.10    2.60
   8  -2   4   25.10    5.70
   8  -2   4   17.30    3.10
   8  -2   4   16.00    3.00
  -9   2  -4  138.69    6.40
   9  -2   4  163.88   11.60
   9  -2   4  134.59    7.40
   9  -2   4  149.19    7.90
 -10   2  -4   35.50    3.60
  10  -2   4   42.60    4.90
  10  -2   4   33.80    6.50
 -11   2  -4    2.70    1.80
  11  -2   4    4.60    2.40
  11  -2   4    1.80    3.20
  12  -2   4   85.79    7.30
  12  -2   4   66.79    9.30
  13  -2   4    0.00    3.20
  14   1  -4    0.20    2.80
  14   1  -4    0.80    2.90
 -14  -1   4    3.70    1.90
  13   1  -4   24.80    6.10
 -13  -1   4   16.90    2.40
  12   1  -4    0.20    2.50
 -12  -1   4    2.00    1.30
 -12  -1   4    2.80    2.10
  11   1  -4  302.77   12.90
  11   1  -4  320.57   14.50
 -11  -1   4  305.07    8.70
 -11  -1   4  318.67   11.50
  10   1  -4  203.48   10.70
  10   1  -4  206.08   10.00
 -10  -1   4  204.78    8.60
 -10  -1   4  201.18    6.60
   9   1  -4   51.19    5.30
   9   1  -4   54.39    4.90
  -9  -1   4   50.39    3.10
  -9  -1   4   48.20    4.30
  -9  -1   4   47.60    4.40
   8   1  -4    7.40    2.00
   8   1  -4    6.20    2.50
  -8  -1   4   10.40    1.70
  -8  -1   4    9.60    2.20
  -8  -1   4   10.10    2.30
   7   1  -4  276.37   10.90
   7   1  -4  277.17    9.70
  -7  -1   4  266.87    7.40
  -7  -1   4  280.17    8.80
  -7  -1   4  255.57    9.30
   6   1  -4   90.49    5.30
  -6  -1   4   85.49    4.50
  -6  -1   4   94.99    5.00
  -6  -1   4   90.09    4.00
   5   1  -4    6.90    1.70
   5   1  -4    7.20    1.70
   5   1  -4    5.70    1.60
  -5  -1   4    6.90    1.40
  -5  -1   4    4.40    1.60
  -5  -1   4    6.10    1.60
   4   1  -4  124.69    4.90
   4   1  -4  123.69    5.20
  -4  -1   4  123.09    4.90
  -4  -1   4  119.59    4.20
  -4  -1   4  117.19    4.90
   3   1  -4   70.79    3.60
   3   1  -4   75.99    3.70
   3   1  -4   73.19    3.40
  -3  -1   4   72.79    3.00
  -3  -1   4   73.99    3.60
  -3  -1   4   76.29    3.50
   2   1  -4  158.28    6.20
   2   1  -4  162.88    5.30
   2   1  -4  166.18    4.90
   2   1  -4  155.98    4.90
  -2  -1   4  164.18    5.00
  -2  -1   4  167.38    5.40
  -2  -1   4  169.88    4.60
   1   1  -4 3351.16   84.79
   0   1  -4 2112.29   39.50
   0  -1   4 2223.78   39.80
   0  -1   4 2171.88   36.10
  -1   1  -4 1605.94   31.10
   1  -1   4 1558.44   31.00
  -2   1  -4 2457.05   45.10
   2  -1   4 2350.46   45.00
  -3   1  -4 2374.96   45.80
  -3   1  -4 2374.46   39.80
   3  -1   4 2334.17   45.80
   3  -1   4 2400.16   39.10
  -4   1  -4 1338.87   30.20
  -4   1  -4 1365.56   22.30
  -4   1  -4 1355.46   24.60
   4  -1   4 1320.07   30.60
   4  -1   4 1382.16   26.00
  -5   1  -4   43.70    2.80
  -5   1  -4   46.70    4.80
   5  -1   4   41.20    5.00
   5  -1   4   49.70    3.60
  -6   1  -4   56.99    3.40
   6  -1   4   56.09    6.10
   6  -1   4   53.99    4.10
   6  -1   4   55.49    4.00
  -7   1  -4    0.60    0.80
   7  -1   4    0.70    2.10
   7  -1   4   -1.90    1.00
   7  -1   4   -1.90    0.90
  -8   1  -4  438.96   12.20
   8  -1   4  416.56   13.60
   8  -1   4  444.96   18.40
   8  -1   4  440.26   14.20
  -9   1  -4   11.00    2.30
   9  -1   4    6.50    2.30
   9  -1   4   12.80    3.20
   9  -1   4   10.90    4.00
 -10   1  -4  158.38    7.50
  10  -1   4  144.69    8.80
  10  -1   4  160.08   12.20
 -11   1  -4   42.80    4.40
  11  -1   4   48.20    8.60
  12  -1   4   38.20    7.90
  13  -1   4   21.80    6.10
  14   0  -4   12.10    5.00
  14   0  -4    1.30    2.70
 -14   0   4    2.70    1.80
  13   0  -4   -0.60    3.20
 -13   0   4   -0.20    1.30
  12   0  -4    4.40    2.90
  12   0  -4   -3.30    1.70
 -12   0   4   -0.70    1.10
  11   0  -4    3.80    1.90
  11   0  -4    0.40    2.10
 -11   0   4    2.20    1.10
 -11   0   4    1.80    1.70
  10   0  -4   34.50    5.00
  10   0  -4   38.90    4.30
 -10   0   4   42.90    4.10
 -10   0   4   34.60    4.20
 -10   0   4   35.60    2.80
   9   0  -4   85.49    5.70
   9   0  -4   97.49    6.80
  -9   0   4   91.69    5.30
  -9   0   4   92.59    4.20
  -9   0   4   82.79    5.70
   8   0  -4   13.10    3.10
   8   0  -4    7.30    1.90
  -8   0   4    8.60    1.80
  -8   0   4   11.80    1.80
  -8   0   4   11.20    2.20
   7   0  -4   53.89    3.80
   7   0  -4   52.49    3.60
  -7   0   4   50.39    2.90
  -7   0   4   54.89    3.60
  -7   0   4   49.80    4.00
   6   0  -4   51.99    3.50
   6   0  -4   51.99    4.10
   6   0  -4   43.30    3.20
  -6   0   4   49.20    3.30
  -6   0   4   49.50    3.20
   5   0  -4  677.03   15.10
   5   0  -4  685.63   16.10
   5   0  -4  708.13   14.80
  -5   0   4  669.93   14.30
  -5   0   4  697.63   13.80
  -5   0   4  692.53   16.00
   4   0  -4  141.89    5.10
   4   0  -4  132.69    5.50
   4   0  -4  145.39    4.90
  -4   0   4  130.69    4.60
  -4   0   4  142.69    4.50
  -4   0   4  139.19    5.50
   3   0  -4    1.50    0.80
   3   0  -4    3.10    1.00
   3   0  -4    3.40    1.00
  -3   0   4    1.50    0.80
  -3   0   4    3.60    1.10
  -3   0   4    2.70    0.80
   2   0  -4 1521.25   26.20
   2   0  -4 1531.95   29.70
   2   0  -4 1488.85   27.10
  -2   0   4 1553.04   27.50
  -2   0   4 1483.45   26.10
  -2   0   4 1562.44   26.70
   1   0  -4 3071.69   53.69
   0   0  -4  132.69    3.80
   0   0  -4  138.09    4.40
   0   0  -4  134.89    5.90
   0   0   4  129.99    5.80
   0   0   4  136.69    4.00
  -1   0  -4  167.78    7.00
  -1   0  -4  167.98    4.40
   1   0   4  169.48    4.70
   1   0   4  168.78    7.00
  -2   0  -4  235.38    9.00
  -2   0  -4  237.98    5.60
   2   0   4  240.28    9.10
   2   0   4  257.17    6.30
  -3   0  -4  960.70   17.10
  -3   0  -4  967.60   19.20
  -3   0  -4  960.30   22.80
   3   0   4  984.40   18.20
   3   0   4  954.30   19.10
   3   0   4  925.81   22.90
  -4   0  -4   78.99    4.00
  -4   0  -4   76.89    2.90
  -4   0  -4   76.59    5.80
   4   0   4   69.79    5.80
   4   0   4   73.69    4.20
  -5   0  -4  302.47    8.80
  -5   0  -4  296.67    6.70
  -5   0  -4  282.77   11.80
   5   0   4  278.57   12.20
   5   0   4  284.77    9.10
  -6   0  -4  468.05   12.40
  -6   0  -4  479.65    9.60
   6   0   4  457.75   12.90
   6   0   4  485.45   21.90
  -7   0  -4  228.28    5.50
  -7   0  -4  231.78    8.40
   7   0   4  237.78   12.60
   7   0   4  218.38    8.90
  -8   0  -4    6.80    2.00
   8   0   4    3.00    2.50
   8   0   4    2.90    2.00
  -9   0  -4  680.83   17.80
   9   0   4  679.43   24.80
 -10   0  -4  175.08    8.50
  10   0   4  165.18   12.60
 -11   0  -4    3.60    1.90
  11   0   4    8.30    4.40
  12   0   4   10.30    4.20
  13   0   4   35.20    7.90
  14  -1  -4   22.70    5.00
 -14   1   4   23.00    3.20
  13  -1  -4    3.50    2.90
 -13   1   4   -1.60    1.20
  12  -1  -4   17.20    4.20
  12  -1  -4   26.80    4.00
 -12   1   4   16.70    2.40
  11  -1  -4   19.70    4.30
  11  -1  -4   28.80    4.00
 -11   1   4   27.30    2.70
  10  -1  -4   13.70    3.40
  10  -1  -4   10.20    2.60
 -10   1   4    7.00    1.70
 -10   1   4    5.10    2.10
   9  -1  -4   62.69    5.60
   9  -1  -4   59.29    4.40
  -9   1   4   65.79    5.20
  -9   1   4   64.89    4.30
  -9   1   4   61.99    3.50
   8  -1  -4   63.39    4.10
   8  -1  -4   63.39    5.00
   8  -1  -4   65.99    4.30
  -8   1   4   63.19    3.50
  -8   1   4   64.39    3.90
  -8   1   4   67.89    4.90
   7  -1  -4    8.40    1.80
   7  -1  -4    9.70    1.80
  -7   1   4   12.20    1.70
  -7   1   4   12.70    1.90
  -7   1   4   12.60    2.50
   6  -1  -4   56.69    4.10
   6  -1  -4   51.39    3.20
   6  -1  -4   53.69    3.40
  -6   1   4   57.59    3.10
  -6   1   4   53.39    3.50
  -6   1   4   52.49    3.90
   5  -1  -4  729.23   17.00
   5  -1  -4  743.93   15.10
   5  -1  -4  738.23   15.20
  -5   1   4  754.02   14.90
  -5   1   4  745.03   17.20
  -5   1   4  734.43   14.20
   4  -1  -4  457.85    9.80
   4  -1  -4  442.46    9.60
  -4   1   4  425.56    9.70
  -4   1   4  435.76    9.00
   3  -1  -4 1855.61   31.80
   3  -1  -4 1856.91   36.10
   3  -1  -4 1839.42   33.50
  -3   1   4 1819.92   33.90
  -3   1   4 1894.61   32.20
  -3   1   4 1892.11   31.10
   2  -1  -4  312.27    9.80
   2  -1  -4  316.47    7.30
  -2   1   4  318.67    7.70
  -2   1   4  317.07    8.70
  -2   1   4  327.87    7.00
   1  -1  -4  324.27    9.70
   1  -1  -4  315.87    7.30
   1  -1  -4  313.77    8.30
  -1   1   4  311.67    9.70
  -1   1   4  323.87    7.70
   0  -1  -4 1830.72   34.50
   0  -1  -4 1809.62   30.80
   0   1   4 1823.92   31.40
   0   1   4 1726.73   34.20
  -1  -1  -4  529.75   11.20
  -1  -1  -4  559.64   14.60
   1   1   4  550.14   14.60
   1   1   4  547.15   11.90
   1   1   4  558.74   11.50
  -2  -1  -4 1308.77   27.80
  -2  -1  -4 1305.17   23.40
   2   1   4 1252.67   27.80
   2   1   4 1324.97   24.40
   2   1   4 1315.27   24.10
  -3  -1  -4 1057.69   21.60
  -3  -1  -4  997.60   23.80
  -3  -1  -4 1028.20   19.20
   3   1   4  973.50   24.10
   3   1   4 1032.00   20.70
  -4  -1  -4 1485.15   28.90
  -4  -1  -4 1495.75   26.20
  -4  -1  -4 1459.15   32.20
   4   1   4 1417.16   27.90
   4   1   4 1379.06   32.30
  -5  -1  -4  530.75   13.90
  -5  -1  -4  537.05   16.90
  -5  -1  -4  506.15   11.20
   5   1   4  504.65   13.40
   5   1   4  491.15   16.90
  -6  -1  -4  650.63   16.60
  -6  -1  -4  677.13   13.90
   6   1   4  674.43   17.10
  -7  -1  -4    0.60    1.00
  -7  -1  -4    1.40    1.10
   7   1   4   -1.80    1.70
   7   1   4    1.30    1.50
  -8  -1  -4  184.58    8.20
  -8  -1  -4  174.48    5.50
   8   1   4  172.88   11.40
   8   1   4  158.08    8.30
  -9  -1  -4   14.10    3.00
  -9  -1  -4   15.00    1.90
   9   1   4   13.70    4.40
 -10  -1  -4  126.89    7.20
  10   1   4  118.99   10.60
  11   1   4  102.59   10.40
  12   1   4   25.90    6.90
  13   1   4   12.70    5.60
  14  -2  -4    6.30    3.20
 -14   2   4    4.30    2.30
  13  -2  -4   13.00    3.20
 -13   2   4   19.30    2.70
  12  -2  -4    8.50    3.20
 -12   2   4    3.50    1.50
  11  -2  -4   86.79    5.90
  11  -2  -4   89.69    7.20
 -11   2   4   86.29    4.70
  10  -2  -4    1.30    1.40
  10  -2  -4    1.80    2.10
  10  -2  -4    0.40    1.30
 -10   2   4   -0.90    1.00
 -10   2   4    2.30    1.90
   9  -2  -4   20.70    2.80
   9  -2  -4   20.80    2.80
   9  -2  -4   17.40    3.10
  -9   2   4   19.50    3.40
  -9   2   4   19.30    2.50
   8  -2  -4   11.30    2.70
   8  -2  -4   19.20    2.30
   8  -2  -4   15.50    2.30
  -8   2   4   15.00    2.20
  -8   2   4   14.60    2.80
   7  -2  -4  145.39    8.60
   7  -2  -4  136.29    5.20
   7  -2  -4  134.59    5.40
  -7   2   4  135.49    5.20
  -7   2   4  143.99    4.80
   6  -2  -4  532.45   11.80
   6  -2  -4  538.35   14.20
   6  -2  -4  535.15   11.90
  -6   2   4  534.75   12.20
  -6   2   4  517.75   14.40
  -6   2   4  532.85   10.80
   5  -2  -4 2351.76   39.40
   5  -2  -4 2386.56   40.00
  -5   2   4 2301.37   40.60
  -5   2   4 2324.57   38.30
  -5   2   4 2350.66   43.40
   4  -2  -4  483.25   10.30
   4  -2  -4  467.45   12.20
  -4   2   4  449.86   12.40
  -4   2   4  478.55   11.00
   3  -2  -4 1342.87   26.90
   3  -2  -4 1412.46   25.10
   3  -2  -4 1389.16   29.30
  -3   2   4 1452.45   27.90
  -3   2   4 1443.96   26.00
   2  -2  -4    2.50    1.50
   2  -2  -4    0.70    0.90
   2  -2  -4    0.90    1.10
  -2   2   4    0.80    0.90
   1  -2  -4   85.49    4.90
   1  -2  -4   94.69    3.80
  -1   2   4   94.99    2.90
  -1   2   4   96.99    5.20
  -1   2   4   96.79    4.20
   0  -2  -4  479.65   11.00
   0  -2  -4  489.15   13.30
   0   2   4  504.35   10.20
   0   2   4  501.35   11.70
   0   2   4  485.15   13.20
  -1  -2  -4  382.36   11.50
  -1  -2  -4  355.46    9.10
   1   2   4  366.26   11.50
   1   2   4  372.06    9.90
   1   2   4  376.96    8.80
  -2  -2  -4   79.59    4.00
  -2  -2  -4   84.79    5.50
   2   2   4   84.29    4.40
   2   2   4   79.69    4.00
   2   2   4   77.19    5.40
  -3  -2  -4  124.99    5.00
   3   2   4  125.89    5.50
   3   2   4  122.19    7.00
  -4  -2  -4  535.55   12.60
  -4  -2  -4  553.74   14.90
  -4  -2  -4  555.14   16.70
   4   2   4  531.75   13.80
   4   2   4  537.85   16.90
  -5  -2  -4  409.76   14.70
  -5  -2  -4  410.96   12.70
  -5  -2  -4  400.76   10.50
   5   2   4  400.56   12.10
   5   2   4  419.06   15.30
  -6  -2  -4  199.28    6.80
  -6  -2  -4  208.28    8.70
   6   2   4  195.98   11.20
   6   2   4  187.98    8.30
  -7  -2  -4  153.48    7.70
  -7  -2  -4  158.38    6.10
   7   2   4  155.48    7.90
   7   2   4  173.88   10.70
  -8  -2  -4  161.18    6.10
  -8  -2  -4  157.18    8.10
   8   2   4  169.58   11.30
  -9  -2  -4   68.29    5.50
  -9  -2  -4   68.69    3.90
   9   2   4   69.19    8.00
 -10  -2  -4    0.90    1.20
  10   2   4   -1.30    2.50
 -11  -2  -4   70.09    3.30
  11   2   4   72.29    9.10
  12   2   4    5.30    4.30
  14  -3  -4   -2.80    2.40
 -14   3   4   -1.60    2.10
  13  -3  -4    9.70    3.70
  13  -3  -4    3.00    2.10
 -13   3   4    4.00    1.80
  12  -3  -4   19.50    4.10
  12  -3  -4   33.10    4.00
 -12   3   4   22.80    3.10
  11  -3  -4    4.80    2.10
  11  -3  -4    6.90    2.70
  11  -3  -4   11.60    2.30
 -11   3   4    6.10    1.80
  10  -3  -4    2.50    1.40
  10  -3  -4    2.40    1.90
  10  -3  -4   -0.70    1.40
 -10   3   4    1.20    1.70
 -10   3   4   -1.50    1.20
   9  -3  -4  516.15   15.90
   9  -3  -4  515.75   12.80
  -9   3   4  481.45   15.80
  -9   3   4  497.35   12.90
   8  -3  -4   42.30    3.10
   8  -3  -4   45.50    4.30
   8  -3  -4   41.90    3.10
  -8   3   4   46.00    3.50
  -8   3   4   36.70    3.90
   7  -3  -4   96.09    4.00
   7  -3  -4  100.39    4.30
   7  -3  -4  105.69    5.90
  -7   3   4  104.29    4.90
  -7   3   4  104.89    6.20
   6  -3  -4   16.80    2.60
   6  -3  -4   16.80    1.60
   6  -3  -4   20.10    2.00
  -6   3   4   15.40    2.40
  -6   3   4   14.40    2.50
   5  -3  -4  198.28    6.00
  -5   3   4  201.58    6.80
  -5   3   4  198.48    8.10
   4  -3  -4  464.85   10.60
  -4   3   4  454.05   13.20
   3  -3  -4  108.99    6.20
   3  -3  -4  106.39    4.40
   3  -3  -4   97.89    5.20
  -3   3   4  107.79    5.10
   2  -3  -4  599.94   14.90
   2  -3  -4  624.24   15.90
   2  -3  -4  610.04   13.30
  -2   3   4  616.34   10.90
  -2   3   4  597.54   14.10
   1  -3  -4   38.50    3.00
   1  -3  -4   35.50    3.50
  -1   3   4   35.80    2.10
  -1   3   4   36.20    3.10
  -1   3   4   33.60    3.50
   0  -3  -4  197.98    7.90
   0  -3  -4  174.38    6.30
   0   3   4  185.88    5.50
   0   3   4  179.78    7.60
   0   3   4  187.08    7.00
  -1  -3  -4  379.46   10.30
  -1  -3  -4  398.46   12.20
   1   3   4  390.06   12.10
   1   3   4  403.96   11.30
   1   3   4  400.86    9.80
  -2  -3  -4 1973.40   36.50
  -2  -3  -4 2020.40   39.60
   2   3   4 1998.10   39.80
  -3  -3  -4  213.48    9.30
  -3  -3  -4  204.48    7.30
   3   3   4  204.38    7.50
   3   3   4  192.28    9.00
  -4  -3  -4  240.58   10.30
  -4  -3  -4  233.18    8.00
  -4  -3  -4  238.18    9.60
   4   3   4  210.38   10.00
   4   3   4  250.07    8.80
  -5  -3  -4    5.30    1.90
  -5  -3  -4    3.30    2.00
  -5  -3  -4    4.70    1.70
   5   3   4   -0.10    1.80
   5   3   4    2.70    1.60
  -6  -3  -4   40.80    4.20
  -6  -3  -4   36.70    3.40
   6   3   4   29.90    4.00
   6   3   4   43.40    5.50
  -7  -3  -4  335.67   12.50
  -7  -3  -4  338.07   10.30
   7   3   4  331.47   12.50
   7   3   4  333.47   15.20
  -8  -3  -4  146.09    6.50
  -8  -3  -4  156.78    8.40
   8   3   4  153.98   10.90
  -9  -3  -4  260.87   11.30
  -9  -3  -4  244.48    8.50
   9   3   4  257.47   14.80
 -10  -3  -4    2.60    1.40
  10   3   4   -1.80    2.20
 -11  -3  -4   93.79    4.60
 -11  -3  -4   97.69    4.70
  11   3   4   90.69    9.60
  12   3   4   16.60    5.20
  14  -4  -4   -0.70    2.20
  14  -4  -4   -1.50    2.20
 -14   4   4   11.80    2.60
  13  -4  -4    6.90    1.90
  13  -4  -4    5.10    3.20
 -13   4   4    5.70    2.20
  12  -4  -4   -1.90    1.70
  12  -4  -4    0.20    1.90
 -12   4   4    6.10    1.90
  11  -4  -4  132.79    9.60
  11  -4  -4  159.98    6.90
  11  -4  -4  144.49    6.80
 -11   4   4  152.28    6.80
  10  -4  -4  330.57    9.90
  10  -4  -4  329.07   10.10
  10  -4  -4  319.87   12.80
 -10   4   4  325.37   10.40
   9  -4  -4  190.08    6.90
   9  -4  -4  185.48    6.60
   9  -4  -4  189.48    9.10
  -9   4   4  187.38    7.60
  -9   4   4  176.58    9.30
   8  -4  -4  146.29    5.50
   8  -4  -4  136.29    5.00
   8  -4  -4  137.09    7.30
  -8   4   4  139.79    7.80
  -8   4   4  130.09    6.10
   7  -4  -4   21.00    2.20
   7  -4  -4   20.40    3.50
   7  -4  -4   17.60    1.60
  -7   4   4   16.90    3.20
  -7   4   4   15.30    2.50
   6  -4  -4   21.40    3.10
   6  -4  -4   24.20    2.30
  -6   4   4   24.90    3.90
  -6   4   4   24.00    2.80
   5  -4  -4   50.19    4.10
   5  -4  -4   51.39    3.20
  -5   4   4   55.29    3.80
   4  -4  -4  783.82   16.40
   4  -4  -4  767.92   18.60
  -4   4   4  789.32   17.80
   3  -4  -4   71.79    4.00
  -3   4   4   74.79    4.60
   2  -4  -4 1084.39   24.40
   2  -4  -4 1105.99   22.20
  -2   4   4 1087.09   23.20
  -2   4   4 1125.79   19.30
   1  -4  -4    3.90    1.80
   1  -4  -4    4.80    1.70
  -1   4   4    6.70    2.20
  -1   4   4    4.70    2.10
  -1   4   4    4.70    1.20
   0  -4  -4  127.29    5.80
   0  -4  -4  136.19    4.70
   0  -4  -4  141.39    6.80
   0   4   4  130.19    6.30
   0   4   4  130.09    6.50
   0   4   4  138.09    5.00
  -1  -4  -4    8.80    1.70
  -1  -4  -4    6.00    2.10
  -1  -4  -4    3.50    1.50
   1   4   4    8.50    1.70
   1   4   4   12.10    2.60
  -2  -4  -4  105.49    5.50
  -2  -4  -4  103.99    6.10
  -2  -4  -4  107.59    4.90
   2   4   4   99.69    5.00
   2   4   4  100.29    6.10
  -3  -4  -4  206.98    7.40
  -3  -4  -4  210.08    9.10
  -3  -4  -4  195.28    7.70
   3   4   4  201.68    9.20
   3   4   4  199.88    7.80
  -4  -4  -4   28.60    3.30
  -4  -4  -4   23.70    4.00
  -4  -4  -4   32.00    3.80
  -4  -4  -4   31.20    3.90
   4   4   4   33.10    3.50
   4   4   4   34.30    4.30
  -5  -4  -4  198.28    9.90
  -5  -4  -4  187.08    7.70
  -5  -4  -4  182.88    9.10
  -5  -4  -4  200.78    8.20
   5   4   4  189.58   10.00
   5   4   4  183.18    8.40
  -6  -4  -4   27.00    3.40
  -6  -4  -4   23.00    4.20
   6   4   4   21.30    4.30
   6   4   4   27.40    4.20
  -7  -4  -4   51.29    5.30
  -7  -4  -4   52.69    4.40
   7   4   4   60.49    6.60
  -8  -4  -4  148.99    7.30
  -8  -4  -4  144.89    8.60
   8   4   4  161.38   11.00
  -9  -4  -4  116.59    7.50
   9   4   4  121.49   10.20
 -10  -4  -4   14.20    2.80
  10   4   4   20.10    5.50
 -11  -4  -4   87.69    5.10
  11   4   4  102.79   10.30
 -12  -4  -4  108.99    5.90
  12   4   4  132.49   12.40
  14  -5  -4    6.00    3.60
 -14   5   4   16.90    3.20
  13  -5  -4   40.40    4.40
 -13   5   4   43.20    4.30
  12  -5  -4   13.60    2.50
  12  -5  -4   18.40    4.10
  12  -5  -4   15.10    2.70
 -12   5   4   10.10    2.50
  11  -5  -4   64.49    4.20
  11  -5  -4   50.79    5.10
  11  -5  -4   58.09    5.90
 -11   5   4   57.19    4.70
  10  -5  -4  149.69    7.20
  10  -5  -4  151.48    6.10
  10  -5  -4  148.79    8.70
 -10   5   4  159.18    7.40
   9  -5  -4  162.78    5.60
   9  -5  -4  162.18    8.60
   9  -5  -4  167.58    6.20
  -9   5   4  143.69    8.70
  -9   5   4  162.48    7.40
   8  -5  -4   35.00    4.00
   8  -5  -4   31.80    2.70
  -8   5   4   31.00    3.50
   7  -5  -4   87.79    4.20
   7  -5  -4  100.89    6.20
  -7   5   4   83.99    6.30
  -7   5   4   86.19    5.30
   6  -5  -4    5.80    1.80
   6  -5  -4    8.10    1.70
  -6   5   4    6.60    2.00
   5  -5  -4  856.71   18.00
   5  -5  -4  859.21   20.70
  -5   5   4  832.62   19.80
   4  -5  -4  434.86   14.30
   4  -5  -4  435.06   11.30
   4  -5  -4  457.35   13.60
  -4   5   4  426.66   12.60
   3  -5  -4   46.60    3.50
   3  -5  -4   43.80    4.10
   3  -5  -4   46.50    4.30
  -3   5   4   46.70    4.00
   2  -5  -4    0.40    1.30
   2  -5  -4    1.70    1.30
  -2   5   4    0.80    0.70
  -2   5   4   -0.20    1.20
   1  -5  -4  184.18    8.00
   1  -5  -4  197.58    5.40
   1  -5  -4  190.48    7.40
  -1   5   4  186.48    8.10
  -1   5   4  191.38    8.10
  -1   5   4  189.18    6.00
   0  -5  -4    0.90    0.90
   0  -5  -4    1.70    1.30
   0   5   4    1.30    1.40
   0   5   4   -0.50    0.80
  -1  -5  -4  795.82   16.50
  -1  -5  -4  724.93   18.20
  -1  -5  -4  782.72   19.40
   1   5   4  777.42   19.20
   1   5   4  764.52   19.10
  -2  -5  -4  386.06   12.10
  -2  -5  -4  409.36   10.90
  -2  -5  -4  397.36   15.10
   2   5   4  421.76   13.30
   2   5   4  394.36   11.60
  -3  -5  -4  858.91   21.10
  -3  -5  -4  910.31   20.10
  -3  -5  -4  904.81   22.70
   3   5   4  947.01   23.40
   3   5   4  920.41   21.40
  -4  -5  -4  526.85   15.00
  -4  -5  -4  548.85   14.60
  -4  -5  -4  515.75   17.00
  -4  -5  -4  537.65   16.70
   4   5   4  558.24   17.30
   4   5   4  532.85   15.50
  -5  -5  -4    1.30    1.70
  -5  -5  -4    1.40    1.80
  -5  -5  -4    0.20    1.30
   5   5   4   -0.40    1.60
   5   5   4    3.60    2.10
  -6  -5  -4   98.29    7.20
  -6  -5  -4  115.09    6.60
  -6  -5  -4  103.29    6.60
   6   5   4  106.89    7.10
   6   5   4  100.49    7.90
  -7  -5  -4   10.60    2.90
  -7  -5  -4   12.10    3.20
   7   5   4   14.50    4.20
  -8  -5  -4   37.70    4.30
   8   5   4   39.00    6.00
  -9  -5  -4   15.40    3.30
   9   5   4   10.40    4.20
 -10  -5  -4  219.78    9.30
  10   5   4  243.38   15.00
 -11  -5  -4   16.40    3.00
  11   5   4   16.90    5.50
  14  -6  -4    3.40    2.60
  14  -6  -4    6.80    3.20
 -14   6   4    2.20    3.10
  13  -6  -4   35.70    3.60
  13  -6  -4   43.50    5.80
  13  -6  -4   35.30    3.90
 -13   6   4   39.10    4.80
  12  -6  -4   17.40    2.90
  12  -6  -4   16.90    4.00
  12  -6  -4   14.70    2.40
 -12   6   4   11.70    3.00
  11  -6  -4   -0.60    1.30
  11  -6  -4    1.60    1.80
 -11   6   4    4.30    1.90
  10  -6  -4    4.10    2.20
  10  -6  -4   -0.80    1.40
  10  -6  -4    1.80    1.10
 -10   6   4    3.80    2.10
   9  -6  -4   26.90    4.00
   9  -6  -4   25.40    2.90
  -9   6   4   26.20    3.70
   8  -6  -4  206.58    9.60
   8  -6  -4  189.18    8.30
  -8   6   4  215.38    9.00
   7  -6  -4  163.68    8.10
   7  -6  -4  150.98    7.00
  -7   6   4  148.19    7.40
   6  -6  -4    4.90    2.20
   6  -6  -4    2.40    1.40
  -6   6   4    4.00    1.70
   5  -6  -4   49.50    3.70
   5  -6  -4   45.20    4.40
  -5   6   4   51.79    4.50
   4  -6  -4   15.60    3.60
   4  -6  -4   22.30    3.40
   4  -6  -4   28.10    3.00
  -4   6   4   23.60    3.30
   3  -6  -4   38.90    4.00
   3  -6  -4   40.70    4.30
   3  -6  -4   43.40    3.70
  -3   6   4   44.50    4.20
   2  -6  -4   45.60    2.30
   2  -6  -4   50.89    4.00
   2  -6  -4   41.40    4.00
  -2   6   4   51.89    4.50
  -2   6   4   45.90    2.70
   1  -6  -4  346.67   11.00
   1  -6  -4  340.27    8.30
   1  -6  -4  346.47   11.60
  -1   6   4  340.17    9.40
   0  -6  -4    7.30    2.10
   0  -6  -4    5.00    1.90
   0  -6  -4    8.00    1.60
   0   6   4    6.10    1.80
   0   6   4    5.00    1.50
  -1  -6  -4   45.90    4.20
  -1  -6  -4   50.99    3.50
   1   6   4   50.99    4.30
   1   6   4   49.90    3.90
  -2  -6  -4   64.79    4.30
  -2  -6  -4   66.49    5.10
  -2  -6  -4   65.89    5.10
   2   6   4   54.19    4.70
   2   6   4   64.39    4.60
  -3  -6  -4  139.59    6.50
  -3  -6  -4  131.59    7.30
  -3  -6  -4  123.39    7.00
   3   6   4  136.09    7.10
   3   6   4  142.49    7.80
  -4  -6  -4  100.79    6.40
  -4  -6  -4  107.59    6.90
  -4  -6  -4  104.69    6.00
  -4  -6  -4   97.69    7.30
   4   6   4  103.89    7.00
   4   6   4   97.09    6.40
  -5  -6  -4   94.59    6.90
  -5  -6  -4   97.89    7.40
  -5  -6  -4   86.89    6.20
  -5  -6  -4   96.59    6.20
   5   6   4   98.89    7.20
   5   6   4   92.69    6.60
  -6  -6  -4   51.59    5.00
  -6  -6  -4   33.50    5.00
  -6  -6  -4   43.60    4.80
   6   6   4   44.00    5.50
  -7  -6  -4   63.29    5.90
  -7  -6  -4   63.09    5.40
   7   6   4   67.69    6.80
  -8  -6  -4  357.86   13.10
   8   6   4  385.16   17.10
  -9  -6  -4   37.00    4.40
   9   6   4   26.10    5.70
 -10  -6  -4   21.80    3.70
  10   6   4   17.10    4.60
 -11  -6  -4   38.90    4.40
  14  -7  -4   20.10    3.20
  14  -7  -4   25.00    5.20
  13  -7  -4    4.00    2.90
  13  -7  -4    6.80    2.20
 -13   7   4   13.40    3.30
  12  -7  -4    0.30    1.50
  12  -7  -4    3.10    2.10
 -12   7   4   -0.30    2.00
  11  -7  -4  217.98   11.10
  11  -7  -4  235.08    8.30
 -11   7   4  247.98   10.40
  10  -7  -4   45.90    5.30
  10  -7  -4   43.30    3.60
 -10   7   4   44.30    4.80
   9  -7  -4  270.47    8.50
   9  -7  -4  256.57   11.30
  -9   7   4  255.07   10.70
   8  -7  -4  163.38    8.70
   8  -7  -4  161.48    6.40
  -8   7   4  148.89    8.10
   7  -7  -4  134.79    7.60
   7  -7  -4  128.69    5.70
  -7   7   4  127.19    7.40
   6  -7  -4  229.08    8.10
   6  -7  -4  231.68   10.10
  -6   7   4  221.48    9.80
   5  -7  -4  116.69    7.20
   5  -7  -4  118.29    7.70
   5  -7  -4  120.99    6.00
  -5   7   4  123.59    7.20
   4  -7  -4    8.30    2.20
   4  -7  -4   12.10    2.70
   4  -7  -4   13.30    3.00
  -4   7   4    8.90    2.50
   3  -7  -4   85.29    6.00
   3  -7  -4   91.09    5.50
   3  -7  -4   93.49    3.00
  -3   7   4   92.99    3.60
  -3   7   4   89.19    6.20
   2  -7  -4  473.75   10.20
   2  -7  -4  453.25   14.30
   2  -7  -4  489.65   14.10
  -2   7   4  479.85   11.70
   1  -7  -4  186.58    5.90
   1  -7  -4  175.68    8.10
   1  -7  -4  166.18    9.30
  -1   7   4  171.48    6.70
   0  -7  -4   19.70    3.20
   0  -7  -4   25.00    3.90
   0  -7  -4   29.30    2.80
   0   7   4   29.20    3.10
   0   7   4   23.10    3.20
  -1  -7  -4  789.42   17.60
  -1  -7  -4  779.02   20.40
   1   7   4  795.32   19.80
   1   7   4  769.92   19.20
  -2  -7  -4  648.64   18.50
  -2  -7  -4  691.03   19.20
  -2  -7  -4  706.33   18.80
   2   7   4  703.93   18.70
   2   7   4  743.93   19.10
  -3  -7  -4   43.40    4.50
  -3  -7  -4   41.20    4.80
  -3  -7  -4   55.49    4.50
   3   7   4   49.70    4.70
   3   7   4   50.79    4.80
  -4  -7  -4  251.47   12.50
  -4  -7  -4  252.07   10.90
  -4  -7  -4  261.97   11.10
  -4  -7  -4  272.77   10.20
   4   7   4  281.97   11.70
   4   7   4  260.47   11.30
  -5  -7  -4  454.65   21.90
  -5  -7  -4  419.96   15.20
  -5  -7  -4  425.46   14.80
  -5  -7  -4  434.46   14.00
   5   7   4  428.36   15.70
   5   7   4  422.26   15.90
  -6  -7  -4  304.17   12.10
  -6  -7  -4  324.37   12.60
   6   7   4  302.87   13.60
  -7  -7  -4  199.78   10.00
  -7  -7  -4  205.78   10.00
   7   7   4  190.18   11.30
  -8  -7  -4   59.79    5.60
   8   7   4   63.39    7.10
  -9  -7  -4   17.90    3.60
   9   7   4   18.00    4.50
 -10  -7  -4    7.30    2.60
  10   7   4   12.60    4.20
  13  -8  -4    0.70    2.10
  13  -8  -4   -2.60    1.60
  12  -8  -4    7.10    2.00
  11  -8  -4  102.99    7.80
  11  -8  -4  107.79    5.50
 -11   8   4   89.59    7.10
  10  -8  -4   44.80    3.70
  10  -8  -4   44.80    5.10
 -10   8   4   36.20    5.90
   9  -8  -4  119.99    5.70
   9  -8  -4  124.39    8.00
  -9   8   4  109.89    8.90
   8  -8  -4    9.20    2.90
   8  -8  -4   11.30    2.30
  -8   8   4    8.80    3.00
   7  -8  -4    5.20    1.80
   7  -8  -4    8.10    2.50
  -7   8   4    7.20    2.60
   6  -8  -4   60.19    6.00
   6  -8  -4   72.29    5.90
   6  -8  -4   68.79    4.80
  -6   8   4   69.29    5.90
   5  -8  -4  755.32   21.10
   5  -8  -4  703.53   18.10
   5  -8  -4  722.53   21.40
  -5   8   4  778.62   21.40
   4  -8  -4   82.39    6.30
   4  -8  -4   87.09    6.60
   4  -8  -4   84.69    5.60
   3  -8  -4   35.20    4.10
   3  -8  -4   29.90    2.10
   3  -8  -4   29.80    4.00
  -3   8   4   24.80    2.20
   2  -8  -4  334.37    8.40
   2  -8  -4  328.47   11.80
   2  -8  -4  321.57   11.90
  -2   8   4  342.27    9.90
   1  -8  -4  597.24   17.00
   1  -8  -4  603.34   13.50
   1  -8  -4  606.94   17.40
   0  -8  -4    0.80    1.30
   0  -8  -4    0.30    1.50
   0  -8  -4    4.50    2.00
   0   8   4    3.40    1.80
  -1  -8  -4    7.60    2.10
  -1  -8  -4    7.20    2.10
  -1  -8  -4    2.10    2.00
   1   8   4    6.20    2.00
   1   8   4    7.90    2.40
  -2  -8  -4  351.66   11.00
  -2  -8  -4  320.37   11.70
  -2  -8  -4  343.67   13.10
   2   8   4  329.47   11.70
   2   8   4  339.17   12.50
  -3  -8  -4  464.65   14.80
  -3  -8  -4  458.45   13.70
  -3  -8  -4  448.46   15.60
   3   8   4  440.26   17.70
   3   8   4  450.45   14.60
  -4  -8  -4  435.06   13.90
  -4  -8  -4  445.06   15.50
  -4  -8  -4  412.86   14.60
   4   8   4  445.66   15.20
   4   8   4  437.16   15.90
  -5  -8  -4  310.57   11.90
  -5  -8  -4  305.77   12.80
   5   8   4  297.67   13.20
  -6  -8  -4   42.30    5.10
  -6  -8  -4   37.70    4.80
   6   8   4   45.20    5.10
  -7  -8  -4    4.70    2.60
  -7  -8  -4    7.80    2.80
   7   8   4    1.30    2.00
  -8  -8  -4   -1.50    1.50
   8   8   4    0.60    1.90
  -9  -8  -4    8.60    3.40
   9   8   4   12.70    4.10
  13  -9  -4    8.60    3.40
  13  -9  -4    7.30    2.30
  12  -9  -4    0.50    1.60
  12  -9  -4    3.70    2.50
  11  -9  -4    3.80    2.50
  11  -9  -4    2.90    1.70
  10  -9  -4    1.90    1.50
  10  -9  -4    2.80    2.00
   9  -9  -4    3.30    1.70
   9  -9  -4    3.80    2.20
   8  -9  -4   35.60    3.60
   8  -9  -4   36.30    4.80
   7  -9  -4   99.49    5.80
   7  -9  -4   98.29    7.20
   6  -9  -4   -1.00    1.90
   6  -9  -4   -2.10    1.70
   6  -9  -4    3.20    1.80
   5  -9  -4   14.70    3.00
   5  -9  -4   13.70    3.40
   5  -9  -4   18.00    4.10
   4  -9  -4    1.80    1.80
   4  -9  -4    0.80    1.80
   4  -9  -4   -1.50    1.70
   3  -9  -4   94.39    3.80
   3  -9  -4   84.19    6.10
   3  -9  -4   84.99    6.20
  -3   9   4   90.89    4.40
   2  -9  -4  195.28    9.40
   2  -9  -4  192.98    9.20
   2  -9  -4  206.68    6.50
  -2   9   4  202.28    7.60
   1  -9  -4  208.88    9.90
   1  -9  -4  193.58    6.90
   1  -9  -4  209.48    9.20
  -1   9   4  190.78    8.10
   0  -9  -4  136.89    7.30
   0  -9  -4  140.39    6.10
   0  -9  -4  131.09    8.10
   0   9   4  143.09    7.30
  -1  -9  -4  474.85   16.30
  -1  -9  -4  505.65   13.60
  -1  -9  -4  487.15   14.80
   1   9   4  476.45   15.40
  -2  -9  -4  609.54   17.10
  -2  -9  -4  582.54   18.80
  -2  -9  -4  593.44   16.00
   2   9   4  598.74   16.70
   2   9   4  589.64   18.20
  -3  -9  -4    3.70    2.20
  -3  -9  -4    1.70    2.20
  -3  -9  -4    1.00    1.70
   3   9   4    3.30    1.80
   3   9   4    4.70    2.50
  -4  -9  -4   35.60    4.20
  -4  -9  -4   42.20    5.30
  -4  -9  -4   42.50    4.60
   4   9   4   42.80    4.50
  -5  -9  -4   23.40    3.80
  -5  -9  -4   16.30    3.70
   5   9   4   24.40    4.80
  -6  -9  -4    0.40    1.50
  -6  -9  -4    2.20    2.00
   6   9   4    3.40    2.00
  -7  -9  -4   21.90    4.50
  -7  -9  -4   20.50    4.20
   7   9   4   27.50    5.30
  -8  -9  -4    6.60    2.80
   8   9   4    1.10    2.10
  -9  -9  -4    3.80    3.40
   9   9   4   -0.80    3.10
  12 -10  -4    5.40    2.50
  11 -10  -4    2.70    1.60
  11 -10  -4    4.10    2.60
  10 -10  -4    0.00    1.30
  10 -10  -4   -0.20    1.60
   9 -10  -4  115.09    6.10
   9 -10  -4  112.19    7.90
   8 -10  -4   16.90    2.90
   8 -10  -4   25.80    4.80
   7 -10  -4    6.70    2.10
   7 -10  -4   12.90    3.90
   7 -10  -4    3.50    2.40
   6 -10  -4   -2.20    2.10
   6 -10  -4   -1.20    1.70
   6 -10  -4   -2.50    1.10
   5 -10  -4   60.39    6.10
   5 -10  -4   63.09    5.50
   5 -10  -4   67.69    6.50
   4 -10  -4   39.90    2.30
   4 -10  -4   40.60    4.70
   4 -10  -4   48.80    5.80
   4 -10  -4   39.00    4.80
   3 -10  -4  259.37    7.20
   3 -10  -4  280.47   11.50
   3 -10  -4  248.28   10.90
  -3  10   4  253.77    8.40
   2 -10  -4  393.06   14.30
   2 -10  -4  371.66   13.40
   2 -10  -4  389.56   10.20
  -2  10   4  404.56   12.20
   1 -10  -4  439.86   14.30
   1 -10  -4  424.76   15.40
   1 -10  -4  439.26   11.70
  -1  10   4  428.26   13.60
   0 -10  -4   10.20    3.40
   0 -10  -4   13.50    3.00
   0 -10  -4   14.50    2.90
   0  10   4    9.50    2.50
  -1 -10  -4   59.49    4.80
  -1 -10  -4   62.09    6.20
  -1 -10  -4   68.89    4.80
   1  10   4   61.89    5.30
  -2 -10  -4    3.40    1.70
  -2 -10  -4    1.00    2.00
  -2 -10  -4    2.40    1.50
   2  10   4   -1.00    1.30
  -3 -10  -4    3.40    2.40
  -3 -10  -4    0.40    1.70
  -3 -10  -4   -1.80    1.40
   3  10   4   -1.20    1.40
  -4 -10  -4   29.40    5.20
  -4 -10  -4   37.80    4.60
   4  10   4   25.70    4.20
  -5 -10  -4    6.20    2.60
  -5 -10  -4    5.40    2.60
   5  10   4    1.50    2.20
  -6 -10  -4   73.49    7.00
   6  10   4   74.49    6.30
  -7 -10  -4   45.00    5.50
   7  10   4   35.90    5.00
   8  10   4   52.39    5.90
  12 -11  -4    5.80    3.00
  12 -11  -4   13.60    2.60
  11 -11  -4    3.90    2.80
  11 -11  -4    1.30    1.60
  10 -11  -4    9.20    3.10
  10 -11  -4    5.70    2.00
   9 -11  -4    5.60    2.60
   9 -11  -4    4.60    2.00
   8 -11  -4    4.10    2.10
   8 -11  -4    2.60    2.40
   7 -11  -4   72.79    7.50
   7 -11  -4  103.09    6.60
   7 -11  -4  101.59    8.00
   6 -11  -4   17.10    4.00
   6 -11  -4   23.00    3.70
   6 -11  -4   27.10    5.00
   5 -11  -4   79.19    6.70
   5 -11  -4   73.59    7.10
   5 -11  -4   64.79    7.10
   4 -11  -4  115.59    7.80
   4 -11  -4  121.09    9.10
   4 -11  -4  119.99    4.20
   4 -11  -4  112.99    7.60
   3 -11  -4  136.99    8.40
   3 -11  -4  145.69    8.40
   3 -11  -4  134.99    5.20
  -3  11   4  128.69    7.30
   2 -11  -4  116.79    7.90
   2 -11  -4  118.09    5.30
   2 -11  -4  111.29    7.00
  -2  11   4  105.59    6.10
   1 -11  -4    9.00    2.00
   1 -11  -4    7.20    3.00
   1 -11  -4    7.90    2.40
  -1  11   4    8.90    2.30
   0 -11  -4   20.80    3.40
   0 -11  -4   20.90    4.60
   0 -11  -4   15.50    2.70
   0  11   4   14.60    3.30
  -1 -11  -4    4.40    1.80
  -1 -11  -4   -1.70    1.60
  -1 -11  -4    2.30    1.40
   1  11   4   -2.90    1.70
  -2 -11  -4    9.00    2.40
  -2 -11  -4   13.00    3.70
  -2 -11  -4   12.00    2.70
   2  11   4    6.50    2.90
  -3 -11  -4   30.10    5.60
  -3 -11  -4   22.00    3.60
  -3 -11  -4   20.60    3.10
  -4 -11  -4   46.60    5.00
  -4 -11  -4   35.50    5.80
   4  11   4   29.00    3.80
  -5 -11  -4   28.60    6.00
  -5 -11  -4   22.70    4.20
   5  11   4   34.00    4.00
  -6 -11  -4   18.60    4.00
  -6 -11  -4   14.40    4.30
  -7 -11  -4   84.99    7.50
  -7 -11  -4   80.99    7.80
  11 -12  -4    3.80    2.20
  11 -12  -4    2.50    1.70
  10 -12  -4    0.10    1.60
  10 -12  -4   -1.70    2.20
   9 -12  -4   -1.40    2.00
   9 -12  -4   -0.80    1.70
   8 -12  -4   15.70    3.00
   7 -12  -4  135.59    9.60
   7 -12  -4  149.59    8.20
   6 -12  -4  189.38    9.50
   6 -12  -4  184.58   10.80
   6 -12  -4  191.68   11.40
   5 -12  -4  195.68   10.10
   5 -12  -4  193.28   10.50
   5 -12  -4  183.78   11.40
   4 -12  -4    5.90    1.40
   4 -12  -4    8.60    3.00
   4 -12  -4    4.00    2.40
   4 -12  -4    9.20    3.50
   3 -12  -4   13.60    2.10
   3 -12  -4   19.40    3.60
   3 -12  -4   15.40    3.40
   2 -12  -4    5.90    2.60
   2 -12  -4    7.70    2.50
   2 -12  -4   10.80    2.10
  -2  12   4    7.90    2.20
   1 -12  -4   11.10    2.70
   1 -12  -4   14.80    3.60
   1 -12  -4   11.40    2.40
  -1  12   4   14.10    2.90
   0 -12  -4   26.60    3.50
   0 -12  -4   25.70    3.30
   0 -12  -4   21.50    4.20
  -1 -12  -4   24.60    5.00
  -1 -12  -4   27.00    3.60
   1  12   4   30.90    4.50
  -2 -12  -4   81.49    5.90
  -2 -12  -4   76.59   11.00
  -3 -12  -4   69.39    7.20
  -3 -12  -4   72.79    6.10
  -4 -12  -4    8.40    3.00
  -4 -12  -4   11.10    3.60
  -5 -12  -4  141.29    8.90
  -5 -12  -4  169.38   11.00
  10 -13  -4   47.80    6.20
  10 -13  -4   39.70    5.60
   9 -13  -4    9.00    3.00
   8 -13  -4    3.10    2.50
   8 -13  -4    4.30    2.30
   7 -13  -4   52.39    6.30
   7 -13  -4   55.19    5.70
   6 -13  -4   36.70    5.40
   6 -13  -4   29.40    5.80
   6 -13  -4   19.80    3.80
   5 -13  -4   20.60    4.30
   5 -13  -4   21.30    4.60
   5 -13  -4   20.70    5.40
   4 -13  -4   19.60    5.00
   4 -13  -4   17.10    3.50
   3 -13  -4    2.80    1.90
   3 -13  -4    3.30    1.30
   2 -13  -4   14.50    4.00
   2 -13  -4   15.10    3.10
   2 -13  -4   19.00    2.80
  -2  13   4   15.80    2.90
   1 -13  -4    0.60    1.50
   1 -13  -4   -0.50    1.50
   1 -13  -4    2.60    2.60
  -1  13   4    2.00    2.10
   0 -13  -4    1.70    2.40
   0 -13  -4   -0.70    1.40
   0  13   4    6.50    2.40
  -1 -13  -4    6.40    2.40
  -1 -13  -4   11.60    4.00
  -2 -13  -4   48.60    4.90
  -2 -13  -4   44.60    6.30
  -3 -13  -4   86.69    8.10
  -3 -13  -4   91.29    6.90
  -4 -13  -4    3.60    2.40
  -4 -13  -4    6.40    2.90
   8 -14  -4    2.30    2.40
   8 -14  -4    6.50    3.20
   7 -14  -4    2.70    2.40
   7 -14  -4    0.70    2.30
   6 -14  -4   -2.10    3.00
   6 -14  -4   -2.50    1.80
   6 -14  -4   -0.10    2.40
   5 -14  -4    0.10    2.50
   5 -14  -4    9.70    2.90
   4 -14  -4    2.40    2.70
   4 -14  -4   -2.40    2.10
   4 -14  -4    4.00    2.40
   3 -14  -4   -1.90    1.10
   3 -14  -4   -0.50    1.90
   3 -14  -4    4.50    2.00
   2 -14  -4    4.70    1.90
   2 -14  -4    1.30    1.70
   2 -14  -4   -0.30    2.20
  -2  14   4   -3.10    2.10
   1 -14  -4   29.30    3.50
   1 -14  -4   29.20    5.40
  -1  14   4   20.50    4.20
   0 -14  -4   44.00    4.50
   0 -14  -4   31.30    6.00
  -1 -14  -4  108.49    7.00
  -1 -14  -4  117.99    9.70
  -2 -14  -4   76.39    6.30
  -2 -14  -4   72.19    8.10
   6 -15  -4   11.00    3.60
   6 -15  -4   -0.70    4.20
   6 -15  -4   12.60    4.10
   5 -15  -4   13.90    4.50
   5 -15  -4   12.10    3.80
   4 -15  -4    1.10    2.10
   4 -15  -4   -1.30    2.30
   3 -15  -4   -2.80    2.00
   3 -15  -4    0.50    1.30
   2 -15  -4   34.70    6.10
   2 -15  -4   46.10    4.00
   1 -15  -4   95.19    8.60
   1 -15  -4   97.99    6.00
   0 -15  -4   66.49    5.40
   0 -15  -4   56.09    7.10
  -2 -17   5   82.49    8.20
  -1 -17   5   68.49    7.50
   0 -17   5  116.39    9.20
   1 -17   5   81.79    9.40
   1 -17   5   87.69    8.80
   2 -17   5  132.09   10.40
   2 -17   5  134.69    9.70
   3 -17   5  196.98   12.50
   3 -17   5  171.78   10.80
   4 -17   5    5.10    2.70
   4 -17   5   12.10    3.60
   5 -17   5   38.50    5.20
   5 -17   5   25.70    4.80
   5 -17   5   26.50    5.20
   6 -17   5   10.60    3.50
   6 -17   5    7.90    3.00
   6 -17   5    0.80    2.50
   6 -17   5    6.70    2.50
  -4 -16   5   62.39    7.20
  -3 -16   5  144.49   10.40
  -2 -16   5  263.77   13.80
  -1 -16   5  338.37   19.80
   0 -16   5   79.29    7.50
   1 -16   5   90.19    7.80
   2 -16   5   65.39    6.70
   3 -16   5   -2.00    1.90
   3 -16   5    0.50    2.30
   4 -16   5   18.00    4.00
   4 -16   5   15.20    3.90
   5 -16   5   23.30    3.20
   5 -16   5   24.70    4.90
   5 -16   5   20.00    4.20
   5 -16   5   23.20    4.40
   6 -16   5   29.30    4.70
   6 -16   5   38.80    5.30
   6 -16   5   33.40    5.00
   6 -16   5   33.50    7.60
   7 -16   5   71.49    6.30
   7 -16   5   51.99    5.90
   7 -16   5   56.89    6.30
   7 -16   5   65.59    5.70
   8 -16   5   57.29    5.10
   8 -16   5   57.59    5.40
   8 -16   5   42.40    5.80
   8 -16   5   53.59    6.40
  -6 -15   5    8.00    3.20
  -5 -15   5   44.60    6.40
  -4 -15   5  150.48   10.20
  -3 -15   5  118.59    9.30
  -2 -15   5   45.40    6.00
  -1 -15   5   64.29    6.70
   0 -15   5   23.10    4.70
   1 -15   5   37.50    5.40
   2 -15   5   38.00    5.50
   3 -15   5   14.60    3.80
   3 -15   5   14.60    4.00
   4 -15   5   49.30    5.70
   4 -15   5   42.60    5.80
   5 -15   5   18.50    4.10
   5 -15   5   25.60    4.30
   5 -15   5   16.30    3.80
   5 -15   5   13.60    3.00
   6 -15   5  134.19    8.70
   6 -15   5  130.09    7.80
   6 -15   5  133.39    8.40
   6 -15   5  123.89    8.80
   7 -15   5   44.40    5.00
   7 -15   5   44.20    5.60
   7 -15   5   48.30    5.50
   7 -15   5   43.40    4.60
   8 -15   5  164.08   10.00
   8 -15   5  162.48   10.90
   8 -15   5  159.68    8.30
   8 -15   5  163.78    8.40
   9 -15   5  149.29   11.10
   9 -15   5  106.39    8.20
   9 -15   5  113.89    6.80
   9 -15   5  105.69    6.30
  -7 -14   5  138.89   10.30
  -6 -14   5   57.69    7.20
  -5 -14   5   92.99    8.40
  -4 -14   5  107.09   14.20
  -3 -14   5  122.29    9.10
  -2 -14   5   -3.00    1.30
  -1 -14   5    3.20    2.00
   0 -14   5   40.10    5.40
   1 -14   5    0.60    1.90
   2 -14   5   42.30    5.40
   3 -14   5  144.39    9.20
   4 -14   5  389.26   15.70
   4 -14   5  427.26   13.10
   4 -14   5  424.96   16.30
   5 -14   5  174.08    9.70
   5 -14   5  171.68    9.00
   5 -14   5  168.08    8.80
   5 -14   5  176.48   10.20
   6 -14   5  205.38   10.80
   6 -14   5  202.88    9.40
   6 -14   5  193.88   10.70
   6 -14   5  206.98   10.20
   7 -14   5  266.77   11.10
   7 -14   5  280.47   10.80
   7 -14   5  272.77   12.90
   7 -14   5  246.88   13.00
   8 -14   5   51.39    5.80
   8 -14   5   53.79    4.70
   8 -14   5   54.39    4.60
   8 -14   5   51.49    6.40
   9 -14   5  129.99    6.80
   9 -14   5  133.89    9.10
   9 -14   5  120.29    6.20
   9 -14   5  124.99   10.30
  10 -14   5   29.50    2.90
  10 -14   5   25.40    3.90
  10 -14   5   31.10    7.00
  10 -14   5   32.90    4.90
  -8 -13   5    7.70    3.70
  -7 -13   5   63.49    7.10
  -6 -13   5   21.10    4.70
  -5 -13   5   46.70    6.10
  -4 -13   5    0.00    1.60
  -3 -13   5   20.10    4.30
  -2 -13   5  100.89    8.80
  -1 -13   5    0.10    2.60
  -1 -13   5    2.00    1.90
   0  13  -5   96.69    9.10
   0 -13   5  108.19    7.90
   0 -13   5  103.69    7.70
   1 -13   5  182.58   10.30
   1 -13   5  173.08    9.90
   2 -13   5  149.09    9.30
   3 -13   5  304.87    9.80
   3 -13   5  308.87   13.50
   4 -13   5  276.87   10.80
   4 -13   5  286.27   12.80
   5 -13   5  734.83   21.40
   5 -13   5  778.02   22.90
   5 -13   5  789.12   22.00
   5 -13   5  741.13   20.00
   6 -13   5  291.77   10.80
   6 -13   5  291.57   13.10
   6 -13   5  283.07   12.90
   6 -13   5  276.27   11.40
   7 -13   5   95.49    6.30
   7 -13   5   86.49    7.10
   7 -13   5   93.89    5.80
   7 -13   5  101.49    8.10
   8 -13   5   15.10    2.90
   8 -13   5   23.20    4.30
   8 -13   5   15.90    4.50
   8 -13   5   11.50    2.60
   9 -13   5   25.00    5.90
   9 -13   5   20.60    4.60
   9 -13   5   17.30    3.00
  10 -13   5   19.90    5.40
  10 -13   5   25.60    4.90
  10 -13   5   20.40    2.30
  10 -13   5   27.30    3.20
  11 -13   5   17.70    3.30
  11 -13   5   19.00    4.00
  11 -13   5   17.60    5.50
  -9 -12   5   15.00    4.40
  -8 -12   5    2.80    2.70
  -7 -12   5   22.40    4.90
  -6 -12   5   16.80    4.00
  -5 -12   5   15.50    3.90
  -4 -12   5   58.79    6.50
  -3 -12   5    8.80    3.20
  -2 -12   5   29.80    5.20
  -2 -12   5   22.20    3.90
   1  12  -5   22.10    4.40
  -1 -12   5   32.10    4.50
  -1 -12   5   28.10    4.60
   0  12  -5   34.00    4.80
   0 -12   5   36.60    4.60
   0 -12   5   25.70    4.40
   1 -12   5   94.99    7.30
   1 -12   5   97.29    7.10
   2 -12   5  199.38   10.40
   3 -12   5   27.40    4.80
   3 -12   5   23.50    3.00
   4 -12   5  112.29    6.80
   4 -12   5  107.89    7.60
   5 -12   5  117.39    7.20
   5 -12   5  110.79    7.40
   5 -12   5  104.69    6.10
   5 -12   5  112.39    7.80
   6 -12   5  165.68    7.50
   6 -12   5  159.68    9.20
   6 -12   5  174.48    8.40
   6 -12   5  175.48   10.10
   7 -12   5  148.29    8.60
   7 -12   5  152.58    9.10
   7 -12   5  179.78   10.80
   7 -12   5  148.29    8.90
   8 -12   5  110.99    5.60
   8 -12   5  107.69    7.80
   8 -12   5  117.79    6.20
   8 -12   5  118.79    9.50
   9 -12   5   51.59    7.00
   9 -12   5   34.60    2.90
   9 -12   5   38.70    3.60
   9 -12   5   33.20    4.70
  10 -12   5   46.60    3.90
  10 -12   5   46.10    8.00
  10 -12   5   45.20    2.40
  11 -12   5   15.00    4.70
  11 -12   5   15.00    2.70
  12 -12   5    8.70    2.50
  10  11  -5   -4.80    3.00
 -10 -11   5   -4.20    1.80
   9  11  -5   10.00    2.60
  -9 -11   5    6.40    3.30
   8  11  -5   14.90    2.60
   8  11  -5   13.30    2.60
  -8 -11   5    8.00    3.20
  -7 -11   5   10.00    3.70
  -6 -11   5   61.69    6.50
  -5 -11   5  155.18    9.70
  -4 -11   5  529.05   18.50
   3  11  -5  272.87   13.30
  -3 -11   5  293.37   13.00
  -3 -11   5  257.07   12.00
   2  11  -5  348.97   14.80
  -2 -11   5  379.76   14.70
  -2 -11   5  331.17   20.20
   1  11  -5  124.79    8.60
  -1 -11   5  132.89    8.50
  -1 -11   5  123.19    7.80
   0  11  -5  660.13   20.40
   0 -11   5  646.74   19.20
   0 -11   5  646.14   20.00
   1 -11   5  375.46   13.70
   1 -11   5  401.26   14.80
   2 -11   5  393.26   14.70
   2 -11   5  424.16   11.30
   3 -11   5    4.30    1.70
   3 -11   5    4.30    2.10
   4 -11   5  154.98    8.20
   4 -11   5  152.78    8.70
   5 -11   5   51.89    5.20
   5 -11   5   33.80    4.60
   5 -11   5   41.70    3.80
   6 -11   5  248.78    8.70
   6 -11   5  238.78    9.50
   6 -11   5  234.28   11.20
   6 -11   5  241.08   12.00
   7 -11   5    1.00    1.40
   7 -11   5   -2.30    1.20
   7 -11   5    0.90    2.20
   7 -11   5   -0.10    1.20
   8 -11   5  576.74   14.00
   8 -11   5  590.14   15.00
   8 -11   5  599.14   22.30
   9 -11   5  107.39    9.80
   9 -11   5  100.69    4.10
   9 -11   5  109.19    5.90
  10 -11   5  144.69   12.00
  10 -11   5  159.58    7.20
  11 -11   5   52.39    4.50
  11 -11   5   47.90    8.50
  12 -11   5   38.10    7.80
  12 -11   5   28.90    3.90
  10  10  -5   38.50    4.90
 -10 -10   5   29.20    5.30
  -9 -10   5   19.20    4.60
   8  10  -5    7.70    2.20
   8  10  -5    4.70    2.00
  -8 -10   5    3.20    2.70
   7  10  -5    2.40    1.60
   7  10  -5    0.30    1.20
  -7 -10   5    1.50    2.20
   6  10  -5  173.88    6.40
  -6 -10   5  173.68   10.20
  -5 -10   5  259.27   12.20
   4  10  -5  327.97   14.80
  -4 -10   5  361.26   14.00
  -4 -10   5  367.06   14.30
   3  10  -5  222.08   11.50
  -3 -10   5  225.18   10.70
  -3 -10   5  227.68   11.10
   2  10  -5  270.07   12.40
  -2 -10   5  279.67   12.20
  -2 -10   5  265.47   11.20
   1  10  -5  730.43   21.50
  -1 -10   5  696.93   19.70
  -1 -10   5  735.53   21.10
   0  10  -5  862.21   23.40
   0 -10   5  845.12   21.90
   0 -10   5  862.21   23.30
   1 -10   5  949.40   24.70
   1 -10   5  914.01   18.40
   2 -10   5   94.49    6.60
   2 -10   5   97.29    5.10
   3 -10   5   28.70    3.40
   3 -10   5   28.10    3.80
   4 -10   5  380.36   13.50
   4 -10   5  383.36   14.00
   5 -10   5  274.97    9.00
   5 -10   5  268.07   12.00
   5 -10   5  292.87   11.90
   6 -10   5  881.01   25.60
   6 -10   5  866.41   20.30
   6 -10   5  903.71   24.30
   6 -10   5  890.31   19.30
   7 -10   5  541.45   20.10
   7 -10   5  545.45   13.50
   7 -10   5  538.85   13.50
   8 -10   5    2.20    2.90
   8 -10   5   10.10    2.10
   8 -10   5    8.20    1.70
   9 -10   5   44.00    3.70
   9 -10   5   32.90    6.20
  10 -10   5   77.39    9.00
  10 -10   5   64.19    5.40
  11 -10   5  153.18    7.40
  12 -10   5   96.49    6.40
  12 -10   5  106.39   11.20
  11   9  -5    2.50    2.80
 -11  -9   5    4.60    2.50
  10   9  -5   48.20    5.70
 -10  -9   5   43.30    6.60
   9   9  -5   80.09    6.60
  -9  -9   5   85.79    8.00
   8   9  -5   26.30    3.80
  -8  -9   5   23.60    4.70
   7   9  -5   72.19    5.30
  -7  -9   5   68.29    6.60
   6   9  -5   43.30    3.70
   6   9  -5   34.90    3.50
  -6  -9   5   45.50    5.50
   5   9  -5    3.40    1.40
   5   9  -5    1.30    1.90
   5   9  -5    3.70    1.30
  -5  -9   5    3.10    2.50
  -5  -9   5    2.80    2.10
   4   9  -5  615.34   20.20
  -4  -9   5  632.64   18.80
  -4  -9   5  646.74   19.50
   3   9  -5  676.13   20.80
  -3  -9   5  690.43   19.50
  -3  -9   5  677.93   20.00
   2   9  -5  184.28    9.60
  -2  -9   5  189.98    9.50
  -2  -9   5  185.68    8.70
   1   9  -5    4.30    1.80
  -1  -9   5    1.70    1.40
  -1  -9   5    0.00    1.20
   0   9  -5  859.21   22.70
   0  -9   5  858.51   30.50
   0  -9   5  863.71   21.00
   1  -9   5   33.90    2.70
   1  -9   5   31.40    3.50
   1  -9   5   30.60    4.00
   2  -9   5   39.00    3.40
   2  -9   5   42.70    4.50
   3  -9   5 1036.30   24.00
   3  -9   5  999.30   25.10
   4  -9   5  406.76   14.00
   4  -9   5  390.26   10.70
   4  -9   5  388.46   13.70
   5  -9   5   28.60    2.60
   5  -9   5   37.70    4.80
   6  -9   5   18.00    2.20
   6  -9   5   13.60    3.80
   6  -9   5   15.10    2.40
   7  -9   5  291.07   14.20
   7  -9   5  299.87    8.70
   7  -9   5  299.57    8.40
   8  -9   5  367.86   17.00
   8  -9   5  367.36   11.50
   8  -9   5  353.06    8.00
   9  -9   5  140.79    6.20
   9  -9   5  137.79   10.90
  10  -9   5   71.99    4.70
  10  -9   5   77.89    8.70
  11  -9   5   17.90    5.50
  11  -9   5   26.10    3.60
  12  -9   5    2.20    1.90
  12  -9   5   -0.30    3.60
  13  -9   5   -0.30    3.20
  13  -9   5    1.70    2.10
  12   8  -5    7.80    4.10
 -12  -8   5    4.40    3.50
  11   8  -5   16.60    4.60
 -11  -8   5   21.10    4.50
  10   8  -5   -2.90    2.00
 -10  -8   5   -3.10    2.00
   9   8  -5    8.90    3.00
  -9  -8   5    7.90    3.00
   8   8  -5   91.89    6.90
  -8  -8   5   96.59    7.50
   7   8  -5  115.29    7.00
  -7  -8   5  118.19    8.10
   6   8  -5   33.70    5.50
  -6  -8   5   31.00    4.10
  -6  -8   5   33.60    4.60
   5   8  -5  153.68    6.40
   5   8  -5  159.88    9.30
  -5  -8   5  161.78    9.90
  -5  -8   5  161.58    9.00
   4   8  -5   12.30    2.70
   4   8  -5   19.20    2.20
  -4  -8   5   20.70    3.80
  -4  -8   5   22.40    3.30
   3   8  -5   -1.80    1.10
  -3  -8   5   -0.80    1.10
  -3  -8   5   -0.60    1.40
   2   8  -5  221.88   10.10
  -2  -8   5  226.58    9.10
   1   8  -5    5.60    1.90
  -1  -8   5    3.40    1.70
  -1  -8   5    2.80    1.60
   0   8  -5  623.24   13.10
   0   8  -5  589.44   17.30
   0  -8   5  608.84   13.00
   0  -8   5  609.64   17.50
   0  -8   5  600.94   15.90
   1  -8   5 1348.07   27.50
   1  -8   5 1340.97   26.40
   1  -8   5 1364.86   30.30
   2  -8   5  761.12   18.50
   2  -8   5  791.12   20.50
   3  -8   5  752.12   19.40
   3  -8   5  756.32   20.00
   4  -8   5  115.09    7.10
   4  -8   5  111.39    4.60
   5  -8   5   16.20    3.50
   5  -8   5   11.70    1.70
   6  -8   5  305.57   13.60
   6  -8   5  305.77    8.10
   6  -8   5  298.17    8.50
   7  -8   5  146.29   10.00
   7  -8   5  150.98    5.50
   7  -8   5  142.39    4.60
   8  -8   5  132.29    5.60
   8  -8   5  149.88   10.70
   9  -8   5   30.10    6.30
   9  -8   5   32.30    3.10
  10  -8   5    8.80    2.30
  10  -8   5    8.10    3.80
  11  -8   5    6.60    2.30
  11  -8   5    6.90    3.90
  12  -8   5   49.10    4.70
  12  -8   5   42.20    8.30
  13  -8   5   68.39    5.90
  13  -8   5   67.59   10.00
  12   7  -5    1.50    3.10
 -12  -7   5    4.40    3.20
  11   7  -5   25.00    5.30
  11   7  -5   31.90    6.20
 -11  -7   5   38.30    5.60
  10   7  -5   -2.00    1.90
  10   7  -5    2.80    2.40
 -10  -7   5    4.00    2.70
   9   7  -5   26.00    4.80
   9   7  -5   32.20    6.20
  -9  -7   5   23.10    4.30
   8   7  -5  300.57   14.70
  -8  -7   5  311.87   12.90
  -8  -7   5  298.77   11.70
   7   7  -5  114.59    8.70
   7   7  -5  102.59    7.90
  -7  -7   5  103.49    6.60
  -7  -7   5  117.69    7.40
  -7  -7   5  116.79    7.70
   6   7  -5   46.90    5.10
   6   7  -5   39.10    5.30
  -6  -7   5   46.30    5.10
  -6  -7   5   45.10    4.60
   5   7  -5   42.10    4.70
   5   7  -5   51.59    4.00
   5   7  -5   49.80    5.50
  -5  -7   5   49.60    4.50
  -5  -7   5   49.70    5.10
   4   7  -5  941.11   30.00
   4   7  -5  928.01   24.50
   4   7  -5  947.41   20.10
  -4  -7   5  944.31   22.80
  -4  -7   5  976.50   24.10
   3   7  -5  389.96    9.90
   3   7  -5  385.56   13.60
  -3  -7   5  379.76   12.20
   2   7  -5  869.11   17.40
   2   7  -5  849.32   22.00
  -2  -7   5  862.21   21.90
  -2  -7   5  884.91   20.40
   1   7  -5  473.35   14.60
   1   7  -5  485.45   11.00
  -1  -7   5  473.35   14.70
  -1  -7   5  456.35   10.60
   0   7  -5  596.04   13.60
   0  -7   5  610.54   13.60
   0  -7   5  614.64   14.80
   0  -7   5  605.94   16.90
  -1   7  -5  581.84   14.00
   1  -7   5  557.14   14.00
   1  -7   5  567.04   13.60
   1  -7   5  572.54   16.20
  -2   7  -5 1489.05   29.80
   2  -7   5 1434.06   29.80
   2  -7   5 1432.96   31.00
   3  -7   5  296.87   10.90
   4  -7   5  154.28    4.80
   4  -7   5  156.38    8.40
   5  -7   5 1047.70   27.20
   5  -7   5 1039.70   19.30
   6  -7   5  100.49    3.90
   6  -7   5  102.99    4.00
   6  -7   5  103.29    7.80
   7  -7   5  389.96   16.60
   7  -7   5  379.16    9.70
   8  -7   5  227.78   13.20
   8  -7   5  208.88    7.20
   9  -7   5    8.90    2.80
   9  -7   5    4.50    3.10
   9  -7   5    4.20    2.10
  10  -7   5  261.27   15.70
  10  -7   5  241.88    9.20
  11  -7   5    3.80    3.40
  11  -7   5    0.10    2.10
 -12   7  -5  105.19    6.70
  12  -7   5  112.69    7.00
  12  -7   5  115.19   11.90
 -13   7  -5   90.39    7.40
  13  -7   5   98.59   11.70
  13  -7   5   89.69    6.90
  13   6  -5   19.80    5.50
  13   6  -5   20.90    6.50
 -13  -6   5   29.30    5.00
  12   6  -5   31.00    6.60
  12   6  -5    8.50    3.70
 -12  -6   5   15.70    3.80
  11   6  -5    3.00    3.00
  11   6  -5    1.60    2.70
 -11  -6   5    5.00    2.60
  10   6  -5   34.40    6.50
 -10  -6   5   30.30    4.90
 -10  -6   5   36.20    4.70
   9   6  -5   14.20    4.40
  -9  -6   5   15.00    2.90
  -9  -6   5   15.20    3.30
   8   6  -5   -1.60    1.60
   8   6  -5    3.30    2.80
  -8  -6   5    9.40    3.50
  -8  -6   5   10.40    3.20
   7   6  -5    4.20    2.20
   7   6  -5    4.90    3.20
  -7  -6   5    9.00    2.40
  -7  -6   5    5.30    2.50
  -7  -6   5    4.60    2.10
   6   6  -5  622.54   19.10
   6   6  -5  617.34   19.50
  -6  -6   5  607.64   17.90
  -6  -6   5  635.44   17.00
  -6  -6   5  616.44   17.60
   5   6  -5  114.99    7.40
   5   6  -5  120.49    7.40
  -5  -6   5  123.79    7.10
  -5  -6   5  112.29    6.30
   4   6  -5  256.87   10.60
   4   6  -5  273.77    9.00
   4   6  -5  265.67   10.80
  -4  -6   5  267.77    9.70
  -4  -6   5  267.37   10.60
   3   6  -5 2445.86   48.20
   3   6  -5 2618.74   45.30
   3   6  -5 2556.54   49.40
  -3  -6   5 2541.45   48.80
  -3  -6   5 2583.54   47.00
   2   6  -5 1084.69   21.00
   2   6  -5  991.40   23.10
  -2  -6   5 1049.40   24.30
   1   6  -5 1547.05   28.40
   1   6  -5 1442.86   31.20
  -1  -6   5 1511.65   27.90
  -1  -6   5 1558.44   29.20
  -1  -6   5 1501.15   31.70
   0   6  -5   41.70    3.30
   0  -6   5   41.20    3.10
   0  -6   5   39.00    3.00
  -1   6  -5  632.04   15.20
   1  -6   5  614.54   15.20
   1  -6   5  626.14   13.40
   1  -6   5  627.14   16.70
  -2   6  -5  384.56   11.80
   2  -6   5  391.96   12.10
  -3   6  -5   18.80    3.30
   3  -6   5   22.80    3.40
   3  -6   5   19.20    1.50
   4  -6   5  631.44   18.50
   4  -6   5  622.24   11.80
   5  -6   5  261.57    6.30
   5  -6   5  258.97    6.30
   5  -6   5  252.67   11.60
   6  -6   5   55.19    6.00
   6  -6   5   56.19    2.80
   7  -6   5    6.00    2.80
   7  -6   5    8.90    1.70
  -8   6  -5  451.05   12.00
   8  -6   5  450.55   11.90
   8  -6   5  476.25   19.40
  -9   6  -5  936.41   21.00
   9  -6   5  951.40   21.30
   9  -6   5  977.60   31.10
   9  -6   5  909.71   22.30
 -10   6  -5  411.06   12.60
  10  -6   5  433.56   20.60
  10  -6   5  436.66   13.30
 -11   6  -5  175.08    8.20
  11  -6   5  189.58   14.10
  11  -6   5  184.38    8.80
 -12   6  -5   93.49    6.30
  12  -6   5   96.29    6.80
  12  -6   5   89.99   10.40
 -13   6  -5   56.89    6.20
  13  -6   5   64.09    6.00
  13  -6   5   73.09   10.30
  13   5  -5   17.00    5.20
  13   5  -5   25.90    5.90
 -13  -5   5   25.10    5.00
  12   5  -5  120.99   10.60
  12   5  -5  106.39   10.20
  11   5  -5   89.89    8.70
 -11  -5   5   67.49    5.00
 -11  -5   5   83.49    6.80
  10   5  -5    7.40    3.50
 -10  -5   5    4.60    2.60
 -10  -5   5    7.00    1.90
   9   5  -5  143.59   14.30
   9   5  -5  138.89    9.90
  -9  -5   5  132.79    8.00
   8   5  -5  134.39    8.60
   8   5  -5  144.19    9.50
  -8  -5   5  137.39    6.80
  -8  -5   5  133.79    7.70
  -8  -5   5  126.69    7.60
   7   5  -5   82.19    6.40
   7   5  -5   79.59    6.80
  -7  -5   5   83.29    6.10
  -7  -5   5   79.49    5.10
   6   5  -5  475.65   15.80
   6   5  -5  442.36   15.20
  -6  -5   5  461.85   13.20
  -6  -5   5  465.65   14.10
  -6  -5   5  474.15   14.60
   5   5  -5  733.53   20.10
   5   5  -5  751.52   20.00
  -5  -5   5  776.92   18.70
  -5  -5   5  729.23   17.80
  -5  -5   5  737.03   19.10
   4   5  -5 1352.96   29.80
   4   5  -5 1420.46   30.60
   4   5  -5 1438.46   28.50
  -4  -5   5 1387.76   28.30
  -4  -5   5 1353.56   29.70
  -4  -5   5 1408.06   28.50
   3   5  -5 1320.97   28.40
   3   5  -5 1317.57   26.00
   3   5  -5 1245.28   27.10
  -3  -5   5 1272.57   27.90
  -3  -5   5 1327.87   26.20
   2   5  -5   88.39    4.50
   2   5  -5   86.49    5.40
   2   5  -5   92.89    5.10
  -2  -5   5   88.99    4.50
   1   5  -5   14.90    2.30
   1   5  -5   16.60    2.40
  -1  -5   5   17.10    3.00
  -1  -5   5   17.90    2.60
  -1  -5   5   13.60    2.00
   0   5  -5  575.04   13.90
   0  -5   5  563.94   12.00
   0  -5   5  562.84   13.80
  -1   5  -5  516.55   13.60
   1  -5   5  513.45   10.40
   1  -5   5  516.05   13.70
  -2   5  -5    4.00    1.80
   2  -5   5    4.70    1.40
   2  -5   5    4.20    2.00
   2  -5   5    6.80    1.00
  -3   5  -5  170.78    8.20
   3  -5   5  157.68    4.90
   3  -5   5  153.48    7.90
  -4   5  -5  262.87   10.90
   4  -5   5  266.47   11.20
   4  -5   5  255.87    6.00
   4  -5   5  252.87    5.40
   5  -5   5  237.58    5.90
   5  -5   5  248.78   11.50
  -6   5  -5  559.74   12.10
   6  -5   5  535.75   11.90
   6  -5   5  586.44   19.60
  -7   5  -5 1914.01   34.60
   7  -5   5 1923.01   45.00
   7  -5   5 1933.01   35.00
  -8   5  -5  538.35   13.20
   8  -5   5  513.75   15.20
   8  -5   5  552.04   21.10
   8  -5   5  540.35   13.70
  -9   5  -5  202.78    7.60
   9  -5   5  186.98   12.80
   9  -5   5  187.08    8.50
   9  -5   5  203.58    8.20
 -10   5  -5  125.89    6.20
  10  -5   5  121.19   11.00
  10  -5   5  135.69    7.10
 -11   5  -5   26.30    3.40
  11  -5   5   24.70    6.30
  11  -5   5   33.00    4.30
 -12   5  -5   -2.90    1.80
  12  -5   5    1.50    2.00
  12  -5   5    5.80    3.80
 -13   5  -5    2.30    3.10
  13  -5   5    8.70    2.70
  13  -5   5    1.50    4.20
  13   4  -5    5.30    3.70
  13   4  -5    0.70    3.00
 -13  -4   5    6.40    3.00
  12   4  -5    7.00    3.70
 -12  -4   5    0.50    2.00
 -12  -4   5    6.60    1.90
  11   4  -5    3.40    2.90
 -11  -4   5    2.40    2.30
 -11  -4   5    2.10    1.60
  10   4  -5   80.19    7.70
 -10  -4   5   86.09    6.50
   9   4  -5    4.10    3.00
   9   4  -5    3.10    2.50
  -9  -4   5    4.70    2.40
  -9  -4   5    5.60    1.90
   8   4  -5   59.39    6.20
   8   4  -5   51.79    5.30
  -8  -4   5   63.19    4.30
  -8  -4   5   58.19    5.10
  -8  -4   5   60.89    5.40
   7   4  -5   41.70    4.50
   7   4  -5   40.60    4.80
  -7  -4   5   49.70    4.20
  -7  -4   5   38.70    3.40
  -7  -4   5   42.70    4.40
   6   4  -5  135.69    7.40
   6   4  -5  133.09    7.60
  -6  -4   5  131.99    6.00
  -6  -4   5  143.49    7.20
  -6  -4   5  140.79    6.80
   5   4  -5  186.98    8.40
   5   4  -5  195.98    8.60
  -5  -4   5  191.48    7.60
  -5  -4   5  196.08    7.20
  -5  -4   5  196.68    8.20
   4   4  -5   37.90    3.70
   4   4  -5   31.10    3.50
   4   4  -5   39.30    3.60
  -4  -4   5   35.30    3.10
  -4  -4   5   36.10    3.70
  -4  -4   5   38.70    3.20
   3   4  -5   25.10    3.00
   3   4  -5   22.70    3.00
   3   4  -5   31.30    4.00
  -3  -4   5   27.10    2.80
  -3  -4   5   30.50    2.80
  -3  -4   5   28.60    3.30
   2   4  -5  662.43   15.20
   2   4  -5  689.03   15.70
  -2  -4   5  670.13   14.50
  -2  -4   5  688.73   15.10
  -2  -4   5  661.23   16.50
   1   4  -5   23.20    2.20
   1   4  -5   21.40    2.50
  -1  -4   5   19.50    2.70
  -1  -4   5   21.00    2.20
  -1  -4   5   21.90    1.90
  -1  -4   5   18.80    2.50
   0   4  -5  134.19    5.90
   0   4  -5  130.29    4.30
   0  -4   5  121.19    5.80
   0  -4   5  143.49    6.00
   0  -4   5  128.99    3.90
   0  -4   5  130.79    4.80
  -1   4  -5   74.49    4.70
   1  -4   5   77.19    2.20
   1  -4   5   75.09    4.70
   1  -4   5   79.39    3.40
  -2   4  -5  550.34   15.20
   2  -4   5  571.04   11.40
   2  -4   5  569.74   15.70
  -3   4  -5  126.19    9.20
   3  -4   5  126.69    3.70
   3  -4   5  128.09    7.30
  -4   4  -5 7290.87  124.99
  -5   4  -5  228.78    5.70
  -5   4  -5  231.28   10.70
   5  -4   5  237.28   11.30
   5  -4   5  226.68    6.10
  -6   4  -5 1137.09   21.30
   6  -4   5 1177.98   30.70
   6  -4   5 1138.99   22.00
  -7   4  -5   37.50    2.80
   7  -4   5   43.40    3.30
   7  -4   5   39.50    5.70
   8  -4   5  579.44   15.00
   8  -4   5  591.04   22.00
  -9   4  -5  158.68    6.60
   9  -4   5  160.68    7.50
   9  -4   5  166.58   11.90
   9  -4   5  152.68    7.70
 -10   4  -5   19.70    2.60
  10  -4   5   15.60    4.90
  10  -4   5   21.80    3.60
 -11   4  -5   -2.40    1.20
  11  -4   5    2.30    2.90
  11  -4   5   -0.70    1.70
 -12   4  -5    5.90    2.20
  12  -4   5    4.10    4.10
  12  -4   5    3.50    2.40
  13  -4   5   -0.80    3.50
  14   3  -5    1.40    3.00
  14   3  -5    4.30    3.60
 -14  -3   5    2.40    2.50
  13   3  -5   34.00    6.50
 -13  -3   5   21.10    3.10
 -13  -3   5   29.40    4.80
  12   3  -5   90.09   11.20
 -12  -3   5   75.29    6.30
 -12  -3   5   64.09    4.20
  11   3  -5  117.79    9.60
 -11  -3   5  139.29    8.10
  10   3  -5  106.79    8.60
  10   3  -5  103.49    7.70
 -10  -3   5  112.69    7.00
 -10  -3   5  102.29    5.10
   9   3  -5  308.77   13.70
   9   3  -5  293.87   14.10
  -9  -3   5  294.47    9.30
  -9  -3   5  273.57   11.40
  -9  -3   5  305.37   11.20
   8   3  -5  350.56   13.10
   8   3  -5  358.86   13.80
  -8  -3   5  340.27   12.40
  -8  -3   5  349.17   11.70
  -8  -3   5  371.56   10.40
   7   3  -5  145.39    8.00
   7   3  -5  140.19    7.50
  -7  -3   5  137.39    6.90
  -7  -3   5  152.18    7.10
  -7  -3   5  142.99    5.90
   6   3  -5   38.20    3.70
   6   3  -5   40.80    4.20
  -6  -3   5   30.30    3.20
  -6  -3   5   38.40    3.70
  -6  -3   5   41.60    3.10
   5   3  -5   45.10    4.10
   5   3  -5   52.99    4.20
  -5  -3   5   51.89    4.10
  -5  -3   5   48.70    3.60
  -5  -3   5   47.90    3.20
   4   3  -5   26.60    3.70
   4   3  -5   29.00    3.30
  -4  -3   5   30.40    2.70
  -4  -3   5   28.90    3.30
  -4  -3   5   23.10    2.50
   3   3  -5   10.20    1.90
   3   3  -5    6.60    1.80
   3   3  -5    8.90    2.10
  -3  -3   5    8.20    1.50
  -3  -3   5   12.60    2.00
  -3  -3   5    5.00    1.80
   2   3  -5  100.79    4.30
   2   3  -5  104.29    5.10
   2   3  -5   99.69    5.10
  -2  -3   5  101.49    5.10
  -2  -3   5   98.49    4.20
  -2  -3   5   98.59    4.00
   1   3  -5  841.12   17.40
   1   3  -5  826.62   18.60
   1   3  -5  844.82   16.20
  -1  -3   5  799.52   18.40
  -1  -3   5  857.01   15.80
  -1  -3   5  858.01   18.60
  -1  -3   5  851.91   16.50
   0   3  -5 1274.07   22.00
   0   3  -5 1255.97   26.00
   0   3  -5 1254.17   23.70
   0  -3   5 1298.47   22.90
   0  -3   5 1286.77   26.10
   0  -3   5 1261.67   21.60
  -1   3  -5  527.65   11.30
  -1   3  -5  502.35   14.00
   1  -3   5  537.05   14.40
   1  -3   5  529.55   10.60
  -2   3  -5 4609.74   80.49
   3  -3   5    1.70    0.70
   3  -3   5   -0.50    1.50
  -4   3  -5  881.71   23.00
  -4   3  -5  863.11   15.40
   4  -3   5  872.61   15.10
   4  -3   5  922.21   23.80
  -5   3  -5  224.38   10.80
  -5   3  -5  243.28    6.00
   5  -3   5  243.98   11.40
   5  -3   5  235.28    6.70
  -6   3  -5   72.59    3.30
   6  -3   5   70.39    6.70
   6  -3   5   70.59    3.90
  -7   3  -5   68.69    3.70
   7  -3   5   68.89    4.40
   7  -3   5   80.69    7.60
   7  -3   5   72.69    4.90
  -8   3  -5   69.99    4.00
   8  -3   5   71.49    7.80
   8  -3   5   70.49    4.90
   8  -3   5   70.89    5.10
  -9   3  -5  155.48    6.50
   9  -3   5  146.39    7.60
   9  -3   5  161.68   11.90
 -10   3  -5  197.48    8.10
  10  -3   5  223.78   11.90
  10  -3   5  229.48   14.90
 -11   3  -5    2.40    1.40
  11  -3   5    0.90    3.00
  11  -3   5    0.10    1.70
 -12   3  -5   -1.60    1.60
  12  -3   5    2.60    3.10
  13  -3   5   11.60    5.00
  14   2  -5   13.40    5.20
  14   2  -5    6.80    3.80
 -14  -2   5    7.70    2.50
  13   2  -5    6.50    3.70
 -13  -2   5    0.70    1.40
 -13  -2   5    1.90    2.00
  12   2  -5   23.50    5.20
 -12  -2   5   15.50    3.50
  11   2  -5   65.29    6.40
  11   2  -5   88.69    8.20
 -11  -2   5   60.69    5.60
 -11  -2   5   67.09    4.00
  10   2  -5   42.30    4.80
  10   2  -5   45.40    5.70
 -10  -2   5   38.60    3.10
 -10  -2   5   42.80    4.50
   9   2  -5   62.49    5.50
   9   2  -5   73.29    6.50
  -9  -2   5   75.69    5.40
  -9  -2   5   65.09    3.90
   8   2  -5   -0.70    1.50
   8   2  -5    0.70    1.30
  -8  -2   5    1.10    1.40
  -8  -2   5   -1.10    2.20
  -8  -2   5   -1.40    0.80
   7   2  -5   14.90    2.80
   7   2  -5   15.30    3.00
  -7  -2   5   15.90    2.60
  -7  -2   5   19.60    2.10
  -7  -2   5   15.90    2.90
   6   2  -5    2.80    1.70
   6   2  -5    1.90    1.20
  -6  -2   5    1.00    1.30
  -6  -2   5    2.00    1.30
  -6  -2   5    0.40    0.80
   5   2  -5  537.45   14.60
   5   2  -5  532.85   14.40
  -5  -2   5  559.64   12.40
  -5  -2   5  566.74   14.00
  -5  -2   5  532.25   13.60
   4   2  -5  177.28    6.80
   4   2  -5  173.38    6.90
   4   2  -5  176.78    6.60
  -4  -2   5  161.98    6.60
  -4  -2   5  172.88    6.30
   3   2  -5  385.76   10.00
   3   2  -5  382.46   11.50
   3   2  -5  383.16   10.50
   3   2  -5  372.76    9.90
  -3  -2   5  368.16   10.30
  -3  -2   5  383.36    9.10
  -3  -2   5  383.36    9.70
   2   2  -5  233.68    7.50
   2   2  -5  228.28    6.50
   2   2  -5  220.28    8.00
   2   2  -5  223.98    6.80
  -2  -2   5  229.78    7.50
  -2  -2   5  219.38    6.10
  -2  -2   5  229.88    6.40
  -2  -2   5  228.68    8.10
   1   2  -5 1349.07   24.60
   1   2  -5 1397.66   23.90
   1   2  -5 1330.57   27.10
  -1  -2   5 1325.97   23.80
  -1  -2   5 1304.37   25.90
  -1  -2   5 1354.36   27.20
  -1  -2   5 1386.16   23.80
   0   2  -5 2561.94   46.30
   0  -2   5 2482.85   46.10
  -1   2  -5 2237.68   42.40
  -1   2  -5 2207.58   37.40
   1  -2   5 2231.28   42.30
  -2   2  -5  452.65    9.10
  -2   2  -5  452.05   13.70
   2  -2   5  441.46    8.70
   2  -2   5  445.86   13.70
  -3   2  -5 2015.00   41.10
  -3   2  -5 2049.09   33.50
  -3   2  -5 1998.80   33.40
   3  -2   5 2036.10   41.40
   3  -2   5 2029.50   33.50
  -4   2  -5  117.29    3.20
  -4   2  -5  108.59    7.10
  -4   2  -5  112.79    3.70
   4  -2   5  116.69    3.50
   4  -2   5  116.09    7.50
  -5   2  -5  453.65   15.70
  -5   2  -5  427.86    9.70
   5  -2   5  407.66   15.50
  -6   2  -5   84.89    3.90
   6  -2   5   81.99    4.90
   6  -2   5   96.49    7.60
  -7   2  -5   16.60    2.30
   7  -2   5   12.30    3.90
   7  -2   5    9.40    2.00
  -8   2  -5   40.20    3.20
   8  -2   5   40.50    4.20
   8  -2   5   53.19    7.00
  -9   2  -5  266.67    9.20
   9  -2   5  277.27   15.70
 -10   2  -5   18.80    2.80
  10  -2   5   22.80    5.70
  11  -2   5    3.20    3.30
 -12   2  -5   14.30    3.00
  12  -2   5   20.00    6.20
  13  -2   5   35.80    7.60
  14   1  -5    4.50    2.80
 -14  -1   5   12.30    2.70
  13   1  -5   62.39    7.90
 -13  -1   5   44.00    4.80
  12   1  -5   43.60    6.30
 -12  -1   5   33.00    3.20
 -12  -1   5   37.00    4.50
  11   1  -5   -0.80    1.90
  11   1  -5    1.00    1.80
 -11  -1   5   -0.50    1.10
 -11  -1   5   -2.30    1.50
  10   1  -5    1.20    2.10
  10   1  -5    5.40    2.10
 -10  -1   5    0.60    1.00
 -10  -1   5    1.20    1.70
   9   1  -5    5.00    2.50
   9   1  -5    3.10    1.80
  -9  -1   5    2.50    1.60
  -9  -1   5    1.40    1.20
  -9  -1   5    3.30    1.80
   8   1  -5   60.79    5.20
   8   1  -5   59.79    4.70
  -8  -1   5   60.29    3.40
  -8  -1   5   63.69    4.40
  -8  -1   5   63.59    4.80
   7   1  -5  118.39    6.20
   7   1  -5  121.79    6.80
  -7  -1   5  121.39    4.70
  -7  -1   5  128.19    5.70
  -7  -1   5  116.49    6.20
   6   1  -5   16.20    2.70
   6   1  -5   23.30    2.70
   6   1  -5   26.60    3.00
  -6  -1   5   20.20    2.60
  -6  -1   5   24.80    2.20
  -6  -1   5   26.40    2.70
   5   1  -5 1140.29   24.30
   5   1  -5 1138.79   23.80
   5   1  -5 1185.98   23.40
  -5  -1   5 1157.48   21.80
  -5  -1   5 1184.28   23.20
   4   1  -5  416.16   11.00
   4   1  -5  390.36   10.90
   4   1  -5  426.06   10.60
  -4  -1   5  437.66    9.70
  -4  -1   5  419.76   12.60
  -4  -1   5  415.46   10.70
   3   1  -5 1085.19   21.90
   3   1  -5 1125.79   22.20
   3   1  -5 1157.78   24.90
   3   1  -5 1123.49   21.50
  -3  -1   5 1143.99   20.70
  -3  -1   5 1141.09   22.10
  -3  -1   5 1158.58   22.10
   2   1  -5 1643.84   29.10
   2   1  -5 1615.54   29.30
   2   1  -5 1609.34   32.30
  -2  -1   5 1662.73   28.50
  -2  -1   5 1621.84   30.00
  -2  -1   5 1674.93   29.50
  -2  -1   5 1697.53   32.60
   1   1  -5  188.38    5.20
   1   1  -5  176.88    7.20
   1   1  -5  178.58    5.10
  -1  -1   5  177.48    5.30
  -1  -1   5  176.78    7.20
  -1  -1   5  178.48    4.90
   0   1  -5  696.23   17.00
   0   1  -5  683.53   13.10
   0   1  -5  682.33   13.10
   0  -1   5  687.03   13.00
   0  -1   5  669.43   16.80
  -1   1  -5  147.29    4.10
  -1   1  -5  138.69    6.80
   1  -1   5  149.59    4.20
   1  -1   5  139.29    6.90
  -2   1  -5  196.98    8.60
  -2   1  -5  196.18    4.80
   2  -1   5  193.98    8.70
   2  -1   5  193.98    5.20
  -3   1  -5  221.18    9.70
  -3   1  -5  223.38    5.10
  -3   1  -5  223.78    6.20
   3  -1   5  235.28    5.90
   3  -1   5  206.48    9.60
  -4   1  -5    3.50    0.80
  -4   1  -5    0.90    0.90
  -4   1  -5    2.00    1.50
   4  -1   5    4.30    2.30
   4  -1   5    2.20    1.00
  -5   1  -5  209.78   10.40
  -5   1  -5  205.28    4.60
  -5   1  -5  201.88    6.50
   5  -1   5  201.88   10.50
   5  -1   5  209.18    7.50
  -6   1  -5   10.20    1.90
  -6   1  -5    8.40    2.80
   6  -1   5   14.20    2.60
   6  -1   5   12.80    3.60
  -7   1  -5  207.38    7.40
   7  -1   5  203.68   12.00
   7  -1   5  204.88    8.40
  -8   1  -5  142.59    6.40
   8  -1   5  127.59    7.10
   8  -1   5  133.99   10.40
  -9   1  -5  355.06   11.30
   9  -1   5  371.76   18.10
 -10   1  -5  299.67   10.70
  10  -1   5  286.07   16.80
 -11   1  -5    1.90    1.70
  11  -1   5    6.30    3.50
  12  -1   5   69.49    9.60
  13  -1   5   67.29   11.70
  14   0  -5   -2.90    2.30
 -14   0   5    8.30    3.00
  13   0  -5   13.70    4.50
 -13   0   5   16.10    2.60
  12   0  -5   -2.90    1.60
  12   0  -5    0.50    1.80
 -12   0   5    2.50    1.30
  11   0  -5   16.60    3.90
  11   0  -5   16.30    3.60
 -11   0   5   26.70    2.70
 -11   0   5   22.70    3.40
  10   0  -5    4.10    2.40
  10   0  -5    1.50    1.60
 -10   0   5    1.40    1.20
 -10   0   5    2.20    1.80
   9   0  -5  177.58    9.20
   9   0  -5  170.58    8.00
  -9   0   5  172.18    6.20
  -9   0   5  153.78    8.10
  -9   0   5  177.88    7.00
   8   0  -5    7.10    2.00
   8   0  -5   16.40    3.40
   8   0  -5    7.60    2.10
  -8   0   5    7.90    1.90
  -8   0   5    6.50    1.50
  -8   0   5    4.30    1.80
   7   0  -5  223.28    9.20
   7   0  -5  243.58    8.20
  -7   0   5  236.68    6.90
  -7   0   5  231.98    7.40
  -7   0   5  227.88    8.90
   6   0  -5   92.39    4.70
   6   0  -5   92.19    4.70
   6   0  -5   96.99    5.60
  -6   0   5   87.79    3.90
  -6   0   5   91.59    4.30
  -6   0   5   92.29    5.20
   5   0  -5 1995.90   37.70
   5   0  -5 1991.30   36.30
   5   0  -5 2007.70   36.00
  -5   0   5 1960.80   35.30
  -5   0   5 2041.00   35.10
  -5   0   5 2058.49   37.90
   4   0  -5 1263.47   23.20
   4   0  -5 1196.98   24.40
   4   0  -5 1219.48   23.30
  -4   0   5 1225.88   22.90
  -4   0   5 1241.08   24.70
  -4   0   5 1230.08   22.60
   3   0  -5 3135.59   57.59
  -3   0   5 3233.18   53.49
   2   0  -5    4.00    1.10
   2   0  -5    4.50    1.10
   2   0  -5    4.90    1.80
  -2   0   5    4.50    1.80
  -2   0   5    4.70    1.30
  -2   0   5    7.70    1.40
  -2   0   5    4.20    1.10
   1   0  -5 4189.78   72.89
  -1   0   5 4201.38   72.99
   0   0  -5 3178.98   56.69
   0   0   5 3083.89   56.39
  -1   0  -5 1659.13   28.50
  -1   0  -5 1699.13   34.10
   1   0   5 1643.94   34.00
  -2   0  -5   33.40    2.10
  -2   0  -5   29.30    3.80
   2   0   5   33.60    2.40
   2   0   5   34.40    4.10
  -3   0  -5 1243.78   28.50
  -3   0  -5 1269.57   24.30
  -3   0  -5 1232.98   21.80
   3   0   5 1277.57   23.30
   3   0   5 1175.18   28.60
   3   0   5 1227.58   24.00
  -4   0  -5  880.71   18.30
  -4   0  -5  858.61   22.90
  -4   0  -5  833.52   15.60
   4   0   5  834.62   18.30
   4   0   5  816.22   22.90
  -5   0  -5   24.60    4.30
  -5   0  -5   18.40    2.30
  -5   0  -5   25.80    1.80
   5   0   5   20.90    4.20
   5   0   5   25.80    3.00
  -6   0  -5   63.69    2.70
  -6   0  -5   64.09    4.10
  -6   0  -5   72.79    6.60
   6   0   5   58.89    4.40
   6   0   5   61.49    6.40
  -7   0  -5  137.99    4.00
  -7   0  -5  134.99    6.30
   7   0   5  137.79    8.60
   7   0   5  149.39   10.40
  -8   0  -5  655.93   16.90
   8   0   5  652.53   23.90
   8   0   5  668.23   18.50
  -9   0  -5   51.79    4.40
   9   0   5   48.10    7.40
 -10   0  -5  461.35   14.70
  10   0   5  490.75   22.10
 -11   0  -5  137.09    8.10
  11   0   5  142.79   12.30
  12   0   5  128.29   12.70
  13   0   5    5.20    4.90
  14  -1  -5    5.10    3.30
 -14   1   5    4.60    2.20
  13  -1  -5    3.10    2.50
 -13   1   5    1.60    1.60
  12  -1  -5   32.20    4.20
  12  -1  -5   26.50    5.00
 -12   1   5   31.60    3.20
  11  -1  -5   -0.20    1.70
  11  -1  -5   -1.70    1.40
 -11   1   5    3.80    1.40
  10  -1  -5   -1.10    1.60
  10  -1  -5   -0.20    1.20
 -10   1   5   -0.60    1.10
 -10   1   5    3.00    1.60
   9  -1  -5   17.40    3.50
   9  -1  -5   24.50    3.20
   9  -1  -5   20.80    3.20
  -9   1   5   22.00    2.70
  -9   1   5   14.90    2.80
  -9   1   5   19.30    2.90
   8  -1  -5   45.70    4.40
   8  -1  -5   40.60    3.50
   8  -1  -5   34.60    3.30
  -8   1   5   44.50    3.30
  -8   1   5   43.10    3.10
  -8   1   5   45.70    4.30
   7  -1  -5  469.95   12.00
   7  -1  -5  485.85   14.10
   7  -1  -5  474.75   12.30
  -7   1   5  470.85   11.30
  -7   1   5  472.65   10.90
  -7   1   5  467.55   13.90
   6  -1  -5  720.53   15.40
   6  -1  -5  699.03   15.40
   6  -1  -5  701.43   17.30
  -6   1   5  692.93   14.80
  -6   1   5  694.53   14.10
  -6   1   5  677.63   17.30
   5  -1  -5 1008.10   21.90
   5  -1  -5 1013.90   19.80
   5  -1  -5 1038.90   19.80
  -5   1   5 1016.20   18.80
  -5   1   5 1017.60   22.20
  -5   1   5 1017.50   19.80
   4  -1  -5   -0.50    1.60
   4  -1  -5   -0.40    1.00
   4  -1  -5    0.10    1.00
   4  -1  -5    0.20    0.70
  -4   1   5   -0.30    1.00
  -4   1   5    0.00    0.70
   3  -1  -5    0.20    0.90
   3  -1  -5   -0.10    1.10
   3  -1  -5    2.20    1.70
  -3   1   5    0.90    1.20
  -3   1   5    0.10    0.70
  -3   1   5   -0.40    0.90
   2  -1  -5  526.35   11.10
   2  -1  -5  507.35   12.30
   2  -1  -5  528.95   14.60
  -2   1   5  534.95   11.70
  -2   1   5  522.45   14.60
   1  -1  -5 1199.88   25.50
   1  -1  -5 1140.09   21.20
   1  -1  -5 1135.69   22.70
  -1   1   5 1178.38   21.90
  -1   1   5 1162.28   25.20
   0  -1  -5  544.25   14.90
   0  -1  -5  538.05   11.40
   0   1   5  516.65   14.70
   0   1   5  555.74   12.10
  -1  -1  -5   34.50    2.50
  -1  -1  -5   36.50    3.90
   1   1   5   36.60    2.80
   1   1   5   38.30    4.00
  -2  -1  -5  259.27   12.10
  -2  -1  -5  271.07    7.10
   2   1   5  249.97   10.30
   2   1   5  271.87    7.90
   2   1   5  266.57    7.70
  -3  -1  -5    2.90    1.20
  -3  -1  -5    3.10    1.80
   3   1   5    3.80    1.40
   3   1   5    5.50    2.40
   3   1   5    6.50    1.90
  -4  -1  -5  801.52   16.10
  -4  -1  -5  816.72   22.40
  -4  -1  -5  827.02   18.90
   4   1   5  803.02   18.10
   4   1   5  797.32   22.40
  -5  -1  -5  596.14   15.30
  -5  -1  -5  583.14   12.50
  -5  -1  -5  577.24   18.70
   5   1   5  544.65   14.70
   5   1   5  589.64   19.40
  -6  -1  -5  115.99    4.40
  -6  -1  -5  109.29    5.90
  -6  -1  -5  118.09    8.40
   6   1   5  120.19    6.50
   6   1   5  108.99    8.40
  -7  -1  -5  495.05   14.50
  -7  -1  -5  518.75   11.20
   7   1   5  497.85   15.10
   7   1   5  486.95   19.40
  -8  -1  -5  138.99    4.70
  -8  -1  -5  136.49    7.00
   8   1   5  132.39   10.40
  -9  -1  -5 1004.70   18.70
  -9  -1  -5  977.40   24.10
   9   1   5 1053.69   32.70
 -10  -1  -5    4.40    1.90
  10   1   5    8.00    4.00
  11   1   5   39.80    7.70
  12   1   5   10.20    4.50
  14  -2  -5    0.00    2.40
 -14   2   5    4.50    2.30
  13  -2  -5   48.60    6.70
  13  -2  -5   25.40    4.20
 -13   2   5   31.10    3.70
  12  -2  -5   52.19    4.80
  12  -2  -5   54.09    6.40
 -12   2   5   51.49    4.00
  11  -2  -5   36.80    6.00
  11  -2  -5   28.00    3.70
 -11   2   5   38.20    3.40
  10  -2  -5  105.39    7.40
  10  -2  -5  106.29    6.00
  10  -2  -5  106.79    9.70
 -10   2   5  108.29    5.30
   9  -2  -5  321.97   10.40
   9  -2  -5  348.27   10.60
   9  -2  -5  327.07   12.60
  -9   2   5  326.37    9.80
  -9   2   5  317.57   12.40
   8  -2  -5  293.37    9.00
   8  -2  -5  283.77    8.90
   8  -2  -5  298.47   11.20
  -8   2   5  282.27    8.70
  -8   2   5  295.27    7.90
   7  -2  -5    2.50    1.60
   7  -2  -5    1.00    1.00
   7  -2  -5    3.40    1.30
  -7   2   5    1.90    1.00
  -7   2   5    3.40    1.20
  -7   2   5    3.90    1.80
   6  -2  -5  625.94   13.70
   6  -2  -5  605.14   15.90
   6  -2  -5  630.34   13.20
  -6   2   5  616.54   16.50
  -6   2   5  623.34   11.90
  -6   2   5  618.24   14.20
   5  -2  -5   94.59    5.20
   5  -2  -5   97.49    4.20
   5  -2  -5   90.59    3.30
  -5   2   5   99.39    5.60
  -5   2   5   92.49    4.40
  -5   2   5   97.59    2.90
   4  -2  -5   91.39    5.00
   4  -2  -5   83.49    6.00
   4  -2  -5  100.09    4.10
  -4   2   5   88.09    4.40
  -4   2   5  100.09    5.50
   3  -2  -5  255.47    7.00
   3  -2  -5  249.48   10.10
  -3   2   5  262.67    5.70
  -3   2   5  245.38    7.80
   2  -2  -5  233.48    6.70
   2  -2  -5  246.38    9.50
   2  -2  -5  229.78    7.90
  -2   2   5  231.38    9.20
  -2   2   5  252.17    8.70
   1  -2  -5 4927.21   84.19
  -1   2   5 4773.82   83.99
   0  -2  -5 2539.55   47.50
   0  -2  -5 2398.86   43.00
   0   2   5 2430.76   47.10
   0   2   5 2597.94   42.30
   0   2   5 2546.45   44.30
  -1  -2  -5  841.92   21.00
  -1  -2  -5  835.62   17.30
   1   2   5  877.51   18.50
   1   2   5  827.42   21.00
   1   2   5  872.71   17.10
  -2  -2  -5  166.28    8.20
  -2  -2  -5  149.88    5.60
   2   2   5  158.28    6.00
   2   2   5  155.58    8.10
   2   2   5  156.78    6.40
  -3  -2  -5  459.85   11.20
  -3  -2  -5  465.95   15.10
   3   2   5  431.76   15.00
   3   2   5  465.45   12.00
  -4  -2  -5   13.90    2.20
  -4  -2  -5   12.30    3.20
  -4  -2  -5   11.90    2.60
   4   2   5   13.60    3.40
   4   2   5   15.10    2.70
  -5  -2  -5 1923.01   37.90
  -5  -2  -5 1908.71   41.60
  -5  -2  -5 1868.71   34.10
   5   2   5 1824.42   41.90
   5   2   5 1809.62   36.50
  -6  -2  -5  351.86   14.80
  -6  -2  -5  349.57   12.10
  -6  -2  -5  352.86    9.60
   6   2   5  341.77   15.10
   6   2   5  325.37   11.80
  -7  -2  -5  263.17    8.00
  -7  -2  -5  245.98   10.10
   7   2   5  251.87   10.50
   7   2   5  274.77   14.10
  -8  -2  -5   12.50    2.10
  -8  -2  -5    9.90    2.60
   8   2   5    7.20    3.20
  -9  -2  -5    3.50    1.90
  -9  -2  -5    1.30    1.40
   9   2   5    4.50    3.30
 -10  -2  -5    2.00    1.20
  10   2   5    5.20    3.20
  11   2   5   41.70    9.00
  12   2   5   55.49    8.70
  14  -3  -5   -0.40    2.80
  14  -3  -5   -1.90    2.10
 -14   3   5    9.30    2.60
  13  -3  -5   53.59    6.90
  13  -3  -5   63.09    5.50
  12  -3  -5   49.50    4.90
  12  -3  -5   68.79    6.80
 -12   3   5   62.19    4.60
  11  -3  -5   38.30    5.20
  11  -3  -5   31.20    3.60
  11  -3  -5   38.70    4.10
 -11   3   5   41.50    3.90
  10  -3  -5  171.88    7.20
  10  -3  -5  159.78    9.10
  10  -3  -5  170.08    7.70
 -10   3   5  163.48    7.10
   9  -3  -5  647.44   15.60
   9  -3  -5  659.13   18.90
   9  -3  -5  649.93   15.40
  -9   3   5  618.94   19.00
  -9   3   5  649.54   16.00
   8  -3  -5    3.10    1.40
   8  -3  -5    4.60    1.90
   8  -3  -5    2.50    1.10
  -8   3   5   -0.10    1.30
  -8   3   5   -0.60    1.60
   7  -3  -5   21.10    2.30
   7  -3  -5   22.10    3.10
   7  -3  -5   18.20    1.80
  -7   3   5   23.50    3.40
  -7   3   5   17.70    2.60
   6  -3  -5  678.73   14.70
  -6   3   5  695.73   18.50
  -6   3   5  694.43   16.10
   5  -3  -5  322.77    8.70
   5  -3  -5  345.27   10.90
  -5   3   5  343.57    9.90
  -5   3   5  343.47   11.50
   4  -3  -5 1448.85   29.80
   4  -3  -5 1473.55   27.10
   4  -3  -5 1453.25   32.40
  -4   3   5 1516.75   28.70
   3  -3  -5  363.16    9.30
   3  -3  -5  361.06   12.30
   3  -3  -5  350.76   10.90
  -3   3   5  358.36   10.20
   2  -3  -5   41.10    3.70
  -2   3   5   36.10    1.90
  -2   3   5   34.00    3.20
   1  -3  -5    2.40    1.60
   1  -3  -5    2.50    1.50
  -1   3   5    0.20    1.40
  -1   3   5    1.90    1.00
  -1   3   5    0.40    1.10
   0  -3  -5 1156.28   23.40
   0  -3  -5 1193.18   26.80
   0   3   5 1214.28   22.20
   0   3   5 1243.68   24.90
   0   3   5 1159.48   26.70
[truncated: 527,977 more chars]
